# Supplementary material for: Contribution of the eye and of opn4xa function to circadian photoentrainment in the diurnal zebrafish
Source: PLoS Genet. 2024 Feb 26;20(2):e1011172. doi: 10.1371/journal.pgen.1011172 (PMC10919856; doi:10.1371/journal.pgen.1011172)
Supplement: S1 Data — (XLSX) [file pgen.1011172.s015.xlsx]

## Sheet: 1B_lak-LD time course
time (mns)	start	ctls	LD2Arena_06_b	Arena_07_b	Arena_21_b	Arena_24_b	Arena_25_b	Arena_30_b	Arena_31_b	Arena_38_b	Arena_39_b	Arena_45_b	Arena_47_b	Arena_52_b	Arena_53_b	Arena_54_b	Arena_56_b	Arena_59_b	Arena_67_b	Arena_72_b	Arena_73_b	Arena_74_b	Arena_81_b	Arena_83_b	Arena_84_b	Arena_85_b	Arena_95_b	LD3Arena_07_b	Arena_14_b	Arena_22_b	Arena_24_b	Arena_25_b	Arena_27_b	Arena_36_b	Arena_45_b	Arena_49_b	Arena_51_b	Arena_53_b	Arena_63_b	Arena_64_b	Arena_67_b	Arena_68_b	LD4Arena_04_v	Arena_17_v	Arena_21_v	Arena_35_v	Arena_39_v	Arena_42_v	Arena_52_v
0	8h30		0.0460066	0.0834451	0.044671	0.107902	0	1.76135	0	2.99059	0.0615731	0.929319	25.8345	0	1.65567	0	3.19262	1.02629	22.237	0.393925	0	0	0.221641	0	0	0.910102	0	0.261925	1.03473	0	0.489905	1.21723	0.248236	0	7.0508	0.245256	12.6614	0.0835476	1.45365	1.7024	18.1285	1.91835	0	0	0	0.532788	0.694524	0	0.805586
10			0.372792	0.139645	0	0.272261	0	0	1.77018	1.14884	0.119916	0.399384	14.9641	0	0.209355	0.363231	3.13467	1.46286	65.9284	10.348	0	0.202645	0	0	0	11.4763	0	0	0.836283	0.514901	0	0	0.308256	0	25.0469	1.46046	12.6844	0.300563	3.7613	0.964179	7.45061	1.37166	0	0	1.90902	0.540143	0.394129	0	0
20			0.183889	3.39077	0.0207584	4.36258	0.1368	0	0.553686	1.41935	0.0203782	0.23884	20.271	0.0819124	0.040437	2.07404	0.230283	5.90443	30.8084	1.62993	0	47.1323	0	0	0	16.9191	0	0.0501553	0.375423	0.372324	2.45204	0	4.14945	8.92244	0.0836045	0.0819771	19.1393	0.880981	4.08581	1.01573	8.98055	0.771566	0	0	3.12317	14.4313	0.388099	0.0410099	0
30			1.43731	53.0525	0	14.8398	0.265866	0	0.608033	9.68364	0	2.15207	11.0124	0.0410204	37.723	0.963923	0.14519	7.78696	26.9309	6.99191	0	47.956	0	0	0.0966988	23.4877	0	0.0247052	0.0613331	3.3612	1.13744	0	3.83315	55.0948	11.3451	9.77847	11.7971	1.53972	6.86175	2.37575	8.93883	0.878883	0.766995	2.38619	7.46273	7.53769	1.28709	0.271234	0
40			23.0194	60.6645	0.0603598	14.2077	0.601864	0	18.9998	5.5772	0	8.16813	13.7917	0.0408922	33.2502	0	0.0808723	4.06513	86.1038	12.2724	0	50.5594	0.0656492	0.714332	2.71258	42.0943	0	0.756146	0.515029	2.24558	16.599	0	2.01008	0	0.600558	14.8085	1.0194	1.82856	1.37446	4.75736	34.6449	0.708526	0.506252	2.69383	12.4813	2.5636	0.795734	0.0802001	0
50			64.5256	2.43872	35.0534	9.8276	0.291338	20.5991	8.65168	3.75861	1.41126	35.9808	14.0663	0.198287	13.2978	0.295141	3.13524	7.62986	30.0883	2.49201	0.207864	21.4262	0.0234228	0	57.1237	61.3317	0.356954	0.0204143	0.136672	0.275621	7.91303	1.10563	27.5441	0	0.291705	28.3415	40.9859	0.182181	5.98217	0.908208	9.06563	0.872748	31.3157	0.206973	4.03546	5.26064	0.0209764	1.67614	0
60			63.871	31.6374	77.3674	2.33061	1.02131	28.3989	0.0217972	0.891021	34.3267	92.8773	34.0732	0	66.1909	0.101238	22.4327	96.14	0	6.66338	3.13443	33.0939	82.6455	0	104.436	106.521	0	1.9813	0.0531503	0	22.9269	0.021822	6.62464	0	0.43621	20.4073	58.7337	0.0811969	21.5003	3.87545	5.60776	6.50028	23.0588	5.31048	16.7338	27.494	0.0650145	0	0
70			84.3571	89.881	77.9608	61.9029	0	0	0.041136	30.8238	88.163	64.2409	6.30529	39.349	1.67425	0.276344	60.6803	74.1906	0	64.0386	0	1.98818	70.0178	3.59788	106.032	110.618	0.0608312	0	0	0	103.94	0	4.15912	0	1.66161	16.3645	73.2659	19.0496	23.4655	6.23655	1.24165	24.4258	13.4802	1.31493	26.1803	2.17986	0.187801	0.0571461	0
80			81.8333	94.8485	80.536	81.0295	18.962	0.173518	0.0403934	18.3485	92.8284	54.9276	0.0621371	23.0817	2.95898	1.42531	16.1178	67.0232	0.681961	86.8768	0	0.160136	1.61939	16.4748	95.6559	119.433	0.999201	0	0.21083	0	15.6381	8.96332	13.9642	77.9253	39.6313	20.1672	19.0766	30.6703	26.8774	41.5857	0.199849	1.69193	0	0.0423771	28.8805	12.5806	0.0832411	1.04674	0
90			70.5187	3.34512	59.0669	72.3797	37.0833	0.708564	0	1.98178	82.8959	83.7	1.64191	40.8838	3.98272	46.2006	5.49015	74.0186	0	6.19492	0	23.5889	1.0401	57.7089	57.0331	95.271	73.9388	1.31342	0	0	76.5146	6.37174	0.317425	18.7938	13.2076	13.0662	43.2992	94.2174	56	37.7648	0	2.08952	0	1.25474	0.851736	0.945336	8.23436	0	0
100			64.9843	11.4675	0.352516	97.9857	14.7611	0	0	20.9849	102.971	34.0079	1.16209	27.1947	0.796534	81.1083	0.122258	72.9085	0	0.728087	0	18.1819	0	26.9326	47.6598	79.3885	125.144	0.74142	0	0	2.50909	22.1726	1.17211	0.498234	0.421099	22.7097	57.4003	2.08413	6.57256	24.1238	0.0212605	13.9443	0.0970332	10.4054	17.3509	0.157985	11.3218	0	0.022846
110			54.7707	78.8362	0.0647007	114.212	78.3583	1.06621	0.068359	9.7049	58.5284	19.3583	6.55115	4.24715	0.0937365	38.5762	0.0406964	49.7293	0	0.543126	0	39.6723	0.0684351	0.0264478	45.1981	76.1836	98.6983	1.4819	0.0245678	0	0.373157	0.155108	4.88313	1.95388	12.214	16.1822	10.598	1.62843	6.40803	3.08892	23.8299	5.82995	12.0769	22.236	10.6832	0.143078	11.9704	0.246237	0
120			72.9658	64.1044	0.202991	22.3604	21.3551	25.4895	0	10.1515	0.306453	83.9751	3.86063	0.592383	2.56322	5.41532	0	57.9018	0	0.397924	0.0215071	64.5254	0.0684351	0.0210339	89.8619	82.2502	36.0556	0.579349	0.802399	0	27.8529	0.165614	12.4162	0	3.71239	26.3657	40.1652	7.87291	11.2798	0.127041	7.50583	12.7053	0	0.159077	14.8919	0.0424244	5.7296	2.60502	0
130			9.32915	24.4631	0.23257	82.2795	1.71333	20.7227	3.8182	9.12179	0	40.4815	1.78849	0.402675	10.6015	0.818778	0	24.2466	0.0204443	0.211034	0.744186	77.4814	0	0	50.5989	32.045	0.119288	0.55074	0.0480218	0	39.597	0.15096	21.3626	2.74028	2.16153	14.3433	44.0471	15.3925	7.02032	0.680081	0.283943	9.32592	12.4912	8.56273	51.5989	7.73149	4.56515	0.153671	0
140			18.2754	2.67017	0.371349	44.996	0	1.56273	5.60294	16.2449	2.67762	5.8211	52.1474	0.339594	1.72329	0.675749	0.26885	0	17.2138	0.0632145	8.23357	71.1684	0	0.630991	12.8173	0	0.0240457	0.190907	1.37443	0.0303716	75.9696	0.53764	17.9097	42.2516	0.52248	6.26998	65.1165	0	9.00253	4.94906	2.47167	1.16489	35.332	10.3015	3.46613	53.951	15.2952	0.0429802	0
150			68.3017	4.12254	0.466557	6.38807	0	3.06403	4.87177	0.461872	2.32389	0.777162	43.6621	0.611187	10.5917	0.296336	0.739373	0.353585	0	0.204052	51.7223	58.9109	0	0	11.585	5.94135	1.40917	0.0404953	0.771166	0.141384	13.1757	0.054032	10.9508	106.662	45.4829	7.6273	4.48394	1.28775	10.1458	2.50955	0	22.2022	0.101955	0.152719	19.0012	37.8673	3.89055	0.0695755	0
160			67.9012	1.02359	0.0430851	0.712356	2.12713	7.65988	0.0440141	49.2419	2.59468	0.92979	5.53308	0.657937	2.2595	3.2597	0.0605668	1.1547	0.0456234	0.819203	12.3385	0.126899	0	0	25.7664	0.448813	0.213705	0.0440733	0.452493	0	76.7822	0.0852049	4.81034	50.5794	26.5986	30.0309	44.2012	0.839425	19.9146	0.612917	1.85426	46.0123	4.27938	0	4.27355	48.2495	7.45966	11.2405	0.055131
170			36.1585	36.3072	0.0200519	0.377017	0.498666	36.6817	0.0629647	0.424772	6.10117	10.6311	0.777814	31.5225	3.74707	2.41839	0	0.25109	0	0.151446	0	0.848608	0.0608312	1.18811	44.0089	0.206969	0.0340057	1.92961	0.328792	0.0219804	39.287	0.193161	15.1463	0.0313064	46.0871	39.7477	15.1549	54.0588	10.6913	5.20283	0.101421	23.0824	1.87756	2.02715	41.2373	43.2116	15.9323	0.514527	0.625424
180			2.27703	0	0	1.59656	1.01828	27.5495	0.908325	9.45559	24.4245	107.044	0.144769	36.1964	8.29676	0.294957	0	2.77467	12.7042	3.45564	0	0	0.130676	10.7875	56.325	0.0424172	0.202474	15.7468	0	0.150132	12.7267	0.0436621	12.1832	0.725918	32.8815	13.9172	31.1346	88.2686	13.4964	2.1888	0.554544	23.5244	11.3703	1.26948	41.2289	10.6889	9.473	1.12686	0.212701
190			45.9737	0.165349	0.615018	72.2741	2.78802	0	26.3837	14.8654	59.4701	82.0772	63.9972	0	7.98439	0.926064	4.87378	1.41477	2.20177	3.34545	0	0	0	30.7786	21.3237	0.8796	0.408283	28.3071	0.275993	4.85912	5.2852	0.295779	9.93573	1.23773	1.20534	14.4721	62.973	57.1065	18.4759	2.72735	0.102579	26.5461	5.08369	0.476738	8.34699	0.0202324	12.9372	0.67543	0.0612635
200			3.30212	36.3169	44.0114	116.033	10.9959	0.777761	46.5462	44.0981	83.6117	1.68986	52.5824	0	24.6019	10.4842	59.3892	34.7487	0	3.4788	23.8313	0.338136	0	59.127	10.5113	0.376127	0.689299	0	0.610049	0	41.0616	0.0631406	25.7531	1.59015	0.0911956	13.8005	18.0257	2.95372	23.3913	8.99838	0	29.6166	0.223961	0.299638	17.7855	2.20104	10.4979	0	0.115369
210			32.4754	92.0694	10.9165	32.1876	75.3837	21.3097	74.0761	7.82572	77.1636	1.78664	0.234853	0.0867159	17.6169	1.23324	104.563	64.3922	0.664073	6.38674	32.3582	43.1453	0	30.7927	30.1453	2.06546	0.577692	0	0	0	60.2054	0.829734	3.03625	79.015	18.2077	3.29223	29.5736	0	17.1143	37.0183	0.0643462	17.4991	7.57743	0.241034	32.1833	2.05314	3.78162	0.686948	0
220			40.6709	102.349	0.236933	48.303	5.08765	49.4272	78.9303	62.189	32.9285	1.11135	0.40345	48.9025	22.559	2.14185	105.887	57.5935	1.90279	10.8278	2.05053	81.3905	0.83056	0.0203364	97.7488	43.8482	0.517811	0	0	1.20017	70.9196	0.10483	8.97363	5.62235	40.2193	38.972	20.933	1.76274	12.8372	25.7741	0	22.4864	2.78595	2.0801	39.1857	4.0095	10.1299	0.0208761	0.0476956
230			0.0212075	99.9223	0.287609	92.8802	2.85017	0.343324	68.3965	18.7509	1.36518	1.24706	0.0221757	21.0861	3.97327	0	104.329	64.6292	1.0665	1.31642	0	61.3737	0	0.069659	89.8905	60.4614	0.0219551	0	0	0	67.9109	0.0420191	9.51526	0	20.932	12.5076	25.735	2.85848	15.1849	0	0.141431	24.5635	3.29097	1.41809	26.2702	1.99715	9.51459	15.2123	0.0990541
240			1.24228	22.0467	5.43846	67.4948	43.1923	7.2916	74.5773	0.454789	1.02466	15.9125	0	0.107629	0	1.86383	73.4795	61.713	1.17189	10.0786	0	64.8877	0	0	91.7218	77.2918	0.944441	0	0	1.67893	73.0393	0.22767	2.10371	17.5534	24.7479	24.162	28.5967	6.09642	16.66	0	0.066929	19.9131	12.9802	0.5882	6.22926	8.10321	15.8868	2.62867	0
250			0.0654787	2.52007	5.37412	69.4276	84.9656	13.5381	34.8234	23.9959	2.36151	8.77934	0	0	3.67278	3.63227	0.257233	16.436	2.83214	11.0048	0	59.6801	0	0.0245025	86.7982	80.2325	86.8148	0.123951	0.0782817	0	28.7805	0.465129	6.99756	65.5153	31.4531	16.481	50.7592	12.4423	18.1674	0.187286	0	2.33176	4.369	3.37071	28.7254	28.7896	18.5307	0.3467	0
260			3.84124	6.4278	5.39099	68.4698	13.4164	5.83013	4.30225	3.55318	2.18232	0.855442	1.79566	0	1.25955	3.56978	0	0.533194	31.349	5.87567	0	71.0978	0	0	11.4817	55.4886	93.5484	0.193049	0	0	70.6256	0.280382	7.99828	101.843	17.6376	20.8233	50.2097	9.86482	4.19173	6.5704	0.938007	24.0392	10.7465	2.32967	15.3563	26.0735	31.0584	0.173732	0.259336
270			49.4257	15.6453	1.66287	24.7684	0.983066	2.43111	0.061439	2.42843	0.87359	1.13129	6.08187	0.204498	2.12538	7.10602	0.0218218	3.46322	0.11686	5.13033	0	68.2641	0.134015	0.382746	20.7883	0	99.6422	13.6754	0	1.01941	72.7346	0.570986	2.49859	78.2699	12.4664	7.51104	34.481	0.23947	25.8754	27.0745	1.54271	25.9505	16.644	1.07645	5.8882	9.4409	12.5763	0.0400767	0.211021
280			14.5823	1.32581	1.08437	8.84891	0	0.40697	0.0701418	59.9263	6.83721	35.4534	50.8466	5.21578	0	17.4461	0.238539	32.2526	0	3.07909	0	64.2306	1.5853	0.136023	19.9554	0	81.4491	8.40086	0	0.388825	58.3149	0.0531503	12.8393	3.4352	19.3112	26.4379	25.3585	0.407479	7.85573	15.0936	0	24.9479	8.64488	2.98959	16.0728	8.67587	2.01164	0.588907	0.789117
290			21.069	47.4779	1.01481	5.01132	0.232335	2.11303	37.0466	33.9555	42.9688	40.7416	40.7633	48.1718	1.24651	4.23711	0.797259	54.0279	25.2304	32.7173	0	34.1891	0	0.86082	25.5089	0	39.0314	0	0	0.15163	20.7907	0	13.0484	0.285957	19.0066	8.39403	58.5513	4.09788	11.9677	0.407709	3.35342	25.7833	36.9438	4.57823	22.397	2.54099	19.8558	0	0.437231
300			6.15274	2.77151	0.721746	5.57723	0.0855151	27.2747	40.9218	17.851	101.101	35.9809	82.0028	29.5684	20.5609	1.60274	0.635033	60.5395	99.1785	5.53086	0	0.794793	0.852619	1.81126	58.1274	0	0.549088	0	2.35581	0.0467896	20.2256	4.94587	8.77656	0.0441553	15.5601	14.1667	63.708	35.3484	9.91749	0	3.74115	20.7192	34.7389	0.0822123	8.65064	0.913329	12.7757	0.0450738	0.309426
310			3.1648	4.44572	2.2366	8.35294	0.0304156	18.223	59.7364	30.7339	25.2721	25.0747	62.0346	78.0959	53.4648	1.25303	2.07987	62.8278	106.357	3.95989	0	0.175014	0.631383	0.0889866	19.0845	0	0.953889	0	7.94252	0	79.565	2.5386	8.15258	0	38.7597	10.0421	14.1445	81.4571	14.1002	1.22231	41.3425	20.9069	1.55678	2.57322	18.5413	12.7162	14.4466	0.0831162	0.590793
320			25.894	8.10374	0.937934	2.07552	0.236794	8.58988	57.0109	0.65186	0.0788893	31.6937	42.8181	84.7044	0	8.43849	0	65.8606	14.0715	1.88713	0	0.476894	0	1.35106	24.2445	4.31566	1.13613	0	0.042952	0	59.0764	0	12.4908	41.1329	34.2089	17.5039	22.2252	66.7922	15.0589	1.66715	35.1515	24.3844	6.51871	2.29749	27.0534	5.5637	26.2527	0	0
330			50.437	1.30626	0.18765	34.6134	12.4306	15.0323	49.3489	21.8972	0.0208354	34.3771	0.954024	69.134	0	0.607669	0.629316	63.0108	0	4.62996	0	0.194908	0	57.4047	54.7255	0.940321	0.839994	0.172179	0.0682135	0.964581	54.827	0.116358	10.5474	46.0709	13.2403	15.5401	12.5979	36.4832	6.37089	1.64698	23.7841	13.3845	4.97958	5.10657	30.0734	1.45527	9.75639	0	0
340			63.7792	0.803246	39.4691	78.2711	4.2916	7.99789	56.3389	17.9228	0.362606	12.3057	6.77273	70.5772	1.12007	5.13698	0.554394	55.942	0	3.99064	0	3.44824	0	36.5313	34.7777	2.97319	0.916164	3.49401	1.1872	2.04415	23.2968	1.35641	40.3941	6.89595	12.5678	20.0456	51.1149	0.109279	18.8827	3.86215	21.3424	23.6738	4.18891	2.07697	27.7984	9.75138	39.0691	0.223146	0.228391
350			20.8471	3.04483	16.883	90.0204	0.886275	1.97349	31.856	6.18197	15.3312	34.9108	45.9368	63.9615	2.85533	2.69233	12.1692	61.6619	0	10.9521	0.589254	62.5598	0.063233	2.61067	56.7223	28.9884	2.4456	1.36506	0	0	18.8498	61.5047	33.3766	2.78953	14.9916	12.8443	4.94299	5.48909	8.77272	1.61692	5.39333	20.0323	34.2009	4.84365	31.3129	20.5724	19.3209	12.1795	0
360			0.694333	63.9418	1.39922	78.4966	0.457439	0.0749256	0.180793	0.206701	0.104634	20.1554	19.9365	64.9142	2.63161	0.59798	52.9318	52.6147	0	103.807	0	79.2858	0	0.0456234	38.6825	1.05961	2.42131	23.8862	0	0.267885	44.7139	102.953	27.4941	0	15.4968	0.407712	24.2584	5.53002	6.99938	0.0444073	0	26.6283	21.1969	4.52074	26.5652	5.65023	32.9193	14.1391	0
370			3.33146	75.2211	5.0405	83.8423	38.731	3.76735	0.3532	10.6169	0	14.0159	6.1896	61.2801	0.465915	4.75297	0.296011	50.3151	0	112.838	0	80.4301	0.0414728	0	20.5316	1.33665	2.73304	17.3031	0	1.01822	38.9549	95.4981	23.5251	3.2768	12.3595	37.0162	30.9722	15.9719	9.84797	0.23601	0.149581	24.6219	21.9015	3.11687	30.6806	11.1469	12.1308	0.441541	0.263233
380			1.33206	73.6644	5.78121	103.472	49.4229	21.4177	0.328176	8.77954	0.815626	12.7995	20.2991	56.2545	1.20292	0.160482	0	57.5493	0	14.2266	39.8665	39.5475	0.0223128	0	34.8092	0.889085	1.46873	0.551186	0.934154	0.169707	44.1871	69.529	25.6824	0.464699	11.7775	8.828	0	61.6852	11.5502	29.5406	0.074893	20.402	16.702	2.26404	30.5429	8.31774	7.74075	0.217174	0
390			34.6467	47.382	5.92794	102.875	58.027	17.853	1.21691	2.56311	3.46945	8.98894	15.9896	0.325325	0.652237	0.183774	0.0210462	57.9988	0	1.29577	41.1099	16.9611	0	3.22647	46.8243	1.49562	4.80421	1.24943	0	0.0273766	30.7248	90.0568	6.76924	66.6885	16.5221	26.0966	22.9004	23.4643	12.6028	41.1076	0.360736	13.9309	19.9451	0.254155	32.1422	6.28954	31.839	0.249243	0
400			69.7995	2.8828	3.09705	128.075	1.57743	22.703	1.20917	17.2856	19.5416	11.0554	12.7205	1.92403	0.745636	2.92938	0.0205685	59.5554	0	1.01163	8.30605	31.6737	0	0.736919	33.8652	2.93402	1.55703	0.398311	1.03139	0.0227787	30.7364	26.4623	17.3736	0	20.4064	0.927326	22.1948	0	12.8383	19.7464	1.38966	19.5532	16.0854	1.60175	35.1528	0.262166	38.6063	0.318944	0
410			72.8379	16.351	0	105.752	0	10.449	0	24.5128	5.91766	16.0408	31.0601	0.146033	25.1434	12.8365	0.445675	61.8469	0	0.278785	0	8.16304	0	0.430736	71.2295	48.5229	3.05479	4.00882	0.1762	4.54924	27.0445	1.52795	11.7004	0.959049	17.7803	2.49026	39.3649	1.67332	6.306	3.53698	0	20.4479	15.0608	6.57927	42.124	6.78662	8.63256	0.481354	0
420			11.2783	0.460573	3.9417	59.2778	0.177275	22.0559	0.332608	11.6843	0.23582	11.6765	0.659593	1.23762	15.4624	0.844023	0.619269	54.8843	0	0.311565	0.0228117	52.7463	0	40.691	41.9567	56.3833	0.62074	16.9041	3.37579	3.55457	18.0977	2.78152	16.468	0	17.9089	22.8819	6.09061	0.0418946	4.27238	4.71621	0	18.3796	0.496353	2.85529	31.2395	0	22.5309	0.636775	0
430			8.51218	2.9531	18.8501	8.57201	0.820307	20.0153	2.2209	15.6897	62.9949	18.3253	13.0438	0.902436	5.69795	3.07745	81.776	73.9659	0	0.25522	0	76.5352	0	3.63712	24.746	12.9145	42.0498	22.2744	0.382706	0	18.5924	0.675831	19.1388	25.2684	20.4696	23.6709	12.9552	12.025	22.0614	1.0192	0.293888	8.71422	0	5.13904	35.4951	3.70705	7.66912	17.3324	0.0521612
440			18.1673	0.716019	56.041	10.6762	0	25.7762	1.13418	37.7232	90.534	14.9326	7.86336	0.0751564	1.69322	0.383648	91.1939	71.4277	15.767	1.21245	0	24.1469	0.560106	16.8961	64.9419	0.0200034	91.6524	0	0.25234	0.0982133	32.9165	0.2958	1.90076	0	15.9372	19.9783	26.3324	3.99491	16.3263	2.08008	0	22.7083	0	0.0229632	30.2598	7.49939	20.2115	3.35504	0
450			37.3134	67.7445	55.1426	4.33319	0	20.2765	22.2127	18.817	77.48	26.8647	49.1204	0.379556	11.3903	51.2265	96.0197	68.1841	43.9802	14.1257	0	3.81701	0.160323	0.857007	74.2171	0	83.3576	0.235081	0	0.0240109	28.2282	0.24934	35.2983	5.14905	9.60957	4.73296	19.0933	0.300873	11.8847	16.8437	0.318864	17.3826	3.02759	4.30872	33.5462	19.9847	34.559	0	0.961282
460			14.7318	80.0606	48.4764	17.7756	0	20.4231	7.58061	28.1303	0	15.3867	49.5771	0.431032	20.9845	89.4444	68.1437	68.9054	0.877388	17.5799	0	20.3965	0.317291	0.784834	16.8876	2.31312	30.5812	16.7967	0	0	20.2305	0.0636678	8.92501	21.1317	21.0364	21.8384	45.1292	3.68717	13.0391	9.08441	0	18.5737	16.0804	12.4305	37.9519	17.9962	20.8651	0.0340569	0
470			10.6704	31.1063	49.4994	101.546	0.971076	26.7319	26.3107	12.118	0	33.0598	12.473	0.685245	4.09331	87.3398	1.91479	71.5244	0.464527	5.93068	0	35.5221	0.727177	0	2.21854	0	29.9734	20.5336	0	0	15.4457	0	19.6175	0	9.66558	32.3161	47.1504	5.39118	10.1085	4.86212	7.31689	12.2958	0	6.28522	31.5392	1.5925	6.08442	0	0.386152
480			8.69343	0	21.2179	21.5654	0.224404	25.8602	29.0236	39.1613	0	24.4547	11.0149	40.0189	0.0515455	47.772	2.46125	68.0688	0.786421	4.67547	0.519204	6.60116	0.129435	0.999319	16.5	0	23.5881	0	0.312194	0.0467896	34.1574	0.497264	31.4173	0	11.2293	21.0733	56.2685	0.112161	9.70999	0	1.01675	21.4152	0	5.45212	36.8505	1.16737	7.2964	1.32912	0.368934
490			7.40921	0	0.0701242	13.1419	6.93023	27.3864	2.97338	19.72	0	18.9555	9.43003	27.889	1.94929	1.08405	0.403659	52.7711	0.411975	1.15845	0	3.57681	0.147339	0	31.7904	0	21.8422	0	0.0313064	2.66019	46.944	0.100835	36.1819	15.1488	1.6344	5.18763	49.9222	0.021476	11.0587	0	5.50209	19.7398	0.328949	7.02019	34.2755	17.6642	19.9076	0	0.626817
500			26.9084	0	0	8.26514	5.425	20.7695	3.03333	13.6235	1.38408	24.599	5.37364	0	0.548839	25.683	0	4.86575	0.92537	1.06345	0	37.0624	0.477978	0	11.8523	0	0.751711	0.371655	0.197475	1.45522	30.0082	0.121486	28.8965	10.188	0.324772	17.0482	39.0401	3.80153	5.54499	21.7724	3.34522	13.5874	1.33472	3.9056	23.8208	8.9429	11.693	0.181146	1.77043
510			45.5472	80.6999	0	69.7411	71.7737	24.2135	6.8943	13.0566	9.41775	25.0333	0.212792	0.893768	5.17294	78.5621	0	1.9055	9.26204	0.872362	0.0954277	65.5385	1.19775	2.46822	67.2652	0.105867	4.35301	4.49018	0.690966	3.93528	37.8088	0.118118	27.3624	15.5286	9.01569	9.063	49.6724	11.841	30.6764	9.12696	5.73176	21.9233	1.28839	4.42765	28.7627	3.42152	24.9325	0	0.87332
520			58.5836	83.2762	0.728501	19.7692	28.7433	27.7402	12.5538	10.4761	1.0495	29.5609	18.3657	0.614892	9.51617	5.85683	0	2.13307	35.249	0.20406	44.3084	52.0776	0	22.7097	42.1686	0	3.70816	3.34113	0.0221949	0	24.6208	0.0928697	22.1264	8.28025	31.4293	36.2979	44.9436	0	0.0441137	4.15535	12.8518	12.1016	0.917607	12.9259	32.343	19.905	12.8233	0.278518	0.273523
530			64.9375	22.9168	0	7.1511	3.8695	24.247	9.6717	1.98143	5.71896	24.7549	31.1962	8.31709	11.0293	0.0202164	0	4.4614	31.5697	0.33313	41.0017	3.66657	0	5.70388	26.5152	0.661376	3.77652	5.5224	0.0211881	0.329445	34.2561	0.39324	28.7301	0.756098	17.5224	21.0837	36.3574	0.934123	0	0	20.1884	28.6454	11.4627	13.2967	37.7991	19.7838	11.9614	0.0451863	3.64941
540			74.8967	0.321529	0.268237	3.20393	9.45367	26.9624	28.22	14.0651	0	29.434	20.6406	70.3466	1.97115	0.04154	0	23.3923	2.00154	2.91539	33.7968	24.3804	0.0228117	0.0621797	29.5441	0	3.09175	0.644501	0	0	29.3192	0.141815	24.3003	0.420285	16.4397	22.6161	35.2401	0.49933	0	0.0693787	21.2011	28.624	15.1387	12.7852	33.0827	4.28873	16.631	0.735847	0.707453
550			73.0068	2.82846	1.44993	5.9548	6.68525	6.65219	5.47922	4.04868	3.77144	24.5934	8.825	71.1976	3.35551	0	0.552776	31.4923	2.76505	1.73716	0	14.536	0.0455468	1.81472	34.0895	0.35522	1.68189	4.76438	0	0.0204053	20.843	0.25329	23.1003	9.8113	17.6991	0.188739	40.158	4.83356	5.20132	0.0200931	12.9695	20.4656	0.332622	10.1133	33.5741	0.486909	27.4243	0.111895	3.12074
560			74.0914	5.68195	6.46913	28.1352	5.73621	24.4955	24.6892	12.7334	6.32568	20.3213	2.375	65.9926	19.5662	0.489746	0.696502	44.6188	71.5181	5.10816	0	64.6894	2.37087	2.78225	40.8617	2.43765	4.33137	0.150744	0.768503	1.50547	21.1413	0	24.9241	29.0104	32.963	15.1506	31.599	10.2424	5.37553	3.54127	15.4256	19.1024	0	4.29629	28.2689	8.1103	14.0575	0.279407	61.7914
570			77.3559	6.48427	29.8011	42.6287	4.19504	27.3411	12.8468	11.1299	3.63429	33.5758	5.11113	62.2269	32.8072	3.18616	6.25799	1.91541	71.9525	1.96747	0	56.6694	0	0.0846112	21.5036	0.0228117	101.999	5.3611	1.26956	0.475333	41.1737	0.0859039	21.6006	10.9357	29.2305	3.48338	37.1918	61.3955	33.0053	14.0525	9.75258	8.2836	0	0.565389	25.3735	13.6258	12.4037	3.80977	51.6987
580			67.9377	1.35937	0.0304156	106.763	0.926301	37.4578	1.57218	16.0506	2.38934	17.5971	7.0101	67.8777	0	2.85918	3.59797	11.154	81.7897	5.25558	0	7.78659	0	0.284028	54.551	0	90.3194	4.85778	0	0.447844	31.5291	0.698147	20.4737	13.3841	10.1477	12.8094	26.677	40.3201	15.765	6.57304	15.1039	5.36114	0.0843372	4.89395	28.8329	2.54232	27.0035	0.216317	40.6352
590			63.5349	30.4786	7.46309	140.968	0.689065	25.6328	0.971163	18.1529	2.53503	11.9846	29.3447	55.5557	0.0619263	1.91085	2.08388	9.72125	75.6743	4.42636	0	5.64478	0	0.0443188	13.0276	0.438155	3.10812	10.7183	0.0379645	0.0604983	30.6888	63.2184	19.5473	13.4477	19.3027	4.77574	29.9732	32.9085	2.15486	0.415898	16.4897	12.5753	9.05241	3.14198	34.0654	7.85697	21.5417	0.020416	11.5987
600			3.58988	2.48744	7.31138	124.506	0.331659	17.8209	11.8507	18.8624	7.7269	7.98685	26.2274	29.1214	0	8.02149	1.64973	15.818	83.5426	1.03151	1.58753	26.261	0.381553	44.8808	22.2821	3.54957	1.69349	0.240649	0	23.7673	28.0195	83.1331	22.9069	17.1784	10.6209	0.438162	27.8575	0.842671	12.9002	1.27178	14.7453	16.6396	0.61164	7.15185	22.9276	1.44829	25.5114	22.0585	0.721721
610			0.803052	2.08972	13.9803	22.2884	36.5531	24.6473	5.26768	13.2176	21.2646	19.4285	1.42188	0.743394	0	30.8785	0.263149	33.2886	82.0529	2.10004	0	90.0193	0.237286	48.5137	36.1875	2.0047	1.69317	2.78357	0	15.6683	25.8848	78.9315	23.683	16.1278	14.303	0.770577	32.5692	0	23.21	24.5699	18.1293	18.5033	0.452255	6.21488	31.8474	10.6186	29.1947	0.788483	0
620			5.82486	0.70079	2.80898	1.65373	1.14143	35.1162	9.07942	9.45806	3.8127	4.08812	12.4227	0.161816	0.474646	0.254629	0.169605	3.10999	26.5971	0.509861	0.222038	80.7884	0.419449	0.339256	18.0998	0	0	0.0987163	0	0	24.3564	0.285669	13.6293	11.9212	19.0186	5.02215	29.5718	0	5.88676	7.30479	21.8386	8.05977	8.63716	6.51562	32.4815	7.97666	17.8955	0.0446614	0
630			2.33947	39.7173	1.65455	6.51328	6.03419	3.80485	8.1041	17.4231	2.66963	18.0201	9.69218	0.136641	5.25436	0.041806	0.0641858	13.1953	0	7.97799	8.53142	83.4754	0.201191	0	30.2107	0	0.647513	0	0.0227787	0	22.838	0.021476	12.9875	14.7198	19.442	0.0204403	37.6094	0.0720326	0	0.875915	14.786	25.3742	1.06452	2.22274	27.3972	7.77828	11.9221	13.0284	0
640			12.9286	68.6108	4.31351	14.9906	42.702	11.1756	2.89322	8.83317	3.11545	17.4065	10.5742	7.27646	22.7576	0.108695	35.2962	42.5111	0	5.10044	29.1146	68.5818	0.543977	0.0764726	33.2064	0	1.21614	11.8909	1.16779	0.187548	30.3213	0.0642953	19.2102	17.8978	18.227	2.6953	36.3423	0.0509348	3.32137	0	15.1784	15.7193	0.946149	8.47705	28.4022	18.0082	16.5222	7.88446	0
650			11.8002	0.24055	13.9469	11.6649	1.73764	62.7874	9.72967	14.2802	14.7982	27.4729	11.3717	32.5219	7.03588	1.45109	72.8602	68.9023	0	4.95946	6.39538	75.5865	0.153515	0.154158	19.1211	0.095152	1.88727	3.31914	0	1.03499	26.4787	0	16.6049	7.09703	13.9535	28.0369	38.9536	0.375311	0.640771	0.0200967	13.0563	11.0128	1.93695	4.63914	27.6919	11.4473	12.8121	0.160356	0
660			7.45898	17.9144	7.41561	7.05046	1.05763	74.5467	9.20071	23.5949	8.5041	26.9164	3.81375	0.775189	0.390477	47.6056	55.5948	80.1222	0	2.96801	2.86426	72.9523	0.289826	0.138508	19.413	0	0.762457	1.81968	0	0.416754	31.5667	0.616113	12.176	14.7524	14.8388	3.7063	39.4726	0.291746	0	0	7.37118	14.73	10.219	6.58461	31.653	2.79308	24.2086	2.47247	0
670			3.98438	55.7277	13.0851	9.55868	7.09139	0.534074	0.801803	15.9513	3.69506	21.2914	14.6992	0.344697	1.08092	0.613688	11.7339	78.3562	1.44239	23.6829	0.049482	20.7646	0.606668	0.280784	16.6659	0	2.40459	0	0.0303716	0.10105	16.4475	3.63316	14.7255	30.8615	17.8203	0.355453	46.4682	8.09774	0.156679	0.0443304	18.5657	29.6251	0	5.5418	32.8272	0.205049	18.9487	0	0.0750501
680			4.7271	8.3708	8.03679	2.03378	14.5924	13.1532	3.4468	11.6798	2.58329	27.9233	8.2363	0	0.295295	0	0.180209	79.9488	26.4661	6.40967	0	15.0715	1.29983	0.11051	29.3852	0.0993083	0.711068	0	0.149423	0.921813	19.1847	0	11.5432	30.6974	15.2046	0.559044	41.4635	1.01889	1.02528	0.316281	14.0275	16.4746	0	14.0832	23.637	10.2967	18.7806	0	0
690			7.1699	13.1012	4.82397	2.18791	10.6744	7.98499	39.2316	22.7434	4.48037	25.683	4.02605	0	0.620781	0	0.919036	86.6544	22.9791	7.31557	0	41.3269	0.66377	0.212291	13.1812	0	0.75292	19.5144	0.959951	0.242324	35.4123	0.895416	14.6235	15.4524	13.7673	1.77492	34.9209	6.83892	3.79231	4.74974	22.575	11.7496	1.1736	6.03342	27.5489	16.968	22.163	0.204314	0
700			11.2005	18.5751	13.0427	6.16043	2.61485	5.98603	0.26745	19.851	17.1249	33.5313	21.347	0	0.561434	0	2.71637	76.1267	25.8839	4.73988	0	81.8013	0.578545	0.549267	19.4967	0.40567	2.20422	0.880195	0.283878	0	16.8144	0	6.73774	4.4269	12.5903	4.89066	35.4499	19.2129	0.90381	0.287885	14.8253	18.794	1.05471	9.77997	25.6351	24.1218	15.6436	0.82225	0.765138
710			0.998387	10.5425	5.83369	21.9766	0.120377	0.169037	1.00493	9.47477	4.36956	23.5724	12.7632	0	3.05152	2.43376	0.994403	84.3722	28.5079	41.0241	0	80.9809	0.167007	0.620269	22.9423	1.74514	0.914221	2.06731	0	0.305999	17.4326	0	7.33784	4.92898	12.1896	7.27211	26.9158	0.363419	3.23147	0.91483	16.5746	13.9751	0.549864	10.6837	21.6315	9.36274	13.7393	0	0.140069
720			4.54586	14.8381	5.27603	10.6993	7.11206	20.3524	0.875708	6.46068	0.0818887	17.9748	11.1883	0.0475233	4.22918	2.7139	2.76142	27.3752	2.6716	101.882	0	27.7912	0.78389	1.0139	19.3848	0.0210242	0.844331	0	0.0202711	0	18.3259	0	8.7697	19.1999	12.4546	8.31163	35.2183	12.297	2.23679	0.0846244	12.0321	12.6342	0	12.1509	22.7647	10.5294	16.7198	0.0684674	0.597067
730			11.638	8.08404	9.64851	4.42459	12.1396	4.39511	4.18344	22.0672	2.02457	22.045	3.49925	0.235853	17.9555	0.199746	8.35527	6.19123	2.0661	35.3227	0	13.3387	0.491427	1.42295	12.4493	4.79348	92.7167	9.60516	0.336183	0.560957	22.4242	0	18.9129	11.9231	11.3966	5.46647	27.2959	1.35205	0	2.3265	12.8173	6.01916	0.610311	2.2987	26.3689	4.49759	19.242	0	0.772446
740			1.50784	12.9588	4.03536	7.17082	0.818901	8.38819	4.1892	7.99243	1.55132	87.3781	3.1757	3.21002	1.77289	0.192138	0.847017	3.61149	0	0	0	36.6734	77.3293	0.893841	15.8885	1.16529	78.5813	0	0.309664	0.29101	22.053	0.556117	7.5647	23.5757	13.0198	2.73376	27.451	3.74	2.74328	3.07119	16.7666	14.0074	0.970728	7.49721	25.8322	10.5807	20.9771	0.283786	0
750			2.32559	6.95269	0	16.0845	0.954437	10.9672	0.437299	3.2326	1.03065	89.4987	2.48215	27.1203	0.700757	0.310863	0.514702	6.7667	0	0.0380195	0	11.6881	9.87153	0.117641	30.6123	2.93764	16.6661	0	0	2.14579	18.8019	0	8.46114	30.7905	14.0867	0.235185	24.7369	0	1.15128	2.34465	15.9803	13.4473	1.31869	9.1267	27.5977	8.47413	14.4135	0.666428	0.0201577
760			5.16143	0	0.822543	4.08636	3.03173	16.6664	1.66571	7.99446	0.0456234	28.2248	3.35403	0.246214	3.13754	0.525612	0	1.07618	0	5.39035	1.97626	42.2107	2.00279	0.215771	30.6796	0.814922	0.95136	0.173498	0.278779	0.632849	21.3089	1.10264	6.79863	16.8264	15.8391	16.5275	28.6203	2.31103	0	0.353185	5.9871	16.1515	3.30149	3.02033	10.1249	5.92504	18.5646	0.99831	24.8338
770			7.44431	1.4182	15.5046	16.3707	2.3158	18.0172	0.893236	8.22337	0.157552	3.96134	5.39111	0.0674264	7.0467	0.325665	0.0255998	1.99505	0.294538	3.97792	16.1989	86.5735	20.8626	0.323888	5.93929	0	1.36269	0.447306	0.041404	0.882824	21.9656	0.632373	18.5291	11.0394	12.8292	0.322587	23.8015	12.3364	0.0492789	3.88041	4.33783	20.0372	1.87228	3.23321	20.7351	1.21343	8.4472	0.257082	37.986
780			6.68992	7.45171	1.05026	13.5849	6.36277	17.5134	2.81189	4.06706	0	3.34817	0	0	1.16224	3.02286	0	4.66567	0	27.3217	11.0756	76.2023	57.1399	0.281744	25.6947	0	0.983732	0.0227787	0	0	21.2614	9.8284	5.98932	9.39388	6.88919	0	27.8923	12.0804	0.288242	0.54476	5.12169	6.41664	2.27791	7.83565	21.9085	1.54404	13.6892	0.0488062	0
790			8.32955	18.8163	0.453268	1.76474	1.73517	9.39778	8.63007	1.78655	4.31779	4.50699	5.53607	0.0441467	0.244537	2.04891	0.0206708	1.25241	0.605622	3.7435	3.07458	67.4678	1.9655	0.718962	7.94598	0	1.97002	40.768	0	0.880654	12.3012	2.26064	6.6483	23.1606	3.558	0.324216	18.9383	8.6965	1.75355	0.106884	9.91951	10.6182	1.89001	8.3317	25.3167	1.3045	14.2697	15.1508	0.0405027
800			7.73962	10.4179	4.98877	1.77703	2.42543	12.6631	3.8384	2.1693	1.68856	33.4279	7.24261	0	0.149003	1.64481	0.965923	3.51406	0.0228117	3.04958	1.74919	37.3579	0	0.127268	9.82593	0	0.320323	0	0	0.0716313	10.9218	0	6.85619	20.8739	15.8078	0.20839	16.0576	11.7476	1.4177	0.0981941	16.0613	12.4756	5.51431	11.8509	20.0804	12.2952	11.2071	43.7765	0.102522
810			5.27746	9.18234	8.65798	4.44702	41.8631	17.9801	4.00285	3.09184	1.21139	26.0386	7.74223	0	0.113917	0.350998	29.5406	5.98534	0.0760391	0.455483	0	7.42118	0.371295	1.50699	5.19271	0	0.291657	0	0	0.457364	19.7856	0	22.0762	7.52097	2.63986	0.15082	23.3303	5.4858	0.921171	0.531736	13.3291	8.35903	2.28373	7.46122	19.9835	8.16249	12.2454	15.7593	0.0843085
820			9.18021	5.90306	19.4772	0.671021	11.8926	12.4503	0.785804	10.2458	0	0.873985	3.30144	0.0605701	0.0244205	0.748221	4.91449	8.73934	0	57.2834	0	7.20433	0	0.363809	2.25447	0	1.97084	0	0	0.72183	20.4116	0	6.3351	13.3321	7.31494	0.359441	29.6314	9.65515	0	0.71292	17.2051	14.6273	0	1.79969	8.28449	3.10692	13.6459	0	0.0876386
830			5.85037	2.26429	10.087	3.01286	6.46713	2.23434	0.677102	0.333551	0	4.0818	17.4482	0	0	0.137943	8.89685	14.4709	17.426	94.4474	0	5.37443	0	1.45248	9.70655	0	0.14317	0	0	0.0741662	10.9538	0	14.8404	8.97822	21.5167	0.107244	21.7132	4.01336	0	1.62333	10.5734	10.596	0.435742	4.62512	14.6961	3.26274	21.854	0	0
840			3.86669	5.77435	17.7022	9.48338	0.0841577	11.8915	1.12665	0.278361	1.2191	24.7677	2.5582	0.0409146	0.0817852	0.584699	5.71195	5.73289	64.5114	24.6899	0	1.22368	0	9.11747	19.7748	1.04198	0.403809	0	5.38675	0	9.01303	0	8.7595	4.73572	15.358	0.149344	17.4648	7.14533	0	1.03509	11.3746	4.42187	3.97062	6.16055	19.8517	0.797972	17.2923	0.557424	0.130442
850			5.31339	5.64055	10.1081	3.01963	4.49216	20.4668	0	12.7846	0	6.90598	0.698434	0.0201006	0	4.07806	5.72905	1.33576	60.4212	0	0	7.51418	19.9891	18.2105	5.12199	0	0	0	50.9283	0	14.8993	0	8.45902	15.8958	11.2695	5.4207	20.0955	10.8961	0	2.88338	11.663	14.2302	27.8865	30.9183	23.816	9.70823	24.3136	28.8501	12.7714
860			3.68246	0.337374	3.48567	3.75759	1.6781	31.8143	0	25.8948	0.576181	8.89553	2.32972	0.236678	0	0.4629	0.480771	4.09843	65.7294	3.26368	0	67.556	29.8025	32.0058	20.0669	0	0.0456234	23.088	9.08972	58.2712	26.2084	80.1997	18.2642	63.0623	18.9307	18.3212	29.1357	23.5649	26.1828	9.88488	24.1693	17.589	15.5182	26.1934	19.2731	10.2338	6.60278	30.1848	23.4074
870			48.6362	39.4248	49.3524	58.5401	44.2342	32.7154	36.6889	52.5045	37.6856	46.0202	42.8081	19.4187	46.2518	51.688	0.511398	65.7426	53.8264	43.1553	39.4624	75.0416	7.485	10.9775	100.614	62.5747	82.6907	0.523074	16.6288	31.2958	2.5241	5.45807	0.491629	5.94157	0.0405758	6.89229	11.8455	0.54175	2.8934	0.841545	0.887647	1.902	4.94519	18.0678	8.90211	6.67497	0.80144	0	0.763201
880			57.922	0.63125	16.837	16.7738	6.26608	0.667451	32.0035	6.68282	6.50597	0.88747	8.56955	45.3749	14.5682	16.794	0.828844	44.4978	30.7752	22.3178	38.829	47.9141	6.05018	4.33287	7.4032	95.7379	25.9876	1.78523	7.43657	0.125846	3.20573	0.165805	3.21219	8.99754	2.81896	3.52789	7.78453	0.402948	8.62206	4.35168	1.51092	2.53415	8.58914	28.2948	4.06795	0.0407392	3.14576	0.848197	0.513022
890			48.2728	4.12298	31.9435	8.35914	1.26201	0	26.9809	1.38608	0	1.92206	2.04472	36.6573	0.0205207	1.07912	2.72706	55.5414	18.3471	0.863937	30.0988	9.79069	9.68256	0.0696691	0.268853	42.3125	33.0557	1.61072	0.110144	0.551509	19.8008	0.3762	2.19835	3.6756	0	0.0430319	2.72337	0	3.24642	4.25394	9.11302	2.10666	0.709421	18.2745	0.777314	2.34536	4.63447	5.20687	7.54165
900			42.8828	2.75464	23.4501	5.17568	0.121663	4.16706	31.7453	5.43387	9.14672	0.0200664	2.19237	22.3571	0	5.58237	0.925022	22.9919	5.05806	3.4608	0.216599	1.01516	10.2399	0.0228117	2.95092	6.0137	3.0607	3.89553	0.182258	0.450646	9.25126	0.391817	1.98926	4.84933	0.0442547	0.9733	10.5892	0.523729	3.6075	2.72731	0.850552	12.2664	10.1823	9.79175	3.74376	6.79351	1.20844	12.2351	10.7791
910			43.6476	0	20.9752	31.1294	0.0538891	27.8327	19.5799	0.0707393	22.2257	0.417198	3.05194	31.3979	2.30823	49.2112	0.2334	10.7836	23.9171	0.570851	10.2032	0.143666	19.8622	0.785868	23.2353	2.08872	0	0.850389	0.105679	0	0.629912	0.0989087	2.14686	8.82679	1.73815	0.758092	6.46282	0.337787	1.99104	0	2.56159	2.5609	5.23285	3.8535	2.05718	7.22694	1.10196	0.0469578	1.37036
920			14.7054	0.706139	11.4287	17.0461	0.251321	7.73315	6.73881	0.0410933	8.15571	0.170924	1.55954	24.1589	3.29742	23.4909	0.18133	3.47144	19.6688	0.0532274	6.40459	2.07446	18.6487	0.292617	6.11368	5.80707	0	0.733422	0.0227787	0	24.7249	0	1.57803	7.64672	3.41577	3.30989	3.36903	0.630551	4.83767	0.517797	1.87755	0.162086	1.4714	1.27151	4.21621	3.47471	1.30649	0	2.54771
930			0.568087	0.409265	4.517	10.6832	1.84964	0.584288	8.96888	0.226592	8.30512	0.0617023	0.791979	1.56071	0	1.17514	1.17922	0.645329	21.2592	0.303627	2.52411	25.5856	0.243239	0	7.41213	2.47258	0.273928	1.09605	0.0753984	0	4.21345	0	0.0669593	1.11906	0	0.921753	6.36293	0.16041	1.69027	2.46222	1.42221	0.806445	0.546452	1.22778	4.95968	2.00132	2.59096	0	0
940			0.205754	0	6.88015	3.52233	2.45336	0.0408241	9.31382	0.0648486	8.34998	3.51984	4.14487	4.27392	0.0413013	2.24214	0.484281	2.54886	33.8734	0	0	1.18098	2.16715	0	5.18555	3.99349	0.0215071	0	0.563708	0	2.07882	0.34786	11.4819	4.77695	1.94736	0.352479	3.54071	0.0201947	0	3.27995	0.893197	0.173168	2.35126	5.65905	2.20834	3.27535	3.38159	0	0
950			34.6122	1.14756	3.6433	9.20952	0.567721	0	5.02969	0.0840896	5.07297	0.20318	10.5602	1.79958	0.0943295	1.64151	0.0475074	1.01872	5.17058	1.70437	0	2.50187	0.0428997	0.222285	2.4662	3.17363	0	0	0.636668	0.021476	0.0987077	0	4.12226	8.39134	0	1.67838	1.77742	0.214917	2.13844	3.63477	2.04338	0.66702	5.1292	19.6884	4.48158	2.80394	3.58805	0	1.49137
960			39.7906	0	2.07001	2.8084	0.68706	0	0	0.0207179	0.844951	0.169827	5.8878	6.78809	0.0621593	1.46763	0.0760391	0.0532274	0	0	0.413093	0.948021	0.175615	0.0228117	2.57013	2.73104	0	0	0.387068	2.45146	0.183563	0	2.97844	2.88736	0	2.8778	0	0	2.95097	1.10846	1.94724	3.60294	2.10192	18.9742	7.16581	5.49317	3.14059	0.101582	5.63536
970			47.5806	0	7.04622	3.81991	1.30708	0.497086	0.936752	0.22741	1.28635	0.0833172	0.901492	1.95971	0.192282	1.53912	0	0	0.0684352	0	0	0	0.106353	0.104058	5.32222	4.74732	0	0	0.0595906	0.0227787	0	2.51623	0.549304	3.46575	0.80756	4.41873	0.0200205	0.121486	7.75929	1.05165	4.86175	3.20626	1.7313	2.67854	6.50294	4.03721	1.66413	0.0851281	0
980			52.4508	2.95259	7.09995	2.82342	3.97266	0.984491	0.908593	0	0.71014	0.0438432	0.993476	5.45372	0.679964	0.777258	0.22348	0.141502	5.97233	0	0	0	0.267602	0	5.14351	3.22829	0	2.33831	1.61265	0.369895	0	0.438248	0.13527	3.51009	2.25317	0.668306	0.0413828	2.76154	4.39444	1.65065	2.1269	0.756049	0.939593	8.17247	1.66527	3.40923	3.09009	0.145169	0
990			51.5973	1.09542	5.00839	6.05161	0.0855123	2.30088	0	0	0.220678	0	0.680181	0.891685	0.400596	0.116228	0.076039	2.93446	5.60567	0.0623606	0.754533	0	2.23261	0	1.96076	1.57367	0	0.550183	1.54132	0	5.35826	0	1.60782	2.30552	0.0211417	0	3.49476	0.021476	2.39004	0.770181	1.70655	0.300313	0.176943	16.3788	4.16208	2.78778	3.48173	0.253767	3.57315
1000			28.0903	0.0409483	3.13231	2.15293	0.318981	2.34186	0.0921836	0	0	0.90502	0.0608024	1.87802	0.196467	0.270613	0.0506433	0.0710338	0	0	0.431492	0.0417541	0	0	3.1011	4.17693	0	0	1.86429	0	5.47765	0	0.782073	2.58633	0	0.533533	5.32409	0.640663	4.22939	1.35871	1.50072	0.210076	0.454649	4.08622	4.41031	4.13894	4.98521	0.283687	0
1010			3.38782	0	6.0397	3.73452	3.78146	1.65933	0.469867	0.169382	0.410216	0.168868	0.203186	0.349376	0.0698914	0	0.195798	0	0	0	0	17.7583	0	0	0	3.42654	0	2.50967	0.0648017	13.4154	11.6387	0.0546041	2.07864	4.56928	0	0.46631	1.46014	1.56786	0.359867	1.14727	2.37576	0.102149	0.876456	6.15726	5.4736	1.29629	2.14896	1.1184	0
1020			2.5945	0.758533	1.52752	4.05478	3.44779	0.784852	0.784556	0	0.0412668	0.205231	0.250802	1.59513	1.02127	0.286578	0.259612	3.36631	0.0229871	0	0.254169	7.37935	0.789843	0	0	1.76892	0	0.312448	0	26.8636	7.11136	1.41091	0.53738	1.14851	0.0666362	0	1.53297	5.02601	17.4339	2.01254	2.35086	2.76037	0.463906	6.39009	3.71786	5.77823	2.22027	0.166514	1.10728
1030			1.3738	1.59966	0	0.944016	1.01988	0	0.219263	0	0.0215043	0.201177	0.824569	1.18154	1.27934	0	0.127252	3.25669	0.402695	0.395516	0.159682	3.86807	0.0760391	0.180296	3.18052	4.8357	0.0821207	2.17072	0.328935	0.312543	19.7736	40.4837	1.38173	1.35603	0	0.598158	3.92518	1.40754	10.9445	0.0629993	1.61166	0	4.59194	6.95926	2.32769	0.249928	2.37385	0.504051	0
1040			20.5427	2.96774	0.168024	4.05516	2.33196	0.432644	3.67088	0	0.0201675	0.191697	1.56297	1.58242	1.78678	0	0.0240457	2.10094	0.25595	0.165346	0	2.6533	0.105555	0.142908	18.3106	2.46305	1.07913	0.0455612	0	0	4.17527	34.4976	1.71954	2.50877	0.151424	0	2.25051	3.46446	4.82781	0.403703	3.75128	1.69231	3.99431	0.312339	2.85982	0.0633331	0.673838	0	0.824956
1050			30.8921	1.62068	0.233118	6.0555	0.167286	0.0217483	0	0.0805393	0.0417604	0	3.40989	4.74334	0.0787898	0.123213	0	0.756536	25.4273	0	0	1.69149	0.283692	0	0.641582	0.857604	0.295894	0	0.100707	0.155443	3.03141	33.8483	2.64396	0.408651	0.0235512	0	1.47117	4.72123	23.3115	0.249239	2.08474	0.951845	4.78475	0.0201326	7.53861	1.76718	0.274458	0	0
1060			31.6583	0.0656018	0.0423602	5.02471	0.076039	4.49876	1.78435	0	0	0	2.78854	0.573521	0	0.0208172	0	0.261033	9.35437	0.0322606	0.445687	0	0	0	0	0.264098	0	0	0	0	0	1.35912	2.12599	0.621915	0.0455574	0.275062	2.46613	5.98671	4.16665	0.125951	3.21849	0.96977	1.06101	0	0.0204414	2.23629	3.14233	0	0.0783434
1070			33.8213	2.37503	8.51844	6.06628	0.12413	12.857	0.843506	0.238122	6.45756	0.228586	1.2267	1.34212	0	0	0.0819612	0.248583	2.43542	0	0.206539	4.03301	0	0	2.78195	0.0648973	0	3.78569	2.487	0	0.401054	1.69643	1.35705	4.65515	0	0.204111	2.77932	2.38622	2.14233	2.22221	5.6357	4.4717	0.355969	0	1.02419	4.39875	1.87402	0.485017	1.87624
1080			35.6547	12.0746	0.745464	2.78716	3.2051	4.52377	1.43217	0.287872	3.06828	0.224121	0.771154	5.00868	0	0	0	0.159678	0	0	0	4.55088	0.396646	0.121663	2.34634	3.55468	0	1.88812	1.18331	0	5.91168	0.717712	0.345767	6.41888	0.0201271	0	3.10575	2.05367	6.80335	0.786639	10.9187	1.67779	3.00706	0.0904715	3.0049	1.39017	4.33231	0	0.755003
1090			19.8793	3.33057	2.44297	3.28514	0.315634	15.2985	1.3373	0.168344	0.112611	0.166757	0.875175	1.47328	0	0.558039	0	0.364196	0	0.549712	0	3.86678	3.73978	0.0228117	6.6686	4.94323	0	0	0	0	1.97313	0.31494	0	0.180215	0	0	0.747181	1.5083	5.03548	1.47961	3.40075	0.7388	6.46005	0	2.83247	1.82711	2.60043	0	0
1100			0.327937	0.0532274	11.223	2.30588	0.96973	5.37034	0.147565	0.126825	0.0824214	0.306234	1.45746	7.00525	0.0608313	0	0	2.06845	0	0	0	4.73127	4.17732	0	0.0247127	1.22099	0	0	1.28547	0.0947144	1.08538	0	0.544002	2.40072	0.281283	0	3.08701	1.92297	1.56479	1.54897	4.19431	0.711213	4.86994	4.72998	5.12434	4.71056	4.35444	0	0.0278526
1110			0.945207	0.154316	0.361005	2.5829	0	3.05911	0.257383	0.0217378	0.211068	0.334402	0.399749	6.78596	2.324	0.020618	0.189135	1.89277	9.44789	0	0	1.69153	5.79037	0	0	0.324128	0	0	5.28713	1.28896	11.8649	0	0.491672	5.03368	0	0	0	0.429649	0.323663	6.36434	4.47691	0.0813728	3.26049	4.66303	0.554829	2.0949	1.13526	0	0.524397
1120			0.739331	0.140712	0.245461	2.97323	0	0.755342	0.208207	0.178228	0.0622683	0.658015	0.48758	4.20396	0	0.0424074	2.25402	0.593296	24.0004	2.22029	0	27.8017	2.56544	0	0	2.21831	0	0	0.064428	0.0227022	4.28203	0	0.446138	1.66697	0	0.786791	0	1.52993	0.741807	0.0834027	0.681636	0.529696	0.306205	0.962527	3.75062	2.65604	1.88113	0	0.0453514
1130			2.0379	0.797931	0.313297	2.85882	0	0.132854	0.735258	0.065031	0.0405896	0.0422786	0.336613	5.10623	0	0.0408538	0.359334	2.55681	0	0.0878175	0	33.2054	2.00462	0	0.949703	2.06025	0	0	0	0	9.20403	0	1.31847	4.77408	0.0664852	8.44554	0.0407012	0	1.06012	2.30462	1.81956	2.94656	0.668608	1.01972	3.01426	6.89323	2.32054	0	0.369166
1140			0.346572	3.54113	0.103649	0.199502	0	1.24605	0.649343	0.251892	0.068945	0.46418	1.35194	6.89693	0	0	0.246473	0.363842	0.16325	0.255007	0.46024	15.5004	0.146995	0	0.174054	6.37134	0	0	0	1.74907	2.32628	1.3056	2.26013	1.29857	0.172722	0.0222282	0.1553	0	2.38214	4.97494	0.227679	1.67976	2.82363	1.90763	2.90589	0.531106	3.74937	0.541496	0.0240818
1150			0	1.06107	3.46095	0.0456234	0	1.06548	0	0.824877	0.20021	0	0.894608	4.67296	0	0.0207806	0	4.34896	0.312425	0.111683	0.0417774	0	0.473816	0.159889	0	3.688	0	0.447302	0.848553	5.48192	0.249044	22.5501	0.445389	1.25022	0	0	0	3.56775	0.239091	0	0.124893	9.39238	3.73803	1.67633	3.12579	4.00998	3.92154	0.362194	0.68993
1160			2.7521	6.37181	2.12521	0	0	1.04947	0.0608313	1.09804	0.0206678	0	1.357	0.90485	0	0.0442825	0	2.28173	0.741549	0	0	0.138908	0.193661	0	0	0.0935448	0	1.05	2.54888	0	4.97958	0	0.576685	6.94625	0.0209539	0.40502	6.01367	3.97008	0	0	0	2.23336	8.28023	0.382282	1.13024	1.06915	5.48284	0	1.06071
1170			15.5692	4.00531	0.633331	0.0304156	0	5.83049	0	1.17337	0.651761	0	0.669874	3.68975	1.36238	0.0414132	0.0200311	0.400292	9.20869	0.0253744	0.465471	0.202516	0.192033	0	0	2.36729	0	0	3.14506	0.851626	2.34841	0	1.82743	3.94305	0.0823541	2.7592	2.11419	0.947767	1.16523	0	0.870925	0.242748	0.811171	0.394972	1.93873	4.24092	1.97746	0	0
1180			2.04924	1.18343	0.642573	0.0898717	0	2.37036	0	0	1.65701	0	0	4.13161	0.747981	0	0.184206	0.760846	30.153	1.41041	1.23011	0.465728	0.357825	0.97647	0	0.335995	0	0	0.146261	0.0858377	0.41987	0	2.49913	2.70113	0.0611627	0.347798	0	2.61057	2.18004	0	1.65667	1.72951	5.48343	0	2.83773	1.85467	3.84522	0	0.15222
1190			0.699981	2.294	15.5147	0.270494	0	1.38631	0	0.491074	1.38528	0	0.155027	5.06682	0	0.744538	0	0.429834	14.5422	0	0	0	0.929778	0	0	3.01586	0	0	0.0424743	0	2.01716	0	3.17648	1.58417	0.380711	0.103385	0.792244	2.07106	0	0	2.54713	7.34763	1.36644	0	1.76897	2.50102	2.42728	1.8772	0.692076
1200			0	5	11.4791	0	0	0.908719	0.0791264	0.771676	0.0822643	0.023807	0.0843784	1.25697	0.0202603	1.06737	0	1.37763	0	0	0	0.986686	0.211393	0	0	1.86746	0	0.042952	0.281711	0	0.193199	0	4.75233	2.28752	0.0200188	0.0683097	2.68239	1.16192	0	2.57597	3.26016	7.09202	3.79697	0	1.09725	9.58243	2.52044	0.839979	0.115752
1210			0	11.9166	2.39247	0.0646065	0	2.41612	0	0.0218175	0	0	0.309454	2.03421	0	0	0.499415	1.69467	0.299793	0	0	0	0.262704	0	1.85003	0.550489	0	2.58485	0.291239	0.0227787	3.49454	0	1.21048	2.64548	0.020189	0.0826643	2.26735	2.9547	0	2.05441	3.09692	0.208986	4.41331	5.36101	1.45854	0.888732	2.80564	1.68297	0.0437582
1220			0.290801	0.392983	1.09303	0	0.510037	1.78703	0	0.0200991	0.0437998	0	1.58612	4.07154	0	0	0.552295	0.203264	0	0.134601	0.0456234	0.291657	0.861006	0	1.78594	0.774523	0	0.159777	3.14842	0	5.12624	0	0.238741	1.94226	0	0.0437048	3.02783	0.0455574	2.79634	0	6.88362	0.0209659	1.82647	5.72394	1.93091	3.24232	0.0861578	0.0459118	0.0404962
1230			0	2.46459	0	0	0	0.957458	0	0	0.0667746	0	0.615554	5.00154	0	0	3.00886	0.316592	0	0	0	0.668941	0.516079	0	0	3.77481	0	0	0.46186	0	0.802866	0.021476	7.06629	2.6563	0	0.684748	0.0940956	2.9117	0.668477	0	5.86718	3.5069	0.0548758	0.254967	2.31484	3.26903	4.13695	0.225931	0.735436
1240			0	8.66005	0.203762	0	0	0.736862	0	0	0.78357	0.776581	0.64692	2.47759	0.109186	0.977249	0.0789981	0.0228117	4.16211	0	0.341916	0.0240457	0.0205133	0	0	3.50049	0	0	5.80691	0	2.67452	0.102242	4.8026	6.35075	0.0656989	0.126701	0	0.435734	2.56607	0	12.5355	2.7107	1.8702	0	3.2951	1.36091	1.57255	0.0717967	0.551071
1250			1.16569	5.09505	0.192577	2.56658	0	0.0203305	0.701657	0.337367	0.249624	0	0.0424268	12.7713	0.116231	0.171349	0	0.729163	1.82987	0.0304156	0	0.629122	0.0443989	0	2.04692	0.842323	0.326777	0	4.58019	0	6.92799	0	1.35589	8.03431	0.0248105	1.80085	0	1.75414	2.53998	0.858011	4.46751	5.32869	0.0892957	0	2.4369	0.113313	2.32107	0.0247782	1.21248
1260			0.290926	2.32882	1.10675	0.800212	0	0	0	0.191932	0.0616071	0	1.05935	32.0535	0	0.0887399	0	0.16124	4.59743	0	0	0	0.0910212	0	2.45987	1.85137	0.248753	0.177691	0.142045	0.529627	3.97328	0.0200258	0.385005	2.05169	0.0202193	0.283966	0	4.99236	1.43839	1.08747	10.9951	6.53266	2.24495	0.618844	3.15636	2.67027	0.87971	0	0.319719
1270			2.73957	3.1133	0.104395	1.39311	0	0	0	0	0.204289	0	0.942223	3.13265	0.0595387	0.0204861	0	2.09142	3.58636	0	0	0	0.0715525	0	1.32629	0.0506599	0	0.042952	0.821579	0.0227787	2.73055	0.632135	0.220194	1.65134	0.736034	0	0.689945	0.191836	2.26178	0.796407	0.0604927	2.85289	5.3317	0.265244	3.41112	3.77955	1.15109	0.492111	0.250719
1280			0	2.82581	3.33807	2.19781	0	0.0406187	0	0	0.108943	0.716223	1.03862	1.29738	0.0496706	0	0.0387725	0.125626	2.53023	0.543765	0	0.117883	0.0209511	0	0.103321	0.0624298	0.0215071	0.170004	1.47064	0.287179	5.62157	2.39015	0	2.02087	0.146652	0.43524	3.34348	2.10079	0	2.84039	0.189821	1.65369	1.5115	0	5.25701	0.806306	4.8011	1.15072	0.020745
1290			0	7.92926	11.0406	3.01553	0	0.0416289	0	0	0.469014	0.110758	0.688217	1.45475	0.118349	0	0	10.3193	6.37232	0.525559	0	0.227167	0.723266	0	0	0	0	1.93323	4.59307	0	6.88876	0.641018	0.0227787	1.51071	0.0980666	0	0.492706	2.70843	0	0.933437	6.76201	0.536943	1.09266	3.27264	1.00204	1.68555	5.5483	0.50214	0.617533
1300			0	3.39309	2.58461	0.0556103	0	0	0	0	0.082969	0.239182	3.0871	1.33572	0.0934936	1.96165	0	0.169834	3.94219	1.77374	0	0	0.151681	0	0	0	0	0	1.22133	0	4.43423	0.940185	0.153146	5.15012	0.0780739	1.06375	0.647419	2.18113	0	0.952619	0.355857	1.589	0.756206	1.43231	0	5.08651	1.37491	0	1.32612
1310			1.17586	4.38578	0.151935	0	0	0	0	0	0.229174	0	4.24787	2.82186	0.0623316	0	0	2.57883	0	0	1.33917	1.23632	2.9915	0	0	0.404629	0	0	1.59274	0.222576	3.51966	1.39469	2.67272	2.68764	0.384516	0.656075	2.19655	1.54725	0	0.188341	4.10943	0.90685	0.731991	0.0533074	0.651866	1.15593	4.72814	0	3.07365
1320			0.593367	4.55924	0.0203	1.46976	0.0841833	0	0	0.0613463	0	0.376858	0.585695	1.50866	0.0814456	0.584103	0	0.396509	0	3.50209	0	37.0156	4.65976	0	0	1.56485	0	0	0.448867	1.47684	11.6456	0.375377	1.11574	0.0913741	0.529072	0.300466	2.56193	1.58269	0	0.330326	8.88876	1.20147	1.21865	0.516692	1.63989	0	1.60046	0	0
1330			1.59284	1.51256	11.2355	0.371502	0	0	0	0.020568	0.0427197	0.0633353	0.995738	2.08643	0.132822	1.87723	0.0975654	0	2.4407	0.500381	0	34.2277	0.866166	0	0	0	0	0	5.71629	0	6.78393	0	0	6.13179	1.83739	0.156578	3.26363	1.37182	0.28853	0.147608	6.74603	0.308593	1.72671	0	0.277533	0	1.6706	0.392429	0
1340			0	5.26218	6.66623	2.62685	0.180125	0.958724	0	0	0.257592	0.170337	1.13622	0.543084	0.0413836	0.941755	1.60929	4.95031	0	1.4251	0	15.6631	0	0	0	0.0402795	0.0456234	0.967013	0.242362	3.25827	5.87921	0	0.0202548	1.34422	1.02592	0.111941	0	1.50576	1.24428	0.241403	3.64444	2.65414	2.33782	2.31669	2.11694	0.304377	1.51544	0.0626926	0.716823
1350			1.54362	2.03539	0.814464	1.32439	0.0407351	0.32103	0	0	0.0457949	2.24399	3.75633	0.819792	0.122989	0.495028	3.27242	2.13733	8.01887	1.42825	0	2.65856	0	0.0608313	0	0.0885966	0.136285	2.56647	0.304682	0.021476	2.33121	0.0475644	1.79636	7.36431	0.321978	0.0212752	0	1.31028	20.0918	0	4.5635	0.668217	1.87326	1.77704	1.23987	2.40019	2.39765	0.274452	0.921109
1360			5.54523	4.54832	7.29385	4.68367	0.320928	4.27567	0	0.020312	0.255012	0	6.20395	6.69794	0.0905885	0	1.92613	1.22505	34.9098	0.0228117	0.0404624	0.609009	0	0	0	0.143756	4.65777	0.159638	1.49578	0.596838	6.06059	0	2.52309	0.020499	0	0.308551	0	2.92518	0.771355	0	3.92752	6.0563	0.924549	0	1.76965	3.89604	1.97277	0.253904	0.172376
1370			0.353996	8.19136	1.66949	2.42374	0.0514619	0.072072	0	1.19899	0.795171	0.264031	0.202323	6.96946	0.281805	0.38754	1.20337	0	6.93008	0	1.25384	0	0	0	0	5.14592	0	0.222945	0.040279	0	0.13161	0	3.09171	1.13954	0.326348	1.05368	0	0.847048	0.626575	0	1.79107	0.0659547	1.77362	0.0240818	2.36428	0.324219	2.87709	0	1.97655
1380			1.05433	6.43012	1.34762	2.42442	0	0.0449558	0	1.41182	0.758681	0	0.238654	8.65214	0.194169	0.139742	0.645016	0.188775	0.26151	0.0468574	0	0	0	0	0	1.93328	2.25597	0.693436	0	0	3.63066	1.50542	4.19185	2.76463	0	4.44279	0	3.81442	0.60437	0	2.29468	0.910317	1.51447	8.1472	0.549029	0.475306	1.88654	0.588248	0.274153
1390			1.62416	2.38479	7.92924	4.13901	0	0.527279	0	0.35539	1.89257	0	0.124597	11.0604	0.640486	28.4855	2.7126	0.973279	2.12573	2.95723	0	0	1.30067	3.74606	0.0497467	0.0304156	0.0595266	0	1.87221	2.46529	0.338413	0	2.59611	8.0628	0.973847	0.17532	1.3711	1.79608	0.848357	0.39571	1.14825	6.69239	1.52953	2.77238	0.865609	0.307509	1.82485	11.9393	1.15262
1400			0.0911971	3.56667	2.2303	0.492656	0	1.63355	2.59379	1.64503	0.448267	16.8198	0.927262	12.0024	3.2423	30.8726	12.7769	2.96769	0.578952	5.37392	0	0	0.766559	0.125402	17.0888	0.24526	0	0.402365	0.104581	0.628656	0.726781	0	4.18194	0.407487	0	0	1.52791	2.1251	0.710478	1.06247	2.58235	1.08181	0.384021	1.26531	4.75904	5.52311	0.597715	0.0418546	3.14621
1410			3.26992	2.64784	6.48442	3.53402	0	3.39648	3.592	1.83326	0.336184	4.69586	1.70239	7.19997	0.374607	1.01227	4.39569	6.56934	15.2389	2.16877	0	0.133302	0.56818	0	2.25837	1.69217	0	1.54455	3.7319	0	1.37122	0	3.3581	4.71954	0.0829376	0.661712	3.87813	1.51606	1.46907	1.37892	1.78894	1.04228	0.72492	5.71096	6.2318	7.13033	2.11553	4.264	1.04257
1420			2.24773	4.30976	0.302052	3.53859	0	0.212445	1.84883	1.36521	3.26089	1.07568	2.15617	8.33039	0	3.42526	4.70307	0.846099	19.3352	2.77738	0	0.325029	0.712107	0	0	3.83068	0	2.03064	0.195324	0.112168	5.30029	0.500842	5.51908	0.135197	0.256239	6.08109	0.571908	3.3638	6.44196	3.03788	0.273478	0	0.99678	2.45366	4.02465	7.07889	4.69129	0.022846	0.408461
1430			5.71697	0.942153	0.0211336	1.00158	0.333301	0.155052	1.59407	0.790429	1.49955	0.0684925	2.99476	3.68264	0.165743	1.31829	4.02797	0.671448	0.84875	2.31072	0	0	0.198541	0	0	0	0	1.17497	3.20113	0.345841	2.46168	43.1537	2.69522	4.56901	0.0403631	0.294373	3.89521	7.3593	14.9698	1.35116	1.6927	0.301959	1.27872	1.68876	3.26372	3.39003	5.71189	0.954142	2.81786
1440			0	2.88599	0.191133	0.892538	0	0.226468	0.284036	1.63411	0.696669	0	3.3284	5.55135	0	2.31836		4.20901	7.86019	0.348759	0	19.7917	0.429967	0.0228117	0	0	0	0.0425902	1.91656	0.0216773	3.03783	4.69253	1.22587	8.63911	0	0.365578	0.495239	1.23225	1.81448	1.71517	1.74956	0	2.5739	0.564255	2.1029	3.68272	5.23068	0	2.29032
1450			0	2.55808	0.0216246	3.46593	0	1.60067	0.508125	0.835923	2.80461	0	2.98736	6.92294	2.96552	0.747606		7.50754	0.0661029	0.320713	1.14486	42.8893	0.154407	0	0	0	0	0.323531	0.0405426	0.146341	7.83103	0	2.56695	0	1.43439	0.0434824	0.0410625	1.77584	0.144557	1.53199	0.502666	0.0565781	17.4794	0.619977	6.59829	1.13376	5.53308	0.395783	0.211146
1460			59.3131	9.09486	1.9248	4.28658	35.004	7.23587	1.12495	0	0.0406749	3.34428	8.94171	20.2289	0	5.04246		6.28336		1.7314	0.0726439	39.2722	0.205872	0	6.5893	24.306	0	11.4465	1.49753	0.217729	6.5537	4.25264	0.532535	2.82348	1.00167	0.599122	0	1.74018	1.63454	4.57729	2.09438	1.26314	1.23836	6.46239	2.98027	0.519644	4.44791	2.34162	3.86697
1470			61.6031	25.3076	6.55726	5.01786	49.1265	2.20412	1.47221	0.0313517	0.499901	17.9218	9.0445	8.20612	0	1.61825		9.37086		4.26228	0.127355	21.1444	0.822975	0.0709031	6.07104	24.142	0	0	0.373843	0	11.6798	1.70796	12.7691	4.41256	1.36545	0.603575	0.085497	7.16713	4.61337	0	7.11061	4.11477	6.89626	3.05841	12.0884	3.06735	7.5447	6.03547	4.59945
1480			54.0212	5.76083	45.8997	2.82321	2.88481	15.3146	1.39979	0.0808756	0.0579966	19.7628	5.73347	4.93504	0	0.840473		3.2106		6.64348	0	4.85431	9.82705	7.27662	9.51774	3.79223	0	0.243779	1.97006	0	16.7916	0.485156	12.507	4.9591	0	2.30963	0.235991	6.25789	0.0879498	0	0.147061	7.08613	8.51619	1.2501	23.2567	11.456	5.08645	4.60584	0.220845
1490			8.33905	6.35137	60.4479	6.22164	27.5562	61.5022	20.8271	7.29139	16.4506	7.69864	1.40599	20.0567	2.06791	1.12115	34.4428	9.27852	5.44619	20.8516	0.895153	3.58544	2.79177	0.369022	1.27772	52.9032	3.3294	2.60809	0.602856	0	110.004	11.7525	16.281	10.093	9.74041	31.5485	6.35779	9.39742	0.0476594	4.35626	17.1523	23.4206	6.03076	34.8771	28.5069	18.2295	21.4698	3.1628	47.5079
1500			31.5078	31.5097	62.7268	9.1705	109.302	28.2595	57.9121	40.3897	67.2058	34.5574	12.8766	62.8393	7.30342	30.3359	40.4532	33.5055	18.8527	119.418	2.28072	28.0042	1.19246	1.94285	2.19435	141.547	28.7101	0.125225	3.89266	0	89.3455	65.8646	29.1833	3.50406	48.094	12.2339	42.4483	25.3168	0	7.64586	13.7666	0.259026	20.1679	34.7293	45.1942	17.6003	27.7141	22.6158	47.5755
1510			71.0329	99.639	97.9376	12.1545	23.2433	10.0174	61.4671	34.38	69.8218	39.9076	32.937	59.3353	76.4559	81.5532	42.8154	58.7419	65.9914	112.37	43.3393	57.4781	20.1266	46.7038	39.2568	83.624	134.421	0.62397	0.0404612	1.82737	27.9511	35.9615	29.1634	76.1031	28.4637	17.9245	73.0077	1.72161	0.147984	5.68757	18.977	18.0996	18.2671	22.5056	16.6483	22.3113	34.5417	9.83858	23.0425
1520			57.6432	87.3782	77.8275	83.6611	7.90071	41.9158	62.0446	32.3767	73.0797	19.8322	24.1791	63.1528	64.3229	74.0524	11.9409	64.0442	54.4232	127.199	36.2867	42.6628	39.5007	61.5791	59.0206	81.1327	70.6706	17.0999	5.92509	0.0531503	63.0586	0	13.8555	5.91527	28.1091	0	14.1071	0	34.7326	2.13899	12.4941	15.8916	11.7659	13.5142	31.9244	20.5106	37.7582	4.35335	5.7397
1530			55.5586	64.4941	18.3463	74.5504	7.19877	16.9634	71.2403	36.2968	70.4721	46.0344	5.41424	54.849	14.2592	42.8996	13.1945	88.834	56.3402	109.662	25.8182	23.8175	20.7412	17.5229	42.2319	16.9342	4.48051	0	3.19745	1.04876	35.9133	0	19.7977	10.7687	17.926	21.2568	0	0	78.3531	2.63389	19.1456	3.8909	20.046	35.5249	25.1098	10.0611	24.1614	9.50801	9.60737
1540			72.9705	88.5183	12.5608	170.114	48.3719	17.5984	66.8139	26.7018	66.5506	20.4004	18.3452	50.021	2.84119	49.8282	17.3258	83.5219	6.01291	25.7699	4.39335	22.367	2.74413	3.12596	1.16452	22.0529	6.38412	0.0962767	0.156745	0	35.2229	0	10.7122	12.8696	24.903	16.1672	10.4686	0.977156	17.8116	0	19.3779	32.3595	20.0093	20.6125	24.3677	10.1227	29.8178	22.7078	9.07343
1550			70.681	35.369	82.4951	159.712	27.8933	16.0857	59.4161	31.3009	57.4892	18.0058	33.1346	36.0896	0.958233	25.6188	35.8711	94.555	4.09914	12.9447	22.8485	49.2362	15.7505	17.5413	0.975003	72.2902	3.53598	2.91825	4.04485	0.231074	33.2512	0.0766862	20.1956	12.4596	24.3258	13.8769	59.9858	5.31113	0.310475	4.79372	20.419	2.15202	1.13631	32.6366	26.0293	2.38897	29.9225	25.3575	7.63941
1560			71.3914	4.1157	23.7061	138.718	1.60062	27.2702	59.6983	34.8363	61.0655	23.5896	17.1177	28.6171	5.37041	1.93609	3.38033	94.2573	0	5.67614	0.825103	55.306	26.678	7.29507	8.71639	72.9098	3.82156	6.06551	5.40254	1.17806	43.3662	0.0607432	10.9105	26.2632	16.3755	3.90638	35.5511	7.49092	0.787883	5.07204	14.5276	0	14.8863	11.5168	23.4304	19.6808	30.8231	16.8095	5.89415
1570			72.481	73.2494	15.937	152.168	2.66196	0.0608313	44.3981	36.1702	63.8691	16.6012	7.21257	41.9025	0.211614	14.8948	9.26541	103.792	0	9.06476	0	54.4604	24.3253	4.14735	0.441618	8.6231	2.56595	3.48353	3.22908	0.525629	31.4722	0	25.7171	1.57011	11.0164	6.51024	6.52329	27.2063	1.18895	3.10183	19.3182	22.0989	5.46565	39.0408	33.0373	14.837	41.0735	7.96763	5.7565
1580			76.1927	91.0006	57.6216	128.952	52.7023	20.0992	2.49623	25.1279	51.2887	8.25429	9.07064	7.18174	14.859	12.6432	17.6028	107.555	0	63.8903	0.0240457	58.7976	0.0228117	12.3234	22.4717	1.71077	4.78196	2.07497	1.24959	0	49.0263	0	20.8827	21.2315	21.6356	17.9969	7.99587	32.633	3.09087	8.59739	17.3321	31.1048	19.1142	17.2846	30.6428	34.8087	42.752	23.2802	20.021
1590			64.7082	13.054	13.6769	149.963	5.95153	10.9894	24.0525	27.0588	51.2392	33.455	6.28229	18.19	17.2494	5.27905	10.1828	114.145	0.197702	67.3463	0.165956	61.1675	12.9009	61.7424	18.4512	19.9001	6.44892	0.906192	0	2.89701	13.0517	0	18.9171	28.9597	19.8306	8.75609	8.90843	2.89556	0.911877	0.893464	5.29059	4.92685	9.80607	17.9189	18.2316	13.683	39.0318	8.32989	1.0994
1600			11.9426	70.1378	22.2747	108.914	6.53896	21.6125	34.3053	24.1086	47.9608	56.5884	21.6008	72.2836	17.7578	2.35899	2.95687	97.0215	41.3599	1.60228	0.0544613	21.3927	31.4831	17.5059	6.47504	13.1299	57.1005	7.97465	6.1159	0.0665267	81.192	0	17.7837	7.55755	20.0011	15.5233	2.16051	0.0227787	0	2.86401	19.2223	1.35062	32.4746	8.54185	27.7296	24.4577	36.7919	8.89937	19.1422
1610			35.8749	88.4313	7.53846	51.6008	0.426822	23.527	2.39986	22.5398	52.8005	13.0336	13.7447	65.9625	16.87	11.2552	18.7443	89.5134	59.1014	6.86522	2.94753	9.32605	1.55161	0.389753	15.4413	17.2886	26.6201	2.64176	0.843584	0.341093	91.1662	4.14984	11.8661	8.08974	15.8163	14.2942	31.5603	0	2.90375	8.30385	20.2825	0.344489	8.21161	18.8813	16.1133	15.8673	33.4127	23.5183	10.8399
1620			40.3799	96.4256	27.0663	62.3543	45.822	10.5381	25.2628	22.2314	61.4486	15.3225	2.40046	41.2723	0.382169	6.86605	13.349	80.2176	52.8721	2.35171	44.8289	32.128	0.505739	0.0340057	22.1418	7.50791	3.43725	0.537866	0.0627273	1.13159	18.8779	8.34628	15.9497	54.8847	20.7417	7.48058	7.16295	7.8731	9.26971	4.0813	0	28.9174	8.4209	36.5113	23.2886	18.8699	35.7965	2.46931	6.05719
1630			40.7095	28.5212	10.5874	8.95345	70.0754	25.16	42.7989	15.4506	31.0344	10.8731	14.0045	39.1185	9.63944	6.70876	16.6928	85.3813	44.8689	12.6845	5.84786	23.3754	33.3892	0.584557	11.4258	26.4717	8.34259	1.52005	0.0644279	1.14726	59.6989	0	14.6615	9.99728	19.7939	13.4062	7.99635	6.56334	30.6096	3.67092	14.9785	16.8797	5.77391	11.9351	22.8315	6.14057	45.8231	17.2444	14.4915
1640			28.699	20.7724	8.71323	25.7598	11.4344	27.409	47.0768	17.3338	36.8424	6.22186	28.1469	39.9134	9.52487	7.08854	10.911	91.9962	55.0782	13.1699	0.414783	19.1716	15.5639	0.213222	11.5392	24.0003	26.5181	0.273679	9.39085	3.20579	31.8814	0.494532	18.7354	11.1867	18.6651	2.70468	31.8398	5.67108	0.517729	6.6827	16.7939	7.63289	23.8006	6.41666	28.1189	28.1715	36.4989	28.5664	5.14905
1650			59.5147	14.7376	38.5151	102.24	0.33395	26.486	37.3771	8.81848	2.49842	13.1871	7.99032	40.9441	16.2293	16.473	8.06129	89.2001	52.2684	12.1759	0	58.6365	8.91994	21.083	7.46097	8.04134	10.2421	0.171641	0	0	32.4465	4.00468	16.0313	14.012	17.6097	20.1229	11.883	9.04428	0.880448	7.68732	11.8266	14.4406	15.254	22.7195	23.8017	13.4622	44.9108	17.6802	12.5868
1660			60.2017	12.8422	52.3033	53.3298	0.736224	25.5009	31.2569	26.9629	22.4936	14.6656	7.11486	35.9907	3.23881	0.0985834	12.0193	117.769	59.9542	0	0	16.3336	22.2161	2.39348	13.1222	10.3076	1.70313	38.1716	3.89738	0.178697	14.1597	7.44883	17.8263	25.3179	14.362	10.9769	46.5808	5.72653	0.273573	3.90245	18.7528	0.464533	5.10121	20.0685	21.8326	23.3811	28.6373	3.73712	19.1531
1670			47.9665	30.8499	1.03513	117.639	0.785151	26.4411	3.06101	10.391	2.04098	2.00947	4.14264	23.8967	10.2881	0	13.1141	85.6521	55.5921	5.58579	19.9487	26.7681	3.57058	21.4642	11.3283	21.7705	3.83007	22.0912	0.370663	1.08639	31.3366	4.17323	16.85	23.0232	14.3289	12.8886	6.98139	5.21462	19.1372	3.58073	18.8515	24.0395	6.201	8.83911	21.7759	21.6508	29.542	12.6147	11.5648
1680			51.612	30.8	17.4551	89.8395	0.855079	25.7966	22.8667	22.9064	1.09912	24.3525	8.89663	36.129	0.787825	0	3.45584	68.6465	8.28406	12.7766	7.43614	15.2838	30.382	8.07405	3.43383	2.47673	1.14674	7.33708	15.0922	0.553592	26.6892	0	12.5648	19.6463	18.4684	9.52641	4.81852	8.77782	24.7072	5.67325	12.6215	16.7817	14.1966	4.81799	16.7605	32.8365	33.9506	10.6407	9.61981
1690			5.09347	30.457	20.0007	121.061	0	26.4348	24.7672	36.341	17.9297	11.9942	12.0541	19.1307	14.286	1.33514	35.6062	70.489	0	8.11765	0.184526	21.1228	5.14021	16.1912	6.07033	31.2664	2.25485	2.29532	4.65411	1.7972	86.6173	0.504859	20.2044	17.1132	21.7045	14.7174	7.19356	6.7464	3.27627	6.76144	11.7692	22.419	6.39403	6.86182	27.3882	21.4386	25.1043	56.3889	3.19273
1700			2.49231	24.9444	14.7508	151.124	13.1672	23.5561	5.94484	23.3348	31.0154	18.0138	9.12441	58.0774	17.1792	8.74336	6.79701	89.3665	0	12.3956	32.6544	10.7198	24.708	0.149366	12.3836	89.5392	28.5619	20.1767	3.08013	0.452729	42.7062	0.97147	13.8454	21.2939	18.4099	5.13302	12.4681	5.34105	0	4.63292	11.6325	6.95612	8.78189	11.2478	15.6918	24.0757	35.878	0	11.2037
1710			63.1481	28.3737	17.3351	123.176	49.0939	22.9931	16.0195	24.692	55.7831	8.95335	3.79878	56.8219	38.0572	0	14.4654	71.9283	0	14.6409	24.5996	10.051	3.15884	16.7623	3.13163	40.9536	2.20293	20.8979	1.16787	0.119051	15.502	45.0106	16.1502	32.7173	13.8969	13.5457	34.526	3.53356	0	3.59219	10.6241	14.871	7.34306	20.4756	28.9821	18.8863	36.5238	9.15061	13.5991
1720			57.3116	18.4746	16.4143	94.5457	3.92756	31.8521	16.4764	23.5004	54.1952	14.4246	8.99226	53.4038	23.4439	2.32819	5.70069	70.3381	0	18.0845	1.19935	11.5735	11.6184	43.7852	13.6597	0.96865	1.09952	0.98451	8.43224	0.0481164	22.3658	79.6954	16.7698	22.4538	11.6038	10.87	9.7228	7.43079	0	4.55124	12.5345	18.5371	8.01841	18.8218	28.4741	4.80574	30.2462	4.78878	9.77524
1730			38.6095	32.4878	15.2657	44.8036	1.66697	17.1165	44.8376	33.0029	17.9049	6.27257	10.9977	55.52	8.83961	4.2796	21.0128	63.9387	16.699	112.457	5.71665	25.9907	27.3555	21.366	28.7339	41.569	33.5145	9.94844	5.88966	0.021476	30.5883	93.2159	17.4639	22.8473	19.3701	0	17.943	3.85096	1.37605	1.59721	16.0973	17.7602	10.1561	28.6398	21.8472	1.68445	32.9803	16.4418	14.1074
1740			0	31.8469	24.3593	41.8925	0.378002	23.1868	32.3398	17.8608	0	22.7765	8.59621	54.9318	11.9774	10.5963	2.53648	64.8075	54.9263	74.3343	36.6498	14.3753	41.3982	0	8.06414	19.8157	1.41553	3.7178	4.01297	0.108006	62.8666	0	8.01548	19.5672	18.5416	16.4971	17.2403	3.66284	6.13529	3.18206	17.2583	27.0719	8.59663	15.2002	16.8647	28.8789	25.7095	42.2525	13.0987
1750			0	16.8064	5.25248	3.71696	0.290874	33.1318	8.65227	9.81118	1.58347	17.9775	11.9989	49.8333	13.5405	0	7.82816	94.8839	52.1658	25.6111	3.57475	12.8211	0.0304156	0.250692	0.0379736	6.19798	0.9357	6.23572	5.39461	3.86574	40.4204	0	12.7435	20.5783	20.6974	15.2546	13.5299	5.57089	3.64061	5.46035	11.578	5.1912	10.2785	10.7623	17.3925	36.4039	31.867	0.605666	13.0731
1760			5.83058	36.2483	24.6017	74.2997	12.2174	20.32	31.3451	21.2598	11.8883	12.408	21.408	12.2453	3.83428	0.114059	4.0583	103.578	52.9564	1.30717	0	46.7448	0.0215071	1.99929	1.02717	7.34877	1.66871	5.52754	14.6225	15.1369	15.5543	0	9.82668	25.1943	15.0172	4.19602	15.4975	14.8736	5.10799	6.30928	13.5328	10.9447	7.40862	18.5671	19.0433	34.1966	34.0875	0.0745652	12.3216
1770			9.67939	29.4729	15.5585	48.4134	8.56613	28.1102	9.2767	18.7035	9.47484	26.9685	10.5619	49.0523	8.07166	6.09375	35.6722	103.718	35.0557	0.772858	0.311349	19.6298	8.6119	5.28435	16.3252	22.7466	3.06908	0.830523	6.91914	0.421025	17.1191	0	22.6498	15.9899	15.3062	5.96254	5.62605	7.31884	4.62058	5.20131	15.7907	13.1385	8.0838	11.982	18.2761	31.5362	27.4104	2.06479	8.62927
1780			23.8116	17.3937	34.3257	29.3422	10.9982	28.5688	20.5777	15.0131	20.1866	18.254	13.7138	65.1754	19.9745	6.57155	1.99878	81.1262	0	5.23339	40.6427	12.329	21.8036	2.75751	8.0479	13.8628	1.46631	0.197436	17.0625	0.389572	18.4968	0	20.2098	13.7575	16.2316	10.857	12.4316	8.41602	17.1152	5.8022	8.42681	8.80964	6.19917	15.3578	19.3937	12.716	35.6062	66.045	12.4139
1790			25.2138	20.7976	50.8873	28.7644	0	28.2032	17.199	30.3995	2.55505	23.1168	4.22605	57.9804	22.3254	0.0842337	9.06558	75.0548	0	4.33902	3.92248	39.2644	0.225925	34.0865	0.613697	2.33092	2.93083	7.69827	0.925331	3.7883	27.273	0	14.6753	31.7856	22.942	0.313705	16.4985	7.2935	2.09011	13.2178	3.16381	11.7545	9.74078	15.4921	13.4405	0.49513	26.9662	0.54498	12.4248
1800			21.1306	31.8352	5.03889	62.8015	32.4292	12.9179	29.6968	18.4788	2.79862	14.8173	16.2587	46.9769	8.95025	5.7205	6.06786	85.1063	0	25.2407	0.0456234	13.7191	22.0454	38.2252	2.64925	17.734	19.8924	16.2587	13.2996	7.93098	75.0227	0	16.9712	10.9749	21.5463	0	14.4348	8.1647	6.17866	8.21809	28.3438	4.71555	17.3318	15.5187	17.1063	22.0023	26.1286	0.326182	3.31889
1810			5.67487	24.961	34.0875	104.688	42.8725	32.0079	7.86089	13.9775	9.0405	12.3204	5.67807	36.828	26.2512	1.24925	4.05714	83.2053	0.0215071	1.98232	0.140884	11.773	5.37857	6.58054	15.9649	11.2295	8.57421	12.7513	1.18543	0.464415	16.1534	2.81819	10.9656	16.4447	19.104	0	11.5053	13.6923	3.88448	3.0896	15.1844	8.00388	5.78906	18.2546	41.2447	29.4597	29.2611	1.86729	20.6539
1820			14.2134	35.2333	64.6216	78.6197	0.701196	28.1675	23.148	10.3735	6.43597	18.7166	13.0936	25.5408	17.7351	4.5198	15.4205	64.6814	0	7.02548	29.3189	34.2765	1.34023	0.63705	16.6377	49.0958	1.42764	0.284896	2.00345	0.183828	48.8899	1.44658	17.1321	31.1644	16.8903	21.3762	5.43448	8.10039	0.858406	7.24852	12.6545	17.3972	11.4866	14.2589	18.7947	23.8356	29.4853	11.5891	7.15446
1830			23.2535	13.3925	59.2773	59.1143	0	24.4274	34.5988	22.9335	6.94087	4.99542	2.95249	40.2218	3.35448	1.4293	33.5734	84.8249	2.93612	8.01413	0.777404	20.4014	0.834302	0.106455	6.83015	4.7069	5.02596	17.5747	5.43712	0	38.9006	3.2216	10.5025	16.5745	20.7934	1.81275	6.09323	12.4867	0.946687	16.6262	11.1001	4.99855	10.7964	11.9024	7.02933	10.2225	21.6539	10.6668	14.3329
1840			20.559	19.7566	61.787	53.7036	0	35.6121	41.1165	21.411	8.31285	33.4903	13.8671	41.1548	24.5997	9.94025	7.47287	69.4069	56.934	4.91426	0.538452	22.3644	20.6303	0.0430142	0.631656	0	3.475	4.76014	1.1949	3.28056	11.8302	3.09763	8.05247	19.1667	17.4131	0	24.0749	12.4519	3.40189	3.58908	14.7399	4.52855	8.45152	18.2518	5.29381	20.5531	22.648	45.9933	2.9862
1850			4.14342	25.38	40.0726	87.7702	2.86606	20.8314	45.2116	4.25533	1.31038	11.9271	9.05519	34.5312	24.9732	1.42477	4.48341	53.2076	49.9741	6.24844	23.7876	35.0247	27.2346	0	4.06866	40.8005	2.5718	7.81753	15.9599	5.67389	14.8248	0	10.7452	19.4446	16.5533	12.9485	13.0794	9.2841	2.80037	4.43287	8.5652	12.5569	15.4497	14.3449	18.5677	46.2539	31.0945	27.007	8.89133
1860			51.0189	26.4514	1.28342	68.3113	5.14895	22.8732	51.6354	24.605	5.70805	30.0135	4.64249	28.2402	28.5308	32.9172	22.7912	60.354	59.7878	1.43327	15.2566	16.127	8.30633	20.7217	9.04378	0.991464	4.09369	10.9328	10.4432	4.7249	22.7098	0	15.3601	23.8813	14.6285	4.47078	19.0604	4.91095	5.1023	6.86129	12.8769	35.1449	4.30645	12.9754	8.67463	24.7188	23.8239	0.0609228	12.3748
1870			73.2325	23.3912	14.3387	42.4016	26.3279	26.2365	54.1287	19.6081	11.5668	10.5559	5.2781	11.1279	0.50566	0.902798	5.11443	54.4746	54.7862	4.8224	0.0456234	34.7506	10.988	1.59111	8.09617	7.64839	2.99279	10.5608	4.20884	0	13.2331	2.10899	7.53447	26.1983	18.0882	4.92074	5.26712	6.69228	3.85037	13.3513	22.5482	7.67775	10.4802	8.22909	10.4571	30.6775	24.9733	0.316223	8.87355
1880			83.6744	31.6275	21.4096	64.636	10.8868	14.7894	41.9845	15.9498	3.19086	20.2506	13.1302	29.5764	22.1635	37.3618	18.1644	79.3846	33.0528	0	0.257074	42.7778	13.291	0.0228117	1.56945	85.8047	42.933	2.51668	7.33125	0.808776	15.9002	4.95105	24.4088	6.69602	18.287	9.52083	12.6929	11.3069	8.61303	6.27149	15.7353	3.08406	13.4279	4.29289	10.3738	19.4128	33.2516	6.4834	8.82461
1890			67.8196	19.6669	3.3894	14.2829	3.00857	23.8332	48.8411	18.3307	53.0239	29.1858	6.27252	36.1986	27.3407	85.3885	3.42583	69.996	0.0250814	23.6083	7.69905	15.208	15.5413	0.383081	13.9339	72.0408	4.3628	7.81407	3.59163	0.0339565	14.5247	0.255653	14.1975	23.1401	18.656	18.3121	0.52018	1.29383	3.16747	7.28308	10.1924	11.6752	12.1484	8.53342	4.01354	27.0465	31.2488	11.9509	14.0627
1900			73.4207	27.7713	16.7697	130.796	15.098	17.2441	56.3144	34.2818	61.3822	25.3791	7.28092	23.1214	28.1631	56.5022	0.99985	69.4325	7.60468	0	46.1736	12.2601	27.8471	45.0844	2.71662	1.31785	1.98315	5.86291	9.90212	0.417914	29.1559	4.60552	19.8615	22.5667	16.9936	0.16213	7.36283	2.25654	5.76222	4.53603	15.571	24.4689	4.53896	13.1798	19.2985	24.6005	25.2163	0.694519	17.7438
1910			31.686	17.1381	9.10046	155.791	11.0722	19.8586	9.82811	16.2837	56.0459	22.9628	8.59224	33.2962	15.9173	0.0532274	3.93303	49.483	58.0021	4.41135	27.333	28.3539	3.63402	52.6728	6.49514	9.08117	1.18505	10.315	0.494023	0	17.1217	8.40551	24.6449	23.5413	17.4684	16.4858	5.03486	10.905	5.53887	0	11.271	1.91417	4.56708	12.7454	14.2332	24.7811	21.6089	3.0012	7.84114
1920			1.22615	31.7899	8.66009	105.884	6.00576	21.6025	47.8362	22.8922	52.3509	16.5318	14.3358	23.5385	17.2116	0	8.92928	33.3671	14.1053	2.32506	7.60376	9.27197	0.40666	64.1043	0.647307	23.8143	3.37684	11.7274	4.84287	0.359974	29.1209	0.427282	14.2802	25.5347	10.3349	1.60745	5.67559	3.41836	10.0106	0	7.83179	0.0303716	4.4708	5.76264	14.9757	11.0449	24.0722	27.9306	8.4443
1930			1.20082	24.3439	5.96219	57.0897	8.78578	20.3806	36.0313	34.3471	57.4012	30.1632	12.0674	31.9631	19.4079	0	27.5001	12.7835	1.20959	0	0.0228117	16.5433	29.5548	64.4924	18.8168	27.6344	0.906503	6.33806	6.39062	0	8.77886	0.432785	8.78031	22.2059	14.0642	0.141587	12.5008	6.17811	8.10441	13.5527	13.3186	0.021476	11.9524	6.72121	20.5755	27.2537	27.0993	4.08712	8.4821
1940			33.0278	56.688	9.92238	54.4717	6.50239	19.7101	40.0451	29.3199	65.0186	12.3343	0.263627	24.74	27.2407	5.7687	41.3098	9.29605	25.2098	0	0.198641	22.5016	26.3515	49.7925	4.45044	36.7711	3.31322	17.9201	2.81277	0.271546	16.4769	1.45008	5.74183	17.055	19.5165	12.1979	12.4501	6.17249	2.46959	3.32185	7.4695	0.269784	13.2453	15.267	11.6923	38.612	16.9005	9.62565	12.3731
1950			10.12	33.7057	29.0132	51.7923	2.25958	16.1049	4.55656	28.5755	61.5216	26.2464	24.2033	24.8773	17.2918	0	6.84398	44.0061	13.8773	16.8394	1.09913	18.0864	18.3384	48.0206	1.09213	15.7123	2.76299	11.0519	7.7234	0	10.3579	0	23.3236	27.1469	15.846	9.82576	1.86403	8.77445	5.24112	2.6061	12.8356	17.1288	7.17828	18.2379	13.4462	26.2153	20.6551	48.564	6.09255
1960			22.8244	13.9572	19.5303	28.7494	19.6767	13.4922	8.03041	25.9153	57.5763	14.0871	4.9154	26.7424	37.796	1.99997	5.39662	26.2639	19.8523	0.0435166	7.52243	13.8032	23.5167	54.5441	6.0164	35.4466	21.0551	3.82345	3.17976	0.202332	18.9912	2.73394	19.5336	12.6213	16.5944	10.4071	9.65272	2.45867	1.93753	2.93271	13.613	14.6827	11.8976	13.3757	11.6781	30.4158	23.1913	34.5559	13.2337
1970			30.8032	16.1049	15.6824	50.0381	1.72778	15.8309	13.2886	29.9588	62.093	19.299	10.9834	23.8009	11.997	14.2794	11.4535	0.848775	4.86495	8.94966	17.3011	8.66881	0.249877	56.5561	10.4517	18.832	2.58012	13.3912	0.189671	0.141234	16.2861	3.80153	11.5712	16.6619	19.0669	9.32518	8.86641	3.20167	5.65758	16.0531	6.98841	4.06377	10.438	19.4623	8.38273	16.5609	21.0081	6.95755	13.0863
1980			17.9274	16.8866	19.4434	88.8367	22.7338	18.4309	27.2513	19.1507	54.0315	21.0794	7.38407	55.737	11.6669	0.714635	8.49578	59.8024	37.1805	1.06327	0	13.7848	7.43168	14.3599	4.85094	3.9033	0.354557	18.13	0.835517	0	15.0573	1.81566	11.9635	13.6189	23.887	16.7283	9.91008	3.50836	5.09102	7.22869	12.4387	0	9.11469	15.049	15.8178	25.1868	21.2671	0.022846	12.7816
1990			21.1482	36.1051	11.9095	115.286	8.4379	15.8348	36.558	26.0737	58.8201	14.8053	16.9426	27.4223	13.9053	0.871978	5.46374	45.9487	5.40916	0	4.85418	19.1095	29.4631	0	12.0605	22.8231	3.05184	22.9119	11.5254	3.65286	11.5641	2.29752	7.14051	17.4606	18.6369	11.7731	0.407057	5.95999	5.90484	9.56179	12.3611	10.9501	7.48865	15.551	16.919	30.9602	21.0317	0	5.01607
2000			18.5054	17.3246	36.0183	52.2148	9.92874	17.3087	8.94851	5.85204	44.9416	22.4648	6.48523	36.2281	24.778	0.0201252	6.56648	2.36498	2.30398	2.6024	26.5942	33.98	22.7332	0	1.18596	16.052	0.450643	15.9841	2.08935	0.27526	12.7147	4.05778	11.9881	20.5273	16.2646	8.9717	12.0602	2.83695	1.8749	9.21677	20.7026	2.70018	9.80929	20.764	9.27421	27.1693	17.6141	19.7505	9.79602
2010			18.907	25.0423	42.054	39.243	8.41616	20.1884	38.6531	9.90577	47.719	23.4646	10.2328	29.491	11.8582	0.091153	1.78122	9.28638	9.67117	2.31283	1.1598	57.0179	6.35775	12.6149	16.2923	12.6006	21.6463	23.499	13.2877	0	10.7021	4.94833	9.47922	24.0234	11.4874	1.1413	9.67774	7.99644	0	5.82516	7.31302	7.43548	15.2309	16.0287	8.0694	43.6626	24.3622	0.767782	6.82728
2020			36.4551	21.95	9.76416	44.608	20.4334	7.44884	41.3325	53.1133	42.2204	20.7759	11.3641	27.8328	14.7542	8.53928	6.34373	7.83581	21.7116	56.8704	0	51.551	24.1858	8.39728	5.04995	12.2705	41.328	0	0.914439	0.184864	14.9903	8.55592	14.4354	18.2114	15.503	16.0558	7.11394	3.94718	0.715044	14.5305	9.44705	8.35504	13.5959	25.5812	15.7211	24.8987	19.9132	0.0679101	3.65161
2030			77.1644	25.5794	15.1063	33.6451	5.70582	13.6404	39.0141	71.084	45.7679	15.9474	14.1135	36.3633	14.5889	2.45345	11.3514	17.2427	2.99938	71.5842	44.1377	11.8534	17.2012	4.71107	6.2947	41.1279	0.897913	23.7344	5.07753	0	13.1627	8.96638	18.1349	20.6094	15.5978	11.6715	1.97827	2.39044	26.1163	4.62758	7.43719	0.471982	7.97495	14.6944	16.6922	29.7861	16.7724	0.0959957	4.20549
2040			79.4986	23.5068	16.7868	5.3808	5.54536	19.9348	12.6134	63.0827	45.8392	27.2796	12.4076	48.1663	24.7693	1.09699	3.55299	10.6911	1.39918	7.06065	25.7462	7.43375	20.2528	7.82355	3.232	16.9034	17.3023	7.33048	4.74937	0	8.83879	0.0303716	16.0636	13.5424	22.6196	2.12464	2.31764	0.22907	2.81675	2.95735	9.21253	15.7824	6.8234	8.88755	16.6672	18.1955	17.9512	21.2756	12.9609
2050			79.8915	16.7933	8.32955	8.35228	2.84218	20.2567	16.1357	67.6656	14.199	28.0552	13.6847	64.8194	19.8981	5.58411	4.69323	13.0815	10.1581	3.6668	40.3252	8.71467	25.3684	18.9021	3.46295	2.88846	24.3102	20.2953	7.17201	8.06802	11.0134	0.0227787	10.9443	21.9591	19.199	0.388817	16.0084	6.80366	2.90922	1.0474	11.1579	6.68156	15.73	11.6017	14.1089	33.2743	23.3959	10.0077	13.2705
2060			62.4948	32.9202	18.6712	54.6194	11.6283	20.2285	9.96241	18.691	6.57563	23.8408	6.38101	54.0051	20.1185	14.6057	11.0543	16.0462	54.8368	14.6076	7.12181	12.786	24.7084	8.00367	7.28076	2.59395	0.837405	25.6161	2.65909	0	11.8093	0	11.8319	23.8246	23.9917	4.34604	14.6065	1.50229	21.8553	0.535665	15.5706	18.1177	15.6405	11.722	16.1057	34.4719	18.6192	9.92795	9.92925
2070			60.4377	31.8254	45.8242	57.725	39.0606	17.2459	40.2826	1.56332	20.6438	32.7895	8.75446	49.5153	16.2493	0.02098	29.855	14.8198	57.8845	4.59533	5.43397	12.8477	25.9976	14.0227	9.95429	54.1887	1.7479	2.92968	5.35544	0.0227787	12.1862	0.527917	14.5767	24.7203	16.6408	7.6696	8.44987	1.9654	2.46352	0	7.17431	8.26817	6.77264	12.903	17.4229	24.227	21.396	30.6288	6.06384
2080			5.32858	21.0265	11.1893	31.058	3.52217	18.7209	8.42714	6.25695	6.9132	27.3118	7.13045	57.4354	8.85894	0.0236181	20.1759	11.3113	4.64229	0	11.3333	11.5546	31.5173	10.6442	5.42071	3.74193	1.65403	0.0227787	8.93755	0.0501553	13.4502	0.689627	10.7874	18.8462	21.6015	1.33138	5.19903	2.5966	1.53099	0	8.7435	25.8925	4.21959	8.59591	24.7818	27.8471	18.5515	3.09773	6.96746
2090			21.4368	25.9532	2.89531	3.18091	2.46242	15.6021	9.9071	9.10573	7.93477	24.9945	15.867	52.212	7.29269	1.53622	5.14373	11.3385	0	0	9.27542	8.1921	24.9851	35.0825	10.1222	5.34065	1.93354	5.6487	7.25782	0.0657307	10.6922	0.608494	8.37415	17.1198	18.396	0.50154	1.32427	0.541165	1.17668	7.7023	6.40051	1.33877	10.7727	14.1948	14.1603	21.0249	13.9416	3.24601	10.1193
2100			33.7908	29.1353	36.6397	18.7927	18.278	16.2446	25.5797	18.6749	5.79846	31.7253	4.46611	50.1215	20.0117	1.77926	3.71112	12.6222	0.166645	0.988125	6.07935	52.9028	19.9135	13.03	12.1412	5.41258	2.1514	5.28241	5.6842	0.0313064	16.5405	4.57426	10.0829	24.9781	12.6185	0.845131	11.7518	31.5855	6.5177	18.2473	5.62319	10.2803	11.8908	13.7029	32.8177	22.5894	20.1991	2.46481	17.6029
2110			19.6301	23.1577	13.1689	32.2353	7.39896	18.1753	3.55011	14.1238	4.41954	23.4882	13.2333	53.7122	17.3483	4.50052	4.72367	10.282	0	6.70236	12.3768	17.2202	20.9385	17.2592	11.2506	0.347028	2.26829	9.74869	2.70051	0.042952	13.2642	4.62799	18.3672	12.0011	13.3723	11.1942	3.75555	8.89558	26.8082	8.7634	3.28149	6.74802	8.92822	13.2597	16.9977	28.4266	26.5743	2.84638	4.68601
2120			5.50356	17.7083	4.60601	2.8123	8.06809	9.3031	18.6305	13.1913	16.1496	29.5204	5.89654	24.6744	11.2405	1.35357	8.52773	14.843	0.112944	7.42132	5.22027	16.1351	16.6292	20.62	1.09758	29.1195	2.31866	1.67459	1.29814	3.38361	7.91255	1.99315	8.35118	23.7309	13.5619	1.43958	27.2863	0.386657	2.51298	6.56077	1.64991	12.388	7.59888	9.9085	20.0952	18.5279	17.2173	2.42828	14.585
2130			19.9656	32.8703	5.8296	2.52969	0	13.6085	1.16195	13.0003	7.30614	38.2219	12.6344	18.197	4.67461	0.79668	9.61402	9.02375	0	2.48027	4.48227	12.0696	11.1917	7.21996	6.06462	40.371	3.44314	4.91597	8.34231	7.36271	7.19553	1.69649	6.05962	21.4976	3.88832	0.317848	0.341004	1.88282	0.283289	5.31051	26.5281	8.48397	9.85332	10.1301	10.3424	13.515	17.7485	1.94617	7.92118
2140			17.4371	25.051	14.8443	31.0319	3.87816	14.362	4.32926	15.8119	0.705916	46.0615	10.3837	25.3182	0.247164	0.167717	4.83732	18.1418	58.3122	3.24543	1.38859	2.76275	16.2354	6.78478	1.09075	2.39227	11.2365	12.2946	2.93163	10.5242	19.9733	0.617755	15.6769	28.6048	2.31948	0.350106	1.48233	0.083522	0.260786	13.2404	12.4998	4.87959	6.85168	8.21342	17.1354	6.70054	21.3306	19.0621	13.966
2150			21.2315	17.8627	40.4473	20.5175	1.64361	16.634	9.47712	12.9538	1.88368	36.5859	9.85458	22.643	1.30147	0	8.05951	22.0515	54.9754	0	0.0482738	22.5773	15.5774	8.53564	2.51127	10.8468	0.684774	6.73712	3.11549	0.0935792	15.5605	1.5015	0	18.0769	7.8488	0.412756	2.01905	2.39576	3.09837	8.62842	7.68974	6.39837	4.70327	5.13531	24.5339	30.2022	19.5201	6.72044	0.834063
2160			1.38925	18.708	3.30401	2.40086	3.99768	11.819	1.9435	9.50515	4.94527	40.4507	7.77104	23.8212	20.588	0	5.25828	5.27403	25.9937	6.2448	7.82319	30.7263	10.7643	2.12939	1.06638	21.7367	6.56608	8.86961	6.08854	0.0303716	4.41967	7.03939	5.35248	19.8382	12.3706	0.684778	18.0409	0.174636	5.11727	5.81191	8.49988	6.17085	5.69028	5.34699	22.3065	11.6447	14.3197	3.10749	6.35495
2170			18.9659	26.9221	13.31	1.88449	10.2159	10.592	3.00196	11.4159	7.2513	34.9203	2.62366	38.5903	3.89543	0	10.404	14.2842	2.47235	0	9.3489	5.09358	22.6417	4.04078	7.31618	2.07726	26.9656	14.9835	1.46118	0	12.2765	2.02634	15.9705	22.345	0.021476	4.74127	5.16316	0.794325	4.77995	2.86587	1.77448	3.79468	7.33693	4.07812	14.552	29.6986	12.4553	0	3.19186
2180			9.08882	27.3132	2.31398	49.677	4.86735	9.62903	2.44068	16.7896	2.27157	29.3116	6.01161	41.0821	2.60452	27.3322	6.45197	7.33717	38.3969	0	4.90807	15.6993	30.5037	0.167286	3.60558	0.869119	1.0887	14.2175	9.91766	0	14.476	7.28875	16.3218	20.839	0	7.73209	8.44677	0.666669	2.63008	2.8947	3.96522	17.8726	1.60094	7.4744	15.3573	22.9999	23.4878	2.88536	7.93333
2190			2.47556	24.8666	4.36797	42.2478	0	16.1879	0.677582	12.6446	2.03108	37.0084	2.47177	42.5418	0.349285	0.475269	6.63912	7.91553	59.4488	0	8.97559	58.6285	31.3165	1.3316	2.94012	17.8452	1.16615	1.1134	0.768968	0	20.1277	0.635519	15.205	27.8924	2.89355	1.43901	1.46924	3.56245	1.22666	2.98161	15.4335	13.7953	4.44816	5.20456	7.87014	11.8941	15.3	16.2293	14.1861
2200			8.86555	14.2911	9.00569	4.11336	0.0984611	14.6088	0.301078	16.5471	6.38259	27.3689	9.64756	18.157	11.4891	0.097689	25.3193	3.63733	5.55557	0	4.32591	13.3526	10.7776	32.3708	2.35706	5.23637	34.3108	4.48954	0.715556	0	5.08386	0	11.1965	20.9384	24.559	0.560008	1.16323	17.3192	1.43301	2.06344	6.55505	10.774	0	14.0889	10.1886	22.1066	14.8313	2.74625	9.06519
2210			2.18198	13.8662	37.9001	4.90817	16.6382	12.8868	1.63766	12.0594	1.18884	27.1682	3.80124	12.4495	17.4092	0.0228117	24.5572	1.71537	0	0	23.6518	12.4561	5.38101	27.8755	4.43266	6.87772	2.06944	26.7193	2.10956	0.208678	12.0728	0	12.9335	13.6548	1.57577	0.90535	5.9289	0.169705	0	3.077	11.2322	10.6288	2.61815	0.435069	13.9662	2.18075	17.5	4.78493	5.59305
2220			44.498	22.2541	3.72153	1.19674	1.12085	10.4494	1.64961	10.9183	2.50811	25.8569	6.06521	34.2802	6.3919	0	7.61258	9.05911	0	0	2.62195	1.31706	4.03594	4.0587	0.119198	7.12186	2.01184	16.8539	3.61847	0.083522	7.16554	1.39938	12.8981	22.6146	0	0.596107	14.4182	1.45569	0	1.13752	4.09215	9.14867	9.58115	6.4336	8.04984	5.71237	17.8873	1.65836	11.2891
2230			69.6493	16.2649	7.68356	20.0348	2.29878	9.71152	15.1493	10.4493	4.48561	25.7858	21.0749	42.0568	12.0466	0.586987	10.0121	4.55266	0	0	3.02933	4.71905	19.4511	6.09701	0.717976	5.4043	0.889934	15.7133	3.83288	0	0	0	12.8634	16.0514	0	0	3.11517	0.782445	0	1.31089	8.01889	11.3506	1.09918	7.2217	10.2706	14.8051	12.9577	1.05454	0.14355
2240			32.0725	11.8705	10.6126	3.12711	4.77066	6.74225	43.7889	6.56881	4.01802	22.1425	19.3213	31.5934	16.2718	1.11507	7.3247	0.64863	0	0	6.08833	3.82029	4.82788	1.8093	2.28896	2.3518	0.372051	0.844892	1.06554	0	11.3747	2.01175	10.5754	22.181	15.9095	0	3.59464	0.824675	0	8.00987	10.0254	8.74563	1.07656	6.50377	8.87114	7.24817	10.1247	4.32762	6.9956
2250			3.66398	15.7595	25.2913	13.6855	4.48946	10.3121	7.71495	4.97592	4.20613	25.3395	1.39106	21.2837	5.85388	0	4.66795	8.51113	0.310984	0	6.00654	57.2452	19.0825	0.167691	0.744839	15.0678	1.19795	13.0004	5.33501	0	13.7534	0.0227787	4.85286	3.73528	25.6654	0	4.32084	0.842879	0	15.6298	4.14742	6.28705	2.71317	14.4165	12.1285	7.81891	16.7457	4.65019	10.7704
2260			45.6875	32.1398	0.534623	2.82282	0	16.9001	2.38968	11.8615	2.26788	16.8018	5.6401	24.4595	1.81021	0	7.85426	0.555591	38.271	1.97022	2.1789	9.00877	4.18519	2.44271	2.88513	4.05086	2.52122	23.3186	4.0026	0	5.49688	2.46596	22.2376	11.4236	0.156728	0.0925035	3.26541	0.837033	0	5.14762	8.28132	6.09568	6.59727	0.267494	16.7928	6.97524	11.2137	1.23568	2.49161
2270			80.102	39.7753	1.21881	29.9568	0.636621	16.2227	8.44405	2.89802	3.42194	19.3957	9.68417	26.3931	0.541972	0	6.64507	0.0713582	56.0427	1.55115	7.05986	4.30762	3.16169	3.71218	2.19481	6.50812	1.57176	13.3758	0.902114	0	5.95614	5.48487	9.87761	10.006	0	0	15.3295	2.52931	0	3.28311	16.5789	6.79814	5.6447	2.56557	19.3099	4.07887	12.8127	10.0759	13.708
2280			74.7654	16.364	3.82018	3.00141	1.62815	9.02133	2.26251	2.13623	6.03362	22.8805	10.9412	12.316	0.535075	0	6.14268	0.690603	22.6939	6.97371	0.0820866	0.0210314	7.97573	11.9674	0.889253	8.56502	1.40742	11.5496	0.126473	0.0670334	1.18185	5.52938	10.894	21.5407	0	0.413567	1.28166	3.54475	0	1.60552	22.7985	3.88606	9.04509	10.1652	15.1181	1.48736	15.2387	9.91701	8.92311
2290			43.4878	12.7524	2.72905	0.84829	0.660904	11.3887	3.0403	11.0688	1.21108	18.4126	11.2316	11.2525	2.88255	0	7.42776	0.858055	5.83095	0.839091	2.01954	0	4.34448	2.57984	0.401612	0.600077	1.23171	9.10191	4.88178	50.192	14.3084	59.6241	17.5708	19.9554	3.58222	5.82509	15.8334	4.01332	5.24242	8.28536	6.43379	8.00952	30.054	21.7189	42.5381	26.1981	24.0032	52.5773	29.207
2300			0.498418	16.0302	0.707934	5.41523	4.54725	10.9946	2.1475	3.55075	3.88286	26.0321	7.62421	13.5909	0	0	5.80765	1.32049	6.44312	0	0.583476	8.19902	6.4774	3.47429	0.462379	8.64732	4.25867	18.4111	49.8522	9.96524	20.2471	38.8747	14.6278	58.2843	21.1366	20.4367	6.26436	22.0971	27.0655	10.3098	9.75149	11.9717	22.4877	3.43245	2.24408	0	5.92919	12.7968	0.837301
2310			64.1597	75.4503	62.2464	54.4352	53.595	50.4453	25.5712	66.2246	52.5585	42.32	27.8598	33.4484	28.5223	55.5131	28.1279	69.3901	51.3411	46.0333	41.7702	98.5526	53.6217	78.5822	34.6779	47.3822	100.362	0.545155	13.6543	0	0.35051	33.7428	1.24193	0.381503	0	0	0	8.48271	8.40276	5.45443	1.27397	1.95479	6.70463	1.87957	10.2919	0.0526519	4.21318	67.7955	23.5914
2320			7.96599	22.4371	7.95727	3.45737	1.22446	3.79068	2.29048	15.8529	6.33456	0.272564	0.231529	11.0312	3.62313	8.22378	9.45941	4.96113	16.3699	19.4533	34.8129	12.2371	12.047	2.38328	0	1.87837	0	6.86086	4.57955	1.03392	8.68604	5.79481	10.3516	7.72363	0	0	0.42053	3.66024	0.303918	4.24083	2.26175	4.49253	4.55433	5.95659	6.37179	0.473168	4.2694	34.1151	20.287
2330			1.41144	0	2.78325	0	1.28694	0.31698	8.13053	1.1009	1.73057	18.912	1.05141	6.08047	4.2025	0.539877	0.145664	2.83304	26.4781	0	18.7605	34.5303	1.48039	0.811473	0	2.92193	0	0	0.153452	1.36139	8.08055	3.43124	6.43442	6.54373	0	4.207	0	2.75095	0	4.07668	4.81122	6.06767	6.03737	4.30646	5.138	0.687656	6.61493	48.432	6.22139
2340			0	3.07215	10.9472	0.0532274	5.13809	2.32171	5.0149	0.443781	4.85274	15.5878	6.28506	10.0129	2.97753	2.64222	10.3018	40.3193	14.5398	0.830669	0.785789	2.15484	0.0380195	0.589044	4.14378	7.71818	0	0	0	1.71906	10.5742	31.2651	11.1811	1.14001	0	0	0	2.09801	0	4.35744	5.66726	5.10094	6.09846	3.72062	4.33378	0.451081	6.03171	28.8317	16.0265
2350			28.4638	2.1529	2.08938	24.0636	0.85776	10.2019	0.870116	0.389574	1.76423	0.845184	16.1924	1.56712	0	0	8.00402	6.55647	3.8566	0.886738	0	1.92038	1.41725	0	1.31068	6.86986	0.0831721	0	1.69301	7.84841	4.24773	43.7754	0.637788	4.58731	4.29492	1.35591	0	0.285188	0	5.35955	0.68684	2.1145	0	5.79233	3.91535	4.15428	8.82449	5.99436	2.18105
2360			1.02633	1.13666	6.01661	7.48369	8.20997	0	2.94346	6.04796	0	4.62467	5.52604	2.1712	7.57402	0	1.56747	4.0996	0	0.0207031	1.13958	14.5973	0.674176	0	0.0304156	0.604055	0.554718	0	1.12403	13.7201	3.8192	36.4412	1.90968	1.94152	2.27456	0.0480218	0	7.05503	0	2.69235	2.63503	0.573059	0	4.07273	8.68272	5.707	9.40729	3.53353	8.77814
2370			0	4.25812	0.308232	0	0.0730478	0.455675	0	5.29432	0	1.78067	8.39106	1.91161	0.0456234	0	0.637315	14.7889	0.777703	1.3007	0.0684351	0.0876065	0.149487	0	0.288948	4.92517	0	0	0.744397	0.0898121	4.84921	32.7193	4.86513	2.76637	0	0.111611	3.07495	1.55549	0	1.68698	6.05143	0.236939	0	10.5698	5.53908	6.21518	12.9854	6.18814	11.7212
2380			3.31906	5.88178	2.00222	0	1.47454	2.0815	0	1.82486	0.550186	4.51688	0.700648	7.30287	0	0	5.76811	1.39902	8.2679	0	0.55862	0	3.19867	0	0.401398	10.1838	0	0.0211075	0.913329	0	1.42547	1.15662	8.25329	1.77604	0	2.0103	0.923429	5.86082	0	2.57915	1.53582	0.63106	1.40471	2.75252	11.5429	4.7707	5.16888	1.61199	7.04423
2390			20.32	0.467204	0.325494	4.18789	1.8862	2.65911	0	0	1.84505	3.55051	0	7.91929	0	0	4.5872	6.47991	9.65203	0.0209018	0	0	0.309523	0	0	1.05617	0.285806	1.52746	2.23113	0	5.51459	1.33493	5.67705	5.56386	0	1.73661	0.932303	8.44407	0	1.91034	8.65747	0.138369	0	11.4433	6.5979	7.1749	10.0361	1.55004	2.27654
2400			5.67912	8.21895	2.74719	31.6377	1.5577	3.61951	0	0	0.714896	1.38837	8.71983	4.13698	0	0	3.3588	0.0228117	6.50413	0	0	0	1.56532	0	0	4.20374	0.163901	0	2.8287	1.99003	3.05384	0	6.5707	4.2723	3.21127	0.296166	0.538905	0.572612	3.58621	6.07874	6.69125	7.51124	10.7961	0.383188	4.70865	1.07545	12.2367	2.40652	5.86733
2410			1.07698	6.44512	2.06891	4.86466	5.73694	5.34029	0	2.46565	0	8.84095	3.68971	4.30834	0	0	1.24505	0.44168	12.105	0	1.75414	0	4.55705	0.0826992	1.81695	3.14621	0	0	2.13849	0.226905	0.680824	0	7.038	0	3.93457	0	1.74522	5.25681	3.39002	2.59788	3.29799	8.09792	8.46559	0	2.04501	9.32458	11.1786	2.84641	0
2420			0.132716	2.00194	5.09139	8.97963	11.3016	1.75104	0.0456234	0	0.835201	8.64267	0.746122	5.22657	0	0	0.544229	0	2.95771	0	0	0	4.45571	0.163879	0.631976	1.12488	0	0.166755	0.45491	0.925194	0.207074	0	7.10947	3.19681	0	0	5.64573	0.429225	1.77304	0	6.68181	0.967541	2.04575	0	8.90664	7.57616	2.95752	0.77632	0
2430			3.23522	2.91731	7.26367	3.56716	13.884	7.29206	0.929359	1.83367	0	1.15729	0.189375	2.81098	0	0	0.0205184	5.03634	13.1087	0	0	0	5.24747	0	0	2.50753	0	1.38782	1.11877	0.0935792	3.53104	0	2.67669	7.36915	0	0	1.467	4.00766	1.37684	1.95868	3.07187	1.46502	9.26586	0	2.86151	6.55569	5.59234	0.868114	0
2440			0	1.54001	0.524981	10.4583	25.9314	2.53128	8.72157	0.157478	0	1.15304	2.89992	1.50463	0	0	0.362361	8.37165	6.63248	0	1.1734	0	1.19715	0	2.10985	5.08976	0	0.212796	0.220524	0	0	0.781743	3.71491	4.84732	0	0	0.611152	0.238062	0	4.9583	2.24788	1.77563	13.3994	0	6.82933	6.15828	8.69547	0	2.62405
2450			7.45208	7.13319	0	5.89062	12.8098	0.683339	3.81895	0.83131	0	0.539706	0.183468	3.97232	0	0	0.220668	2.01567	5.4665	0	3.32213	0	1.62244	0	2.22256	2.17217	0.292208	0	3.08788	0	0.766082	0.531503	11.8445	5.4085	0	0	2.76027	0.119739	0	0.343247	1.65118	1.09208	5.29266	0	11.3638	6.32466	8.38368	0.0215395	0.258922
2460			0	13.2745	0.478856	9.321	3.28014	2.52651	3.35486	1.49263	4.49824	2.39733	1.63371	1.08534	0	0.0228117	0.0884014	3.44221	2.36543	0	1.65797	1.36546	1.52836	2.98772	1.66955	0.32618	0.504013	0	5.38691	0	1.59214	6.21475	4.56526	5.3538	0	0.129055	5.80032	2.78869	0	2.30604	4.20076	0.0227787	2.79656	0	10.6582	1.28334	10.597	1.21319	0
2470			2.81017	6.33193	2.35786	8.29559	15.0123	10.8328	0	0	0.133493	5.29675	0	3.37728	0	0	0.107533	0.175915	0.409929	0	0	0	2.0633	10.4971	0.0993109	0.0486249	0	0	4.40577	0	0	1.43902	3.19159	0	0	1.03211	7.84805	3.69436	0.198183	1.50666	3.21205	0	6.41309	0	3.86679	4.51371	6.22375	2.95881	2.80207
2480			13.9312	4.98878	0.892712	2.52123	13.173	0.41781	0	0	8.77819	1.84257	2.62604	0.972197	0	0	0.151305	0.23053	0.150706	0	0.183258	0	7.17254	5.64406	0	1.51971	0	3.08329	13.603	0	4.51374	0.542984	7.71991	0	0.407256	1.0565	3.14278	0	7.36099	4.61734	10.0705	0	3.14977	0	6.02678	2.9422	10.372	3.0636	3.85563
2490			0	11.2089	15.5991	3.43147	0.888296	1.21019	1.06744	1.44396	5.46168	1.19503	0.811466	0.0456234	0	0	10.9853	2.74376	1.02115	0	0.422998	1.70627	5.03339	0.70586	0	1.539	0	2.83663	2.02819	0	0.862882	0.931884	3.55354	1.49924	1.18351	1.81308	1.48617	1.11074	1.72842	10.5592	0.613116	2.41301	4.72711	0	7.07042	2.26705	5.36416	0.240204	0
2500			0.687166	7.91106	1.69668	0	9.24708	2.0378	7.74059	6.81915	0.436244	0	1.7056	6.91343	3.01835	0	11.0543	1.87414	2.97021	0	0.955746	0	5.07791	0.372006	4.04901	0.0595266	0	1.15925	0	0	2.70264	12.413	0.95842	11.2213	2.69563	0.361237	0.317957	2.20661	0.244379	4.80573	1.16297	6.2818	3.84885	0	6.92571	4.63743	8.60448	1.77041	0.664037
2510			6.55501	11.9937	10.4454	0.539007	5.0331	1.24509	0.826144	1.31805	3.95287	0	4.99939	0.569639	0.637075	0	6.1018	2.37402	4.75901	0	0.765546	0	3.43026	0	1.7423	0	1.1786	0	0	0	2.34867	2.04393	3.92778	4.42127	2.84716	0.611054	4.95521	0	2.81758	6.08598	2.12574	2.32337	5.39196	0	6.55915	4.19902	10.2602	0.244587	0.888429
2520			0	10.5516	1.79692	5.37781	0.113674	1.10875	2.59141	0	0.236691	0	6.26539	0.0856781	2.1338	0	1.73459	0	0.235858	0	0.647117	0.762475	1.63513	0.0935418	0	2.17967	0	0	0	0.631628	1.12407	0.207881	17.8794	7.45712	12.4407	1.43908	9.97209	8.72894	5.01907	19.42	9.49423	0.436962	6.83635	0	5.36223	4.10439	10.4524	3.74633	1.3629
2530			0	5.83083	1.82657	7.5956	4.89832	2.12315	0.169249	0	0.46026	0.0806436	3.03616	0	0	0	0.81617	4.54593	18.5726	2.33857	0	0	3.29535	0	0	4.37825	0.28418	0.19472	0.0240109	6.93712	0	0.409085	6.05534	0.922946	19.2798	5.30439	8.55087	22.0004	3.3031	17.2458	4.05152	1.38186	5.10509	0	10.6374	2.53171	7.39739	3.79654	10.7011
2540			0	3.68011	1.33608	5.75854	4.33818	1.71333	0	0	0	0.0379736	4.31529	0	0	0	0.476273	3.45488	28.5089	0.494104	0	1.01093	3.87097	0	1.71753	1.70081	0	0.221908	0.406428	1.10318	0	0	15.4074	0	13.612	1.83786	8.13458	14.6806	6.25204	13.4573	4.26651	0	1.68347	0	5.1744	6.50095	9.29067	2.74222	2.85778
2550			0	10.7315	2.99636	2.63901	0	0.109318	0	0	0	0	2.29458	0	2.07557	0	0.409521	0	2.14402	0	0.0456234	0	4.6405	0	0.136631	3.62296	0	0	0	3.155	0.69762	0	6.5778	0	5.45794	0	5.70641	4.97365	5.9428	17.4144	8.5526	3.08007	5.70903	1.5381	3.21441	3.64732	11.6274	2.28917	7.04842
2560			0.0274163	33.5389	7.23931	10.409	0	2.98675	6.94241	0.0709031	9.7556	0.398676	0.939372	0	5.13556	0	0.923385	0	1.07794	0.0456234	0	0.0228117	4.41551	0	0	15.1212	0.131702	0.152934	0.67087	2.2739	1.47126	5.28861	10.3122	0.0203005	7.26189	0	1.63355	0.184546	6.46148	12.8126	1.68942	7.45964	11.5334	6.83373	1.23115	3.51424	14.0511	1.71093	3.62439
2570			0	8.93639	6.80478	1.71297	0	2.77682	2.22451	0	4.72062	13.4905	3.39613	0	0	0	17.0293	0.823299	0.0906112	0.246592	0	0	5.02339	0	1.41508	2.3451	0.101319	0.0744184	0.0455574	0.15569	3.06578	0	18.2954	0	5.59762	0	1.78431	0.0227787	8.53904	4.49075	3.80336	6.4926	5.23709	3.2411	13.9972	6.51498	8.74253	0.751662	0.506092
2580			8.98279	10.9169	0.0669686	6.41212	0	2.93452	7.16597	0.326547	6.2015	1.75952	8.82463	1.21365	0	0	12.4982	8.35525	0.457298	1.22038	0.431223	0	6.76495	0	0.181491	0.664942	0.0271654	0.284884	0	0.0227787	0	0	12.6816	0	0.794354	1.50833	3.56164	1.99664	11.5955	12.3765	3.41263	12.0422	2.82722	6.3753	9.33402	0	14.6235	0	1.99405
2590			1.94414	10.5051	0.592992	5.90061	0	3.52459	0.161763	0.0499475	1.90785	1.86817	1.1433	3.8815	0	0	2.60681	15.9752	0.856138	0	0.314234	0	5.83769	0	0	7.16673	0.167571	0.96003	9.03532	0	0.0987078	2.6685	1.42984	0	2.40769	13.5871	2.93348	0.634772	8.6605	5.33865	10.2122	2.07101	2.71599	4.13656	4.8103	0.919024	17.3151	0.711142	6.5162
2600			0	14.611	0	7.32578	0.0788685	1.37935	1.31398	0.17323	0	0	3.1189	4.70026	0.0227351	0	9.56502	0.113079	0.524616	0	0.307546	0.378129	2.56025	0	3.60413	1.03979	0.253356	4.868	7.76251	0	0.174637	2.34982	8.74109	0	10.9985	7.9532	0	1.54742	0	28.0588	0	0	4.09391	2.15087	5.37251	2.77994	14.8764	0.347557	0
2610			0	14.6692	0.405383	6.17355	0.240506	1.45562	0.108627	3.61107	11.7084	1.19834	2.43537	3.59875	0.0630444	0	1.53953	3.51668	0.262364	0	0	0.083643	7.28228	0	0.297842	1.88741	0.325543	1.88788	12.7444	0	0	2.80929	1.94331	0	1.52922	6.63556	0.042952	1.14294	1.06701	18.5124	0	0	0.0430454	2.66588	5.9748	5.29092	11.7782	5.61525	5.6362
2620			0	12.2035	0.083643	5.88598	0	9.65511	0	1.44455	15.7378	0	8.03888	4.47957	0.21565	0	0	22.26	22.6626	0	0.0912469	0	9.20469	0	0	6.90413	0	2.93385	29.1846	0	0	0.0273766	0.73986	0	1.85336	19.6964	0	0.748995	0	0	6.42202	0	7.47205	0.3438	6.39102	6.52051	10.4441	5.80277	3.00779
2630			0	6.79698	0.0227677	14.5641	6.09204	0.594693	0	0.825671	0.920255	3.17222	2.31591	4.53363	8.00869	0	5.33026	15.1293	40.4135	0.693191	0	0.138985	11.529	0	0	4.30818	0.0685089	4.24772	15.9921	1.83832	0	0	13.2442	0	10.2979	1.24364	0	1.5823	11.5963	0	15.1186	2.23042	7.80886	1.64068	4.66692	2.44822	12.6312	12.4376	0.887362
2640			2.10941	0.665855	5.03664	7.80945	5.95552	2.76576	0	0	2.28316	19.4447	3.07558	11.2677	10.9185	9.13805	0.212296	0	15.8096	0	0	0.0735982	15.5259	0	0	1.22129	0	11.4778	5.09777	0.0273766	0.0247052	0	16.3739	2.56818	0.466839	5.60894	0	0.0235512	1.89018	0	14.0383	11.3227	4.13623	3.0387	2.40856	6.2877	10.3137	5.26655	1.82456
2650			8.17082	0.471562	10.4404	15.0446	6.96302	7.40355	0	0.0645213	0	5.47386	0.0201236	5.36315	1.86071	7.07468	11.6226	0.0555205	0.148755	0	0	0.269198	17.2544	0	0.0304156	0.700789	1.04137	6.18508	0	0	4.37767	2.97302	1.9269	2.37088	0.144011	0.640301	0.878203	0.194753	1.05516	0	2.05898	18.3848	10.6225	4.11243	3.10154	3.84947	7.10204	5.30266	0
2660			0	13.6001	11.3762	6.22426	0	1.71681	0	0	0.166944	5.19295	2.37837	4.43422	1.8513	2.57466	2.19965	0.127226	1.13212	0.798784	0.0447719	0.549713	2.71454	0.175643	0	3.39236	0	0.379251	0	3.97422	2.76795	0.801604	5.18684	8.17794	0.11711	0	1.28124	2.78675	2.32375	1.67424	2.66112	12.0928	9.91401	0.930824	4.14075	5.50496	17.4426	15.0823	1.5462
2670			0.0240457	6.20836	3.01237	5.21707	1.85721	1.59664	0	0.100385	0	0.527428	0	2.37001	0.950235	0	0	0	27.3442	0	0	0	1.03085	0	0	1.83366	0.332584	2.03868	0	4.62179	11.435	0	6.29522	0	5.89982	0	4.27228	1.82867	5.84352	35.2747	10.2479	4.76685	7.13896	2.97008	8.14596	8.73454	15.3533	6.76605	7.15319
2680			0.0510086	12.1909	0.682748	4.78691	3.27206	6.68132	0	0	0	0	0.0202401	3.20898	3.66024	0	0.0380195	15.9523	58.1007	0	0	0	9.62686	0	0	0.36361	0.587303	4.1797	0	0.569663	6.47063	3.85765	3.64273	0.814015	3.85614	0	4.16775	0.337632	0	8.69539	3.63354	16.6787	8.08306	0	6.15223	5.58095	8.55428	11.6678	8.30694
2690			0	11.6359	3.7745	16.8853	12.1928	11.3752	4.46947	4.84509	0	4.0749	0.432818	12.2449	1.43758	0	0	13.7591	43.7819	0	0.109665	34.8238	5.93924	0	1.26703	0.06376	0.634332	0	0	9.41121	12.4958	8.37085	0.0547532	0	1.49151	0.12225	5.46583	11.5567	0	20.9045	11.5988	17.5857	3.59807	0.296385	11.9106	8.11805	2.58846	7.21314	0.512012
2700			0	12.582	8.73714	1.12221	7.44167	4.10203	2.80418	0	5.84611	1.30839	0.0817908	16.3098	7.31061	0	0	2.48264	20.027	0	0.0818235	27.76	5.19104	0	0	0	0.666485	6.63377	0	1.17152	10.6268	1.43931	1.37935	0	3.03026	0	2.30297	7.60041	0	19.2666	4.66338	21.7427	7.46556	0	2.12125	7.2771	8.14732	6.89484	2.82219
2710			0	5.70628	2.90988	7.1848	0	4.76366	0.40113	0.0574285	22.9616	0.128218	0.0404643	4.46875	2.73606	0	0	9.01342	2.41538	0	0	2.69252	3.48496	0	3.82481	0	0.367594	3.59311	0	4.58143	0.22905	0.0700611	0.433385	0	5.75696	0	1.36209	11.9145	0	18.3037	5.94806	6.65866	12.1989	0	0.821369	0.878155	10.5627	3.92145	1.2485
2720			0	5.75309	16.9259	1.5939	0	0.777223	2.16348	0.361156	12.873	6.3788	0	2.31123	7.12271	0	0	0	1.00386	0	0.212013	0	6.60038	0	0.53045	2.24389	0	5.68743	3.3192	0	0	0.49912	2.5615	0.793801	18.6701	0	3.16037	4.08036	2.0477	19.2107	16.5107	2.42471	3.71982	1.0447	7.68321	1.76813	8.11992	5.17858	2.43313
2730			0	3.47854	5.2343	5.94893	0	0.960949	0.350048	3.95717	0	3.53973	0.0537564	2.72384	0.0407205	0	0	0.563995	1.3899	0	0	0.0480913	1.82011	0	2.60092	1.22458	0.876136	0.696262	0	1.08226	0	0.0227787	5.13677	12.6198	8.79352	0	3.25286	9.76398	0	24.9393	14.9112	0.209922	11.0472	2.49109	12.7335	1.82942	8.01319	7.25151	0.841212
2740			0	8.65879	0	1.79204	0	1.86243	0.236274	1.31281	0	2.92275	1.62734	2.621	5.21907	0.62425	0.0380195	5.86806	0	0	0	0	2.58231	0.0455528	0.458837	0	0.0228117	0	2.49629	2.06252	0.18953	8.28362	12.5171	1.50068	4.67648	1.32017	0.786349	6.71563	0	23.0531	17.0241	0	6.6709	0.0441983	9.40262	0.0913134	9.7375	7.52684	1.24436
2750			5.70655	8.15165	0.43292	15.8912	0	3.68532	4.23011	0.871096	0	3.21961	0	5.94863	9.57867	0	0	0	11.8443	0.0827385	0	0	17.9359	0.0760391	0	1.67629	0	0.553665	0	52.7552	0	0.0644279	0.383431	1.01209	7.32946	0	1.05626	6.27318	0	37.2777	13.7815	0.298618	2.99693	0	8.21399	3.8936	9.21123	0.85607	0.0456921
2760			14.4659	3.53287	1.36181	5.30763	0	0.840433	1.64887	0	0	1.97693	0.18466	0.870692	3.2307	0	0	0	42.5098	0	0.239627	24.6903	2.8508	0	0	1.83385	0	0.180052	24.5553	12.9495	0	4.66686	0.217397	2.373	7.37587	0	0.907905	7.34636	0	24.4637	10.092	2.8407	4.82783	0.0650115	5.64356	0.113872	6.56181	5.23972	0.48559
2770			0	2.97572	0.120201	6.52258	6.71603	0.136569	2.41001	0.0822488	0	3.48348	0	0.952334	1.53254	0	0	0	7.09303	0	0.0222604	21.8294	0.892161	0	0	0.254047	0	0	18.937	0	5.52229	0.816086	0.303282	3.16359	6.32333	0.087764	0.670261	6.75512	0	33.1042	13.6929	0	5.11995	0.105069	3.2499	0.0274575	15.1939	7.19426	0.308207
2780			0	12.27	0.0207398	1.84973	2.44888	0.291577	1.33639	1.09326	0	1.2376	0.17213	4.20298	2.80761	0	0	2.87366	0.220513	0	0.863137	1.21421	0.368775	0	0	0.314774	0.309023	4.20669	18.4625	0	7.70399	9.32748	0	3.44214	2.30983	0	0.476182	9.25317	0	19.7645	2.27246	0	2.95812	0.0215263	3.88255	0.0274575	5.80648	3.03977	2.06837
2790			0.0983128	7.77767	1.02321	4.70197	4.81802	2.20363	0.420619	3.12056	1.02344	4.30741	0	0.26814	4.2462	0	0	5.52693	0.0858647	0	0.209417	5.76919	0.205382	0	0	0.289793	0	2.96627	0.0455559	0	0.0273766	10.0109	0	1.88642	4.68227	0	0.921807	2.21727	0	16.3654	14.114	5.51999	7.19857	3.13341	3.15081	0.834087	3.9662	5.16068	2.78975
2800			0	1.52579	17.5133	4.7678	11.9003	2.38215	0.578448	0	14.2765	7.42992	0.0421846	0.369781	7.17185	0	0	0	0	0	0	8.11311	6.31496	0.114059	0	6.18936	0	0.718632	0	1.31732	7.29454	0.248827	1.47557	14.7842	16.1397	0	1.46509	7.2467	0	18.8262	13.1156	0	6.45883	8.52572	9.60779	4.78434	13.9138	0.127083	1.358
2810			0	1.12844	0.990278	5.80816	9.07113	0.0741495	0	0	0	0.739765	1.17397	0.778612	1.23108	0	0	0	0	0.32546	0	2.14331	2.72845	0	0	0.527734	0	0.3146	0	2.57884	0	1.18808	0.534893	8.62063	4.5911	0	1.86074	3.1796	0	6.00331	1.52969	0	4.87746	0.920878	20.5231	7.52186	11.6696	4.10616	1.84055
2820			0	1.5491	1.33865	2.91809	0.773519	3.09402	0	0.0896188	3.53846	0.0614423	0	0.471593	0	0.746937	12.6136	0	0.0943258	0	0	3.14913	4.31693	0	0	2.90131	0	0	0.273345	2.04276	3.57776	0.0227787	0.449618	5.30709	5.55601	0	0.203427	2.86892	0	0.190406	0	0	0.0428959	0.178358	5.12029	4.44106	14.7401	1.97978	0.0685381
2830			0	0.0228117	6.95171	11.3538	1.09613	3.58051	8.37809	0	30.6823	0.0659075	0.649199	0.267291	4.09634	19.0321	7.17628	0	0.152599	0	0	7.54858	0	0	0	0.32231	0	0	0	0	0	2.11238	14.8915	9.04588	2.29105	0	0.149096	2.37687	0	0	0	0	2.28651	2.89854	6.91704	1.4558	10.2827	1.2177	0.375946
2840			2.57791	1.79933	12.4649	7.25149	6.38086	1.79382	2.87342	0	23.9117	2.58408	0	1.663	6.64367	8.24019	0.0829741	0.361297	36.5449	0	0	38.443	0	0	0	0.552125	0	0	0	0	1.79818	0.626856	4.42017	3.61458	4.29064	0	0.0207572	0.312638	0	0	0.105789	0.250566	2.20938	6.02346	5.32613	3.9009	8.72911	2.9373	0
2850			5.40135	0.603573	0	2.27811	0	1.81919	14.5724	0	0.58664	2.16071	0.837573	3.10124	2.31234	0	0.137339	1.65014	24.1187	0	0.19465	12.0326	0	0.0228117	2.11811	0	0	0	0.305787	0	2.04108	0	0	0	2.0263	1.23483	0.0478648	2.0854	0	0	1.68933	2.20649	5.70971	4.49694	5.68949	5.62183	7.35584	2.98625	0
2860			0	1.35287	0.220237	3.66885	0	1.92983	0.385063	0	2.19067	6.71999	0.395016	1.58423	1.06674	0.239484	0	0.139024	5.6181	0	1.2294	0.28187	2.96114	0.188345	0.0434292	0.612339	0	0	8.63666	3.57734	2.30423	0.373313	0	0	1.18844	0.853061	0.213647	0.133896	0	0	1.66395	1.85438	10.7167	1.76326	12.32	0	9.98544	4.5607	0.687129
2870			0	1.87963	1.40898	2.87227	0	2.04254	0	0	2.00069	2.26426	0.0426747	2.18831	4.28317	0	0	8.12031	3.24244	0.883492	0.0304156	3.19552	6.63533	0	0	6.16641	0.563993	2.11982	13.0086	12.6749	1.1554	2.95903	0.500331	0	4.61938	0	0.114514	1.57923	0	0	5.37887	0	2.25176	3.56909	8.19106	0.1281	11.3236	11.5776	0
2880			0.0508391	2.35115	5.96514	9.73294	0	1.42564	0	1.55699	13.4436	4.56401	0	2.80864	0.0938157	0	0	0.95117	0	0	0	1.33267	4.97362	0	0.389816	0.18263	0.0268382	0.390752	14.3991	7.09538	2.0989	1.50333	0	0.796373	0.757321	0	0.0815065	1.94022	0	3.1429	3.76345	0	5.30956	0.302274	6.262	0	7.77005	9.27558	0.234131
2890			1.98036	0.187735	5.34321	0.0684352	0	1.58324	2.31777	1.43894	0.967894	1.39253	0.808677	2.70786	0.361036	0	0	0	0	0.125302	2.79192	34.1849	2.97837	0	0.557941	6.85969	0	3.57107	4.63565	12.0956	1.93832	0.592885	0	9.1442	2.50968	0	0.052209	2.07382	0	6.54628	2.21614	0	7.40671	0.16056	3.84734	10.2002	4.92624	5.18638	0.0959036
2900			1.33961	0	3.51944	7.31221	0	0.649789	0	2.79257	3.25292	0	3.92361	3.63075	2.61739	0.397845	0	8.7245	0	0	5.10876	9.82513	3.7508	0	1.13676	2.71201	0	2.00843	0.674629	2.07095	0.747127	5.60739	0	11.8895	1.24476	0	0.0415144	3.76453	0	15.5392	0	0	11.4181	0.338536	8.33541	5.34993	6.79127	5.0499	4.54743
2910			15.4572	0.28742	6.08683	7.12113	0	5.07619	13.1941	6.0131	12.3751	0.179174	6.98006	3.00944	0.229205	32.4157	0	0.536565	0	0	0.0551566	2.79114	6.85586	0	0	10.2397	0	3.84321	1.24753	0	14.6082	0.526416	11.4589	10.4816	1.54536	2.33454	0.177146	17.9065	3.52226	3.01284	6.8195	1.30159	15.9543	5.1935	17.4348	22.4875	15.7691	1.04767	0
2920			5.26942	5.62915	15.2097	19.1403	0	6.45993	4.48917	0.729987	33.4045	0.802428	3.56409	3.19376	0.597315	6.58016	1.28035	9.52364	0	0.631563	0.0227351	1.46221	4.64293	1.02444	2.96028	10.2045	1.29869	1.09558	0	0	3.12901	2.24121	15.7849	6.3212	0.693143	5.61803	0.292016	4.71678	0	2.0772	4.62301	0	8.33964	5.79724	7.08246	39.3771	33.2319	54.0799	41.8855
2930			13.8627	7.25132	68.4348	27.5255	0.115819	12.9031	23.8028	13.0054	38.7005	12.8217	8.47442	68.3297	2.33909	1.13637	1.69599	26.3267	1.04511	8.33961	0.614849	0.65726	2.76495	0.112754	3.25962	20.8371	2.89367	5.00284	0.222138	1.75374	9.81711	22.2764	31.3623	17.7198	1.82492	18.1724	17.1005	6.03465	0.0432005	4.39575	8.98326	30.2009	2.5176	33.6814	14.8765	30.7734	47.8306	32.9796	65.0601
2940			54.6153	82.1714	83.2116	21.7636	17.0938	7.79682	29.8561	54.4215	46.8153	47.1085	35.2226	69.7806	32.5112	17.7248	15.6189	29.2127	35.1648	7.94057	15.318	7.65162	38.0408	14.8613	13.7558	58.064	2.90625	11.8895	6.50553	0.0774328	16.487	39.0502	20.5199	9.69934	27.8994	1.99448	30.8503	27.1167	20.4746	1.35641	24.5099	21.0094	22.0678	42.843	6.78888	37.6843	18.6661	27.1667	7.6495
2950			30.7004	97.0355	85.3781	68.8885	27.3533	7.49794	29.815	49.6625	67.9183	52.7055	47.7967	75.5539	55.304	4.16843	13.7842	42.7427	76.787	6.2309	57.7073	55.6181	68.0798	59.1076	1.79367	76.9407	4.90101	18.6447	2.40465	0.378943	64.4509	19.9538	12.4186	3.65633	22.2534	0.882989	15.7041	24.5629	10.0879	1.50026	26.8155	16.6927	14.6989	35.1729	4.46231	24.8357	38.5412	9.84985	17.0023
2960			4.76099	74.7294	74.1629	52.3452	79.1663	7.53181	35.2144	30.9173	56.9118	13.7106	13.9826	65.7758	31.794	3.46496	2.48541	8.06399	73.5966	91.9695	57.216	72.3257	42.3486	9.87056	6.52729	57.5688	14.3739	2.00887	5.91179	0.0518476	9.51396	5.51511	18.2532	17.5121	14.6887	19.0723	8.03972	2.17257	35.2769	7.42984	29.4628	2.10361	17.0906	19.6774	6.4312	43.6743	28.6887	11.6475	13.4547
2970			45.2668	1.90614	52.6343	15.1633	1.46914	5.99397	10.2577	24.8862	56.1096	46.8957	23.3884	75.7487	8.32504	5.77053	15.1975	30.0228	31.4464	42.8658	11.4304	74.8006	34.1738	11.0185	8.95429	47.9608	27.1344	6.04018	8.13951	0.305807	12.5667	6.43906	3.69861	11.0802	7.76551	1.40545	24.2468	11.5144	0.355591	0.100211	15.0315	6.31496	2.82036	12.2314	12.9038	8.51241	32.0445	32.7488	15.1576
2980			5.52783	92.935	73.3684	11.6209	3.33959	8.34239	21.6508	35.1833	60.8789	46.4549	4.84782	45.6888	21.5108	2.9073	8.13101	8.02738	5.07674	5.62738	23.0981	60.4708	35.7224	11.7915	4.97123	39.5482	11.719	7.48783	6.65495	0	18.859	3.65049	20.5465	14.9318	11.4679	2.06677	8.91061	16.4507	0.21006	0.92529	11.2561	12.0669	16.3241	3.10389	4.91523	28.6599	29.302	10.7183	14.6296
2990			13.3239	99.2788	64.8208	35.1735	3.79121	10.5064	20.443	26.6549	51.8844	33.0409	16.6613	47.1797	13.421	12.7492	16.8037	20.396	38.6996	9.61533	20.2572	28.0235	37.4301	8.68688	3.91308	69.8569	16.9271	20.4135	5.86158	2.50933	5.8534	3.34264	4.59658	4.03105	19.245	10.2845	12.6147	9.65671	0	0.232465	6.26328	0.182438	17.1218	14.0841	11.2478	18.6821	30.4933	27.6227	9.26992
3000			60.2919	50.9651	51.4436	37.0346	6.36191	5.24708	4.33286	17.7413	48.9082	27.9745	8.3928	31.1994	15.9262	6.54119	26.8847	7.55454	29.9062	4.47508	17.8106	9.1307	55.4281	15.7646	4.38888	68.5149	19.6522	10.2356	3.26259	0	10.1603	3.3198	5.6085	13.9506	11.0397	7.28601	13.5656	3.43765	7.96164	0	10.3409	8.28436	24.8795	20.1795	4.26969	5.48201	30.5882	8.24678	8.1097
3010			3.39634	78.0138	51.1155	25.7964	1.12568	19.1478	12.2027	20.6188	52.3959	20.8062	12.0777	32.6264	6.14712	6.74385	6.85299	16.0628	21.8043	6.55546	6.73932	60.9962	44.7835	14.1033	10.0095	72.6367	3.39836	4.83981	2.51558	0	11.1028	5.0983	8.40522	3.21209	3.79551	8.01006	7.33121	0.625721	0	0.021295	9.5709	19.6403	14.2195	30.3112	9.92579	34.4434	36.6086	23.0841	10.225
3020			8.81664	68.347	26.6867	40.8379	1.3009	8.81692	19.2344	31.796	41.2961	24.9901	29.6451	39.9402	28.6311	0	10.0928	0.489889	20.9797	23.8634	13.9991	23.1093	36.1671	11.9564	0.980384	69.3897	9.32593	1.16514	4.43311	0	28.9326	1.09373	12.302	4.03359	22.3003	5.3211	10.3482	5.33297	0.0227787	4.67853	11.4756	3.03533	33.3086	0.267542	4.71751	5.58785	36.0314	27.9377	11.5246
3030			5.06788	41.2446	43.5181	66.6154	1.16767	8.24208	1.51925	32.0304	51.8969	35.2926	7.42611	48.2505	21.0822	6.29343	4.38731	15.888	12.1142	10.4086	13.6141	34.0938	40.1934	51.974	5.45788	61.4965	7.88179	0	0.924065	1.46319	5.63868	0.370075	13.5978	7.49392	16.7053	5.80577	16.2302	14.9118	0.0683361	7.06265	7.10661	9.92091	6.71222	25.7743	4.40593	5.92427	38.527	14.5938	20.0471
3040			8.73152	33.4791	34.1555	73.1432	56.6467	19.7505	0.0232145	27.5525	54.7068	34.5617	20.7013	42.4813	14.6113	6.77872	3.04176	23.7951	14.9037	7.78008	11.5691	52.4791	48.9826	7.30124	9.59107	26.6041	2.57793	0.0227787	1.53415	0	3.52604	1.71754	15.6382	4.59995	15.5345	1.45783	3.45953	4.55684	2.36805	2.50293	11.1173	3.39214	13.6747	2.00033	7.11649	5.84138	29.022	11.6488	19.5473
3050			10.8951	36.3297	54.2727	70.3525	0.733707	8.52721	22.2768	27.1985	38.5524	15.7935	9.98331	25.0259	8.54057	11.7763	4.43054	16.1833	40.5399	4.2862	17.7291	29.8886	46.2627	5.95239	3.92102	42.3849	14.8791	6.93407	2.92845	0	30.1416	4.23953	11.6902	5.65889	17.6121	11.0463	10.2775	8.93792	24.985	3.62418	4.73318	2.60523	9.25466	10.2209	15.7146	21.2186	26.1489	13.6086	18.5411
3060			5.60931	52.1923	19.6628	34.7331	6.18776	8.22411	6.40488	23.1463	41.336	14.7957	20.199	23.6879	15.3096	6.2184	7.88045	11.8543	22.0771	5.08839	9.31551	16.8785	29.2994	6.0491	3.84415	43.4636	12.9899	2.64926	9.63649	0	8.60363	0.826395	14.0248	5.95966	22.0187	2.00974	7.01999	0.482144	12.9607	1.90729	7.50632	11.2114	12.1006	13.3075	4.97438	44.2022	20.318	46.9409	16.9104
3070			0	42.5776	15.5621	52.3266	2.91521	9.96364	3.80338	39.2466	28.3457	19.394	14.6207	28.7051	27.5705	6.43429	1.10076	15.7851	5.08251	8.24319	15.4065	58.9751	36.7055	6.68347	2.1625	22.6512	17.5805	15.764	1.34079	0	16.5947	7.21194	11.9672	14.3068	7.23459	2.47468	3.87151	6.64708	2.46526	4.98184	5.97003	15.8943	1.35351	17.9197	8.0898	23.4402	22.6983	18.835	14.8851
3080			5.85398	33.707	31.9116	35.1632	0.107741	13.8695	6.79008	10.1735	39.3036	20.9907	9.21681	22.4867	17.9298	4.94902	9.28145	12.0193	45.4289	2.35856	17.0864	66.1492	36.2999	5.54758	3.74702	55.8722	2.91068	9.31483	2.85579	3.26518	28.9635	6.14361	8.265	12.3432	15.8436	5.72604	9.78653	9.66769	0	6.65126	15.4595	8.1287	11.2255	1.47359	13.3381	18.4085	32.7678	21.4611	15.7221
3090			15.7958	32.3591	5.39466	34.4155	7.07069	8.94705	17.7604	11.2552	32.1706	16.7356	13.3963	35.1907	36.2859	0.167861	6.666	21.1261	15.299	4.91504	8.77236	25.3877	45.5949	22.5085	10.4393	55.4524	27.3426	21.2415	1.8097	0	6.48525	4.55909	6.70502	10.3759	18.7822	4.79432	5.02626	6.77189	0	1.97614	11.2775	1.86001	12.7608	13.5129	2.92409	21.6364	19.5653	42.2647	14.1064
3100			15.9742	33.5771	10.5803	41.6446	65.2747	11.9998	13.2583	19.6067	53.0745	25.3496	18.7378	33.0028	15.4557	6.80495	8.62795	32.2529	18.9397	6.38739	8.46107	24.5589	30.7283	8.47213	9.18743	35.3785	3.71053	0	14.4783	0	32.6856	2.95947	26.2302	7.03635	9.07571	2.14463	11.3748	1.61899	0	7.86924	13.5745	3.94199	3.19399	4.91836	0	22.5267	33.8115	16.0328	15.3071
3110			0.440318	32.6275	25.2648	4.77335	3.55295	4.65096	2.62708	21.9235	24.8519	28.4948	3.05865	27.8442	32.4271	3.92194	7.41189	9.17151	25.6035	9.47426	10.637	68.5457	44.128	10.6215	1.97667	25.3031	2.42033	11.1569	5.50001	0.148599	22.9632	6.6434	15.1111	10.5103	16.0768	4.63645	11.4005	4.54779	0	4.9274	7.3616	1.59581	6.45031	10.6214	0.662801	3.54523	22.8895	12.9226	15.4088
3120			3.54396	47.4548	46.0037	0.0304156	0.893085	16.7841	5.31026	11.2104	15.9453	19.853	8.48165	29.4702	34.4271	0.410746	8.03054	18.6664	12.1178	10.3954	10.8795	76.2507	31.2975	5.59578	11.1865	36.3515	2.37061	2.8132	1.46507	0.310103	8.82388	1.45742	8.20046	8.15687	18.1753	8.8166	22.3347	23.1755	0	5.20322	3.72945	6.25192	6.50055	6.24285	10.0399	28.1801	29.4488	25.4792	15.8306
3130			23.5156	28.8927	11.8492	36.8162	0.638396	8.9126	9.38239	23.7379	20.3334	20.4762	10.7295	34.4282	12.1527	1.25044	28.7948	9.46837	20.2955	7.02863	7.52537	78.0186	29.982	5.50579	26.1002	26.3815	2.27269	1.52581	10.2546	1.13596	1.73677	0.427283	9.21582	10.5633	15.8662	3.01147	13.3864	13.9511	0	0.500482	12.637	1.2699	5.88386	5.21818	6.10248	17.229	13.691	23.6197	9.10328
3140			7.39374	36.7877	17.3692	60.1479	0.510855	18.1219	3.99324	22.2663	0	24.6481	15.3371	47.7231	13.6979	2.27188	2.95578	14.4379	54.8892	7.91492	31.2621	54.697	46.2479	12.1307	4.26181	27.5347	2.26236	12.0927	12.7204	0.172459	36.0119	5.44932	14.2648	3.69842	14.8158	1.86218	2.52129	4.2971	0	1.18871	15.2559	1.83612	9.36496	9.58255	4.82904	24.7277	17.239	16.2347	8.20527
3150			0.995535	15.1657	11.7926	39.6016	6.95963	11.7506	4.27109	7.75294	13.7592	24.9324	15.2374	38.2531	22.4249	1.93968	1.25038	11.9671	33.0597	6.5835	16.1121	45.9238	34.7912	8.53236	8.15629	65.7393	7.86843	17.6453	7.94912	10.7125	4.11126	7.63759	13.9833	10.9285	13.8279	1.2237	5.09013	4.44361	11.0646	2.35175	9.06262	1.89778	8.85362	3.47951	7.4592	20.0134	18.5898	20.8821	23.3912
3160			19.268	40.7467	34.7826	82.2876	4.50118	12.311	4.88881	20.6236	14.8651	29.2478	8.18304	55.8514	22.5183	2.67399	3.7898	8.15603	30.6076	8.45329	6.23616	62.8297	43.917	9.5833	5.56818	9.96245	2.03187	5.9079	5.08399	0.322219	5.32262	8.42587	9.45564	6.53913	14.9602	2.06506	13.6679	3.73204	0	1.13069	1.47324	3.46056	0	11.383	10.172	23.1607	17.2126	29.5399	7.43822
3170			18.6521	24.9273	6.26746	26.1074	0	16.0458	2.68585	9.30791	36.6432	20.1975	9.62346	18.857	24.1667	4.93107	6.04903	14.3013	26.4905	2.4803	10.437	38.9015	36.1289	6.12824	5.72031	52.2851	32.6655	4.57503	0.725141	1.57558	8.31437	5.60456	9.21711	10.5446	13.93	8.02726	12.1847	2.92032	0	0.580796	6.45244	0.164155	20.8611	7.43461	5.38608	20.8404	15.8043	20.6855	17.5734
3180			9.22273	16.6338	10.9601	32.0651	0	10.8437	22.7853	7.87765	65.2489	23.6219	30.4362	29.638	20.0673	8.43384	1.1015	4.71405	3.79149	0	0	64.4854	17.6309	8.43698	0.813601	8.56497	43.4362	1.55138	5.6443	17.1397	17.5478	2.27004	27.7945	11.0108	14.4881	10.1925	2.13263	5.35073	0	5.94524	4.67211	14.6744	4.07758	12.4242	3.66376	29.888	18.5082	17.6492	10.5498
3190			41.3605	19.1711	7.33407	29.3493	0.26063	16.1437	2.997	22.1514	66.445	25.7821	15.1188	19.3935	30.8926	17.9519	1.61643	9.74539	14.9706	7.4281	0.439657	51.224	26.09	9.72607	5.62824	44.7205	2.11356	8.62572	3.46817	0.0594405	16.0599	4.10363	19.5757	5.85739	16.4605	1.92983	5.2343	1.77362	1.92224	5.05503	9.48503	2.58136	11.2318	8.87153	2.986	14.9311	24.6767	22.7874	10.9158
3200			0.969495	28.0895	26.4598	38.7183	0.290161	15.9626	2.68133	25.7619	59.1322	36.6007	14.0337	11.1827	25.522	4.25414	3.83901	9.74886	6.21718	0.0895552	0.0925055	15.4616	19.4132	18.1381	11.9007	4.85926	0.816658	17.9574	6.53504	0.0227787	40.4142	4.14159	8.62324	4.34268	12.6027	4.25676	6.99236	23.1336	10.2299	3.77583	4.74422	10.3402	13.4168	8.07712	3.09165	19.566	14.1577	25.7324	12.8417
3210			0.0649678	26.3815	5.49436	25.7468	0.421193	5.46261	5.7008	16.0967	59.1632	28.0167	10.4936	22.0811	26.5939	7.71104	6.70537	10.9456	10.1017	0	25.1488	10.7795	49.038	0	4.44179	9.2742	12.7702	6.57959	8.74393	0	4.69835	3.5317	15.0754	12.2554	12.3101	12.0673	11.4477	24.3814	0	3.45323	5.74799	6.59676	20.11	4.32903	8.73818	41.1242	16.4172	21.3807	8.74675
3220			32.3002	24.3157	9.21529	19.5584	5.31382	15.7041	8.84163	21.9113	30.0102	36.9565	11.3833	39.2761	31.4264	12.6391	9.78245	6.47411	11.6489	0	5.32083	14.5827	25.7924	2.80168	18.1699	61.7646	1.74258	20.0474	11.7783	0	9.80996	4.0527	2.29855	13.3749	15.0062	8.7838	2.24358	3.30082	0	5.10097	5.66308	7.81392	6.61751	8.29827	8.9274	25.782	27.6858	25.2905	25.0263
3230			6.08985	26.8587	13.4857	34.393	0.272883	19.3624	12.1265	18.4739	25.3109	35.0474	8.55937	27.2034	26.5806	6.34135	3.26218	5.09732	3.1061	0	2.45476	59.9923	37.2159	2.40904	6.41901	14.0341	2.11549	7.49372	9.51004	0	7.64221	2.77713	9.14769	8.97373	14.6466	3.006	3.13594	0.986281	0	39.3202	2.70176	7.19064	13.8107	5.91152	0.0938558	6.59428	15.8678	25.2668	2.79795
3240			0.163793	33.122	19.6018	49.5416	0	19.4602	1.0498	23.3101	0.74688	25.8973	18.5349	26.079	30.3627	0	16.8899	2.20868	23.1273	6.35633	5.68246	58.9445	20.3554	9.31254	4.55188	7.21425	2.32867	23.9346	7.82062	0	1.89471	4.23277	31.1368	5.7405	17.9237	6.13509	3.39793	0.390058	0	5.8178	11.3272	8.56756	19.6928	0.486696	2.89428	11.3523	17.2346	21.7786	7.01075
3250			2.93424	22.0834	34.0353	45.8071	0.0926257	18.7864	4.40339	16.5877	16.138	34.5241	13.6428	33.7553	28.2374	2.27193	17.092	14.7347	12.2586	3.99653	41.2417	10.2597	24.5901	12.8305	2.98149	17.7223	1.51494	10.4209	6.8454	0.0461858	34.8695	1.1701	7.0551	7.70197	11.5716	1.21325	9.33213	1.16094	0	9.86942	1.25375	4.11179	6.37879	11.4882	4.35467	1.313	12.826	20.8082	10.6206
3260			23.178	31.5661	34.1633	61.1865	0.0480913	22.083	1.89805	17.336	56.9733	24.5934	7.85109	23.4985	34.4434	0.299187	16.0809	5.77491	12.5899	0.0228117	16.7856	21.5113	26.1667	3.85463	10.8809	5.67767	30.9649	6.2866	4.60767	0	7.59438	0.108683	11.5598	2.83971	14.1655	0	8.7351	29.9672	0	3.09918	6.78236	0.767218	13.9576	6.56222	3.35437	7.95065	20.9658	23.6996	14.1724
3270			0.575857	37.2932	34.5761	13.6669	0	11.6012	18.2192	14.3044	40.1763	28.71	16.7261	15.0545	19.3162	0.579874	3.90368	15.9608	32.2898	0	15.5441	5.32184	16.0357	3.63922	6.51852	30.4849	44.3123	16.5008	2.6175	0.0388628	8.73576	1.95971	5.49813	10.5011	10.2137	1.21915	5.86984	39.4226	0	13.3821	4.74099	5.94747	6.66537	11.502	2.83217	4.05156	20.493	20.6216	14.5389
3280			1.82673	23.4994	32.6214	32.1411	0.487697	13.9104	5.91436	15.4064	4.15987	29.1073	4.68968	15.6591	28.5325	1.35527	3.67622	5.87785	54.9842	0.137713	7.02333	35.0187	30.7323	53.7032	7.59698	8.48525	0.612096	8.8625	0	0	8.22007	1.05478	7.73644	16.3339	15.3698	6.37219	5.16466	4.75616	0	21.7481	0.949422	5.90387	12.5221	4.22798	3.25456	13.8419	20.24	24.2438	6.7742
3290			2.53423	41.2292	30.4435	9.08934	0.0867491	14.6761	8.78709	17.5384	19.4257	27.3338	16.0037	30.4161	29.4445	7.03247	3.66719	7.32089	57.5228	0.0313517	37.3456	16.3645	24.9764	3.106	9.92683	34.3935	3.98677	12.4464	5.04209	0.0455574	8.55644	2.236	10.1084	7.88337	10.6605	0.239888	0.887696	0.0227787	0.267238	12.0094	17.7998	11.8738	9.61974	3.9795	1.75551	14.6172	20.3686	20.6871	11.7381
3300			9.55281	36.0929	49.1706	38.7971	4.30175	21.3554	5.89168	16.2756	35.2503	24.8955	18.1386	11.0874	26.3022	8.66567	5.29704	4.68847	43.4507	1.33013	19.1277	47.2882	23.945	4.66176	4.80134	65.946	62.2526	11.707	5.3271	0	1.04386	1.23825	5.11484	8.43774	11.811	0.0639968	4.31787	17.0968	0.103873	5.92025	9.23684	1.40075	21.5027	4.29904	0.96944	34.5562	11.3902	19.256	12.8559
3310			10.0814	25.5907	45.1588	39.6405	1.09833	11.3955	3.11298	22.3979	23.3074	31.5435	17.1989	24.0869	34.7763	4.47196	6.10077	3.48593	50.3291	3.06108	8.87419	1.60548	40.2748	4.17442	13.1715	1.14689	9.24072	7.68862	1.3054	0	37.3168	4.07123	4.46761	9.65651	5.52271	0	7.38555	10.0197	0	14.2869	5.40733	12.4783	8.85329	11.5182	11.7466	9.12752	24.1791	19.2944	11.6733
3320			9.5053	18.1328	42.9623	15.3772	1.49862	14.9107	0.887696	14.3143	25.681	21.8397	31.6318	9.97876	17.4708	1.38067	8.31924	14.7864	28.2688	0.0476653	10.7998	5.93551	23.7156	1.61877	5.13439	8.63478	0.558477	7.39197	2.50627	0	22.8282	1.1609	8.33498	8.68849	6.3602	0	6.06428	1.39326	0	16.9873	14.279	7.63733	10.0133	13.4128	31.9483	12.5028	28.2737	20.2144	16.5495
3330			17.6489	31.1462	37.7658	13.0906	0.0448076	12.5247	2.06534	14.3606	19.5985	28.3976	16.5415	21.4011	10.5853	4.48715	8.69794	3.85525	39.3906	0.418093	2.0829	52.9679	21.6396	8.07111	13.094	0.682453	0.900432	12.2293	0.546809	0	5.67248	0.353071	6.9502	6.44096	7.85221	0	5.64681	1.63216	0	10.4105	3.59017	11.2066	8.05405	16.2326	6.47555	12.5123	21.6968	30.3708	8.48914
3340			0.773064	41.6584	19.9347	17.0153	0	18.7444	3.09431	12.1838	18.6604	20.9125	17.5897	24.9264	21.5888	3.99326	15.1163	10.5942	18.5218	0.766734	7.91267	60.7466	23.5472	2.77037	22.064	5.00113	5.23571	4.64924	0.194276	0.0690059	11.916	0.304316	5.87792	15.1512	1.7057	15.8546	8.01013	2.74361	0	4.95242	1.80635	9.89233	3.91876	0.675743	3.51461	4.91178	21.5858	10.9051	17.7641
3350			7.15588	26.4476	16.9252	29.2163	0	14.7835	14.2421	7.40116	46.0184	19.7917	0.181715	20.2724	16.7055	9.60219	14.6534	5.22417	8.53664	0.217845	4.46294	56.4057	47.9873	31.0992	7.21589	33.3802	50.953	8.17309	0.430774	3.38624	1.80249	0.251291	9.56681	11.2585	7.76202	13.8945	8.46241	4.09968	0	8.40701	0.896688	7.49841	10.8911	1.06511	4.64048	18.9908	17.0577	25.2641	4.42282
3360			3.80836	49.8536	28.0593	7.50985	6.3991	15.4194	14.6442	19.0873	68.4533	24.9745	11.0063	17.6468	21.9781	1.19094	12.4833	3.15555	21.9652	0	4.62487	21.4772	17.7211	2.98882	19.0751	15.8765	20.6204	5.01583	6.13613	3.43382	18.8996	1.38899	11.7056	5.42781	24.3959	1.04224	9.86935	0	36.3807	6.81736	23.9212	11.116	10.5423	6.50713	0.745923	14.2532	23.2006	19.9896	6.79498
3370			12.4343	48.7688	16.6457	25.16	0.204294	8.25475	3.30952	5.58492	57.4513	24.3148	13.4521	16.7356	16.9551	6.39406	6.82371	12.9886	13.3304	0	9.83896	35.8399	15.5765	3.89624	4.80761	7.71368	26.8001	11.5115	3.50949	0	8.70065	2.20526	4.9519	6.84522	19.3701	1.19488	3.07301	0.488932	6.37672	10.2225	4.04721	10.4132	5.51802	3.92066	1.04147	23.4406	23.6554	17.3278	12.4366
3380			0.589403	33.2321	8.72455	22.5424	3.84397	16.5953	4.63282	19.728	60.6402	29.891	3.89283	18.6399	12.5465	7.38069	4.28738	6.3965	19.649	4.2228	8.87789	2.52163	35.1058	10.5781	1.72881	0	3.22773	0.306585	1.70187	0	38.2561	0.16293	13.7005	8.82095	6.49879	0	6.90805	1.74934	0	2.38669	4.30377	9.48232	7.25779	14.9962	1.38168	3.8805	14.9964	20.9721	1.0659
3390			8.41455	37.1085	6.44437	13.4212	0.221452	11.9523	4.28929	21.7766	50.7181	35.1881	0	13.485	13.4829	3.25396	16.4185	12.5538	56.9078	8.06382	6.22325	48.5604	29.7585	7.84968	1.44062	1.52155	20.4406	7.67106	6.78754	0	1.76106	0.830097	7.87857	7.05409	7.92422	0.551439	9.71505	3.73135	0	0.629564	3.27722	13.5126	8.73788	11.8106	9.97775	20.1358	24.5594	21.3638	4.79543
3400			11.9473	41.2366	11.7459	10.3775	1.91692	14.7212	3.12814	9.63977	4.39273	28.9688	0.130872	10.5226	17.1264	10.8161	5.53873	5.66825	6.02451	5.19857	10.6878	15.1081	59.9387	5.0223	4.72779	33.0543	2.40096	1.27787	1.51686	0	6.89213	0.79774	8.12667	10.9675	6.90415	4.57389	3.32077	4.22826	0	8.13096	11.6897	8.2664	9.92789	18.9168	1.93927	26.9632	20.2707	22.3792	7.85791
3410			0.220513	49.6013	7.25181	32.0798	18.677	14.0713	4.28876	13.6475	8.68378	31.0017	18.8995	18.6982	11.263	19.7399	6.09873	6.83989	10.8925	1.34003	13.9813	7.23549	32.106	1.98511	1.38475	28.0142	7.50765	0.328317	4.97787	0.40744	11.3304	2.0074	5.28663	5.17097	25.8577	6.52136	9.00877	9.82808	0	12.3134	19.9968	9.06338	6.17432	5.55664	4.59025	10.872	22.2691	16.5775	3.88498
3420			0.227095	80.6611	8.92955	15.2254	1.38659	10.2873	5.70328	15.2175	13.2859	31.519	8.58382	11.9546	9.66655	0.767013	8.05942	1.04497	42.75	2.10309	17.6346	39.0656	23.0925	1.056	8.42069	6.90401	10.3711	7.0231	5.43715	0.0227787	6.339	0.887061	2.01911	5.86869	3.40163	12.609	8.38072	4.62724	0	4.31206	2.89882	12.5834	3.36979	10.4516	0	6.2919	18.8399	16.1785	7.33091
3430			30.3492	36.3972	6.05826	51.4374	0.0834035	15.1828	3.50274	17.6985	30.1523	22.8933	9.75475	21.6852	9.25011	3.5933	7.67811	1.4558	17.7887	2.25996	14.1657	63.1115	27.171	2.37226	5.13094	2.35629	7.96555	1.53217	1.33774	1.15379	18.6312	4.14116	1.09009	2.16775	12.1079	0.681728	3.44412	0.1994	0	14.4812	4.51931	9.72648	4.35799	7.61329	0	15.6983	8.80055	24.6449	6.42895
3440			15.3981	32.2949	3.76471	4.72653	1.70426	15.3069	4.55221	12.4336	9.17979	31.1471	0.793676	10.5869	18.7854	1.76063	5.85274	2.38049	12.4144	0	3.25336	20.5031	32.9228	4.83706	1.80773	28.1397	1.784	10.8215	2.10479	0	12.4415	1.67394	1.16966	5.85239	11.0227	2.21708	13.8054	4.17737	0	7.30078	10.7397	8.75546	9.20892	2.78745	0.312881	12.1315	11.114	20.4196	6.51483
3450			1.8897	35.8477	18.9625	12.0698	0	11.3537	3.45367	24.5708	10.3062	31.3202	10.4857	17.0213	22.7898	0.0228117	6.46399	4.89582	17.6765	5.1446	9.36623	16.6484	44.9816	0.644103	7.30505	8.60685	24.6278	4.84279	7.06891	0.0450316	8.79774	0.239898	1.84189	8.28721	9.43479	17.2368	10.2278	11.0071	0	6.72273	2.93821	7.46837	15.5902	11.7686	0.159922	8.81322	21.1188	24.2627	12.0994
3460			1.88382	39.2571	15.5469	18.6873	0.0228117	12.3499	1.69701	17.2328	11.1562	25.7124	6.72696	23.9214	9.61901	6.73198	5.72908	7.85824	25.9797	1.76383	3.32678	3.9884	44.946	0.252772	7.92991	0	31.6942	6.0578	3.26554	1.31361	21.4332	3.73769	12.7265	4.94929	8.47708	1.25587	14.4928	4.95445	0	5.83405	7.91857	7.6362	3.70233	2.44592	0.231229	19.146	13.6432	13.6459	4.20962
3470			16.5952	56.2798	6.02859	16.183	1.8165	12.6169	4.65719	20.8671	2.29171	24.1864	17.0088	19.683	31.6334	2.84701	8.10976	1.85917	34.4802	0.158675	6.9629	31.6267	34.1063	1.40779	12.403	4.93435	13.1442	5.1788	2.04825	0	4.21179	0.799368	1.4161	15.3914	9.52986	1.20913	9.64021	7.11124	0	9.63358	6.74846	6.25104	3.94075	2.16045	0.156823	10.0642	9.727	9.88661	11.0794
3480			36.128	96.7893	22.3552	12.9884	4.03687	14.3189	2.87768	10.9261	7.60574	33.6553	13.4736	12.6569	26.2217	5.87222	3.78657	4.74821	8.67965	2.53634	11.7561	10.1554	34.469	3.3584	14.1468	11.9733	14.2966	11.9151	4.52989	0	7.23611	0.225868	15.1314	6.19602	1.8363	2.37015	4.47774	6.38589	0	10.1998	12.7507	6.52916	5.82975	4.25125	1.34974	7.85998	19.8888	12.8106	8.421
3490			16.1993	93.967	29.3091	9.38447	6.90778	12.0455	6.26634	10.7415	11.4784	29.2091	2.16634	25.0242	19.0712	3.84	5.9993	4.02812	9.19778	0	4.98645	1.39578	21.1077	2.22816	9.18151	38.5629	13.7006	10.5651	4.33186	0	6.17414	0.0766687	2.50464	2.28158	17.7048	5.7668	8.10786	3.29141	0	6.53137	10.5496	9.36006	6.76256	3.31108	0.738875	9.90584	20.01	2.22917	6.53567
3500			46.7517	56.6343	26.1942	14.8753	0.901763	17.4719	1.53479	11.1877	12.8124	31.832	5.52633	28.3635	17.2953	1.15642	6.56227	3.32577	12.8011	11.7882	4.53353	5.24147	35.1667	0.772641	0.165905	0	2.98954	7.14931	3.01069	0	28.23	1.14969	12.428	15.7652	4.27109	1.83555	3.95266	5.06248	0	6.78996	3.85033	11.3675	6.26642	5.65908	0.355912	11.6704	7.77968	13.4783	4.08235
3510			35.8419	32.228	25.2942	12.8149	2.95184	11.1192	4.26117	17.1797	5.02614	25.4613	8.1526	13.4632	20.2254	8.83113	3.25827	2.28277	9.65971	6.58316	4.03094	2.83736	32.5148	2.47308	1.97495	0.408549	1.86103	0.690652	1.19702	0.206423	7.04729	0.0455574	9.46467	3.00278	1.41997	6.76429	9.78311	4.15066	3.71438	1.2358	9.76743	10.7308	2.80304	4.6694	9.12984	3.03372	21.1136	9.04407	9.78185
3520			31.6448	38.2729	23.1364	16.9413	0.0228117	6.91887	4.82026	16.4407	5.46224	25.1619	9.45994	30.6852	13.2311	2.16624	3.89133	3.77683	13.0259	6.28389	4.96533	36.7253	26.851	0.114059	3.99485	0.420556	0.743142	14.3447	3.30372	0	6.50115	0.62649	17.8253	8.08458	14.5342	3.7351	3.7318	11.6182	22.4071	14.5864	2.53043	9.39828	0	0.967093	0.326815	12.6475	11.9427	6.46364	2.59877
3530			22.3338	40.4264	16.1712	7.57265	0	9.24853	1.81702	5.55536	5.68944	33.7696	24.9206	28.9133	21.5296	9.33863	15.0666	4.36417	21.1576	6.63697	0	47.7648	30.3207	5.38774	7.42775	30.7573	1.21649	2.48786	10.9984	0.191839	2.76238	2.98431	4.00638	8.13223	11.9606	0.250566	3.75219	3.50337	54.7544	15.7858	14.7606	5.19364	2.81547	7.44504	1.93251	6.58352	9.67243	4.21927	0.123623
3540			13.9936	26.5233	12.3645	11.5033	2.85848	15.1543	2.83356	14.2711	6.43165	26.9874	16.7214	13.3079	23.885	7.76215	1.45435	2.0433	13.7008	4.90564	7.03147	6.14549	16.9081	7.51974	3.99253	1.35036	6.87179	0.340286	4.85178	0.172736	8.93661	5.93848	5.10282	7.80441	13.9553	0.730179	3.30512	10.491	13.7613	11.6683	7.051	7.85178	9.9942	5.24069	0.110537	42.3421	14.1501	2.95827	16.9227
3550			1.77899	42.0746	6.69331	5.73009	0.81443	14.0819	7.74154	5.33169	2.1478	27.3953	7.98842	20.7046	22.7012	13.2078	1.98676	7.88911	9.38394	2.68216	3.43477	7.83756	29.7329	4.33799	0.779785	21.6395	3.62888	1.41018	2.75436	0	20.7891	2.0613	6.48661	6.39279	18.0897	11.7722	8.77611	1.8942	0	6.66401	7.34249	1.18687	2.65278	9.05944	3.89588	8.29447	12.4696	1.84436	6.40237
3560			26.9072	45.812	7.67571	20.1935	0	6.54034	5.37053	8.85499	13.8359	30.6628	4.68259	12.7062	23.0247	3.49379	6.42156	8.16301	9.4949	0	0.244167	3.94565	7.65609	2.98723	0.82944	22.1555	1.33721	10.0194	0.4422	0	50.7871	0.224396	16.6125	10.8343	1.61125	0.861935	1.55711	1.28226	0	12.2648	2.04819	2.51913	2.47925	2.66156	3.8535	3.43179	19.0764	2.24569	6.23939
3570			30.6658	55.4499	13.0718	21.2946	7.82743	14.3914	15.1037	11.3784	7.62645	33.7559	14.2079	36.604	29.7602	6.90315	2.95644	4.79378	15.331	10.1827	28.3875	37.223	31.5333	0.83408	16.6424	22.449	6.00309	0	0	0	25.2031	3.7304	10.1512	8.1323	10.9736	0.87405	5.81453	0.935742	0	11.8923	11.7456	3.68706	1.52221	1.76084	7.38486	0.575998	13.5255	4.52116	4.99817
3580			27.8516	40.5666	10.1157	18.2298	2.55441	11.0779	7.01167	24.6116	1.17534	32.2567	21.44	15.0023	12.6108	16.3952	9.36882	2.9929	11.7786	16.709	17.1446	12.1788	33.6163	11.068	0.0807048	23.0543	4.33631	7.03753	2.35777	0.599573	2.22258	2.43586	7.08649	8.56677	0	0	4.61734	0	41.0639	15.0778	6.92445	4.15209	2.53857	2.07048	0.368117	5.53813	13.2672	9.08741	6.89266
3590			36.635	43.866	0.174412	25.0543	4.17693	15.3841	2.75418	7.46834	0.048134	23.5768	12.6006	14.0788	16.7416	7.29777	5.42234	6.23088	23.7249	4.61089	5.25999	8.72518	25.46	4.09767	1.5216	10.2259	1.15495	0	10.264	0.0227787	0.347971	0.893457	3.67139	8.95949	0.44147	0	2.54785	2.79767	12.7863	12.745	6.05236	1.90507	1.62005	1.76974	4.03052	5.36184	11.1733	0	5.67427
3600			5.51769	44.2812	5.16835	6.15953	1.97359	14.0971	0.637912	10.709	0.0456234	29.0341	7.67082	13.7959	9.30728	1.60521	10.6075	2.38236	9.88209	1.02796	1.19001	1.00296	29.304	3.11282	4.88838	2.79399	9.87413	0.351298	7.35051	0.328632	5.29593	2.29815	7.82066	13.1827	9.97433	0	5.01317	1.32121	11.5022	11.0416	9.0668	0.176927	6.47767	4.12551	7.13732	15.6498	6.08234	0	7.55569
3610			4.6943	50.4964	9.01826	7.80999	0	19.0514	0.355256	12.0033	0.871794	27.2331	8.87381	29.4613	16.9468	4.14642	5.35549	1.86356	11.2714	0.819035	0.211062	4.11276	24.8975	6.11189	3.15931	32.4769	1.4437	0.395194	0.0227787	0	4.61482	2.97301	7.89254	4.88497	17.3482	0	4.98627	2.75038	38.3986	6.5438	4.51864	0.135612	2.12496	0.296958	4.01298	1.46495	16.1584	4.90656	7.33084
3620			30.5044	59.0022	31.0569	13.8634	0.370432	13.8718	2.14874	6.33797	0.0551061	22.5229	4.93065	18.4836	11.6107	10.7213	8.53365	4.26298	8.06706	1.27872	0	0.201174	25.3846	6.02491	0.402647	0.480703	1.65233	6.07247	0.0227787	1.13472	3.25072	3.15071	3.81418	8.79144	2.50895	0	7.1977	5.16375	3.96581	6.45228	6.90024	6.88787	9.04554	3.58172	3.22364	7.03138	12.6832	3.20151	5.06215
3630			22.5826	40.2398	9.09525	3.5495	0.750268	13.0827	4.63227	5.14393	1.67587	18.9919	15.6204	20.2167	8.46414	7.743	3.2185	1.96746	16.3959	6.43358	3.51047	1.43302	31.1189	7.04402	0.875284	14.4433	63.1748	4.47225	0.0905454	0	7.1527	6.09847	3.72788	7.53897	12.2408	0	4.06667	2.97827	0.155063	3.75412	10.1309	2.89936	9.96884	1.11949	3.37164	4.9464	12.0849	8.26619	2.25472
3640			19.0657	40.3903	14.3385	9.06616	0.0304156	12.2456	8.72903	6.14335	0.0228117	24.9193	16.0797	8.82384	17.8148	15.3391	9.75779	6.22593	3.36197	4.23992	13.3616	59.1179	30.2556	0.977724	0.94195	7.64338	23.7771	2.34877	0.265752	17.5494	2.87615	9.22712	5.42569	4.02625	7.87633	0	10.703	3.29772	23.0472	3.14275	1.05173	10.296	1.19634	11.7793	3.15223	6.91564	9.75813	4.49875	2.67895
3650			18.7587	22.8349	8.66162	13.9626	0.0789689	9.69708	5.23544	2.70829	2.89528	26.2547	10.2957	4.61607	12.3033	0.619572	3.16361	5.26215	12.3173	0	1.96849	44.908	35.4116	1.54231	0.877107	0.188299	9.22339	8.70903	1.38779	4.52837	1.66207	3.66413	3.06627	23.3087	3.8073	0.378436	1.89761	6.33402	1.08702	3.80585	4.96495	4.76199	0	1.04212	3.35671	0.902601	5.31018	5.62718	6.06355
3660			3.7113	13.9123	17.9441	8.13579	6.81346	10.2281	0	4.7074	8.25908	14.1602	4.97092	10.3286	8.24346	5.80807	3.06962	1.36427	11.2141	0	0.544198	0.869881	18.2633	4.02785	1.72482	7.25358	17.8797	8.22928	0.970746	0	3.34417	0.183848	1.33232	3.72312	1.1627	0	7.35359	7.85319	0	6.53931	4.98155	0.254587	3.40867	2.49019	5.63624	2.30559	6.76134	6.92756	2.53874
3670			10.8207	26.868	4.48947	18.3558	1.22668	13.2874	0.230579	16.9455	7.48141	19.6093	12.2229	14.7319	6.59296	0.351482	2.26927	2.7328	11.7289	1.67301	0.0760391	52.8606	13.9592	1.14394	2.29676	14.0651	20.2055	12.653	0.0227787	0	5.92685	0.534715	8.76674	8.31694	2.74698	0	1.43718	1.65107	1.01187	4.31875	7.37924	1.00489	1.80267	1.39775	4.23614	2.56833	8.3918	4.87072	1.45878
3680			16.7082	20.9106	8.2998	10.1732	4.59933	8.29071	2.27483	4.91839	6.72041	24.0523	4.86424	23.7726	8.96269	0.422424	5.31203	1.65826	8.03888	8.57352	5.37682	0.235956	16.6435	5.1633	0.314201	0.964749	22.7761	2.47579	0.290667	0	20.5355	2.04376	10.3397	10.7107	0	0	3.90224	3.66195	7.66742	4.14484	3.00671	0.0620142	0	1.42611	2.18397	0.022846	7.8141	2.14792	8.39418
3690			8.37913	18.4933	7.89997	13.9846	1.12909	11	0.285444	4.05256	2.8782	15.0743	0.559274	12.2635	7.94501	2.86245	4.02952	2.53927	85.6191	0	1.2599	43.7569	20.858	4.73414	0.745168	2.35565	11.328	5.59447	0.484351	0	4.89377	2.16262	9.47612	2.57921	1.86884	0	0.570353	1.74034	0.291607	0.91786	1.6916	0	5.18325	1.35388	13.4336	5.24408	5.45832	3.44216	7.2074
3700			14.8725	14.3835	8.56737	8.73847	0	8.49153	2.25432	6.20547	3.07762	16.6864	6.77366	11.7519	6.64841	2.6902	10.5784	0.627465	45.0439	0	20.8482	52.6196	18.9943	1.12522	0.647589	0.0677433	1.72551	6.99065	0.143506	0.169051	0.34746	0.513316	9.5324	0	2.4384	0	1.46085	1.00452	0.12713	0.156057	2.92561	2.39651	1.483	2.01655	0.10229	10.0752	8.475	1.5415	0.493867
3710			18.6594	12.4056	13.1793	1.14089	0	9.12515	0.567536	4.77924	0.0428181	15.1761	2.18452	8.35525	1.77986	3.1814	7.49718	6.41412	0	1.00589	21.6471	10.8947	24.0649	2.22445	0.597827	0	10.6616	1.61126	0.181038	0.0759291	8.29564	0.1985	6.59091	0	0.13455	4.01961	3.04893	1.18318	0.141728	4.69427	5.43573	1.22815	5.04005	1.82452	0.0456921	6.58264	6.64058	1.93124	3.15864
3720			13.5305	31.61	3.1233	14.7096	0.0480913	11.3266	0.330808	14.3981	0.0988508	18.776	4.29584	26.6913	21.4102	15.2679	4.79954	3.4593	0.0304156	2.53339	7.19714	38.0598	56.2415	0	1.54825	0.0532274	14.0119	0.808363	1.96637	0.0303716	2.64295	1.03865	9.32901	3.27064	20.8198	10.711	0.0407285	1.94167	0.0416243	5.69938	2.47454	4.29679	5.00196	0.603766	1.21123	1.66303	11.2374	1.42499	8.89342
3730			13.6141	19.0691	3.50256	8.8775	0.0941493	13.7151	2.74793	1.76032	0.916512	19.5127	0	8.27962	15.1116	4.166	8.22773	4.12544	3.35721	1.17934	4.24232	27.3148	22.2894	0	0.686325	0.328995	2.39033	21.0468	30.0181	26.737	10.6262	40.5666	14.8032	29.6095	0	5.69492	23.7798	12.9468	3.72324	4.00762	11.7413	11.3031	24.7439	12.344	26.4819	11.9468	14.9266	32.1254	41.2078
3740			27.8554	26.2569	16.3995	22.1501	18.1724	18.5184	9.64194	20.4652	11.875	35.1158	12.7003	18.2115	16.0642	10.496	6.3168	39.428	14.7491	16.9641	12.314	26.4784	21.4607	21.8002	8.11561	31.2847	35.3104	11.1446	22.6209	22.2581	2.47645	43.3527	3.75757	20.3321	0	0	0.964769	7.61108	1.71041	2.07569	1.60072	8.79997	4.18112	1.10059	2.17467	0.377551	5.54107	0.0803905	3.01019
3750			4.29943	31.0489	20.3692	22.5039	30.2115	17.4528	9.42486	30.3205	17.0624	23.6695	11.6384	30.5589	15.4537	2.58818	7.06899	2.56	40.2623	38.4366	23.8405	53.3889	25.2455	24.1439	0	8.58486	24.3152	0	0.808663	0	5.50112	3.11323	0.0703643	5.48982	0.38926	0	1.01541	2.02226	0	3.25974	2.25769	10.352	4.82357	4.41424	0.664855	0	3.0492	0.628766	17.8705
3760			9.0348	8.02707	0	0	0	0.243083	0.818276	1.70974	0	9.20447	1.81479	4.25067	1.75233	0	0.898513	2.04912	0	1.54561	0.0891247	0.0532274	10.3003	5.88382	0	12.8286	0	3.37444	0.596304	0	6.12579	9.08212	6.73362	3.2145	4.43024	0	1.76789	1.86787	0	4.64438	1.26893	1.74815	13.4312	0.758633	5.53641	1.86364	6.58867	2.93963	4.27303
3770			0.0313517	6.59259	0.0228117	7.97918	9.76559	0.801379	0.115026	0	0	15.7963	0.372591	0.580902	4.72487	0	0.658916	1.49025	3.0243	1.16739	0.0793871	0	2.57037	6.27093	0	0	0	2.12087	0.0885311	0	0	15.3578	9.40744	0	6.15843	0	3.48242	4.00443	0.0201545	2.53992	1.12331	0	0.849305	2.98581	2.22993	0.413304	1.28902	4.83539	10.474
3780			0	11.6739	7.58736	0.466721	15.5823	15.8123	0	0.102441	0	13.8811	3.9576	11.9954	9.74049	0	2.54928	0	6.53137	21.3402	0	0	6.79368	20.5632	0	2.28124	0.28748	8.26513	0	2.08996	0	24.5557	4.91384	0	6.66382	1.06076	2.72719	3.7342	0	1.61816	0.797853	6.28652	3.61338	3.87564	2.27561	0	1.13292	2.06746	8.09355
3790			7.17724	4.49434	3.39774	2.70118	6.29837	8.32732	0.113681	0	0	2.60703	9.7207	0	4.07769	0	0	0	10.1553	7.3217	2.40321	0.13474	0	0.212986	0	2.10612	0.664551	6.33386	0.0300521	1.78477	3.83881	0	8.29023	2.81042	1.24067	0.563747	2.38173	6.11778	0	1.65116	3.43255	4.77611	10.547	3.31396	1.08982	0.637875	5.68387	8.66268	7.08198
3800			0	3.32358	0.430593	6.03696	3.72377	2.73685	2.91799	0	2.66574	9.17178	10.2618	13.0367	7.142	0	0	0.160447	16.4703	6.65247	11.429	1.8854	0.0480913	2.3327	0	2.27951	0.0938938	8.53796	0	0	5.45488	0.157491	4.36459	0	2.13763	0	0.872106	3.44883	0	1.97509	4.55203	2.95427	6.54821	2.19874	4.38985	0.415228	1.81576	0.0845313	3.97328
3810			0.184272	18.713	3.76393	0.857848	5.63759	3.02067	0.088107	0	1.31059	7.17559	0	7.7801	6.69775	1.13406	0	0	12.0456	4.98036	0	22.0444	3.06262	0.119421	1.94629	0.259175	0.315175	6.02503	1.04289	0	2.96867	0	2.08056	0	0	1.42127	2.7886	5.16795	0	1.51583	2.4158	0.668892	15.9369	3.52612	2.52063	0.935097	8.0712	0	0
3820			4.02992	6.02839	8.91637	13.1326	3.48348	0.0274163	0	0	0	8.47229	1.67368	3.84101	2.57618	0.905149	2.74212	0.10091	10.2406	1.48486	0	0	0.336923	2.47119	0.756289	0.102581	0.641872	9.07998	4.43206	0	4.80265	0	8.80589	0	0	1.82339	0	0.920766	0	1.49582	1.72646	3.65705	18.5622	2.96872	4.25944	3.9139	6.12799	0.113118	0
3830			11.7204	12.424	1.51665	3.1947	3.57993	4.40492	9.52174	0	0	12.1294	0	1.58515	3.23036	3.48444	0.479875	0	0	8.1835	0	3.42196	0.157656	0	0	4.78858	0	4.12505	1.80476	0	13.9904	0	6.69094	0	0	1.70345	0	2.17407	10.5669	1.92628	12.9119	0.721002	17.9241	0.80916	4.51195	4.79096	2.58911	5.49644	0
3840			0	12.2769	2.00024	14.264	6.14333	1.23777	11.3589	6.12466	3.04785	0	1.97511	1.3257	0.901559	4.63964	0.720518	13.6745	9.56269	9.25343	0	0	0	0	0	6.78317	0.158638	1.72614	1.10046	0	4.55934	0	4.98448	0	0	0	0.067913	3.70942	2.06976	2.15917	2.57208	3.14515	12.26	1.35124	2.36556	4.97242	3.70688	8.56499	2.30747
3850			7.33951	10.262	8.62297	3.20814	6.15155	0.903368	10.2552	11.1343	4.60818	0.0937148	0.69197	4.52884	1.54499	0	0.310955	8.18509	7.15065	10.7923	0.144474	1.31436	0	0	0	0.110045	0.691419	1.67268	0.661683	0	9.92013	0.0227787	3.15451	0	0	0	0	2.99354	0.834143	2.39436	7.50527	0.574453	10.3545	7.32886	8.27893	2.37215	3.06053	11.757	3.33409
3860			0.979837	4.58621	0.733498	5.02638	0	0	5.15791	3.95533	0	4.81673	0	8.36148	1.01141	0	0.321562	2.54279	2.83448	6.91627	0.0215071	30.5862	0.0304156	0	0	5.46834	0.132193	1.939	8.23841	1.71159	5.86139	0	3.18202	2.93149	0.392717	0	1.42373	6.00085	1.67531	2.92241	9.51474	1.27404	9.20127	0.152307	4.89586	0.14006	4.17743	2.29158	1.53454
3870			3.74045	4.67504	1.08757	7.10283	4.37281	8.40323	10.2933	2.81711	0	12.5614	0	10.7648	2.39055	0	2.97427	0.282839	20.5311	3.86453	0.0456234	0.17519	0.104367	0	0	0.215311	0	4.18952	17.5707	23.1846	17.3664	0	8.40265	4.4098	1.26743	0	5.25668	4.62547	9.11987	1.79922	8.20892	5.12442	10.4096	3.2695	0	0.235231	3.47651	5.91613	3.3387
3880			8.38487	0	1.7083	5.25312	5.63953	7.48548	2.0923	4.60299	0	3.06052	0.590647	15.6153	10.1032	0	0.950946	0	13.7391	7.26345	0.0697059	0.524802	0	0	0	6.66489	1.08246	0.38681	0	1.96452	14.1056	0.021476	0.910119	5.01896	2.36516	0	6.74491	3.58901	3.88372	0.783596	3.9773	0.366148	9.47148	3.36002	0.644659	0.13881	3.86555	1.63385	6.09607
3890			1.43076	5.8903	7.0751	0.228539	6.98963	3.44423	0.457126	3.57687	0	7.80279	0	7.61116	2.83517	0	2.64294	2.6744	15.7081	6.13603	0.0228117	0.54869	0.1071	0	0.0695984	1.19022	0.0228117	4.16633	1.28964	1.38522	1.99882	0	4.02412	10.8131	0	0	0.374506	0.13249	5.07649	1.30491	2.795	2.15165	6.47065	6.08832	1.50262	0.553808	4.77675	4.27377	1.14201
3900			0	7.55339	0.516769	3.04272	9.9215	2.89781	8.5965	0.285237	9.27343	5.8572	1.23714	8.62264	0	0	10.1058	5.68109	12.7428	3.42996	0	0.0201089	0.0608313	0	0.0443188	5.89361	0.0274163	2.30049	0	0	6.01403	0.232736	6.39993	7.68663	0.184028	0	0.908076	0.369541	0	2.95298	4.56553	6.90912	8.66844	6.25028	2.43067	0.264855	9.1523	0.111184	3.78651
3910			0	5.09047	4.42781	8.02782	1.77565	2.73374	7.75261	0	17.4889	1.62938	0.10911	2.55005	0	0	5.39625	1.30702	11.4796	4.68324	7.66095	0.221328	1.29479	0	0	6.19766	0	1.42256	4.57918	0	1.20369	1.81927	2.9492	7.71663	7.80282	0	0.283905	5.04352	0	1.31092	1.73673	0.579679	9.67762	1.49786	4.12061	0.771353	2.96835	5.74152	1.3701
3920			0	1.47081	0.858916	3.07189	0	7.11926	0.20492	0.15699	13.4193	2.5247	0	14.1187	0	0.0304156	0	1.07707	12.5606	0.490182	18.9772	0.607386	0.0387725	0	0	12.5412	1.40176	1.85686	0.396157	1.13089	11.1305	2.374	2.68383	0.701888	2.79283	0	0.388076	20.2362	0	1.02996	0.359441	3.77021	3.65334	3.26766	4.39082	0.363745	2.99157	3.79465	2.27699
3930			2.18579	7.21707	0.539034	12.5097	0	4.14851	0	0	0.731551	1.57647	0	0	2.12824	0	0	0.341818	6.73448	0	13.3413	0.0768764	0.17489	0	0	4.8027	0	0.768549	1.6337	0	12.6314	1.22859	5.75849	4.81072	2.61417	0	2.33382	17.7809	0	0.0930598	1.79829	1.71953	9.96558	2.06499	7.29582	1.09725	2.52634	4.90177	0.522079
3940			0.541236	2.86705	0.800389	2.45213	0	2.33499	0.98511	0	6.45719	5.44353	0.531946	0.121358	5.64147	0	2.66572	0.257547	0	5.45723	7.27929	0.213111	0	0	0.0555128	2.27816	0	1.9855	1.54597	0.437815	5.00039	2.55608	0	1.08556	4.19844	0	0.624263	3.57813	0	0.106952	1.20644	3.65166	3.55488	0	10.485	4.39708	5.57207	1.0713	0
3950			6.52726	2.06373	0.0559219	4.45278	0	2.56108	2.92081	0	0.941198	2.38798	0	0	3.17771	1.32445	4.58824	0.147665	14.4322	5.16232	10.0715	2.58778	0.0220693	0	0	9.41059	0.0830331	2.68085	1.02856	1.34537	4.30171	2.98704	6.49959	0	4.23794	1.96099	0.0394241	5.41564	3.26545	0.0443965	0.196676	3.5012	4.92278	12.0843	1.90005	0.0609228	4.22704	7.92905	0.492955
3960			8.97595	6.71666	8.09182	7.24587	0	5.67698	12.9129	0.0304156	0	8.94436	0.48665	0.277826	1.71442	1.58723	0	0.251187	22.0215	7.50908	0.0380195	35.7386	0.312049	0	0	6.41018	0	0.0480218	1.48107	0	6.86839	1.59868	6.74968	0	3.03502	0.379766	0	1.50276	15.6941	0.0649137	1.65749	2.528	4.75534	11.198	3.52021	1.62939	2.89813	0.401482	6.73829
3970			0	7.27299	0.274259	3.17397	0	3.68596	7.38924	0.0387725	0	0	0	0	3.24123	5.72443	0	1.69413	1.53904	4.04118	10.0349	4.40862	0.0468574	0.429165	2.83202	0	0	0.233078	5.46415	0	18.1806	4.17317	2.82532	0	0.527458	0	1.11057	3.96433	7.4735	0.691102	0.766915	0	14.846	1.53999	1.46767	2.75485	5.80661	2.56903	1.05106
3980			0	3.95878	0	6.95292	1.37038	2.00714	2.42154	0	0	7.09699	0	26.8222	4.94175	0	0	2.25205	0	3.55207	11.299	1.16356	0	0.163167	1.24546	0	1.8907	3.46521	2.66056	0.136672	4.43899	12.7332	7.10631	0	1.19875	3.04241	3.89842	0.333868	5.60711	0.089095	0.910944	1.49114	8.10167	1.83631	1.77284	0.099504	3.79714	3.75149	0
3990			0	5.15147	0.226705	2.17172	15.6129	1.32998	9.92369	0	0	11.3497	0.995757	10.4349	0	0	0	1.5641	0	5.01608	1.23512	32.1625	0.0860802	0.0912469	1.09056	4.84642	23.2617	7.26481	0.11793	0.332671	5.80392	0	6.9863	0	0.981349	0.687553	0.678708	0.419465	7.38867	0.0207959	0.992705	1.11561	16.3405	0	1.18119	0.495004	5.77982	4.52839	0
4000			0	2.46675	12.6018	13.9869	3.53875	1.655	2.19739	0	0	0.735591	7.60464	2.91113	0	0.0532274	0	0.526482	17.975	1.05137	10.8573	23.497	2.05988	0	4.12826	1.96834	0	0.277971	1.89323	0	4.01351	0	6.0215	0	1.44206	0.238807	0.223363	0	3.16456	0	5.74014	2.93121	1.53686	0.752997	6.03164	3.89239	2.6139	1.91876	0.0380767
4010			2.67021	10.0363	0	2.28212	0	1.15357	3.77733	0	7.05018	0.181019	6.88407	16.4916	0	0	0	0.697627	0.0764183	2.77437	27.7749	14.2535	0	0	4.2282	13.4563	0.41777	0.829871	8.05677	0	4.30434	0	8.46306	0	0	8.53253	0.393628	0	8.18876	0.240081	6.38354	11.0457	5.05626	3.94141	1.59396	2.93083	5.93092	7.88929	0
4020			5.77658	12.5774	0.334002	1.92725	0.859929	3.42572	1.74364	0	8.94118	1.06117	0.17963	11.8614	0	0	0	1.20227	0	11.1078	35.0092	0.221326	4.2331	0	0.0828669	4.72116	0	0.0531503	3.2152	0.432689	5.82265	0.089389	2.29133	0	0	4.06564	0.207398	0.703961	11.4199	1.49092	0.667524	2.12138	10.4688	5.11954	0.1115	4.36791	3.26299	6.25002	0
4030			1.76552	4.50699	0.0760391	9.3007	8.73527	3.59636	0	0	1.43898	0.0701095	0	6.66608	0	0.651791	0	26.8235	0	6.84162	8.52691	13.341	2.28455	0	0.0228117	1.6125	0	4.44861	12.6941	1.74777	7.72718	0.0247052	2.84166	0	0.949153	0	0.242388	1.77911	5.93408	2.02608	2.76722	6.0854	8.07678	3.5282	3.84333	5.30271	4.02283	10.3973	8.71725
4040			5.01601	2.24875	0	3.88545	6.05807	2.07946	2.47041	0	0	5.91431	0	7.78295	2.05272	14.0932	0	4.96655	0	2.7133	11.1907	6.54046	5.37697	0	0	1.04154	0	0.883006	5.24239	0	6.22737	0.358105	8.38916	4.09842	2.34753	0	0.0635761	0.0227787	0	0	2.70554	10.4239	4.5181	3.70451	5.21156	6.85524	3.6782	1.35067	7.56033
4050			2.73662	1.92935	0	2.61113	13.8732	0.481251	6.14755	0	0	4.07115	3.50293	14.3807	3.56061	0	0	6.79887	14.3172	2.80043	9.61266	0.0380195	1.89163	0	0	0.802279	0.744994	0.495595	5.573	1.53364	1.50116	4.34876	8.09551	6.66596	5.56683	0	7.17896	0	0	0	4.07212	10.609	5.29146	0.450919	4.19208	12.2407	1.28357	1.78303	3.93227
4060			1.664	4.28543	0.594353	0	8.30663	1.2948	4.85496	0	0	7.52778	1.4655	5.73727	0.48543	0	0.0567221	4.16334	22.0692	0	9.12071	10.8458	1.35461	0	0.223731	0	0.020817	1.67902	6.9225	2.99852	4.80305	0	6.30325	0	1.43709	0	3.55687	0.807467	0	0.355787	1.39244	0	10.282	6.42758	2.12066	0.62058	4.54885	3.69431	3.48512
4070			0.587044	6.45301	7.80442	0.402578	2.80721	2.48338	5.34652	0	1.687	8.11417	0.617425	10.1513	1.46291	0	0	0.979731	2.55072	6.66024	2.60093	14.6567	0.935022	0	0.336618	0	0.450148	1.32413	5.08593	0.56812	1.70291	0	5.72525	0	3.06076	0.0379645	0	0.481689	0	0	1.65907	3.87758	4.07993	1.39757	1.93188	9.41339	1.17553	10.5474	3.84782
4080			2.54902	1.30022	3.19232	5.59883	12.0809	1.81779	0	0	4.16499	5.32789	0	2.88651	2.95845	0	0.0322944	6.68514	16.7405	4.18605	7.34017	8.27588	0	0.083643	0.0215071	1.56286	5.9263	0	8.66995	2.4954	5.14749	0	8.34899	0	5.17128	7.36661	0	1.57039	0	0.636571	5.23095	2.82335	5.34106	0.0545764	5.09678	2.26618	3.71371	8.71359	1.52955
4090			0.0228117	1.77852	0.131974	13.6751	19.152	0.730891	0	0	2.85826	1.15654	0.304614	0	0.448878	0	0	2.76091	22.9229	7.89818	1.70098	3.32273	0	0.0848448	0	3.95429	0.541364	2.49902	1.74848	2.80766	4.56524	4.16592	5.40544	5.62098	5.11066	0.49147	2.25701	0.0303716	0	2.82761	1.05468	5.51131	3.82357	2.68965	3.7159	3.23148	3.39058	9.7482	0.0215395
4100			0	0	0.0767571	8.18043	16.85	0.853568	0	0	0	6.36732	0	0.182729	0.0304156	13.38	0.0841834	0	13.2673	7.80829	0.734829	2.30489	0	0.810412	0.198695	0.123807	0.239208	0	3.62489	0	2.67168	0.929397	6.68819	0	0.474638	0.845937	0	0.339689	0	3.29796	2.38468	0	2.80217	3.18046	1.97763	6.94502	6.45839	13.0917	0.9997
4110			0	3.13278	0.0970681	12.3524	0	4.53605	0	0.372592	0	16.6332	0.221267	5.18429	6.1697	5.67992	0	0	3.79915	10.7286	14.9024	0.467755	7.5877	0	0.110679	0	1.25441	0.0227787	8.94995	2.20933	16.6282	0.846696	5.10235	0.381052	3.0107	0.234175	2.23838	0	0	2.22533	3.02774	4.35493	13.5545	4.86459	2.62623	2.50848	4.45326	7.09533	1.62518
4120			0	2.19297	4.71154	11.4276	6.70521	0.746545	0	0	2.51922	2.48258	0.90528	11.1161	2.88851	0.117878	0	0	12.9999	9.08503	3.59206	0	1.30635	0	0	5.6592	0.176024	0.41945	10.8381	0.732723	0	0.501398	7.16424	4.6751	0.640785	0	0.235607	0.357544	0	0.988385	2.87847	0.851507	7.88434	5.98292	4.37711	3.54446	5.35005	13.7863	2.21171
4130			0	0	1.64859	6.34092	3.94211	0.531624	0	0.121663	0.688731	4.76247	2.08215	6.05853	6.62395	2.26296	0	8.36946	18.3968	15.7668	11.585	29.5387	0.614411	0	0.211872	5.07715	0.452019	0.0303716	0	0	0	0	5.61654	7.46943	3.85313	0	0.0826959	2.05049	0	1.40788	4.088	0	3.14129	5.04012	3.28386	3.7873	3.36399	6.58728	0
4140			0	0.573734	0.257507	12.0925	3.99528	0	0	0.243326	0.266318	1.26892	0.351643	1.21153	6.15401	1.12567	0	3.59587	19.1694	1.82915	7.03083	0.13459	2.35723	0	0.0430142	4.96338	1.04977	0.187971	0.0760709	2.66567	4.58815	4.33702	9.72485	0.415868	2.03751	0	0.491459	0.446518	0	2.56638	1.32567	7.22091	6.13625	7.24649	0.72398	3.54264	4.54044	9.06897	0
4150			0	0	0	13.7811	0	0	0	0	2.34534	5.91336	2.26446	3.74034	8.6125	18.2188	0	0.193992	10.4834	0.236734	4.36732	0	2.66803	0	0	5.93791	0	1.04833	0	0	0	2.77107	1.7588	0	0.851996	0	0.193113	2.2439	0	3.57752	0.200593	4.41595	1.47717	1.33009	6.87241	0.772994	3.12866	1.65672	1.29241
4160			0	0	0.11698	8.74743	8.95006	1.29978	0	0.083643	10.9947	9.37276	0	0.795281	6.97938	11.5911	0	0	6.56764	0	4.84731	3.69232	0.024741	0	0	0.0304156	0	10.5935	0.554282	0	2.05805	0.0513875	1.37279	0	4.08533	0	0.108394	0.41969	0	4.1172	2.4658	0.277238	5.78545	1.56253	5.3714	0.639795	9.33401	7.66124	4.48347
4170			0	0.0442174	0	13.1102	5.42268	0.462842	8.69237	0	3.68502	2.91234	0	1.26612	4.82062	0	10.0324	0.266474	0	0	0.726073	0	0.701005	0	0	5.14461	0	5.54276	0	0	1.56172	1.55324	4.43418	0	2.91108	0	5.22554	2.6904	0	0.117707	0.280867	2.14414	3.85691	1.42346	1.4909	14.0756	3.97455	4.31726	1.62178
4180			0	0.332711	0	3.22918	5.10803	0	1.81997	0	0	4.68091	0.423529	0.346319	2.86351	0	5.44556	0.963437	0	1.57724	2.89009	17.1513	2.33334	0	4.10816	4.75649	0	1.0854	0	0.0247052	0.371704	2.37607	3.45065	8.66347	3.18836	0	4.03743	1.05174	0	1.92372	0.192257	2.09979	6.68292	1.48348	4.86185	3.66787	3.41797	6.75934	4.05106
4190			0.569774	11.2051	0	0.730794	15.2305	0.121197	0	0.115819	0.0436644	1.16207	3.46279	0.447433	4.94523	0	0	1.11595	0	7.12827	0.0904146	13.2754	11.0712	0	0.0313517	3.38183	0	0	0	0	6.14697	0	4.08495	9.34342	1.79038	1.15075	1.72516	0.0240109	0	2.1657	5.6289	1.57648	6.3138	0.248055	3.95177	1.58662	6.18368	7.20555	1.09099
4200			5.17197	3.45553	0	10.2057	19.0172	0.362328	0	12.4587	1.78994	18.1386	0.671495	5.98775	0	0	0	8.90978	24.0397	7.64236	1.40993	13.0051	2.00436	4.17261	0	1.23568	0	0.848639	0	0	1.31127	0	0	0.0436129	3.32321	0	0.327394	1.72841	0	3.12519	5.88329	1.1169	1.01932	0	3.02072	0.719757	5.58431	6.37607	2.8935
4210			0	0	0	6.29649	10.3978	1.16665	0	0.0304156	0	0.751878	1.27184	4.18773	0.0260032	0	0	7.28579	17.7494	0	3.89616	24.063	0.0228117	1.25132	0.239395	6.33632	0.392215	1.78271	0	0	7.32286	0	0	6.04811	2.7111	2.06126	4.0056	1.55743	0.982209	5.10899	5.81253	4.85069	2.79231	0.0820304	5.14452	3.33983	2.1246	5.85003	0.216154
4220			0	1.09798	0	0	4.10155	2.65406	6.86602	1.14183	1.78321	2.12971	0	0.734195	0.0740049	0	0	0	14.5508	0	0.588012	0	1.18046	3.34485	0	7.30747	1.35233	0.2756	0	5.08819	0	0	0	2.64641	1.53054	3.85985	2.11968	1.24743	11.8754	3.62321	11.0882	0.0227787	6.57563	0.414221	5.69682	3.3163	6.43136	8.25128	1.09624
4230			0	5.24033	0.0347597	3.93308	5.02705	1.60137	4.88663	0	4.83011	13.3897	3.64869	19.4667	0.428542	0	0	1.05119	12.9708	0	2.52694	9.84214	2.33555	0.109387	0	3.0583	0.188692	4.88874	10.4955	0.102489	1.63467	2.94138	3.85557	3.63457	0.224963	0	2.77087	1.86716	7.94418	10.9052	15.696	1.31878	4.63423	0	4.5698	5.77328	3.16879	8.88498	3.52897
4240			0	0	0.262038	3.33045	11.6585	2.08513	6.65392	2.91362	2.10023	11.0528	0	10.2467	0.780354	0	0	0	2.06962	0	0.96096	6.95054	0.500738	6.85441	2.69043	4.63028	0	2.77632	0	1.31869	2.24157	0.9183	2.84679	6.7535	0.892877	0.103265	0.424261	4.0395	0	0.509063	14.5854	0	2.81815	2.04182	10.5949	0.249135	4.70202	5.58414	0.0913842
4250			0	1.06811	0.0240457	8.78536	12.3148	1.78436	4.88289	0	0	15.6973	0.417246	1.23045	0.84475	1.00045	0	0	2.09044	0	1.54329	1.34567	0	7.2045	0	0	0	3.66509	4.36797	4.07122	0	3.40882	0	4.65522	1.70902	2.02305	0	1.37274	0	2.70919	8.97545	1.06544	0.495742	0.164626	1.6869	1.53859	5.04137	6.07084	0.0304614
4260			1.96472	3.18577	0.0274742	3.52623	22.0207	3.33241	0.132477	0.956033	0	5.87906	8.96607	6.23976	1.07229	1.37403	0	1.07143	2.1015	0	0	0.106831	0.0228117	2.9604	5.158	5.65711	0.244301	0.169012	3.15066	1.58361	0.300272	0.626395	0.296776	4.56237	0.0303716	0.0416613	0	39.9285	0	0.627903	1.3989	3.43059	6.96732	0.226157	1.77781	2.69066	1.47139	1.76009	0
4270			4.83859	3.22325	0	5.83835	12.17	1.94678	10.7204	0	0.0486832	6.71711	3.90437	0.414587	0.421616	12.9759	1.06929	6.58012	0.689697	0	0	0	0.703238	1.80867	25.7663	0	0	1.01415	8.97572	0.912986	3.59	2.53331	1.69589	3.58006	0	1.00859	0	7.52216	0.484619	2.39107	4.71307	1.89054	2.84525	0.0418151	3.46095	7.34236	2.71317	5.96116	0
4280			0	3.24627	9.08839	9.01461	2.7496	2.84045	11.8089	1.02556	0.455329	9.96613	0	4.50088	1.25718	3.11159	12.2702	1.82049	1.41163	0	0.6128	0.0220904	0	2.08947	1.15484	1.26958	0	1.91282	5.43513	0	1.15673	1.34498	2.56549	2.32226	0	1.58495	0	8.47137	2.21205	0.450719	4.65814	0.879467	2.53833	0.128594	2.35601	4.12771	0.989249	9.76104	0
4290			1.60655	0.737841	17.1137	1.98872	6.83439	5.44112	7.03965	1.41828	11.3521	1.79444	0	5.26559	8.73072	0.19082	4.0629	0	1.7645	0	0.364564	0.531755	0.940613	0.374063	0.0238782	7.43344	0	0	0.366528	0	5.48272	1.83214	4.08079	0.633127	0	0	4.1093	17.4342	10.258	0.282777	3.75096	1.69915	4.00982	0.104044	2.72507	6.81548	1.7001	5.18885	0
4300			0	0	8.06772	3.55405	19.9525	1.69532	7.42823	0.786929	10.0716	1.32879	0.0456234	5.52348	6.5928	0.608178	0	1.49832	0	0	0.527663	0.271584	3.25863	0	0	6.68241	0.589298	0.788408	1.18545	0	10.0709	2.0202	3.53401	0	2.72806	1.23162	0.751711	8.08076	11.1029	2.00138	1.62436	0.83485	5.37603	6.13542	1.99383	2.85223	3.15715	10.7571	0.849897
4310			0.235721	0	0	3.14316	15.6482	0.669847	4.09291	2.12519	0.0228117	1.44611	1.37453	1.81139	3.90722	0.636984	1.65624	0.862177	0	0	1.43887	11.9437	1.60859	0.0760391	0	0	0.0304156	0	14.535	0	0.723398	2.81454	7.05837	0	4.04939	0	0.203246	0.0227022	4.7793	1.74701	1.92428	7.16222	9.03442	3.57846	2.24041	0.462345	0.587729	8.7053	1.34584
4320			0	0	2.31902	3.58614	13.3112	0.965467	4.68372	0	0	1.21778	0	7.59187	4.12138	1.42598	2.46862	3.04425	0	0	3.03024	0.0760391	3.43309	0.151507	0.200876	0.937069	0.0228117	0.96744	4.7495	8.99567	3.92868	1.33301	0.90835	3.44648	0.0211363	0	0	0.0577482	2.63098	1.07694	2.90691	0.250747	12.2976	2.57923	5.73096	0.194401	2.92062	5.56368	2.82332
4330			2.34971	0	2.64734	4.91283	10.0539	3.17828	8.83059	0.946731	0	1.4286	0.357383	1.3145	0.0401417	0.667498	1.64145	0.42833	0	0	1.48626	0	0.338471	0	0	2.28541	0.289422	0.353199	0.0227787	6.56941	0.74493	1.30336	4.61245	14.9165	2.89089	0	0.313099	0.175916	0	3.02541	11.6766	2.05393	3.25873	1.40854	4.33097	0.918808	1.19123	10.2003	2.10159
4340			3.10983	0	0.656166	4.9488	16.3142	0	5.01869	6.50678	0	1.89197	0.0340057	11.5265	0	0.632222	0.576797	2.80986	0.134952	0	0.0430142	0	2.50815	1.15335	4.21998	6.78272	0	2.71408	0	0.108734	0.521798	0	8.9372	3.75999	1.06363	6.40515	3.59042	0.0227787		3.68433	10.2263	4.30306	18.098	12.0001	11.347	5.98052	7.15466	8.56908	2.16886
4350			2.69622	3.12335	2.29096	12.8606	23.0892	0	14.3967	0	0	4.51585	2.43377	9.73343	0	0.203535	0.87089	0.78827	0	0	0.154873	0.629548	8.16512	5.12412	9.30831	5.22412	0	4.39383	0.685193	2.45712	4.38483	0	13.4312	9.38536	4.5672	0.0881927	0.1371	5.29786		5.48161	11.2239	5.84387	12.8229	0.897002	4.81395	8.40044	8.29943	4.62448	9.71426
[truncated: 64 more columns]

## Sheet: 1C_lak-DD time course
time (mns)	start	ctls	DD1Arena_03_b	Arena_12_b	Arena_13_b	Arena_37_b	Arena_38_b	Arena_39_b	Arena_42_b	Arena_43_b	Arena_52_b	Arena_54_b	Arena_59_b	Arena_67_b	Arena_68_b	Arena_69_b	Arena_74_b	Arena_81_b	Arena_82_b	Arena_83_b	DD2Arena_05_g	Arena_06_g	Arena_09_g	Arena_11_g	Arena_12_g	Arena_21_g	Arena_22_g	Arena_24_g	Arena_25_g	Arena_28_g	Arena_31_g	Arena_33_g	Arena_35_g	Arena_50_g	Arena_51_g	Arena_54_g	Arena_55_g	Arena_57_g	Arena_58_g	Arena_59_g	Arena_63_g	Arena_65_g	Arena_66_g	Arena_70_g	Arena_71_g	Arena_72_g	Arena_74_g	Arena_87_g	Arena_93_g
0	8h30		8.35322	2.18857	75.0531	4.14708	2.63108	1.19328	2.56078	0	0.568201	10.1342	0	0	2.47417	11.246	9.97779	0.620598	3.1532	16.3239	4.41134	0.0798791	0	6.32793	1.77716	3.58359	0.177062	1.6328	2.20981	3.52567	2.27796	1.1636	0.341859	0	0.327218	0.843251	12.2846	5.47958	1.03216	0	0.0425292	0.866043	2.03325	0.741352	4.05666	5.82188	2.73895	1.92212	2.01542
10			8.80423	1.23334	67.7925	11.2929	1.42818	6.28978	7.42446	0.0535816	7.37383	2.34455	0.0775113	0.295199	2.8481	5.79662	9.28345	2.80033	6.6264	9.43325	0.964232	0.285712	0	6.17039	2.40366	2.77916	0.333507	2.44339	2.09056	1.57977	1.04797	2.21659	0	0.577804	0.241442	1.07649	4.04866	8.93524	0.614071	3.0123	0	2.10347	2.29977	0.764202	0.63371	4.97375	2.44433	1.58937	1.34258
20			6.10658	10.2734	70.2374	4.7082	1.55365	5.31111	3.84841	0.0612361	5.439	4.4665	7.19044	2.92338	3.85329	8.53801	3.41424	2.81013	0	17.6538	1.05379	0.132053	0	1.05727	14.269	3.72424	0.0438751	4.33525	0.529772	2.83668	1.14127	2.46117	0.244994	4.10507	0.551949	3.55544	6.0905	7.20081	0.932358	1.04565	1.04684	1.27121	1.66727	1.33193	2.48445	0.379585	1.7873	0.221163	10.3133
30			3.31516	8.55679	70.9544	18.0686	1.72721	4.92706	5.01945	0.0229635	7.75173	0.958231	19.9026	8.85447	7.64748	15.8299	7.02265	2.96301	7.78523	12.3698	3.61399	0.116013	0	1.04278	24.1308	4.34086	1.55208	6.25226	2.02374	3.74809	3.57008	0.0267395	3.54577	0.0201507	4.80482	0.258419	5.19516	8.32093	0.862595	3.25946	12.4917	1.87357	9.58476	9.53601	8.10651	2.2958	0.288941	6.40331	10.0619
40			5.77854	7.13331	62.3725	11.6576	3.27312	1.81456	5.37166	0.0672411	8.66554	0	9.69313	5.14049	13.4321	7.08838	9.3393	14.1488	4.04612	15.5163	2.27224	1.74176	0	1.24993	2.40138	3.10287	2.12018	1.30851	0.205347	4.89461	1.42649	0.0216252	3.86589	0	1.32795	0.0406756	0.832014	25.3282	0.202033	0.933284	56.3782	2.27873	0.276405	4.71554	4.69265	0.157728	0.114618	26.9003	12.9558
50			6.76246	7.98457	81.919	12.8241	7.90325	0.146628	6.56904	0	4.60623	5.19784	11.938	12.3197	12.0206	4.74384	5.82178	8.48951	0.0216502	8.0704	2.30674	0	0	1.66892	6.94765	0.194216	0.68693	10.2502	0.351114	10.3143	5.38769	0	3.33301	0.0859738	0.473911	0.0200845	1.39016	10.1454	1.31515	1.78177	62.2674	1.6727	1.71962	5.95375	8.35314	11.2099	1.70119	6.41566	10.5183
60			9.14413	12.9347	70.1746	18.0701	1.79323	0.502606	8.68285	6.12348	6.94377	6.46442	20.5397	7.05451	42.4169	4.04221	5.21539	5.14647	0	6.57615	0.250826	0	0	1.88759	8.02399	0.259482	1.11827	4.72213	0.747753	1.65424	0.617437	1.67582	2.0095	1.63356	1.81389	0.0814305	1.02788	6.50616	1.4496	0.139327	51.0692	3.03964	3.15212	2.37298	1.05841	0.0902907	4.95812	4.01191	0
70			5.11618	6.53138	81.4932	9.54477	4.45112	3.48346	6.19162	3.56424	11.3731	2.33939	16.0493	2.73947	54.8958	7.44123	4.05964	6.62144	3.84838	9.05426	0.441763	0	0.0611653	4.67254	3.69925	0.216335	0.91419	7.06704	0.265925	1.98296	0.834771	1.00574	3.93899	5.92618	0.686671	0.082265	3.86787	1.81294	14.7996	0.310459	46.5297	3.37144	1.61939	3.16828	3.60067	3.62388	0.42738	16.3174	0.896563
80			5.73565	5.46733	72.7352	4.78239	7.24491	4.58095	6.38309	3.01157	10.2519	7.95334	3.74402	3.67086	5.92372	7.96207	0	6.39222	13.9778	7.41574	0.162151	0.103548	0.313161	5.50612	6.5174	1.6033	9.14413	8.96646	1.59146	4.12074	3.25504	0.223187	6.69075	41.6928	5.11723	0.170696	34.2683	18.6311	23.7408	0.443633	34.406	1.41314	4.30682	49.9527	11.3021	0.175519	2.14079	30.9351	10.5108
90			38.4282	14.2082	77.6475	7.39832	10.1511	4.54807	14.4077	2.22784	11.7995	0	10.8238	3.96136	6.7406	42.8858	2.70707	9.76546	8.71186	11.5049	0.123121	0	0	5.12766	3.78238	3.63952	3.97404	10.7988	0.0832031	11.0087	0.189487	0.239362	5.27898	55.0656	4.95347	2.88499	24.5518	20.2695	43.1943	1.82552	23.4429	2.30633	2.12782	68.1081	0.761438	0.525053	1.24132	8.42362	3.28518
100			35.73	14.2355	84.2698	6.82502	3.36839	13.3286	5.03195	2.91079	6.29799	0.632742	7.28636	10.5248	1.70887	36.5897	8.42903	9.14603	4.14295	11.3489	0.289498	1.57521	0	4.52373	22.4294	6.79317	1.63915	3.60015	3.49495	37.4917	0.10603	2.34408	2.73168	46.4776	4.25094	0.658707	28.5643	4.05887	38.2031	9.1805	14.8774	2.59687	3.31575	29.6981	5.56617	4.38694	7.19909	33.9686	0.0416955
110			21.6066	22.7593	87.5129	4.91262	7.13292	2.6421	3.15444	5.75583	1.19936	12.6844	15.3771	7.98098	0.872145	9.08492	13.4908	2.65316	5.06838	14.0959	0.281525	0.317844	0.609471	6.73966	20.6485	9.55261	0.1314	8.63876	8.91008	36.5814	0.0856771	1.38558	3.22376	43.9459	2.2039	1.00537	1.1538	10.2611	49.3695	5.46644	30.913	4.15287	4.39659	36.1484	3.91132	4.22565	7.23308	17.1264	0
120			28.3024	13.7554	79.3891	3.89484	2.97694	2.75996	3.4392	13.6966	3.95174	2.20784	5.33339	4.33062	6.22316	13.26	3.07136	5.54947	9.68438	11.3799	17.6984	0.173472	10.3684	7.0227	0.190191	30.4141	0.041781	7.5816	10.0591	0.386158	0.16351	6.41827	5.36546	43.3711	2.77008	22.3098	0.433748	8.33216	51.8747	1.40267	24.2584	3.47286	4.7344	34.3214	6.90926	6.7231	21.8092	3.50943	0
130			26.5661	14.6926	87.4433	14.5053	9.70936	13.0335	1.96006	10.2377	9.91969	0.618398	16.8477	10.3207	15.2744	49.2067	3.04227	10.8801	36.2979	15.7776	41.5077	6.81188	3.17456	2.668	4.78105	35.0815	0.0409236	3.4294	4.199	3.99477	2.85069	30.2638	6.69349	18.1306	5.40537	25.5497	9.31948	6.51426	34.3935	2.85818	21.9398	2.99756	5.81757	38.7608	13.0803	2.21835	8.06793	11.3229	0
140			43.7767	16.9207	84.473	27.0661	22.684	48.4038	14.6926	3.98238	7.1338	0.784924	11.4878	13.2785	19.8739	14.584	3.15465	7.03301	61.3473	8.12926	60.8402	1.00696	7.70275	4.9121	6.92011	36.3221	0	6.10827	3.50153	3.49337	2.33667	43.0746	6.40839	28.9206	4.76374	36.3608	19.6814	16.9882	35.6656	0.809596	17.8102	2.71036	6.49302	20.2153	31.3419	2.63277	3.93852	2.66961	13.1973
150			23.0487	16.6163	82.5718	27.4023	26.7222	62.2587	11.8311	7.50303	6.10267	1.19377	15.09	17.5457	12.7355	4.65785	2.90401	5.11927	56.4031	8.19723	31.5358	0.643291	6.84182	15.3064	12.4585	28.8811	1.48944	5.18248	4.12912	6.64054	2.15999	0.907978	10.8038	39.4827	14.816	20.225	8.33354	30.057	30.4749	0.524692	20.1811	5.03146	6.12639	7.34781	34.4411	6.01274	2.14746	5.81799	43.7143
160			28.4801	22.8778	100.998	5.74424	10.2349	37.6559	9.71273	6.75336	21.7778	2.27584	8.70064	12.1327	13.647	8.28404	8.79942	6.92094	22.9447	8.58146	27.2665	0.421145	19.0159	13.2251	20.8696	24.6645	4.35474	8.52879	0.618139	3.99871	5.05408	1.0943	6.70168	36.0215	16.4612	17.9669	0.084888	12.7847	28.578	1.45328	30.1156	1.07101	5.50326	15.9034	14.7079	10.6144	8.98396	9.11552	6.07587
170			32.8533	24.2873	104.143	5.40378	9.73091	42.27	6.93506	5.52007	32.5729	0	20.1366	15.4751	23.9347	12.4749	15.1041	5.5454	33.3973	16.507	39.8697	2.39758	35.2448	9.501	2.0447	10.5397	4.35155	12.4547	7.29884	9.28358	8.26623	0.857531	4.67127	34.975	26.8205	19.6694	0	11.4658	14.9095	1.04722	9.4058	2.64218	8.40244	18.4665	2.54197	6.86625	10.7026	10.0204	0.98739
180			28.4899	18.0056	101.28	14.6739	12.563	18.9823	6.28049	38.2544	24.1575	0.882946	13.251	26.3914	17.6213	40.8553	5.80138	5.24921	42.1564	8.08609	6.44128	2.92165	23.5153	8.30115	2.22537	11.9498	4.21144	17.9892	5.26068	9.1557	3.77842	1.31614	3.00745	39.1757	25.2241	22.944	0.0423212	30.0777	21.5806	2.31313	26.6629	5.57673	5.70741	8.30827	14.7639	6.45279	0.698607	7.6425	0.0402279
190			5.03582	13.7695	72.9721	11.4007	7.81762	15.6467	5.26617	62.2544	5.30541	46.4098	16.7331	23.704	8.55184	21.0704	8.5919	18.7416	46.4009	10.3955	17.0637	25.9377	28.1832	7.56862	1.44204	25.8283	6.18031	18.2605	6.09173	14.3517	0.176765	1.60805	10.5852	39.7025	12.4043	19.7499	6.66658	20.0526	24.0374	4.18261	27.356	1.66958	9.72141	4.61563	13.3165	2.90791	6.75994	12.7625	0.783735
200			17.0708	5.32729	100.084	19.4427	6.51153	2.68349	18.992	29.0826	12.9934	54.7187	20.6728	22.0593	6.37592	14.0374	7.66363	15.1979	21.7415	14.5433	16.5133	37.6016	27.6201	5.54467	22.3655	35.1103	13.6702	20.5248	5.12317	23.7838	0.113444	4.25702	7.35239	30.8027	3.62211	8.49905	12.2035	6.46293	6.02529	8.39204	33.05	2.54846	17.9746	11.1706	18.9654	8.80124	3.81654	9.04411	20.6025
210			24.9581	9.40383	101.144	11.6335	7.59871	9.24677	7.11636	46.2259	11.8834	54.6418	3.76443	28.4802	15.6605	11.0761	18.668	18.0252	27.4379	15.5041	12.6773	45.3931	20.8394	11.641	11.5078	32.3012	2.53712	8.16744	8.56579	44.943	1.29936	3.23232	8.01936	42.209	15.1763	21.4436	20.0615	9.1828	29.2999	5.29946	25.6749	3.3015	17.3615	38.7078	4.69086	3.72777	7.96985	7.85498	10.0857
220			26.414	11.7948	97.4944	1.88711	9.38288	37.4444	3.32782	49.0369	18.1671	54.1401	22.7611	15.0872	19.4687	10.2596	9.56142	8.9221	16.0372	8.21031	12.599	37.2558	14.3934	9.73824	7.98465	37.4332	4.73902	4.59285	6.3775	0.785203	2.11584	2.36369	8.03166	29.323	11.5225	5.31034	29.1455	7.03621	37.8282	3.88748	10.5812	1.94554	8.53854	29.7416	13.2619	12.1275	7.184	9.59378	0.331697
230			26.3462	21.0729	88.4253	7.90186	6.78973	28.6334	6.69972	18.267	19.4943	25.9045	15.3701	10.6346	31.7826	15.1267	7.07636	37.9198	14.2868	11.7714	8.86088	18.7587	6.09375	13.7357	0.985942	24.9613	1.45714	6.25663	7.78951	0.813806	0.253408	2.51583	8.84563	39.7849	23.2838	13.1131	29.0371	11.2203	15.2622	0.469828	20.4108	1.54783	3.94292	50.9839	8.05462	5.28917	5.74822	14.2676	2.10519
240			41.4188	6.87	83.0356	5.18862	6.04701	13.8944	6.39103	0	5.37922	19.0905	19.3747	12.8142	15.2782	21.823	4.12877	22.8726	7.64953	16.1936	12.091	0.313935	5.96578	6.2909	17.4004	14.6639	2.74136	8.25653	3.99623	7.43274	0.251831	3.63384	4.88556	43.6396	10.2875	15.5647	23.258	15.17	30.519	1.06976	26.107	3.01975	4.30303	54.2812	12.2669	12.2564	5.93524	14.7771	0.0474914
250			40.2269	12.352	100.49	8.41014	6.48089	9.70889	5.36044	5.85349	18.4005	14.641	8.40984	11.6656	6.40742	23.1362	3.57686	11.7785	16.3692	16.6153	11.6781	0.0202919	11.5233	10.0579	21.2857	32.282	1.79994	7.28418	6.03432	6.53555	1.79652	2.42389	9.03292	39.9036	12.7318	6.45428	9.37227	17.8297	27.8133	2.05197	5.22892	3.19	4.67153	60.8583	6.70576	10.8831	6.57468	6.30677	0.17167
260			38.5697	38.7925	112.406	17.4858	6.25364	15.8109	4.87759	17.8175	16.4564	20.1874	20.0945	8.06499	6.88303	24.8429	8.87222	18.8901	15.4067	16.9942	9.97332	0	15.9256	6.28483	2.72244	31.9883	4.97424	11.3684	5.34594	16.8366	0.642873	1.56209	9.02141	34.3415	16.5978	10.8726	3.63936	8.78781	32.8778	2.75679	24.9667	3.02209	6.99171	56.7823	7.87042	9.8908	17.0822	12.6957	0.0686065
270			12.6718	16.3287	57.0113	10.6364	10.0692	8.40553	8.5532	15.9556	5.71956	18.0477	10.1186	6.38972	8.45344	9.64792	8.44486	11.1617	19.3554	11.5236	14.6417	0.0406101	35.3607	6.38123	2.4848	17.4413	4.34397	9.54798	7.19786	23.4453	2.5525	2.84303	3.81219	18.1321	27.7298	15.2	3.87131	9.73489	23.7821	3.19811	15.9579	1.48202	2.98326	40.0503	5.89373	16.15	3.79972	8.55271	1.90441
280			0.150386	12.3744	94.9493	13.4173	9.68146	9.84727	6.40298	22.8967	40.6488	24.8222	8.60995	10.4568	17.1817	12.8518	5.74412	2.67679	16.1468	17.6154	16.6646	0.0200974	20.6761	8.15301	2.84725	3.9948	1.77517	7.88383	3.0473	11.5809	5.12755	3.5656	7.99932	29.3983	5.88663	22.3021	1.99161	16.8793	34.7687	4.64605	33.4852	2.28124	4.53125	34.286	11.7803	5.17333	6.90988	9.0414	0.930496
290			6.63586	20.9166	122.485	11.1186	14.1069	5.53026	4.89284	14.3717	5.48684	17.1155	9.7551	12.4247	13.8172	13.0324	10.2657	17.4704	38.6274	28.2028	12.5241	0.0434025	17.6976	7.59755	5.52791	3.60921	4.95549	8.57804	5.00512	13.533	4.51133	2.3164	7.78268	34.2537	2.81808	5.34328	0.546041	13.313	10.6732	1.6228	23.4489	3.85482	5.18428	32.3724	18.1551	3.66896	2.89994	3.49855	21.4236
300			14.9045	51.2295	112.921	14.4313	6.83969	12.1042	9.95928	27.3657	12.9459	19.3322	8.64818	11.6198	5.93758	16.1524	7.4146	7.13937	46.7878	18.439	11.4997	3.29978	6.11583	6.35689	14.4862	6.84002	0.471279	6.81495	8.58204	15.712	0.337848	1.65323	8.0416	33.2949	2.92058	6.73762	0.508973	4.54609	7.65031	1.58039	28.1335	8.26684	2.19199	32.153	11.6728	7.43123	4.18579	8.88024	17.0704
310			50.2599	46.1698	116.874	24.3046	6.56505	12.4707	7.86788	14.6633	9.25775	14.2993	17.3692	8.00593	7.12928	18.777	8.38886	11.8078	66.7562	10.2372	3.07222	15.6062	4.22724	5.22335	11.2622	19.2862	2.42946	6.0096	8.6309	12.6328	5.46135	3.94465	9.99521	17.713	7.3421	8.76863	1.51267	7.09351	3.84538	2.45141	16.1385	4.70631	3.7715	0.939132	14.1971	10.7902	1.73755	2.38448	0.0210382
320			56.5176	9.30556	107.528	23.269	7.08673	9.44688	4.38069	3.58031	3.47013	42.0365	9.3345	12.3556	8.11037	17.9438	10.8559	8.59484	68.0265	37.2909	11.2791	1.92799	7.32742	8.17377	0.224486	29.3096	25.7201	7.04976	7.95659	10.6573	4.88808	15.5415	8.40037	8.72026	7.41941	14.9217	2.78765	4.95665	8.33241	6.78686	2.71943	6.12931	3.91966	3.27239	4.5897	7.5345	3.86782	6.77272	0.0209476
330			63.7151	32.8746	136.635	17.5499	10.7889	10.9041	7.27572	25.3043	9.01397	17.4693	15.5155	9.63495	13.7269	10.631	3.861	4.61856	52.3573	24.8026	8.99443	3.63891	4.37385	8.59163	0.130314	32.6195	12.6172	5.88038	7.23278	3.63861	3.65527	7.39717	12.9638	3.34146	10.5324	8.2381	5.2875	5.47795	14.3817	3.61088	0.835806	2.41063	5.80537	3.77841	11.8822	4.43391	5.05211	6.27548	3.09736
340			59.8199	71.6953	117.683	10.6618	8.42954	8.13978	8.42721	24.2199	7.44461	16.7515	16.2409	11.3277	25.0596	8.85274	10.7206	3.73651	42.3066	19.4444	1.65931	1.41443	5.13313	7.44312	0.307295	30.8842	0	4.52865	4.99216	6.11752	0.127904	1.07266	8.19215	6.37556	21.446	4.46834	6.10404	4.22956	9.46363	3.34652	10.2171	1.4218	4.77127	4.03273	9.24289	6.24479	3.4096	6.23382	7.96288
350			58.5759	43.0486	108.064	25.6201	8.70569	14.6593	8.05669	18.1146	8.80325	12.5416	21.1006	8.69168	8.56729	9.51174	8.53457	11.3338	15.9527	13.545	0.975157	1.51633	3.31126	11.3784	0.0640528	33.8011	1.62856	6.54636	4.16681	3.21372	0.577365	2.45483	8.5027	6.20373	15.1387	7.01011	5.05058	2.30281	28.0554	3.61596	17.1156	2.53509	5.59881	8.22407	9.67663	6.93786	6.19031	5.71218	1.31429
360			48.0322	12.9222	109.822	22.0332	11.0859	8.1791	5.8957	8.67635	9.52902	12.9354	35.6375	15.5615	8.04552	14.3388	6.45875	5.27581	18.1009	27.043	2.8943	4.31226	7.17975	10.0149	0.0817118	10.9843	0.564309	7.1499	4.54023	8.43002	1.00954	6.48638	11.776	14.3383	9.72002	5.86239	7.89409	4.62125	15.8259	6.02421	12.5095	4.20372	5.3901	10.3402	7.92985	7.44962	1.61851	11.6956	4.94931
370			43.5589	3.77304	100.529	16.5979	10.6115	15.0256	6.42779	19.5263	4.86421	15.956	7.9058	14.6353	30.3007	9.75268	8.22717	1.97569	13.0798	21.9315	16.7085	1.67255	8.20292	12.4457	0.396133	2.55247	2.22155	9.32293	7.08129	7.14939	0.0748109	7.38219	9.40149	34.3364	6.93352	4.29735	2.1041	3.46449	4.61849	5.83848	7.32126	1.29374	3.41318	13.0085	14.6718	2.66983	4.04227	14.1324	2.57264
380			11.582	61.2902	120.322	16.7838	4.82801	46.6285	7.62031	11.9654	24.013	16.463	9.7604	12.2407	20.1743	10.2534	20.9199	15.9382	13.2261	14.1073	20.9679	9.59399	2.46972	13.4551	8.60543	3.29644	0.13214	9.02327	3.93587	6.84569	3.64664	5.42627	6.07958	40.4773	12.0515	4.76356	5.987	5.7369	6.60673	8.01769	12.2374	2.93832	6.8434	4.92391	2.7268	16.0326	7.47991	12.6308	1.78358
390			5.41286	58.5288	113.435	16.7041	11.4348	21.3623	4.75395	28.3094	10.3657	9.62158	9.05081	14.7942	38.488	9.52417	11.2663	7.13234	14.6733	17.4516	13.8209	0.960774	3.81155	13.4059	4.9026	4.3368	4.15434	7.74776	2.54075	8.7375	3.99734	14.9428	6.25914	33.2644	5.03481	14.6678	11.0257	4.30306	5.04983	5.53619	25.7763	4.81687	4.81476	11.2358	10.4223	1.90682	9.6211	7.89038	0.240966
400			3.36498	7.68191	112.75	8.40237	8.52412	6.12438	3.3053	15.6188	11.0825	21.1634	20.5867	12.4221	12.1623	13.0887	6.35816	34.8166	13.2946	12.361	6.04586	0.0456276	7.725	6.82181	5.85586	5.86558	1.49751	11.7782	6.01724	6.98707	3.25347	16.1746	8.06715	36.8287	3.15527	5.60074	12.1856	7.19378	2.95505	7.21976	40.247	7.74269	7.69302	3.09228	12.1216	4.45461	28.359	7.97694	0.0415577
410			6.32458	49.5083	113.89	8.73609	9.21682	7.85989	8.89351	23.5243	15.5547	18.3188	16.6473	14.558	9.45841	16.3869	13.1584	17.9148	12.7748	11.5976	7.43974	0	10.7764	11.7371	0.478262	3.84106	2.77123	8.31833	5.54423	6.93992	4.32714	2.66929	6.39774	19.8133	12.8665	4.11182	1.18874	7.00633	1.68192	2.93173	6.88373	5.95934	7.60635	14.1315	13.882	6.06426	32.4771	11.3269	4.47482
420			4.46537	69.7468	95.8358	7.93419	11.0547	21.9971	3.67949	29.9458	38.1883	12.8785	10.5369	8.33306	3.50906	15.9399	13.4788	22.6614	21.8849	17.8392	4.89522	0	13.5319	13.1045	2.43762	1.63627	3.79964	9.82023	11.2361	6.57409	0.581645	5.05118	11.0329	18.613	12.2832	5.64404	1.32428	6.3758	10.0641	6.10708	4.2896	2.85588	4.82111	6.46915	7.44565	5.53049	11.771	6.58487	2.49021
430			12.7506	41.8154	116.814	10.0679	9.28846	12.6389	4.97321	20.0584	14.0751	8.88449	14.4728	13.3752	4.7613	15.8985	13.0114	29.8125	10.3318	14.6085	2.38856	0.500117	18.6056	13.4049	0.901374	3.0969	6.65674	7.82039	10.8996	8.22704	0.670357	3.99603	9.04021	32.7915	6.70139	7.51701	4.06841	4.20109	5.66149	5.66132	2.11372	6.86526	4.42493	3.52071	10.7949	6.00001	9.82327	10.4744	3.65514
440			5.09681	69.4321	117.752	8.84353	17.3454	5.90489	7.9559	18.5531	25.9859	16.0101	16.4003	15.123	6.91928	16.0958	14.1275	8.15633	26.8215	11.0775	2.62032	2.95272	5.73486	10.1871	0	1.54622	4.34452	3.97818	9.33513	7.85172	2.5775	3.46271	12.0629	30.5807	2.78777	5.86465	3.01569	7.21472	18.3157	1.83177	39.6975	2.84661	4.64377	7.09533	13.2332	7.07128	2.87216	5.82959	5.40223
450			7.2531	77.9724	137.482	5.35137	12.0709	7.89007	9.81088	12.8901	18.3513	10.9785	10.1835	10.9393	8.66937	13.7758	7.93755	8.76667	13.2859	14.7918	2.41626	0.166093	3.6625	14.9267	3.11348	4.00844	0.103592	7.19314	4.16517	6.61895	3.40034	4.32811	7.0542	22.6164	4.18099	6.63033	1.04855	3.73984	9.69775	6.61518	31.5832	2.30841	4.52349	9.09523	12.5965	1.96757	2.12149	7.72998	2.50958
460			4.92357	8.72352	124.125	15.2631	6.13294	8.25995	10.0579	17.1804	3.83075	41.087	10.3587	14.5961	30.3446	17.1008	13.427	7.70034	32.3426	25.7853	4.35695	0	3.75695	9.46437	3.29426	8.57456	3.45619	7.13509	8.52952	5.29573	0.558229	5.86103	7.24448	23.3938	8.13191	5.80334	11.6813	7.39244	13.6006	4.65724	9.59074	6.07224	6.23047	12.4935	4.16739	5.62544	4.12661	6.10201	0.0201545
470			2.35683	19.9682	134.813	15.6578	10.0008	25.0582	14.446	10.1412	16.5246	12.9227	10.2121	14.745	37.3787	17.3952	6.96122	5.84192	44.2173	14.4625	6.30055	0	5.15044	12.2091	7.75618	18.6857	1.86053	8.71698	5.56464	3.54098	0.201708	9.40209	11.249	24.5493	17.4826	11.4837	0.788108	4.64139	13.623	7.72894	0	7.25628	3.12685	8.30924	9.44278	8.00827	4.1994	7.80363	0.236868
480			9.90808	17.6762	46.8307	11.9335	14.3732	9.61233	6.86587	13.0199	27.7907	6.17594	5.94179	7.44207	13.7505	8.13916	13.6818	10.1441	55.3746	13.4588	0.977938	3.43364	3.25595	12.5079	0.212918	30.5858	0.38017	5.22997	6.7544	4.42071	1.90835	5.25634	12.5897	19.6099	17.9389	10.2881	5.58383	6.52884	1.16351	3.12174	0.171955	8.34078	3.08679	6.71632	15.8119	6.79096	8.45124	5.4981	5.13287
490			3.79256	27.5269	15.2977	7.00557	16.3402	6.66891	5.93688	13.4445	19.3255	8.19801	13.366	12.7741	10.2375	55.5499	8.45938	18.6112	20.872	10.1398	1.96013	0	1.99882	9.98872	0.842024	26.6939	3.42341	3.10214	5.62912	6.9572	5.84437	3.52119	12.1921	27.6798	10.4603	10.4893	6.49021	9.34902	0.190063	2.52721	1.01984	8.65609	5.17532	6.32998	7.16754	9.37916	26.4067	6.78628	0.147362
500			4.77866	26.5842	1.60778	7.2704	8.27962	7.75854	7.92736	17.7842	35.6727	6.00349	7.5646	10.2351	9.21734	77.2513	12.7477	45.4447	13.2189	7.62666	3.28984	5.24379	1.71059	8.05393	1.20485	7.98486	3.18478	14.5481	7.77386	5.61665	4.6989	2.38888	8.26232	12.4611	5.40849	5.76929	1.76959	4.70175	0.215015	0.958375	0.898387	7.56179	5.64687	5.10699	9.20898	5.74657	36.7392	4.43576	0
510			5.11168	15.8325	1.52692	12.199	9.493	44.6927	17.3914	11.6212	29.6991	12.7432	11.2686	13.0812	13.2226	75.5783	6.76881	48.7931	12.5384	8.71644	2.37116	1.60227	2.22707	16.0234	2.69825	3.47812	2.5312	11.215	3.99325	5.39227	0.255002	5.6287	8.99564	3.9424	8.92517	5.617	2.27547	3.67173	7.22228	3.08998	3.76462	5.28513	7.60923	5.27754	7.89875	12.5632	22.4595	7.804	2.40489
520			13.7562	11.4594	23.8208	10.0324	9.74827	18.4528	3.54484	29.3462	14.0891	7.74791	13.8384	26.7146	11.0951	72.9736	10.8377	16.1711	8.62766	9.7818	0.178062	7.48328	4.67502	12.9596	7.94308	2.43041	1.49239	13.6827	7.84364	8.71638	0.61617	0.830499	6.22945	9.03482	6.46457	4.76925	0.608618	2.2886	15.2701	5.22074	8.17728	5.43455	5.63194	2.8903	10.6617	9.73943	5.3231	2.16909	0.486606
530			8.9236	11.575	4.67046	16.1247	7.85283	10.1095	3.53413	19.8772	17.8751	20.6553	8.75873	9.35057	11.4706	69.9224	12.2397	10.8221	11.0809	17.6047	1.64695	0	4.41627	8.73429	3.55442	2.34999	4.71489	6.35611	7.10596	5.16618	3.39645	2.36575	5.64729	6.44119	7.91537	6.88634	0.301436	7.23766	1.97685	5.85853	22.3002	3.45697	3.94837	6.51358	8.68227	11.4419	7.64182	5.88381	0.273824
540			8.02414	42.7274	4.24031	6.83878	8.95863	2.6468	4.53311	11.7081	17.6926	5.01199	9.72166	7.42279	14.1424	78.9413	3.06162	26.8103	10.7759	6.63004	22.3269	0	5.95901	7.53991	0.321599	2.51145	9.13978	1.86644	5.92338	8.23675	0.272424	3.73578	6.77123	5.55996	9.47513	5.76966	16.9926	3.4315	0.283884	10.8339	27.9426	0.864129	4.98966	8.93448	9.35968	8.14613	5.861	12.2476	8.19271
550			5.29672	43.2183	86.3339	12.0078	15.7341	2.06503	6.73683	18.3161	6.21968	11.3756	2.75085	22.5725	16.4895	83.4572	7.37383	23.2776	18.181	11.7427	7.39793	0.0419976	2.02338	7.61673	3.32694	6.58057	38.8155	10.0307	5.49702	6.43368	8.42475	2.26274	10.208	3.62067	17.0597	3.61013	3.25332	3.51778	0.216693	4.67226	30.137	3.49523	3.48441	8.02972	13.7059	10.871	6.56643	15.4395	2.76915
560			6.28528	91.1141	74.4582	7.833	9.84757	11.8956	7.00357	15.7368	10.9271	19.4275	6.11849	34.7079	16.8607	82.9368	0.874689	23.3892	16.6793	13.0779	2.51417	0.0406083	5.31008	16.7293	0.878239	1.44443	40.8866	7.88762	4.82781	9.79043	2.4381	2.58055	13.6747	6.38193	3.79619	8.64119	0.14819	3.69611	1.17201	7.37512	28.4577	8.07236	5.67118	4.2126	4.84349	8.38422	9.73664	10.501	0.131405
570			10.2856	64.9908	18.9635	15.9575	5.31106	5.22417	5.05566	9.59203	3.48503	12.5446	1.38381	11.5072	15.676	73.0034	10.9487	46.8857	16.2837	11.3732	0.472959	1.56839	7.07268	10.685	2.19776	6.13668	6.04819	9.28802	3.87676	4.65616	0.020249	0.41544	9.43462	7.91189	0.979759	0.381505	3.45673	4.63034	1.71114	7.75037	15.9103	1.95449	3.57608	7.02983	7.75031	5.18849	6.13212	4.24009	7.0474
580			1.81675	80.1719	3.1752	10.3173	8.14668	2.66195	2.74709	17.5451	0.797887	10.5303	8.36561	1.23222	34.3304	39.514	1.71572	57.3364	20.4232	6.52496	0.06172	0	3.21804	5.45565	1.36874	1.91901	0.214763	7.94109	9.05384	4.91051	1.26232	1.54386	7.11343	25.8832	0.792557	3.36505	4.23633	2.99483	4.02094	4.80727	30.0051	2.30938	4.54637	3.86112	8.81452	6.38563	26.6013	3.17658	3.07621
590			17.9656	77.053	1.13867	21.1052	10.3828	7.33092	12.1595	6.42818	15.4765	12.5571	2.53031	17.5326	21.6003	43.469	14.4495	53.0864	14.3235	13.0843	0.0207453	0	4.44542	11.2756	2.2015	6.30324	2.24802	7.08341	6.65016	9.57758	10.2467	8.54346	11.0573	23.4187	6.09427	7.07688	8.5111	4.0515	0.226438	5.94174	4.62213	10.0321	5.07976	4.40098	10.9135	7.31794	24.9914	12.8588	0.154149
600			17.6189	76.6665	2.7443	20.7481	10.233	4.46663	7.12749	14.8326	7.25942	11.7221	0	12.8205	18.3355	48.7288	4.95407	52.9611	16.6903	12.3867	0.122544	0	1.84029	9.58154	0	2.26341	0.593457	10.2343	5.37847	6.49617	6.69942	5.39568	7.98485	5.45672	7.70834	11.2542	4.35289	4.1396	3.03044	7.41584	31.365	4.51554	7.26331	5.03018	8.03914	7.62456	20.8032	8.49234	0.0221903
610			9.36603	40.2362	5.55767	15.8591	5.2513	17.3337	0.809378	9.39919	15.4512	9.51594	2.84304	8.74719	35.7109	39.8646	8.8353	42.3061	16.5252	13.641	0.0814647	0	2.80483	8.47786	0	0.276655	2.20847	6.16251	6.904	9.38497	6.63659	7.58392	6.40317	2.26915	12.2206	5.05381	4.62869	5.94776	3.37118	6.7583	15.9092	2.28154	4.77061	5.17342	11.8717	10.7565	11.8539	13.0759	2.26157
620			11.7175	19.377	5.09999	18.7032	10.6232	13.6933	2.01668	7.25767	9.05707	7.07667	12.8752	4.48375	31.4494	46.5168	8.65183	6.66623	13.8415	2.07686	1.13843	5.42745	2.00422	7.12808	0.110623	8.18168	1.95259	5.12241	5.71662	5.29705	4.91363	2.3352	7.02814	6.05033	5.19098	6.14013	2.19168	6.90715	8.89096	14.9708	0.343279	2.69897	2.78575	3.27178	7.69861	3.56631	18.0714	1.9878	2.73131
630			4.32717	11.8899	77.5614	7.15282	9.61022	4.24522	1.97246	27.4891	5.66887	12.76	5.2195	7.60991	0.554498	52.7662	5.19302	12.2248	15.9715	7.50756	0.990504	0	5.00844	8.37989	0.090053	3.65031	0.597446	7.26427	4.28139	8.86106	4.27712	1.89274	5.25528	4.27444	3.78753	4.89561	2.73218	4.76299	6.88059	8.07048	0.885649	5.24505	2.5159	5.24965	7.96719	8.61097	4.10863	7.72684	4.06101
640			7.51249	8.92414	92.3309	5.39759	7.05825	14.8167	3.21213	25.0145	0.974318	9.25688	14.0086	9.94425	0.910852	49.1369	4.87093	10.815	15.4629	8.14732	1.65295	9.09841	2.22982	7.98485	0	3.31712	2.91448	9.07249	10.8325	7.18754	3.87633	5.46112	4.84717	3.75716	8.77922	9.64892	0.0440519	3.33532	2.00575	2.20753	0.0829253	2.76275	5.19418	7.87806	9.7316	10.9111	0.604595	20.3249	2.70322
650			5.56421	14.5859	73.434	9.96557	9.21009	10.0259	10.7682	12.5242	6.39184	6.24751	14.218	8.51671	9.79779	51.3238	0.298316	17.8094	15.2405	10.6893	0.145142	9.75363	2.75663	7.99764	0	3.89649	1.66666	16.6053	5.00625	7.22185	6.83772	1.90392	3.28752	4.51856	6.84784	3.83606	8.46267	5.18161	5.36783	5.66725	0.887556	0.164489	4.15237	6.73815	5.23794	5.49299	1.99992	6.68071	2.4901
660			8.57389	22.4267	110.38	10.9233	9.24846	22.9408	0.434181	8.83494	7.89093	10.548	10.4848	4.10385	11.7074	55.8966	12.3509	13.4482	6.42287	5.08581	0.204179	9.0187	4.61653	15.7403	13.385	2.27169	1.00912	9.92429	6.75108	4.2063	6.25368	0.926306	6.92369	3.07701	10.9603	2.64801	0.377919	4.04683	12.0296	1.397	0.785025	1.47084	4.07033	5.99997	12.4838	6.03485	5.56197	7.36514	1.28963
670			6.31203	27.7323	91.8856	9.86692	5.86015	13.7915	2.54885	10.5028	13.0249	12.0559	11.844	3.8763	12.7807	58.5624	6.95151	3.05329	11.9936	9.57508	0.124248	4.36964	5.0507	8.61183	6.43472	2.14388	1.39837	7.08789	3.59478	3.21144	4.13852	1.29869	8.4331	14.3154	5.23602	3.14248	16.5477	2.86133	6.63248	8.16087	0.388421	4.68	5.38951	3.48601	7.44228	8.31572	4.88972	11.3694	0.207803
680			5.63184	16.8155	56.587	14.9028	7.3824	16.1795	3.20016	3.8072	3.61612	2.81068	15.1196	6.78459	9.75839	53.0729	7.34251	9.3178	21.0745	18.0063	0.299229	0.020208	4.16095	5.67137	0.999598	6.03172	1.93289	8.12692	5.14704	2.84968	1.29932	1.95533	10.0655	10.4349	4.1344	0.560049	4.73353	4.90653	8.90098	2.92205	5.56335	3.40759	5.14337	2.25572	6.30622	4.62731	0.909689	4.78255	0.859954
690			4.41968	47.2143	120.69	12.0054	10.3856	26.1084	8.24611	16.0358	20.3349	5.46373	6.85865	6.35488	8.53229	57.7457	0.153013	74.2889	11.5609	12.9598	1.97324	0.0416732	3.54969	6.74572	2.49221	1.35336	5.90686	5.15902	3.91516	3.09272	3.05268	0.510688	6.09196	28.8809	8.19525	3.48723	1.91281	1.97255	2.49881	1.42791	3.90079	0.67114	6.14762	4.75989	5.45791	1.22636	7.38599	13.5243	4.08778
700			7.21843	22.6843	161.202	10.3344	7.07288	5.1618	5.58986	9.46254	19.4531	12.2703	10.6829	9.17647	8.98154	43.5969	5.16129	43.2547	11.9931	6.3947	2.30022	0	4.45363	12.7982	2.68883	2.42526	0	5.13771	2.56705	4.52792	2.00364	1.79526	7.00167	10.1397	6.33478	2.21128	2.25144	6.7523	1.21991	4.06143	0.791479	2.23285	6.08892	3.7119	11.7722	3.9449	4.07923	11.4345	2.42103
710			12.0718	17.6096	53.9032	10.5467	4.20312	38.4004	6.18949	18.6254	9.59336	8.61974	0.971222	2.46341	7.85572	62.2065	9.46029	6.54199	11.9147	9.20265	1.60442	0.0443099	4.02513	8.03912	1.04956	6.25145	0.87374	7.46513	7.17483	1.00893	6.4519	0.741849	3.8188	2.45022	3.96596	5.95472	9.02703	5.15698	1.81569	0.30864	9.10596	3.00269	6.8231	5.69998	8.47668	2.77079	6.02286	6.09246	1.07373
720			17.5883	17.7619	9.16701	7.61058	11.1434	14.9153	1.41815	13.0161	1.26658	4.97172	4.95655	5.493	14.2662	71.3358	1.65047	5.85346	10.8831	5.3177	0.1034	0	4.6867	7.83268	1.04781	1.34701	2.7923	3.12933	5.73802	0.845186	3.61932	3.05774	4.69869	1.82728	7.71258	1.74155	0	3.4198	1.259	6.36399	4.44517	6.38084	6.83331	3.60222	3.95224	14.4234	4.54427	7.86235	1.03748
730			15.797	8.52025	6.63946	11.608	8.62336	2.04673	2.90801	8.54649	2.35532	6.53025	24.5609	2.56224	10.0603	71.9188	0.206226	11.6103	4.03169	15.3371	0.122641	0.107367	4.50843	4.95096	0.22361	2.11723	0.264238	2.99843	0.571123	6.90432	3.3677	1.43646	1.67631	2.5353	1.62409	4.63414	1.72634	2.24837	1.0319	2.95094	5.02817	2.86542	5.53215	3.52373	6.23713	15.7516	0.960106	7.6249	3.38831
740			11.0362	10.6771	0.202347	9.36008	5.87057	1.11304	3.74334	9.2258	3.74738	5.25352	23.7544	11.9951	6.37863	58.6328	9.10072	7.01641	8.13968	7.48689	0	0.0215844	2.12189	4.17028	0.610798	0.985047	0	8.25073	15.0984	7.55988	0.942477	3.82164	3.2189	5.85158	3.65481	4.18443	1.07993	3.09559	0.999095	8.99841	4.30282	5.57094	3.41378	5.39811	10.1452	11.1458	3.16255	8.11528	0.791825
750			4.74537	7.89562	1.24349	8.50031	13.0115	4.34139	2.80935	8.51666	13.3861	3.26316	8.37669	2.15394	12.6822	73.5606	0	5.66776	13.1785	7.17032	0	0	5.82466	3.68594	1.0368	1.35194	0	2.13571	7.32094	10.0574	1.94582	4.31469	4.67269	5.47826	4.06793	2.21272	1.47515	3.0521	1.45469	0.333547	2.63877	3.99777	2.50554	3.57975	6.24894	4.44077	1.2215	7.57197	6.65349
760			5.74503	18.7578	4.52485	8.3363	4.62567	3.63236	8.71924	14.2813	7.33347	7.66526	10.9328	3.74713	11.8463	62.373	1.48973	8.35514	7.19856	6.85484	0	1.04267	5.50566	6.78697	0.0578097	3.20225	0.045874	8.84851	3.05629	8.47742	1.94093	2.67645	2.27312	3.73308	4.52249	3.1214	1.91354	1.47565	0.485334	0.693924	3.61488	3.58489	5.09928	5.34936	5.46705	5.28655	4.17806	3.80168	3.64416
770			18.4276	14.1393	10.058	8.8012	0	0.466022	3.36943	10.0133	4.60499	7.15125	7.95018	7.03959	11.9481	65.7811	19.8512	9.8261	13.6831	3.52036	0.0446663	0.0860694	3.54583	7.8727	0.484027	4.40269	0.022937	17.6499	2.4216	2.21783	0.308556	0.940176	4.22056	3.50135	0.146837	1.29818	1.5964	2.33459	0.231064	3.22585	21.8248	2.78706	5.05544	0.94531	2.6169	0.497558	2.27856	3.39051	1.5097
780			7.77074	7.62445	0.15309	18.2157	1.38334	0.0673501	0.869828	6.78924	27.188	7.95732	10.3705	5.14382	1.79244	58.3081	8.72164	7.64717	4.81232	10.2427	0	0.055347	3.72591	6.44303	1.24164	3.95133	1.23457	10.4079	5.84304	5.32268	0.784868	0	3.88559	6.31607	0.167592	1.35252	1.13707	1.36306	0.209375	0.130723	2.3708	2.72901	2.48284	3.85133	6.18927	4.4077	3.78109	4.15914	0.283797
790			4.8032	1.40312	0.827253	16.9162	5.80319	3.65114	1.15276	15.7913	7.0394	9.91058	1.17201	0.937642	8.60949	59.3714	9.5732	10.6728	5.98109	4.54222	0.0887606	0	5.62781	4.33625	6.3519	3.15913	5.82235	5.4347	4.94813	6.35252	1.06031	1.44626	3.61364	9.48026	3.60914	4.41185	0.915431	0.917197	0.208643	8.83025	0.901934	3.36109	2.29877	2.92027	7.06853	5.27887	8.28039	3.83418	2.64907
800			6.02091	14.5559	2.00692	16.9985	3.54677	2.15604	5.61538	9.51536	1.65595	3.42512	0.889808	1.66349	5.87822	67.2391	10.8862	10.4477	9.00175	14.4703	0.0875928	0.630657	4.38482	5.62239	2.33246	4.76349	3.15098	7.48903	4.47934	3.20307	1.16781	0.87351	5.99958	4.69226	5.37545	2.14266	0.81456	1.92223	0.773431	0.549979	2.42594	4.44479	1.80882	5.54746	6.77596	3.86452	5.00943	10.735	8.83392
810			9.98358	18.5579	30.7569	12.2283	0	5.93696	6.86321	5.36677	13.3281	6.66082	7.19383	0.918089	13.4279	68.4069	1.77577	4.91268	4.55865	4.86752	0.0405527	1.08315	5.58132	4.11387	1.74838	5.05362	0.129244	8.1522	2.6588	2.43699	1.42078	0.306685	6.18496	2.16955	1.17785	2.02012	0.0200716	2.87219	0.932934	1.57961	1.52148	1.78649	1.01928	3.09778	0.971156	2.51144	0.364635	15.5988	0
820			6.97093	9.73415	97.4268	8.23738	0	4.24281	5.92189	4.77385	4.55376	5.62831	3.73491	4.35955	21.9209	52.8773	10.0482	3.99867	12.2849	13.9516	0	2.63731	3.23546	3.76806	0	2.992	0	6.15012	5.88727	1.23446	0.833864	2.92822	4.6208	2.89276	1.55213	0.688004	2.43837	1.72988	0.224457	0	1.34599	1.1484	1.42805	4.53009	0.169826	2.78864	3.26479	9.42137	0.0465426
830			7.49963	19.2692	98.2678	13.2922	0.0841996	4.51649	3.19711	5.37962	7.21835	11.7282	2.59284	19.0056	6.21588	34.9352	8.72754	10.5619	2.87724	3.90498	0	2.64987	6.39016	6.85128	0.225745	2.67521	0.457232	4.30943	3.66233	5.00633	0.392822	0	8.49992	3.2344	1.37498	0.126583	0	1.66018	0.465089	0.0949556	7.70528	1.31015	1.39724	3.96126	3.71223	2.89836	2.52115	4.41178	3.15766
840			4.64703	10.9162	83.9923	8.17686	0	8.32745	3.89974	6.00016	1.17874	3.39841	7.75127	0.282292	6.84618	34.4018	9.24368	2.6989	5.84555	7.14443	0	1.217	1.19165	4.63273	0.63074	0.853961	0.919192	1.16088	4.99602	5.51262	0.794757	2.87098	3.26799	3.52105	2.67304	1.29017	0	0.897685	1.32108	0.0305826	3.21077	1.97419	2.56507	3.38969	7.5827	0.69093	11.6584	1.09581	4.85096
850			5.90825	11.8405	84.7245	8.64347	0.0229635	14.3026	4.06167	7.29798	3.40143	2.45386	9.21129	0.76128	7.9672	28.4548	9.75054	11.2499	8.78556	9.52171	0	0.158983	3.85663	2.82427	0	4.1053	0.208068	1.9224	5.01537	3.4837	0.919038	0.503285	6.20144	0.385697	1.80213	0.89497	0	0.993938	0.174317	0	3.2613	2.09051	3.00228	2.74985	6.81516	4.58199	1.677	6.99721	0.99575
860			0.898751	7.14741	80.5665	7.55621	0	5.40627	1.83017	0.888391	10.1223	2.2592	2.85797	1.80752	12.064	29.5572	15.5141	3.30994	3.42586	14.9837	0	0.0448938	3.85374	6.06106	0.020234	2.71644	0	2.43725	0.15963	1.74641	0.16347	0.0680769	6.23346	0.187464	0.596724	0.627922	0	1.27941	1.02116	1.861	1.0415	3.76576	3.1963	0.790174	3.13784	2.74522	1.76193	4.71755	4.10098
870			3.37787	6.12582	80.2466	7.65223	0.0229635	3.70078	7.28696	1.56559	10.9548	1.06416	6.5383	2.53925	28.324	27.991	0	3.12211	9.07	3.04396	0	0.0686712	4.55448	7.34977	0	1.04185	0.0826893	4.35528	2.72129	0.555515	0.491979	0.319283	4.59827	0	0.871685	0.215036	0	1.36466	1.7093	1.5008	2.13837	9.52711	1.88471	2.71569	4.19151	3.90874	9.11445	5.18021	1.10049
880			3.02151	8.45185	34.2377	10.2229	0.0535816	0.128037	0.129905	3.27703	1.38577	10.2717	3.46936	1.71953	15.9518	31.5688	1.99218	12.9177	3.57333	7.57541	0	0.0418598	2.47652	9.55927	0	0.872461	0	0.822026	1.52168	0.972639	1.09161	1.69628	3.36739	0.0406649	0	0.0203683	0.0420801	1.01874	7.65831	5.1607	2.3346	3.29678	3.5673	4.64489	5.70483	2.71631	3.751	1.88105	0.0214545
890			4.11822	3.38654	0.854124	7.70178	10.537	0.191753	6.95129	5.91135	2.86276	10.8036	1.47006	7.8309	2.53377	34.8157	5.85747	6.59971	1.81906	8.70843	0.0404368	0	2.41073	4.29539	0	1.09657	0	0.632529	7.9857	2.11723	0.0428957	0.020426	6.19498	0	1.41708	1.16001	0.87612	1.46599	0.964536	0.284749	2.73485	2.26865	0.635013	1.95696	9.40526	4.61834	2.55123	3.24153	0
900			6.96221	4.14642	2.66229	9.45445	8.22129	0.299872	2.67321	10.988	1.85099	6.78972	7.3552	0.597369	11.3638	23.0807	6.83806	5.48505	4.9314	9.2954	0	0.0203169	2.02619	2.94568	0.0212353	1.00553	0	6.50668	6.95508	6.08031	0.311748	0	4.78386	0.28472	2.25999	0.990674	0.347509	0.240665	0.548226	0.433001	0.315983	2.86382	0.232603	1.00973	7.28077	1.12633	0.103428	1.50423	0.92188
910			4.93761	1.38571	8.7724	5.35654	0	0.594956	4.17468	9.89166	3.03298	0.751495	4.74154	2.66273	9.27147	32.8998	3.30855	3.50061	8.52032	12.7065	0	0.0222088	3.90328	5.01968	0.0201385	0.143496	1.20307	2.34599	2.2045	8.37876	0.403609	0	2.49747	0.554411	1.86638	1.03532	0.794526	1.52039	3.74027	0.680876	0.767978	1.26664	0.327006	0.127265	2.24355	4.05787	1.75896	2.88852	2.86981
920			1.88258	15.4053	0.739577	16.0633	0.030618	3.44862	1.12662	7.5081	0.664358	4.56493	0.610366	4.02604	10.7795	40.3	6.79813	3.79904	3.4655	9.82693	0	0.0429366	2.21842	2.92117	1.89172	0.113465	0.0216964	0.653449	2.42345	2.45271	0.260161	1.5356	3.71853	5.40844	2.01804	1.47164	2.35849	0.656989	0.384758	0.820049	0.719903	4.06387	0.370021	2.67525	2.49498	3.64563	1.22531	2.66623	0.758702
930			1.54514	3.11735	0.744186	0	0	6.43447	1.57765	0	15.7889	13.4012	0	2.49628	6.67248	34.7696	2.78608	31.5999	2.90389	16.8688	0	1.3245	1.2472	2.2832	0	0	0.0425223	0	3.79236	0.551489	0.062492	1.49195	3.18148	10.7453	1.03059	0.305065	0.991601	1.54723	1.90003	0.350833	0.685222	1.09648	1.16904	2.72523	0.40415	0.986591	0.243763	2.29527	0.252235
940			6.8467	2.34036	1.22873	16.6516	0	8.65639	1.98661	0.258292	5.6677	6.0388	0.906033	2.22702	3.20387	30.8351	2.74475	8.29978	5.70238	8.93835	0	0.692167	5.51327	8.75756	1.47059	1.10436	0	3.61526	3.2985	1.57998	0.104441	1.07663	4.4514	2.95365	4.47052	1.03372	2.47378	0.763998	1.14	0.341307	3.89141	1.26568	3.31062	2.03343	0.925569	4.48771	5.34133	4.06023	3.5109
950			5.54522	12.1847	3.48738	8.38086	0.0229635	2.71732	0.664181	2.46765	3.29551	2.34043	0	1.93401	15.2936	45.9021	2.87307	9.96192	10.4718	10.8298	0.199866	0.333226	3.89772	3.49935	0	0.104798	0	4.07194	3.02771	2.49763	0.0466109	0.311938	2.79622	0.04036	1.82787	1.95865	0.576219	0.492369	8.2171	0.550421	3.15902	1.75522	2.33486	7.54719	6.41724	0	0.0992379	3.90633	2.11133
960			2.7688	23.8573	0.481969	6.84613	0.12334	3.71568	3.3181	5.79999	6.73749	12.8854	8.98528	1.80321	1.26032	33.1497	12.6438	2.47247	7.42241	6.85685	2.09943	0.0705928	5.34556	1.77466	0	3.35459	0.162894	0.209171	2.94412	1.73342	0.435204	0.0400897	2.60458	0.0202697	3.48386	0.0820593	1.60271	1.4386	4.10311	0	0.290318	1.23223	1.06333	1.37061	4.53214	2.90901	0.275016	15.2305	3.00595
970			0.495	10.2302	44.5554	11.5619	0	8.62187	1.31333	4.86533	4.11916	2.73209	7.55111	2.81636	14.0526	31.5006	4.19756	2.26191	3.56119	3.45476	0.195148	0.0262858	3.68995	4.42453	0	1.09667	0	4.58727	4.91372	1.85946	0.114488	0.0413639	6.53093	2.70273	3.14474	0.368903	0.292846	0.581464	0.44453	0	0.317431	1.85131	0.942585	1.12814	0.183417	1.27185	1.27572	4.46831	1.89043
980			7.76347	2.05749	89.204	6.6537	1.03734	3.20767	1.05133	0	6.97493	0.484576	0	1.62661	24.7964	37.8737	7.52309	2.47734	5.17989	6.7967	0.155153	0.0525717	4.09484	5.22322	0	0	0	1.74311	3.96302	1.56351	0.0403812	0.155166	0.459036	1.2995	2.80168	0.912416	0.884415	0.0607247	1.36923	0	1.8886	0.221827	0.245577	9.77742	0.948067	12.1097	0.406293	1.32937	0.0841732
990			4.00645	2.93833	69.6285	3.79925	0.196027	3.78991	3.3618	4.48934	9.78543	10.0116	0.0679748	0.722048	3.60567	45.0712	1.78451	4.74056	6.36315	7.36213	0	0.0992226	5.69366	5.032	0	2.07623	2.39175	3.71857	1.60571	1.96645	0.775475	0.0407325	2.57161	0.31748	2.31061	1.06226	4.09063	0.0207696	0.561039	0.207497	2.69472	0.97077	0.645957	8.80076	0.940179	3.08017	1.58451	10.5345	0.331405
1000			2.17766	7.04774	50.292	1.81664	0.274286	1.36117	2.08264	10.054	6.00264	4.4505	2.18388	1.68952	0	36.9859	0	1.76806	3.79762	4.74492	0.414288	0	4.78226	2.33805	0	0.320178	2.26094	5.27722	1.74351	0.463509	0.5187	0	1.61337	0.022937	1.6947	0.282718	1.24256	0.110526	3.19444	2.11476	0	0.725929	0.133462	0.785388	0.188958	3.30751	2.96924	0.748512	0.766729
1010			2.90125	4.36917	24.4594	3.56407	0	0.740658	4.43505	0.110923	2.75938	1.99041	0.0978283	6.04257	0	30.755	5.12774	3.2641	3.79835	8.38637	0.252394	0	3.58593	3.01857	0.703492	5.00248	0	6.00703	2.62638	0.0414767	0.70417	0	5.28651	0	2.34518	0.452192	0.230473	1.60342	5.18851	0.254506	0.0583829	0.597254	1.52837	1.6496	2.65053	2.3014	0.0413062	0	2.04249
1020			10.0142	9.98706	0.173028	5.56006	1.21138	1.63764	2.7499	4.01988	2.81269	1.31606	24.7835	9.33645	0.111961	34.3247	1.44662	5.54532	7.99461	2.16099	0.0832506	0.0527166	2.08058	6.72277	0	2.3566	0.0202261	7.59027	2.36371	5.12614	0.247671	0.323855	0.964676	0.578894	2.02504	3.55404	1.62869	1.08422	3.81949	10.475	0.0927791	1.27951	0.869709	0.123182	3.11349	4.35839	0	0.718394	1.60072
1030			8.94786	11.6105	2.10084	2.6055	1.34203	5.58386	2.66559	0	1.5997	5.07198	16.5102	9.57305	2.94391	33.2375	4.85832	5.69534	9.08022	8.29752	0.164778	0.0407752	5.61314	6.46446	0.526396	1.74311	0.0204202	5.13033	0.7057	3.76556	0.324007	1.1625	3.33668	0	1.86811	1.38132	1.94096	0.204946	0.695901	1.40328	0.0462888	0.386748	1.20428	0.213865	13.0095	6.55989	2.59645	0.158185	1.72086
1040			0.773371	0.0242057	5.74062	2.30793	0.0558822	4.82649	4.19391	0	4.86738	10.5314	2.612	0.438703	1.85335	42.3727	1.35874	5.24699	10.3923	5.45226	0	0.118519	2.93307	2.90312	0	1.94551	0.161956	2.09195	2.08026	1.39811	1.85202	0.0645251	2.89647	0	0.469932	2.00671	0	0.12414	0.469029	0	0.0564982	0.738888	0.0623675	0.145436	9.81863	3.95453	0.599428	0.261766	1.01924
1050			0.406649	1.82226	1.55122	0.402109	0	2.81837	4.84858	0.0459271	2.47373	0.0765451	4.78458	0.780484	17.6199	48.406	3.73803	11.3306	12.0388	6.14963	0.0413197	2.28396	6.45842	5.50379	0	2.24296	1.70442	3.59048	4.69844	1.81519	0.0630484	0.121463	2.33382	0.0648755	0.36929	1.78551	0	0.0836264	0.489143	0.865026	0.0723862	1.23823	0.985634	0	3.71993	3.41329	0.104383	0.0879169	2.10258
1060			1.44729	0	0.295464	0.279766	0.297202	3.05406	1.65364	0	6.38049	4.73304	0	1.05849	3.08035	48.1673	0.945826	4.105	3.88535	0.961286	0	0	3.15207	4.87049	0.618661	0.104368	0	3.47481	1.24769	8.02768	0.0874098	0.501849	0.872504	0.022937	0.414706	0.687404	0	0.0432568	0.0417998	0.791485	1.68746	0.178136	0.996595	1.20598	0.337388	7.89406	3.43016	2.27249	0.0231024
1070			1.15053	0.0484114	0.984156	7.3572	0	2.98282	1.55198	2.33924	21.8013	3.97364	0	12.819	4.78357	50.0951	5.37723	0.284149	3.48335	2.35486	0.0856874	0	3.77756	1.36886	0.34235	2.33482	0	4.08873	3.88517	2.10291	0.0202512	0.285107	4.58601	0	0.537088	2.06976	0.0414278	0.0633334	0.0614698	3.86247	2.3393	0	0.14174	4.59962	6.81993	3.54818	0	3.39433	5.96927
1080			0.370945	0	2.3408	5.51365	0.0649507	5.0637	4.04905	0	3.16627	5.0715	0	3.51093	4.72129	29.8512	2.26353	4.84368	11.8141	5.80972	0.0413504	0	3.22203	9.98028	0.0926891	3.29554	1.77955	5.28076	3.17861	3.96408	0.020332	0.909877	0.685981	0	1.21968	0	0	0.153184	0.297691	0.218984	2.58043	0	0.081555	15.4427	14.8795	6.46856	0.846087	6.32715	1.49473
1090			0.186986	5.95111	0.177298	7.63844	0	2.77545	4.54262	6.68139	4.07537	9.55043	0	2.22581	4.79945	35.2075	12.0863	4.21774	2.17085	2.92544	0.115049	0	0.546206	5.49289	0	1.40504	0.0805645	0.870678	3.15832	0.150012	0.147333	0.318351	1.67487	0.602015	0.117731	1.00741	0	0.992596	0.105603	0.328888	0.733609	0.0208078	0.0405761	0.242221	6.42435	6.24686	0.728016	2.28281	0.814558
1100			1.359	12.4825	0.857664	0	0	5.55801	5.02782	0.219725	29.7236	2.49489	0.389624	2.01947	5.89169	13.4989	1.08257	10.5652	10.2255	2.33433	0	0	6.25327	7.56214	0.671956	3.24824	0.816417	3.34415	3.16199	2.78539	0.206319	0	5.24818	0	1.65577	2.17802	0	0	0.0626276	0.0540629	1.24806	0.0210069	0.884389	0.327848	2.64564	5.40836	0.84082	0	1.03085
1110			0.355033	8.97268	0	3.93801	0.0246047	6.43718	0.114818	7.48457	13.3302	5.18595	0	0.837925	4.32339	27.884	14.8351	7.41689	1.4979	5.99247	0.44066	0	1.05326	7.12753	0	1.36081	0.665813	0.198664	3.65949	2.03646	2.0849	0	0.660465	0.0779707	2.30333	0.084501	2.45829	0.462324	0.0828993	0.0863754	2.28956	0.0200578	0.350359	1.00392	3.51379	9.91535	0.697377	0	0.541937
1120			1.05755	8.20863	0.110001	8.33043	7.9348	2.01498	1.37217	4.16423	0.122891	7.327	0	3.07236	2.83869	20.9769	3.79501	1.10161	0.519337	8.73929	0	0	5.12386	6.61683	0	1.12481	0.0725732	0.297561	0.930165	6.87967	1.25882	0.0202099	3.29124	0	0.929819	0	1.58479	0.0202082	0.0203475	0.022937	0	0	0.211631	1.99355	2.83363	1.69832	1.49424	1.42215	1.42063
1130			7.44213	3.09066	3.43384	7.15625	12.2016	0.14371	3.46914	0.0433004	0	15.35	0	2.33313	4.78523	25.1857	6.44748	2.41737	0.976898	4.74509	0	0	2.73784	7.82496	0	3.94805	0.0431518	0.380961	1.47718	1.1223	0.381102	0.160396	4.53544	0	2.52421	0.0218228	4.12114	0.0218338	0.109608	0.0216252	0.156772	0	0.818629	5.84654	6.26782	3.71192	0.395237	2.41136	1.01515
1140			0.443981	3.35327	14.1973	7.79176	0.0459271	1.28585	7.88634	2.27344	6.68491	14.3555	4.77582	1.51591	3.97316	17.9678	9.452	5.0464	3.51369	3.37656	1.16133	0	1.70154	3.9109	0	1.11854	0.0520824	8.06188	3.15915	2.27884	0.206815	1.97557	2.1088	0	2.72216	0	0.0420519	2.90608	0	6.74232	0	1.12257	2.48211	2.82278	8.13017	8.33415	0.111158	4.54664	0.16867
1150			2.06745	2.48803	11.1272	14.4225	2.94059	4.66996	2.83526	2.35976	8.55743	12.3974	0	3.04219	12.2597	32.4231	9.00226	9.40668	6.26863	4.23992	0.612769	0	0	3.7323	0.0888829	1.29671	0.764922	5.31718	4.29343	1.45104	1.07516	0	3.24721	0.28484	5.4605	0.0418817	0.636965	4.13085	0.175178	0.131063	0	3.70795	0.1889	0.023451	2.94363	2.15971	0	2.61838	0.0409997
1160			1.83518	10.9626	10.3975	11.4058	0	3.06536	1.5937	3.20957	11.2716	0.0229635	0.59971	4.87057	2.87801	33.1259	2.23331	1.60936	2.98606	3.28648	1.07851	0	0.114685	3.31215	0.859568	4.32439	2.37677	1.01072	2.03914	2.65269	0.610612	0	0.517402	0.698037	0.648494	0.0817087	0.617323	1.31898	0.107065	4.81148	0	1.3393	0.0401824	0.120236	1.45742	2.39033	0.477476	5.63284	1.03206
1170			12.8134	1.3141	13.7293	10.8269	6.6399	6.30467	2.2149	3.81571	10.3256	3.02642	1.21387	0	1.7784	44.3265	4.67971	1.6714	6.4363	9.71155	0	0	0	5.67492	0.149067	1.3355	2.45438	0.0607305	0	4.19474	0.218847	0.0508658	11.4848	0.865769	1.62483	0.286622	0.167561	0.0409733	0.0419666	1.57732	1.74544	6.17389	0.334316	0.706926	2.6869	3.56739	0.0289205	7.47555	0.8385
1180			10.6532	9.92099	26.6991	9.35781	6.58975	5.46664	0.418088	6.25176	0.570008	16.9133	0	1.44172	11.7999	50.0431	7.98345	4.6141	1.35884	4.27018	1.14557	0	0	4.4665	0.735715	0	0.0865099	0.133721	7.00427	3.72497	0.228	0.269521	4.44126	0	1.13589	0.303128	0.886368	0.0201218	0.185996	0.0917479	0.73324	1.00653	1.23715	5.81023	4.11527	3.72245	0.0786082	1.74645	0.758093
1190			5.30494	4.46338	36.626	11.9939	0	2.21314	0.855881	0.791396	11.7109	0.229635	0	0.406417	3.78776	56.0411	1.58852	2.63653	0	0	1.89724	0	0.118815	4.92915	0	0	2.93183	9.57683	4.50848	1.611	0.185425	0.0213726	0	0	2.20512	0.302963	0.792457	2.11425	1.21615	0.153929	0	0.563745	0.304861	0.567507	1.70553	4.01327	0.509783	0	1.87056
1200			13.4278	9.25618	0	9.18523	0	11.2056	3.95248	5.29507	0.315387	0	3.25365	0.932977	3.52978	55.3559	1.89087	2.13745	4.64815	0.336084	0.0669986	0	0.107039	6.51345	0	0	0	3.96012	3.02786	1.95018	0.20901	0	0	1.24519	3.16194	0.0200957	0.0810217	0.142343	0.738447	0.485621	0.678028	1.56316	2.67139	0.883387	0.220685	7.32329	0.890875	2.13046	0.289188
1210			6.71075	1.45873	0	5.36223	2.66656	1.98246	1.20043	4.26787	23.7231	0.486458	0	1.12535	9.1427	45.8357	5.22519	2.2162	2.16703	0	0	0	2.53854	5.55589	1.49475	0	2.71423	3.16573	2.38907	2.44041	2.1919	0	0.555324	0.420618	1.39451	0.0625793	0.0205992	0.460376	0.0625972	0.589508	0.224356	4.58799	1.34204	1.57571	0.202081	2.74787	0.594897	2.15527	3.14806
1220			6.43214	21.1854	18.8818	8.50885	0.296604	0.830036	2.61363	4.90405	0.665648	2.98553	0	5.95784	4.86438	42.1057	0	1.84294	2.85732	6.49881	0.0625646	0	0.405379	5.23254	0	0.687879	2.77655	1.9173	2.8686	2.58735	3.14563	0.0414523	0.509506	0	1.70769	0.0203043	0.0608103	0.0433825	0.0413344	1.00969	0.0436931	2.63202	0.719798	1.69756	12.0621	8.17641	2.61177	3.26958	4.7715
1230			6.25697	16.0866	77.1865	18.1141	0.0893643	0.509241	2.37109	6.70656	2.40537	6.73558	0	0.919257	6.46292	33.0454	3.59683	2.59957	1.66148	12.2904	0.0609932	0.82693	2.7231	2.17849	0.796051	1.97399	1.5541	0.222017	2.49392	0.555959	1.7177	0.102507	0.279068	0.0305826	3.39741	0.185907	6.07674	1.06273	0.146229	8.33859	0.71764	3.61236	0.110837	0.30306	10.8135	2.25744	2.64868	2.39307	0.145394
1240			4.28464	0	9.24551	18.0415	0	10.029	1.50621	6.2737	7.63627	4.47607	0	5.92436	9.90902	18.9974	0.582808	4.77808	3.88315	9.63129	0.10351	0.172636	4.2318	2.21368	0.618614	0.212641	0.0435172	5.3137	1.91309	2.05408	0.381523	0.040957	4.51612	1.18597	1.86608	0.0243587	0.757514	0.231711	0.159102	0.0464884	0.191658	1.68717	0.0780706	0.0404533	6.06903	1.87166	0.683042	5.32345	4.35838
1250			3.73199	7.29474	1.80723	6.62035	0	0.171151	1.91884	8.6138	5.60785	0.874231	0.0216662	6.55944	2.71202	15.8109	10.6272	4.41182	2.35096	5.19145	0.125322	1.94686	1.21269	4.64362	0	0.343794	0	8.07593	0.204143	4.41615	0.898809	0.084846	2.18619	1.66852	2.13444	0.148311	0.0203693	0.0204521	0.335579	2.95338	1.59094	4.74303	0.339428	0.138707	0.954182	2.65	0.945579	12.2086	0.969107
1260			0	2.7188	0	0	0	0.483545	1.60456	5.49905	1.39907	1.57664	0	7.386	2.67476	15.102	4.18532	0.79264	1.91228	2.79436	0	0	0.0305826	7.53511	0.262836	0.992198	0	1.04707	1.91664	1.96117	1.50163	0	0.292544	4.63694	0.355097	0	0.757751	0.921164	0.359755	6.03321	0.322958	1.28211	0	0.109029	5.5892	1.81983	0	1.19461	0.0417822
1270			0.261052	0	0.171745	4.20188	0.0535816	3.52402	3.63719	8.10792	2.38442	7.88342	2.30881	3.77658	2.98001	17.113	2.62343	3.18377	4.94831	1.27564	0	0	0	11.1136	0	1.50691	0	2.05748	0.334565	5.87217	0.565633	0.104795	6.16581	7.16712	0.143915	2.18279	0	3.24174	0.185227	0.0235514	0.838135	3.56024	0	2.36549	5.59868	3.53285	0.26545	0.298315	0.0200453
1280			0	3.72804	0	0	2.94233	1.77246	3.31695	9.39392	20.414	5.63673	0.352774	0.115634	4.46773	6.1691	2.6982	5.2765	3.7569	1.1829	0	0.427643	0.441217	6.37512	0.311524	4.52914	0	1.33687	2.99799	4.99117	0.0431816	2.03219	0	2.64834	0.36268	0.331492	1.47433	4.29472	0	0.0305826	0	6.65304	1.1309	2.72749	2.27976	3.3911	0.0414794	0	0
1290			0	2.39362	0	11.365	4.73372	6.47	2.28599	3.56973	4.8911	3.05776	1.12505	5.89685	0	10.8856	4.70551	0	0	0.0662519	0.0485628	0.645345	0	3.92662	0	3.96938	0	5.34836	8.16023	0.606272	0.0415688	1.73247	0	2.35134	0.862618	0.614659	0.198689	5.7016	0.253105	0.528045	0.1126	1.20193	1.39752	0.126131	1.66158	3.71162	0.41348	0.302204	3.99938
1300			0	0	0.119175	0.672272	2.55819	1.07489	3.08981	0.977265	0.13303	0.0671057	1.01074	3.40246	0	18.6496	1.00175	2.09055	2.43171	6.43875	0.0670957	1.64355	0	3.87132	0	0.421143	0.0617217	4.9407	1.36193	1.01956	0.191467	0	1.41171	0.022937	1.15636	0.626965	0.369477	3.54247	0.0200262	0.710952	0.590411	0.565165	0.766965	0.364038	2.27223	6.46779	0.0778596	0	0.113821
1310			4.80029	0.139992	0	0.294061	6.53749	0.811338	4.05002	0	0.499199	3.92521	0	6.32238	1.67419	13.2901	2.46407	3.62751	1.51744	7.87835	0	4.78594	0	7.16317	0	2.92677	0	6.63707	2.14614	1.12285	0.206635	0.0417065	0	0	0.293091	0.105813	0.524779	13.0894	0.040438	0.27992	0.904591	2.57665	0.521163	0.173654	2.23139	3.30121	1.18949	0	0.57676
1320			0.211041	1.12808	0.613197	0.41654	5.1821	4.82514	3.46704	0	0.251949	11.6623	0	1.36431	9.08967	10.7065	2.99403	9.32753	0.199549	0.105709	0.0418229	1.65622	0	7.81382	0	3.27187	0	3.66342	3.5986	0.66777	0.198359	0	0.83848	0	0.311914	0.0406017	0.842335	11.2193	0.0858056	0	0.155944	4.19385	2.30058	1.01988	8.90752	7.90545	0.118904	0	2.94893
1330			0.294347	0.524484	0	0.475421	1.03384	0.483237	2.98228	5.50965	2.31385	2.70159	0	0.400633	3.33972	12.2865	2.06391	0.202036	0.2964	0.102029	0.0204209	4.29919	0	3.70219	0	0.639271	0	3.02163	5.71921	0.244491	0.111989	0.0201541	0.185638	0	0.41343	0	0.0201912	0.847309	0.0888714	0	0.478574	0.159773	0.645588	0.102108	0.0858541	3.25058	0.0210062	0.162107	1.33702
1340			2.15934	0	5.59425	0.38096	0	0.707485	2.22894	3.92937	1.67975	10.5185	0.173433	0.992634	0.919018	11.0912	1.69661	0	3.98166	0.0703283	0.0414332	0.90734	0.0458739	2.03206	0.0797892	0.590237	0	2.03791	4.21061	0.150274	0.0472752	0.0200121	0.354135	0.97653	0.192738	0.546273	0.020591	0.246266	0.321837	0.0401577	1.5234	1.45289	2.86902	0.826746	1.74523	1.67422	0.573811	0	1.29803
1350			13.2357	0	2.37894	0.158658	0	3.74554	2.93072	4.58255	10.8548	11.8847	0	5.76287	0.97548	9.52164	1.56264	3.09686	2.87028	4.42375	0	0.557232	3.20447	6.19823	0	3.1298	0.0410349	3.07119	7.94959	4.42792	0.0410876	0.307363	0.671668	0	1.2881	0.184497	0.234812	0.207973	0	2.91686	0.0840924	2.57864	3.08522	0.154076	6.11353	2.66092	0.282579	0	2.16098
1360			4.56483	0	0.996918	0.253872	1.33453	1.81271	4.11961	4.64151	3.58049	5.44385	0	1.54376	8.01054	8.2017	10.4137	1.14875	0	9.12238	0.0696039	0.768423	5.95184	3.58938	0	1.82724	0.0203428	1.45209	0.118889	3.1359	0.106726	0.232681	2.30926	0.0551336	1.32287	0.0834614	0.602506	0.50204	0.0669794	0.302752	1.764	3.3955	0.523541	0	3.95897	4.99568	0.985543	0	2.40062
1370			1.00727	9.7897	0.124702	0.581954	9.9025	3.06791	3.19252	1.33956	5.74062	3.18745	0	0	22.8956	9.11286	4.67212	0	0	1.07736	0	0	0.985043	3.30616	0.825133	2.843	0	2.3115	2.22251	0.536123	0.0483311	0.327796	2.37368	0	0.410499	0.145146	0.840966	0.151619	1.40471	2.12779	0	3.88926	0.246805	0.0826241	8.2853	3.57965	0.517823	0	0.0734407
1380			0.569069	0.239909	0.731137	0.312737	0	12.918	3.08047	1.94226	1.9223	12.6851	3.13349	1.7248	4.85884	0	2.11517	0.314971	1.4744	0	0	0	1.47297	4.01025	0.0568922	4.00581	0.0443593	4.82363	3.28936	1.60673	0.104288	0.107339	5.33632	0	0.784227	0.0205249	0.687661	0.252843	0.0905004	5.93401	0	0.903067	0.174588	0.719541	1.55994	2.75205	0.54206	3.53984	0
1390			0.880951	0	32.908	0.56331	0	3.51515	1.70003	1.60513	2.27212	5.49133	3.44624	4.8091	0.603854	8.60772	7.11022	1.68459	0.185983	0.462877	0.0876198	0	0	4.19819	0	6.84547	0	3.32933	0	0.065977	0.0891762	0.0409489	5.16626	0.894421	0.0411291	0.0641105	0	0.365869	0.10342	1.74697	0	3.41931	1.29154	1.04969	0	3.26024	0.128796	8.66354	1.96548
1400			0.176652	0.0943384	90.4524	0.142772	0	3.08548	1.2435	6.15583	1.60621	6.1027	0	8.53466	0	30.9154	4.29933	7.77698	0.0903753	7.45749	0.127584	4.88104	0.997308	5.92127	0	1.64615	0.0203956	0.315642	0.0535196	0.320443	0.0425842	0.0200423	1.40771	1.0975	1.24091	0.186423	0.060772	0.328251	0.252426	0	0	3.42754	4.50901	0.624268	2.70889	3.56504	0.801604	5.55328	0.997547
1410			0.243702	0.643653	20.9819	0.0442536	1.94556	0.714411	0.698534	3.35033	3.54838	2.34111	2.78822	1.68835	3.14024	31.0042	1.0513	6.23131	2.26435	11.3927	0.0200019	6.08275	0	3.89027	0	0.261564	0	6.61109	0	0	0.16465	0	0	0.409898	0.906838	0.0617564	0	2.4034	1.36342	0.407612	0	3.33822	0.473556	0.411081	3.16758	4.07981	2.10146	6.79684	0.758282
1420			1.90478	3.88322	0	3.30849	4.45021	0.191149	1.1422	0	0.393269	17.426	0	1.12248	0	21.0671	6.98506	0.941164	8.10175	3.00656	0	0.336446	0	3.12698	1.03922	5.46961	0.0457191	4.41037	0	0	0.0406528	0.154983	0	1.26819	1.10531	0.10347	2.19792	4.44659	0.747821	0.23096	0	2.57558	1.1834	1.09019	0.19205	0	0.0624575	7.78175	3.54919
1430			2.67473	0.143992	0	39.2753	0.442282	0.135719	4.58525	0	0.0672102	21.6745	0	1.51507	0.882245	2.10649	3.77546	4.59491	12.2913	0	0	0	0	2.49188	0.879854	3.16181	0	6.03586	0	9.43809	0	0.126126	0	0	0.73851	0.0822189	0.135588	1.10025	2.46517	0	0	2.68265	0	0	0.184669	1.52976	0.0276146	4.3758	1.70502
1440			5.10606	15.7667	0.267201	13.5699	4.52254	0.110634	1.58821	0	1.4587	32.7754	0	2.76141	8.25154	7.53506	4.53824	1.06693	2.3424	0.585587	0	0	0	6.54617	0	3.24841	0	3.10517	0.137622	10.4049	0	0.0615196	0	0	1.27394	0.0852586	0.176136	0.318938	1.31696	0.422254	0	2.80203	0.931455	0.844781	0.0459242	5.84032	1.34953	0.0407631	0.0827248
1450			0	19.6205	0.0728856	6.65482	4.39633	4.2346	2.19694	1.52165	21.2577	14.199	0	4.06264	3.29546	4.01007	0.733737	0.611002	0.169818	0.749279	0.512431	0	0	6.71711	0.473463	2.41205	0	1.82528	0	5.98919	0.0200653	0.0631436	0.427844	0.0216252	2.29765	0.0406886	0.0201982	1.07148	1.08401	0	0	1.59279	1.56922	0.840507	0	1.80987	0.31734	0	0
1460			0	0	0.794288	21.1457	0.367416	3.20146	4.49258	5.16479	34.6119	18.3196	0	1.42863	3.37098	46.7466	9.12674	2.23801	0	0.955122	1.78168	0	0	5.38411	0.274104	5.8389	0	1.48984	1.15491	4.80709	0.126078	0.0425044	0.022937	2.81383	3.35741	0	0.0457927	2.35482	1.90111	0	0	3.93826	1.01625	0.26704	2.24146	2.39731	1.7631	3.19387	0.0207693
1470			0.108756	0	0	23.7879	0.297038	1.04109	3.81356	7.83626	13.2412	23.4312	1.14038	1.10367	3.58707	48.8425	22.4411	6.66028	0.0308909	1.14158	0	0	0	1.63789	0	3.18402	0	2.84407	0	2.7216	0.0422303	0.0202269	1.34202	0.115119	1.17697	0.188496	0	1.0673	2.06555	0.172774	0	3.26343	0.068753	0.401804	0.0438561	4.70967	0.049192	2.03793	0
1480			0.0223978	0.642757	0	0.901083	0.803523	3.0951	1.91198	9.0761	21.9322	5.50752	5.13454	5.43533	1.90768	55.907	19.3908	0	0.586648	0	0	3.30778	0	3.54926	0	1.7383	0	4.27616	0	3.16086	0.109109	0.296741	0	0.022937	0.260849	0	0.0951095	0.54794	3.21647	0.0999688	0	4.01115	2.20346	0.109583	7.38405	5.81873	0.0728576	0	0.0417771
1490			0.02027	0	4.20012	30.571	0.0229635	3.84583	2.13111	5.48261	5.43672	13.9194	18.8339	6.85069	6.90199	56.2234	5.68744	0.721506	0	0	0	0	0	7.00537	0	1.63197	0	8.76769	0	5.79345	0.108562	0.146504	0.234788	0.37831	0.112269	0.0204903	0.310749	0.299222	0.0511843	5.08677	0	2.76598	3.50675	0.168131	2.22114	1.60441	0.0275668	5.42246	0.127321
1500			15.1213	0	7.53128	1.02285	0.0229635	1.13644	1.89508	9.61555	0	6.45263	5.80735	0.737293	9.54607	64.2009	0.931194	0	6.02066	0	0	0	1.08681	7.03642	0.538807	0.278031	0	3.23205	0.119446	2.18348	0.152337	0.160339	0	6.99291	1.44834	0.0212846	1.67264	0.146093	2.60782	1.32687	0	8.31924	1.61402	0.255187	8.55441	3.03912	0.0732532	0	0.0433389
1510			5.19503	21.9644	1.47305	0	0.106538	3.56927	3.47896	5.08253	1.58544	4.80158	0	1.67925	17.378	56.9805	3.40616	8.29536	0.0216502	6.04409	0	0	2.89326	0	0	5.50782	0.0220915	3.6057	0.12233	1.52459	0.0200196	0.554576	0	0	4.62415	0	0	0	3.81297	1.06938	0.0486198	1.14517	2.46805	0.256268	3.36198	2.72687	0.303077	0.0238858	0.0437397
1520			5.78784	10.321	0	21.5949	4.00031	16.2512	1.35316	0.072839	1.70557	2.10548	1.81276	8.56207	4.99199	58.2188	0	21.8697	0.0672508	4.99653	0.0483554	0	0	2.83255	0.895939	1.66228	0	6.50427	0	0.718929	0.0613091	0.46621	0	0	1.16161	0	0	2.58942	1.86575	1.41268	0	2.64495	4.3652	0.36981	1.00433	2.72081	0.364617	10.4836	0.0206214
1530			6.54588	8.16953	6.11176	30.942	6.01172	10.3662	2.5769	0.822491	1.32912	5.58289	0	9.11531	13.6497	33.4333	4.61683	2.15117	0	3.995	1.43685	0	0.022937	4.2832	1.7681	2.84966	0.0206942	0.741266	0.405305	5.2969	0.103107	0.148353	0	2.70953	0.254312	0	0	1.0111	1.22178	1.36513	0	3.97685	3.01547	0.566707	0.064476	2.21821	0.614944	4.67504	0
1540			20.3074	3.5013	7.06913	14.5262	7.27855	5.55837	1.12697	4.34768	13.5502	5.16514	2.09241	6.43264	9.59246	17.6273	1.21378	43.8468	1.05134	2.32192	0	0.0324378	0	3.00067	0.845729	2.95395	0	4.72674	0.988575	3.54456	0.0896233	1.56762	0	2.49782	0.205243	0	0.113419	0.31456	0.0415386	0	0	1.85459	2.39392	0.34794	7.66894	4.09043	0.976515	1.58106	0
1550			13.8943	2.51067	1.52605	2.45679	9.27704	0.996973	2.734	31.9401	3.46245	2.15361	7.97956	5.48983	6.60694	5.1132	0.439467	8.23561	1.0415	1.77204	0	0.607272	0	4.43309	0.715762	0.469393	0.0239856	10.8506	1.80366	9.52098	0.189072	0.23403	0.0505038	1.14046	3.1102	0.0840129	0.083372	1.25744	0.149563	0	0.0427132	0.306638	0.793857	0.155544	4.38846	5.49793	1.85755	13.3991	0.0219762
1560			5.9812	12.9775	42.3854	26.0027	21.7407	4.22779	0.796026	41.8003	6.13269	0.145436	8.72781	7.9032	41.0016	12.7087	1.07992	0.754295	1.44385	0	0.801676	1.58225	0.12233	0.25314	0	3.04734	0.0861344	4.36132	4.919	1.7861	0.0204519	0.251231	0.192574	0	0.306924	0	0.918251	0.971048	1.91686	0.323034	0	0.526892	1.55874	0.538539	0.232317	8.33288	0.22411	9.42532	4.7919
1570			8.42239	7.98787	16.079	10.8479	19.4565	0.194475	0.460026	6.59596	8.50816	0	6.26818	10.0316	9.65823	10.8995	0.670874	0.363387	1.32257	0.847816	0.754674	0.83963	0.857631	2.12508	0.022937	3.5899	0	0.856373	4.5681	2.28171	0.162707	0.996344	2.55691	0.373919	0.422807	0	0.0817599	2.08978	0.946541	2.19643	0	1.75063	2.24397	0.0200224	2.91799	3.13464	0.880806	0	2.93847
1580			9.30618	0.0458499	1.0145	14.9205	12.0767	0.596558	2.62566	9.22271	9.15029	0	7.69499	20.519	13.3784	10.9062	0.792463	0.685299	8.85515	75.498	0.376529	4.14839	4.91497	8.58668	0.339215	4.68584	0	3.90626	7.8665	4.67424	0.0502536	0.0416253	1.38502	4.64789	2.29664	0.0414049	0.183278	2.35785	1.96265	9.13801	0.0481096	3.9812	2.99011	0.167023	4.38427	4.14447	2.75988	2.46233	1.6508
1590			11.9729	1.57928	31.4864	14.7002	7.26056	0.0210683	3.12423	3.05098	11.0117	0	1.11706	7.78304	6.43842	14.3533	9.25731	9.78126	9.25907	31.0267	0	0	2.17068	1.07493	0.499227	3.83709	0.0842733	7.61306	5.40554	5.68485	0.288532	0.180032	8.66291	0.0483554	2.34516	0.0461697	0.518838	2.48583	5.15887	3.28022	0.304187	3.83884	2.35383	0.565605	0.327981	0.820073	1.64796	1.37958	0
1600			8.90013	3.35749	76.0519	21.4011	14.986	1.26497	6.18239	22	11.7066	0	2.39425	12.211	1.77993	5.40526	35.5258	0.0995086	0	9.44398	0.395933	0.143095	1.77089	7.00698	0	5.52813	0.0957488	8.36312	5.69509	6.27571	0	0.241329	5.50716	3.01862	0.187431	0	0.31496	3.70044	3.76775	0.0477367	0.0497388	1.96299	5.41915	0.380318	4.06814	4.24283	1.13777	8.9257	6.21067
1610			3.42832	6.38862	13.8096	21.3852	6.47835	1.94182	17.5177	25.9909	13.0992	0.946244	4.55908	9.15984	5.11577	22.7928	4.59656	47.7638	19.7829	13.5767	0.294534	0	0.117072	9.74228	0.0780705	2.67476	1.74777	3.7994	5.96043	1.21147	0.226884	1.14822	3.81311	11.4658	0	0.122762	0.0415642	3.49736	1.621	0	0.865541	4.20521	0.439033	0.409306	5.23614	3.20391	1.08284	7.96682	0
1620			14.5082	3.10295	0.88822	16.6182	5.12864	2.46602	0.477905	13.22	21.9744	9.64864	6.44317	7.18157	7.22323	31.6327	51.4224	58.4758	7.30184	53.4401	0.565695	0.0933694	2.75538	4.90637	0	3.1844	0.0630477	10.6536	12.1851	4.22985	1.50006	2.66977	2.62795	20.7975	1.79969	0.717816	0	5.65072	1.74611	1.14143	0.979354	6.00355	5.51107	4.93247	3.52096	2.25441	0.932937	15.5183	0.0428427
1630			8.64932	10.0583	0.704134	23.4908	9.72684	0.644383	2.86196	19.5275	16.9764	1.49484	11.877	29.4885	7.67279	8.09301	5.11412	30.0335	5.84619	4.49804	1.29093	0	0.936302	2.75729	3.1472	3.01333	4.78313	6.69923	4.17304	5.42597	0.810483	0.492032	5.27595	6.01812	1.83856	0.0701114	0.276686	4.73017	5.00312	1.98264	3.8717	5.15103	2.98238	0.0641867	0.210535	3.19663	18.2961	4.99129	0
1640			6.16019	0	0.0203328	33.6292	7.96415	0.680008	2.41171	25.9668	10.8705	0.806241	6.5511	29.1444	12.4225	18.4068	5.36693	65.4075	43.8225	2.11753	0.150893	0.0841022	2.81755	6.3595	6.9444	2.4791	22.6906	4.60611	5.00914	2.48543	1.11837	2.56502	7.48333	7.09805	3.75768	0.0604704	1.99146	5.80436	25.1886	2.40028	10.5597	4.63473	3.2942	0.346832	9.30966	3.48073	9.8324	5.27508	0
1650			8.21369	3.38495	0	38.281	18.2661	0.442845	1.38692	23.8003	6.67181	0.560794	7.47911	5.50174	8.38487	10.3015	0.41288	25.1664	29.5475	5.97822	1.01065	0.378746	0.741562	12.2753	0.802228	11.3297	61.7063	6.59659	9.28875	9.36775	3.74055	1.07084	3.33547	9.64136	10.6774	0.119288	0.129836	9.01734	16.376	8.45269	13.8945	3.52224	3.0673	0.0583701	1.91236	4.75472	0.190025	6.65117	0.276235
1660			1.25992	14.1473	0.0433004	30.0359	16.1303	18.9475	1.9827	28.8237	5.81174	0.221311	5.12606	6.92783	6.96601	14.5139	36.9203	2.04142	0.168399	13.2699	18.1942	0.153243	3.18213	12.3759	0.259093	5.42829	20.577	8.96585	7.03084	9.36525	3.33119	2.29956	6.97002	5.30513	2.89079	0.171897	12.7874	8.89044	17.9797	11.4944	19.808	5.80558	7.46652	1.66905	4.44838	3.73048	17.3435	7.38906	0.911322
1670			3.54073	3.24801	5.00831	45.6895	16.6304	6.56274	8.95709	9.93936	10.4559	2.83832	8.26277	7.52232	5.97816	10.5655	10.5865	0.619791	1.71782	4.30137	27.5463	2.6766	3.70821	11.78	1.12926	4.11992	5.15829	7.18746	5.26121	9.6513	2.41069	3.2217	8.76003	5.08037	18.5796	0.081898	3.58689	8.96172	9.16331	10.3389	25.1857	3.25693	3.1952	2.43408	3.91722	2.95613	7.09989	4.58877	7.27415
1680			5.40706	9.58497	3.61696	50.3655	12.8503	9.29695	16.2497	9.18836	31.1333	2.02173	9.08607	9.91376	10.2272	25.6325	7.16747	5.45882	0.578027	50.47	0.555257	12.8634	4.22158	14.1214	5.41846	7.52894	3.14854	7.50063	3.03299	11.5036	2.29583	2.48305	3.8467	9.04374	20.1105	0.0415496	1.47184	4.97594	7.43685	10.9037	22.6397	2.75782	6.69991	10.2393	0.523928	9.30171	10.9925	0	7.19528
1690			7.72785	22.0696	2.12621	17.6374	7.72145	2.79189	1.13812	16.5831	26.7159	0.878576	13.9821	7.82363	11.2624	19.5719	28.0255	7.04273	0.118654	38.5211	0.952316	29.1551	12.7079	8.61517	2.78274	9.9622	6.32423	1.69766	3.78036	6.75176	5.68845	2.23094	5.36999	4.13359	10.0001	0.963701	1.124	6.79892	10.1004	4.32542	16.2915	4.03768	4.6834	2.16591	2.77248	9.60266	2.05261	0.0841022	7.58619
1700			4.36793	3.32395	3.03848	18.5059	12.1241	8.72654	2.59129	11.8438	7.12901	1.16987	6.36499	10.8437	8.74087	23.5261	29.3537	55.3386	0.224809	12.4094	17.0435	6.05466	10.3336	7.8599	11.3312	8.08523	4.91612	9.81141	8.99962	15.8526	9.79472	3.51149	8.73346	8.12404	8.8776	9.83355	18.8201	3.03492	7.56676	8.07616	18.5763	8.25031	4.66329	0.286406	14.8335	10.2431	1.38313	0.242013	6.97781
1710			9.77143	0.0700616	6.50702	12.0844	14.3282	14.6283	7.39194	19.1739	26.8881	7.98114	6.53656	5.24719	7.36266	20.0371	17.2663	22.8152	1.62937	5.3815	38.885	32.0022	6.2621	10.7447	4.96655	6.36121	6.40025	10.2626	6.71661	17.7373	8.77875	1.2281	10.7446	12.2531	14.3197	4.85649	5.83463	9.2647	10.023	7.31611	22.2727	8.44295	7.43217	1.61005	13.0914	9.35858	4.73303	3.61167	8.42302
1720			5.87611	24.3114	57.4267	12.2351	8.10195	3.55791	0	10.4046	27.4368	25.2689	16.952	10.4401	11.9849	11.4612	24.7432	7.08984	22.6793	18.7888	3.58359	2.53966	5.49912	9.81632	0	4.86059	11.1136	12.1692	10.6495	4.69877	4.31414	1.31607	26.2813	5.66428	9.0501	0.586656	2.14789	9.6544	10.4348	8.54091	6.94606	7.79884	4.4821	2.46651	5.06036	8.78626	7.47515	12.3307	3.67091
1730			4.20768	15.8437	5.77451	26.9413	12.2786	4.72735	1.8017	15.9659	6.03228	26.7064	17.4385	5.35621	3.86007	6.20314	2.28739	0.293229	3.21149	11.4355	1.16597	2.35635	6.91178	12.7245	0.279248	5.39628	7.05877	8.29647	12.1436	16.2261	4.0924	3.08708	7.27215	11.0555	15.7062	1.40466	2.86899	8.20362	3.12915	5.61304	1.638	6.21584	8.92737	1.68792	8.79468	5.73396	5.56899	7.39584	5.36688
1740			14.2455	14.8371	5.8423	32.5611	9.71644	7.40554	6.58283	31.4919	12.159	6.53166	5.36716	14.9168	12.8854	23.8746	54.6419	0.669635	13.8507	11.7419	0.551074	2.3786	7.24114	10.1051	4.22954	6.62279	4.4893	5.81559	9.87892	6.49002	3.5676	4.09847	25.5415	8.62425	14.0371	7.84072	13.1714	6.73757	11.9977	7.16254	4.90516	9.22237	5.59603	2.84486	2.26004	7.83247	7.67338	9.76643	6.73432
1750			9.59368	27.9318	13.2923	13.0088	9.87785	7.6438	16.8539	8.67671	11.8673	1.05243	14.7548	11.6485	4.44204	10.1989	9.3587	51.7324	12.0015	8.55166	0.354553	3.41034	5.17521	10.7827	10.0193	7.62434	1.00449	11.6348	6.89378	13.6778	8.47864	0.572204	23.1855	12.5236	11.3792	4.44061	1.19462	5.04613	5.84342	8.20668	15.2324	6.19477	4.24028	8.45599	3.86872	6.76865	21.759	10.0894	2.71464
1760			12.7037	33.0842	13.3458	21.6098	10.1341	15.1251	11.1203	15.4764	6.34305	0.0643756	15.7148	10.5003	7.34298	8.39412	43.9756	6.29447	17.388	19.4382	0.797774	0.934009	7.26167	12.3813	0	5.58812	2.31237	7.24162	4.49143	8.20829	4.1105	5.85593	12.2347	9.21865	4.34739	2.56682	0.431656	8.32159	6.32902	6.09765	17.8688	7.95867	6.81642	3.92982	9.22965	4.03643	17.1683	8.73531	4.41966
1770			5.23522	15.6293	11.5662	31.3379	3.52268	11.3908	4.63975	19.3098	7.86902	0.183413	21.0927	27.1689	10.8701	4.51747	2.72364	0	10.36	5.56087	8.23914	1.47023	10.0675	11.1454	1.74466	4.04193	5.79112	11.8223	8.25737	11.6866	5.23732	5.69738	10.0635	10.0416	12.5649	5.26035	9.70409	7.89907	8.36524	6.50341	3.87012	2.04388	3.17817	6.69743	6.83597	4.84837	6.61167	10.8208	5.47293
1780			3.69479	4.40775	2.50637	62.8301	9.7306	3.91728	4.12791	3.56572	7.07179	0.0212628	14.9249	1.69812	17.5171	3.58293	15.0209	0	10.1928	12.3931	23.9758	3.58331	7.94598	12.5267	0.679276	8.41854	8.39029	5.87863	10.0953	7.02061	1.19903	4.76547	10.1644	13.9788	16.7818	9.20317	7.57881	6.28455	9.72094	7.39017	6.69435	8.20971	2.67445	5.20353	12.4314	7.9664	16.3574	10.6197	1.17741
1790			8.11957	21.9873	3.34728	61.1242	13.0944	2.54585	7.33409	11.2612	2.60466	0.0292008	4.40372	11.7729	18.0904	15.0574	16.3298	30.6049	17.9206	10.6962	3.60364	9.55922	11.8778	7.65269	0.279522	7.35319	2.10128	13.6592	8.60471	11.9704	1.71029	2.61295	12.3222	10.0403	6.48918	7.3339	4.21069	10.568	15.2929	11.2218	10.194	5.07235	7.3793	5.00838	10.7826	7.3852	12.3962	11.6058	18.7429
1800			6.03814	10.6552	9.53509	75.3251	17.3372	14.5349	5.10681	20.1995	27.9516	0.232697	9.72493	28.0536	7.05604	8.03796	37.9061	43.5625	20.3008	34.0634	8.20593	6.91435	9.78973	10.896	0.140161	9.45661	5.3293	6.96014	7.97324	9.63026	2.8738	4.24226	5.95512	7.46732	2.51755	1.5972	5.09971	11.2518	16.0179	12.9042	6.48914	6.35787	6.09606	8.23944	6.56381	6.41645	9.05422	4.44775	7.99466
1810			4.11822	3.79799	7.14911	80.4098	33.9833	7.42379	5.68375	23.0258	35.087	0.109174	18.0433	32.4773	3.43571	12.9868	42.0202	2.50816	12.8643	4.76	9.97363	8.3548	10.9465	11.9489	0.360124	4.56627	7.04279	6.03222	4.15655	6.29048	1.77243	1.96121	15.156	10.1688	9.72688	9.71714	3.56918	7.83478	15.9532	7.34106	9.80389	5.61647	8.10493	5.60413	6.13387	12.8582	16.7514	3.81469	7.06495
1820			4.88871	3.63734	3.26647	83.7435	21.5453	3.32462	3.05666	9.08277	2.92413	15.2553	0.846209	6.11834	7.62264	14.768	24.3495	0.298521	3.6016	4.74006	3.25946	24.5097	8.33583	6.55366	13.4664	9.47372	8.18657	15.6637	10.5146	8.04391	2.50726	4.23293	12.3904	7.3183	8.2087	3.55135	3.13423	6.78451	4.43495	6.98498	3.60757	4.88254	5.85154	5.52725	5.01064	9.20699	7.91871	4.31627	9.79079
1830			2.69244	22.1078	6.63031	76.3812	21.6472	1.71743	1.15623	5.88798	6.60271	10.9591	13.0909	15.2134	5.01835	18.0864	8.06507	3.26966	10.5326	10.2233	4.55339	8.56035	7.63194	10.1004	15.6642	11.6891	6.68529	9.58737	6.47365	11.3385	3.68851	2.40916	8.74705	17.2267	12.4031	1.30028	12.9938	13.3799	3.39281	9.76815	5.12115	3.51209	4.79178	7.27498	7.42411	6.46347	11.3759	9.19321	8.04267
1840			5.26409	4.82225	6.76148	79.6564	14.8308	0.54652	2.47988	13.6439	49.7704	6.99539	2.25822	26.6353	21.2642	14.5334	6.98061	4.29362	3.81829	37.1487	0.021676	3.83655	6.86789	8.82301	0.996005	9.3557	1.61931	11.0995	13.6039	13.2423	0	3.24692	9.3266	8.54755	13.314	3.39859	1.57548	8.76421	2.76449	7.95068	3.2406	1.88217	7.03005	8.60454	1.88523	11.9209	8.48199	2.4232	3.9873
1850			11.6538	8.53006	48.3319	76.137	9.35197	19.5964	4.88189	8.39887	7.18751	7.31535	15.8933	29.9461	13.5615	14.3625	32.2156	2.20912	12.3854	16.8907	6.16658	3.0536	13.6551	12.1921	1.00772	10.1697	9.96596	3.08571	12.1427	10.5046	0	6.55743	8.88146	13.1725	16.0061	9.94702	7.19075	7.04441	7.06904	11.0458	3.3712	6.59756	11.1027	7.56132	10.3882	10.1496	7.70041	0.0962513	8.17058
1860			3.3508	14.6397	1.70893	83.4118	26.1506	15.0313	3.54324	13.2923	8.21191	9.99616	8.1225	7.88753	9.28065	11.2257	27.1133	38.3158	5.93419	0.899934	5.45383	1.7645	8.51324	8.98428	1.25052	5.71426	3.2921	10.31	8.73467	10.5759	0	3.20262	10.5879	13.2654	7.70966	9.15103	2.81136	10.129	4.48125	6.98832	6.48336	6.37725	7.89979	5.34384	6.89178	11.8721	5.44939	8.06555	0.759014
1870			12.804	4.08602	1.41339	73.0015	10.8045	6.21461	0.466407	12.4624	6.52057	27.6057	11.4717	4.30415	12.3703	18.396	31.0006	41.9628	1.18429	4.71015	4.88974	14.6593	5.93166	10.3064	0.0221253	10.4009	2.3232	11.2349	8.96656	8.63462	10.132	1.22694	14.8395	10.8785	16.3871	0.249213	4.52804	7.12562	9.42658	13.0647	5.79516	4.78596	3.69876	8.77782	0	8.65104	9.81824	2.68262	0.280257
1880			16.6579	7.39006	1.18495	56.9982	8.87369	4.72747	3.50349	18.6949	7.59169	29.2197	13.6406	3.02463	8.97627	9.79502	20.5766	45.5708	10.0249	15.1334	4.14308	10.082	6.49065	11.8713	9.2389	6.67751	5.16864	12.4152	6.61225	8.68238	9.18494	2.71883	17.9841	11.0061	10.9022	10.1225	10.9025	9.47898	8.6432	9.87426	6.66281	5.48933	7.53644	6.18491	6.02087	5.75524	6.59725	2.50337	9.45336
1890			10.2967	0.929001	1.59293	48.2627	3.69361	2.6878	26.0908	14.6545	5.20518	21.0984	6.08467	6.04352	16.5263	12.9824	6.17343	37.6389	7.16491	10.3471	4.48337	1.48668	7.5403	8.53383	13.9172	12.4286	2.59355	15.2881	7.78718	17.5461	10.7463	3.18712	11.5268	7.99611	15.2848	2.55319	2.95288	12.0773	3.91876	11.8101	5.02282	8.94067	8.64519	5.71854	4.6454	11.7338	8.56279	0.613167	8.14285
1900			5.02893	31.3504	4.88788	48.1034	13.2075	19.3318	1.4748	13.6022	13.9806	40.8942	7.43719	8.85397	5.45453	4.70506	23.813	0	1.39743	10.7838	6.07509	0.717453	7.39088	13.4132	7.49299	9.51127	1.62006	13.0338	7.59651	11.9706	10.2346	1.60939	10.184	8.5858	9.73046	5.71652	6.22927	8.18742	4.87933	13.5068	29.2161	2.58103	6.33913	6.23447	10.6291	13.6956	4.8245	8.89805	8.67759
1910			10.8729	28.1496	5.88363	7.9485	10.9245	0.91439	2.61221	8.11512	60.3611	32.378	10.651	13.7437	6.03282	3.76141	21.5571	0	5.99653	4.53984	7.25396	3.79724	9.97839	9.68352	5.49194	7.6742	5.72848	5.16403	9.61519	10.9543	7.91154	3.65539	7.35772	27.2737	8.20495	6.94375	3.06661	7.39768	13.073	5.05797	17.5336	7.04423	3.86537	14.3485	13.8452	10.4418	8.52185	8.83313	6.89831
1920			5.14296	0.0765451	1.32206	25.5258	10.7716	5.74473	1.73809	5.05764	1.50066	18.7811	6.84769	9.50056	8.58021	10.0182	25.5012	0	12.5819	23.5644	6.45819	3.96474	10.3709	14.5386	10.8321	15.1849	6.55685	10.1287	10.5172	10.3084	9.36108	2.77069	14.3365	8.17022	9.04082	10.661	3.77282	12.5926	7.37261	4.50365	16.0612	4.46386	7.28246	8.93048	7.57209	9.6185	9.74875	2.25253	2.81645
1930			6.05806	8.0348	7.94738	27.4354	5.59796	2.00102	2.40307	18.23	3.91636	12.2876	14.7113	13.2734	9.54928	24.1302	22.9228	0.0440232	15.1788	13.1556	7.97615	5.41207	7.67971	11.2954	11.6219	5.24233	7.82021	14.1134	7.90386	15.4155	3.24583	2.16026	14.9305	11.321	8.56023	4.60307	3.61225	9.0711	6.32902	10.3797	22.8625	6.70592	6.01005	10.7761	11.7069	8.8398	9.89342	5.17469	3.8401
1940			13.1372	27.9242	21.907	47.8409	5.57803	0.984589	3.14011	17.7572	4.37936	5.53082	9.51513	11.475	8.42278	8.52341	11.5086	3.21116	5.80127	11.3589	1.38387		10.494	9.36858	5.84841	13.3975	3.82924	11.0767	9.97463	10.1652	6.48777	3.65861	9.68403	6.29319	2.05658	4.01042	3.37971	6.23771	7.43661	12.9681	0.12601	1.40292	2.22074	5.65024	3.68139	10.7449	11.4308	3.72724	2.64307
1950			5.30761	4.02876	4.88885	23.5174	12.7833	0.86018	2.26879	16.6056	17.9818	1.99553	9.70162	14.9651	8.65285	5.96312	24.5988	22.5558	5.20967	3.86393	7.65098	0.589008	5.4169	11.9318	1.52569	5.14499	15.9938	8.77292	1.93869	7.66282	5.75267	3.18229	12.1801	6.10129	11.8298	4.83637	4.93271	9.8435	4.56187	17.5298	9.88306	7.10026	2.82267	4.8884	9.3589	9.85331	2.81385	11.6275	2.98459
1960			7.15048	2.43593	2.79158	29.076	10.6612	0.864859	9.70957	24.5116	10.1588	11.0179	18.9615	3.84012	14.1851	18.5713	38.3931	10.2915	5.14559	23.3811	4.82625	19.7993	10.5835	10.2717	11.4043	10.6781	3.14059	13.1016	5.23508	10.6161	6.87478	4.47529	11.377	5.04891	10.6876	5.19957	5.74484	7.28497	6.36243	7.6746	29.8716	5.99501	2.83536	5.50777	5.03213	8.43293	7.06916	4.56859	2.74562
1970			1.45183	3.4874	28.3747	20.3932	13.2736	13.5912	3.64339	11.2791	7.20666	13.1949	14.7836	10.7734	7.17117	23.041	19.7382	1.83795	8.5474	9.62001	5.05217	6.60025	8.36641	6.89939	11.0833	5.73146	7.39223	9.34552	11.845	9.59469	7.47963	1.41267	12.8584	11.1324	9.34134	12.7096	3.9837	13.0462	9.32152	8.49326	5.35115	3.45004	3.8936	5.67572	10.0522	10.0938	9.59838	5.25052	3.66804
1980			4.64858	8.84252	11.9487	37.0639	14.3682	0.3697	3.08662	14.1557	52.6071	11.4429	19.8905	4.40836	14.2493	10.7505	12.5713	5.24029	19.7547	17.528	5.09099	1.92316	11.7688	9.6855	14.5084	7.25726	8.54035	2.07135	5.06899	11.2072	7.77728	3.83011	13.1276	5.17024	6.12648	5.44234	4.01878	9.54409	7.69609	10.7036	10.9605	4.19274	1.05085	13.1154	13.2574	7.16567	11.4715	1.17407	3.74934
1990			8.92192	19.113	11.1777	18.5961	8.28283	0.765305	21.429	15.0146	48.329	13.2664	8.61864	8.46986	10.3707	21.1726	21.0417	1.62206	9.08573	8.62101	6.58508	2.45033	11.5638	7.81223	4.56454	11.9565	8.86553	10.0631	7.8548	13.5249	5.08497	2.00957	12.8903	7.09702	7.3145	5.92667	5.85155	9.35859	9.90606	10.5701	5.17051	6.29191	4.67198	14.7249	8.2604	8.54472	4.47086	4.48145	5.37887
2000			5.52716	0.202438	6.59187	32.4446	5.35517	20.0673	0.875557	49.1132	3.823	6.46346	12.3751	9.57779	19.118	11.9998	16.395	7.33398	9.23696	10.8764	7.90353	6.91547	10.8612	10.6946	6.50402	7.49723	6.576	6.29326	6.80915	8.1552	2.62127	1.87789	5.14281	7.45915	4.70451	2.08379	3.67353	7.49945	9.2425	8.31064	3.32648	7.78122	5.1052	9.30617	3.13625	8.94007	12.5172	5.13281	2.40487
2010			5.60817	5.57436	7.59092	45.6024	8.34905	0.395404	1.55613	15.669	8.29173	14.0339	20.0721	11.4634	9.43576	19.2572	16.7899	32.3219	3.24517	13.3868	8.29965	1.32815	7.13662	10.7645	4.83342	12.6611	4.7714	12.2442	3.31091	8.88834	3.59999	2.50404	10.9431	14.3203	12.9531	4.85189	4.14868	6.49934	6.0264	9.94767	12.5673	6.65521	7.08965	13.5013	1.14432	9.33809	9.70955	6.35466	4.26268
2020			8.84128	7.35776	4.45574	21.0757	6.54015	0.129359	0.977683	6.85515	17.0181	18.9965	3.4364	4.91372	6.84785	6.25064	31.5463	18.2775	4.06241	8.42908	7.31247	1.00344	7.5926	12.6633	4.52232	13.781	11.5307	9.96999	11.542	16.8323	13.6315	5.86503	14.5223	7.07718	8.86828	7.98549	5.82518	9.33041	7.27962	8.26767	13.8278	5.74796	6.39102	12.84	14.3205	8.61839	13.1301	3.4374	0.220412
2030			1.0671	22.4789	18.6669	24.4268	12.3745	0.14244	2.32603	11.7836	51.1749	12.2411	6.92828	10.0711	8.4691	3.67171	17.7912	1.57912	11.8124	15.7716	6.34919	24.2236	14.6215	12.0251	3.14446	6.87803	4.36557	8.19207	12.8341	8.4342	11.5665	3.26243	12.3159	3.75957	14.2355	11.0593	2.20543	8.42644	7.42796	10.9423	5.30606	4.22332	4.77927	7.33406	10.7007	12.322	14.7042	12.3948	0.340324
2040			4.12118	7.02951	3.2196	21.8086	10.4531	15.6576	2.96618	20.7516	25.0737	12.0507	10.7686	2.79304	2.91014	15.2699	48.7303	3.11978	12.402	16.6389	8.38212	3.41594	11.2635	7.18909	6.03645	3.49677	3.30761	6.27156	7.68701	10.0733	7.54246	2.58366	10.5981	5.59394	7.26981	6.35509	3.30818	6.80889	5.21423	9.14817	6.19492	4.26831	2.659	8.77515	1.85517	14.3862	25.5117	14.8706	0.0362536
2050			7.61032	0	4.26908	15.8738	6.25744	13.4102	0.626166	24.2028	7.38976	10.6259	0.424249	4.68059	3.32736	17.7038	7.96756	40.56	4.81872	10.4136	1.82655	1.11734	10.4407	17.8399	1.72744	6.22859	6.50858	13.3282	9.89977	12.0582	6.2602	7.06398	12.9608	13.9434	9.31608	10.9439	6.59294	9.67504	4.4662	5.58316	4.6949	3.51288	5.58418	7.70944	8.15297	8.31151	5.13495	10.9477	0.605529
2060			4.64505	6.82309	12.4578	23.4814	22.869	0.295268	3.29636	7.57613	5.44439	6.45249	3.2185	4.77212	13.0534	12.3054	24.3161	4.12146	5.88611	5.02682	1.29093	1.03691	9.14834	17.1721	5.71097	6.37249	4.74733	13.0757	11.8759	12.608	8.05258	5.54975	12.5297	10.3205	4.28012	4.79529	4.20856	5.95315	8.4576	9.43036	9.57913	4.78676	6.89133	8.65907	4.51425	10.8188	3.88852	13.7067	1.14706
2070			7.69415	13.6115	3.04432	24.3159	4.94264	0.196972	1.10026	8.72929	32.0774	7.55329	8.39787	6.50302	9.97037	9.32946	11.9794	1.1512	11.4873	2.8122	0	5.18186	11.1457	6.47101	8.26576	7.36974	7.64194	11.7844	13.9336	10.9366	6.94132	5.87125	11.2192	13.5445	7.6899	9.10054	3.62099	9.4217	11.9657	9.26499	7.67253	6.69074	5.56482	10.2339	1.36302	4.61797	9.34291	15.6368	12.5601
2080			5.4696	2.28591	9.34465	19.8096	11.4037	0.238114	0.607389	12.7662	6.91725	10.2041	8.30124	14.3764	8.5477	25.5791	2.98866	7.22025	32.1796	6.19183	0.252693	5.70008	15.1565	6.9557	4.48397	5.64863	6.16824	13.5736	11.7924	8.65687	6.33822	3.72609	11.024	7.81883	4.69958	2.85917	0.993693	10.6083	6.36962	7.84603	6.5247	7.39219	2.14794	10.8186	4.54192	8.35809	10.5407	5.79969	11.469
2090			11.7632	0	1.22263	17.9728	5.69731	2.4508	0.505462	18.4522	3.66726	9.3303	6.88435	12.0334	6.56031	14.6379	3.92034	0	3.43215	3.41594	0	2.06479	7.75501	8.22686	0.783772	9.90135	7.39607	7.91814	10.7104	4.3212	8.80472	3.28341	12.705	10.3701	3.9949	8.65526	7.49439	4.50424	7.06739	7.17068	7.62279	10.0312	4.73186	6.17337	3.4238	9.51724	14.0624	13.9924	3.63857
2100			8.62752	0.470136	1.00982	16.4896	9.69321	2.12154	13.2629	5.74444	2.72542	14.4451	9.02049	4.28167	8.86164	6.65691	18.8616	6.4612	4.32909	2.96621	5.23573	3.70708	8.09173	12.728	0.852002	5.21285	1.86301	10.9949	10.3514	11.2291	6.43746	6.42758	6.00803	7.26357	4.3338	7.81426	11.7546	9.10444	8.17	10.0766	5.11186	4.84678	3.79309	8.995	2.90771	7.73504	22.1008	14.3104	7.83532
2110			11.3268	15.5503	3.92528	11.488	4.65952	1.50179	3.177	15.4116	44.4318	19.3409	2.71631	8.68382	5.33646	9.57574	48.3952	36.0731	1.89103	4.17522	0.794164	7.23294	4.83633	10.9699	7.282	2.8277	1.76823	6.82569	7.29101	7.99875	8.9304	3.66039	8.04659	8.53653	7.07966	9.62798	2.4324	5.0365	5.2412	9.23356	8.87524	3.8376	8.06388	7.98076	3.77251	10.5972	7.96308	10.2765	6.06027
2120			5.49049	16.7293	4.40134	25.7043	13.588	13.575	1.20383	10.1346	3.489	30.8166	4.35316	7.51715	5.79165	9.2234	15.9531	6.19326	8.75003	42.6472	1.18244	4.08281	7.54118	8.18531	0.329502	5.70741	3.94234	11.8818	9.12356	6.61497	3.46795	2.34219	13.3008	2.04984	4.85398	11.7151	5.50102	6.98725	5.79033	8.2153	8.37807	5.56972	12.1974	12.2055	10.3889	18.4074	7.07596	12.9774	6.49526
2130			3.91301	0.750445	0.822189	14.8066	8.18202	7.02244	0.239435	10.9218	6.1201	20.4469	11.0451	13.5589	5.17838	5.37143	18.8137	2.21236	3.54716	60.3601	0	0.78698	6.64871	10.7043	16.2923	7.20542	1.39252	8.58277	8.45388	4.84905	4.96616	1.38451	12.5911	7.8931	4.72155	4.25393	4.34771	6.83699	6.27142	6.50343	3.51955	2.51928	3.10388	10.3683	6.4009	5.69927	7.51688	9.43877	0.70336
2140			13.739	0.482624	0.567245	0.17455	6.34256	4.18217	0.124937	7.26723	32.8706	19.2418	13.0912	8.9596	11.9777	17.1265	11.9515	1.34044	6.19938	3.84045	0.163742	4.36779	6.90109	11.221	2.2267	5.97621	2.27167	7.53557	5.76434	6.71658	9.08262	2.48324	27.9402	8.73506	4.73371	6.90556	5.35767	7.40931	3.75119	6.20589	8.21433	5.33497	6.77368	4.08071	12.5885	20.1822	7.66766	11.4298	4.54638
2150			7.18048	7.49735	21.2927	10.4305	8.34125	3.84314	0.505827	8.37513	11.6995	10.8301	3.53422	8.71227	3.11572	12.834	12.8837	8.01506	17.2941	0.316003	0	1.47774	5.7673	5.83169	0	3.46337	0.863748	5.80628	6.9951	8.7362	5.65765	4.83624	11.2489	6.05564	1.15299	4.58195	1.05319	3.85543	8.12905	10.2511	1.78189	7.65037	8.77923	8.59954	8.75543	11.6138	5.80656	5.7409	5.02306
2160			1.70347	1.89956	2.47395	14.6123	11.9671	3.57442	3.47832	24.993	7.70285	5.04725	14.3938	13.0537	18.0032	10.6513	5.9115	0.2978	16.3655	0	1.10286	0.548798	8.32208	11.5591	3.9412	4.8874	2.44441	8.29369	13.6603	4.16556	2.27072	5.14269	10.0476	2.13718	8.40648	3.00312	7.08689	2.90402	8.31878	7.28612	7.33352	5.33944	5.60004	0	1.21293	3.57074	7.5271	12.3992	5.1764
2170			2.73576	14.9733	1.89628	0	11.3662	3.27692	3.10893	4.14388	2.6946	12.9886	8.34392	3.82323	4.72626	16.7207	18.6037	2.69114	5.19347	2.21913	0.0799952	2.92618	7.34394	11.5249	12.2833	2.72415	0.226145	6.90826	3.24489	3.22252	7.08879	5.37681	9.56683	8.87689	3.2552	1.12859	7.29384	2.92713	4.39021	9.32114	11.1437	5.31429	3.7969	8.21271	2.25035	5.99055	9.6713	6.15022	5.35607
2180			4.84169	12.5176	1.84874	0.443962	10.2193	2.4095	0.499059	4.91238	2.95487	11.9228	2.25413	4.02593	2.38601	1.24551	10.4365	0	1.46797	65.4354	2.05467	0	8.06087	7.68159	0.62309	4.01653	2.07757	7.44408	2.41933	8.00803	3.38787	2.77635	10.0522	6.44326	6.95862	6.62557	2.59365	7.27781	6.33569	5.05919	2.52038	4.70059	9.15686	3.09412	7.4059	5.77145	6.35713	6.43997	10.43
2190			1.53865	13.6598	2.6947	28.9231	7.78967	2.43018	1.55763	6.7309	1.67886	7.45075	10.6025	7.12381	8.3387	13.7171	1.34663	0.109867	1.07909	8.49128	3.38829	5.91329	8.07209	7.36493	5.69663	2.81949	0	10.2654	5.61892	3.77197	1.04412	1.96918	8.78044	4.71414	2.4176	1.94774	1.40304	5.05608	3.72364	10.5449	1.73602	0.682081	4.62985	1.22487	4.95417	11.0594	6.70231	1.72842	3.74318
2200			6.23051	0.910581	3.25941	16.2589	8.13438	4.01359	0.932669	4.75454	30.4114	0.533397	0	6.72927	4.24865	17.039	10.1508	17.5716	11.2513	0	5.57468	5.16519	10.3118	16.4641	7.35309	6.93361	0.0810024	7.23549	7.41208	5.7227	4.38331	1.25222	8.85815	4.80936	5.84678	1.29568	1.56225	5.44815	2.83362	3.26015	4.87936	0.415184	6.19108	0.435802	0.844962	9.06545	1.75825	6.67948	4.12039
2210			0.249715	2.05134	4.46919	26.466	18.628	2.74329	1.01365	7.42194	14.9086	10.6555	6.6465	9.25394	5.88774	12.1509	2.40976	5.98446	5.01021	7.1428	1.76031	0.702893	8.72369	8.4133	12.8293	6.30836	3.36282	6.81228	5.02671	6.7976	6.82977	1.63109	14.9903	9.0243	3.29113	2.2036	0.740464	3.26146	4.17964	2.89374	2.34174	4.91971	5.55589	0	2.7905	8.80722	3.7976	11.5081	4.90368
2220			10.0746	12.1399	1.11572	13.3721	20.9368	1.91382	1.15693	11.0614	1.2006	1.45928	7.92232	5.19123	3.37755	13.9148	0.692045	7.77923	21.1156	3.88064	2.96372	2.78424	10.9398	13.3781	5.01132	4.43085	0.0604995	8.13369	4.64801	6.43957	5.76984	1.07221	18.3133	4.84515	5.05521	3.19771	4.9356	10.6679	7.01713	3.43846	1.07825	3.81694	3.76867	0.198815	15.0646	17.1359	6.47689	4.20363	2.48258
2230			5.94324	8.89549	2.2721	5.24855	6.68776	6.35995	0.667001	7.87875	8.47366	3.06249	7.61264	4.99958	6.82455	8.51149	1.49896	7.70654	14.2823	6.50617	1.21033	0.099644	8.59801	8.59874	0.368485	5.46188	0.10909	5.00198	7.70343	5.25312	1.08515	1.02208	6.16156	7.92374	6.6078	1.15482	5.56491	5.8157	4.25723	7.0104	0.235469	5.5046	7.25556	0.152854	9.32581	9.79625	9.83554	0	4.22494
2240			4.56335	3.71302	2.54637	8.14207	7.52745	4.4333	3.02851	5.88148	13.4684	1.99987	9.75981	6.26224	2.56552	13.2772	17.5018	6.1071	11.4481	1.18346	0	0	9.75247	11.0529	0	5.75345	0.906404	3.41409	5.12901	6.29514	4.99223	2.88503	2.77961	3.12367	6.22778	6.44526	0.504669	5.40656	4.75583	5.3245	5.28984	7.99343	3.47805	6.69194	5.91093	3.15518	10.1365	9.5326	3.36232
2250			10.9454	6.10851	1.94754	11.6363	3.11614	1.46846	8.32632	1.05085	0.518856	2.74063	10.1824	7.37125	1.15669	7.58233	6.9604	1.64636	7.36195	36.021	0.0216252	0	8.90788	8.76271	0.0556612	7.25783	0	3.55818	6.3363	5.05778	4.82378	4.46279	1.16262	1.68761	0.717508	1.17455	4.00465	4.11654	10.2629	5.49829	1.58329	6.15734	3.20801	5.55939	5.21071	4.74745	6.57899	2.88266	4.23137
2260			1.42683	13.4554	0	37.3672	15.6755	3.69807	0.460211	5.57429	7.49291	3.35299	7.86356	4.75074	15.7296	8.19723	1.38617	0.903985	41.0787	17.8689	6.62786	5.07141	12.1209	10.5195	0	1.73984	0	5.50128	6.17102	5.93838	2.49709	2.43109	0.30529	11.8705	3.36932	3.73528	0.383329	1.436	7.478	6.58643	3.82768	2.7482	9.33432	4.4926	8.32437	9.35299	7.88961	7.54859	6.1279
2270			6.44263	2.12115	0.705846	8.89058	10.1254	9.39447	0.317026	6.91828	9.56392	3.78776	6.8539	5.41082	5.15573	15.6072	6.11493	6.20501	3.26149	14.6895	4.88781	6.74662	3.22388	8.80546	1.23412	4.17048	0	9.2506	10.0627	10.1501	3.84464	1.82596	2.51323	7.76525	12.902	4.54688	0.326594	1.8209	3.23986	4.93117	3.99363	4.7309	2.8801	9.05715	6.02157	5.53765	12.6075	2.36625	4.87099
2280			3.30844	7.07522	0.647788	11.5397	0.495942	0.326539	7.3208	10.0072	9.10929	0.899157	0.727032	19.6731	0.415699	19.2019	18.3058	24.474	3.29913	5.87572	3.14531	3.61327	3.28916	6.17622	0.110684	4.74469	0.2186	7.03443	6.8738	8.61877	1.33383	0	0.50072	3.77404	3.44732	1.55811	0.442428	5.5303	4.5616	7.69547	4.62145	5.08411	3.85364	0.022937	9.00271	4.01144	7.42822	4.06218	3.87876
2290			9.97783	5.74457	3.36953	11.7691	0.130763	0.285093	2.89353	10.0222	2.02689	0.119567	0.52804	5.06545	0.266475	7.19162	7.07845	0.205116	3.33991	1.53917	1.69213	1.27175	0	13.2454	1.66013	9.5004	0	8.64585	0.970924	5.832	2.39117	0	4.45801	3.13262	0.919442	1.27471	0.200547	6.74974	2.94493	2.98126	1.27588	4.04942	6.97034	1.98787	13.7064	5.57917	5.60111	3.37136	7.54476
2300			4.41981	2.58347	10.3278	8.42547	4.33926	0.431331	2.75365	6.81547	4.52859	0.0459271	0.706365	7.08318	4.94176	4.85105	16.3416	1.89974	0	9.56054	3.60462	5.8877	0	6.21063	0.0495344	8.57967	0	8.79171	12.0211	5.10763	8.09346	0	1.62972	3.12997	4.78491	6.78792	0.645673	7.44206	7.4548	1.90345	2.39656	3.82969	6.87235	1.21873	8.6109	3.19707	6.75713	11.9396	4.71699
2310			6.82339	10.6757	3.91091	10.1569	4.17944	0.37548	2.70034	1.48549	14.8	0	4.38366	1.18787	0.928227	3.9352	5.05436	1.47405	3.70135	13.0457	6.13689	11.2746	0	5.25166	2.22758	4.13525	0	8.89095	7.49841	3.58658	5.15963	0	3.40483	2.9018	3.8546	3.8267	0.117742	4.17605	9.83466	0.989013	3.13797	5.52145	3.98297	10.5524	3.67704	10.7156	13.8121	4.48418	2.25937
2320			8.20139	4.26895	9.01061	24.3802	7.08458	0.500601	2.57482	1.1316	14.3327	0	0.289207	8.21583	9.96336	8.04259	5.23036	1.0234	4.51158	14.7808	7.175	4.96196	0.42523	3.02604	5.0121	5.32372	0	6.68246	12.7341	3.35526	8.87747	0.344054	3.72337	0.305006	2.81401	2.40179	0.0626718	5.78007	13.6313	2.41261	4.56959	2.19799	6.53558	9.35571	6.66553	10.0279	10.811	6.52926	1.48716
2330			4.17347	13.7291	3.83167	6.85894	8.36607	0.0629858	2.79922	0.0275987	3.90842	0	0.0229635	4.75876	5.97926	5.97377	1.30549	6.27779	5.65083	19.8635	4.33107	0.469993	8.61734	8.1267	3.73288	5.68957	0	3.49932	4.80628	3.7257	5.78064	2.3482	7.58505	1.33683	6.14394	0.531436	0.224	13.1731	8.13006	0.0477039	4.50323	1.99323	3.29742	1.0757	11.2636	10.3329	10.5768	9.21639	1.41883
2340			1.56141	5.84264	5.37734	5.54405	4.64007	0.611838	2.83803	6.74455	2.07506	0	0.0462993	16.5428	1.49939	2.33406	1.35294	2.81216	5.1155	16.5723	4.68413	5.46637	6.91554	6.03112	10.4132	4.38497	1.19901	6.79313	3.11602	4.91493	4.61732	2.53034	0.490162	6.13203	7.66912	0.161193	0.217892	5.84544	3.70135	3.25495	8.7321	6.22519	3.2942	7.09107	5.9292	7.12695	2.38108	6.76112	0.264419
2350			1.75549	0	0.518729	3.88348	11.8545	0.804814	3.57365	3.80394	14.072	0.106171	0	1.32858	9.78408	2.98621	7.349	6.65593	2.5735	8.5136	6.23414	2.6218	6.53848	6.73004	5.93642	5.13239	0	5.05709	7.2174	2.16111	0.556362	1.78439	3.77348	4.61063	7.05808	2.46217	0.320591	1.31228	8.91856	0.704985	3.49441	2.99483	5.52519	0.022937	9.93057	4.58637	0.0208595	2.07353	1.17431
2360			4.80596	12.6545	5.50649	8.28416	1.19028	0.712717	0.0459271	3.39552	7.80261	0.264425	0	2.31308	1.81553	16.2075	1.01486	3.88471	2.09012	3.81243	2.31302	5.47156	8.13481	5.67716	0	4.40561	0	6.24462	3.94041	6.24551	4.94859	0.045874	2.37232	7.92621	0.492481	4.94636	0.177434	9.85219	6.26572	2.45392	0	11.1941	6.24574	1.14363	4.83559	6.13117	0.112734	9.30096	0.336305
2370			2.44677	6.84919	3.42175	10.4805	0	0.329035	0	0.740111	5.50384	0.740346	0	6.94421	10.8426	11.5021	0.252599	3.14457	4.65326	4.97948	0.184881	18.4193	10.6161	9.60332	0.191821	10.3026	0.369805	7.4583	7.81967	6.0252	7.35895	0	7.06364	1.20968	2.49709	2.90514	0.26247	9.05354	5.76031	0.143162	8.02887	7.82863	4.6438	2.20256	5.92221	6.36095	2.28769	7.58828	0.466992
2380			1.52975	8.02331	1.54328	9.10061	4.26706	0.882924	0	12.6548	0	0.251594	2.18935	4.32741	4.31798	1.399	5.88097	0.65803	5.43576	0	0	3.8169	3.95568	9.7112	0.0305826	3.03341	0	3.60752	7.77571	0.0891242	0	0.271013	6.3116	3.21288	1.98899	0.519546	0.259009	9.43064	4.90924	0	7.44479	8.11739	1.88817	0.0324378	1.31826	5.4664	8.31489	22.117	0.0634097
2390			0.220701	0	0.674265	10.4308	1.83905	12.7197	3.2288	7.40801	5.37435	2.70296	4.38434	3.88123	1.26195	5.98421	1.98504	2.92779	3.63252	0	0	0	9.00918	2.05818	0	4.4468	0.147064	7.55431	6.48777	9.95902	0	0.0895285	11.5358	3.39869	3.93427	0.983769	0.207584	6.55548	5.15928	0.572637	3.33655	6.67369	7.2304	10.9947	1.52999	5.94182	8.53406	8.10241	0.0612359
2400			1.46213	0	1.72951	5.94196	4.54236	0.132764	2.52313	7.02624	0	6.59522	0	12.5496	1.21452	6.96291	4.04408	3.32373	2.39821	0	0	0	2.01878	4.71486	0	9.0726	0	7.76004	1.35815	3.12588	0	0.49114	7.0664	4.43054	0.147082	1.5416	8.06241	5.36122	6.5793	0.0614452	2.50755	0.0841892	4.36476	5.66987	8.68234	6.08324	7.19929	4.10516	6.40184
2410			0.0417539	21.7069	0	8.88265	3.13514	1.15772	0.943351	0	13.8229	9.64296	0.0229635	7.31996	4.03862	4.91198	0.183708	1.63806	33.5683	0.320468	0	0	8.81774	10.6341	0	3.82706	0	10.1388	3.08899	5.40598	0	8.4013	3.13158	4.74004	0.147023	0.206069	3.02722	10.0513	2.25229	0.0547603	4.04128	5.00301	7.7523	0.222077	10.6687	9.96192	3.91843	3.78717	0
2420			4.74395	3.09937	0	7.99723	0.392307	0.874073	2.04205	0	0	7.72632	0	9.06318	8.94485	5.11659	13.4133	2.2289	21.5594	1.33756	0	0	6.19545	8.8817	2.37333	3.65082	0.252307	4.20599	1.73453	0.0657281	0.236039	4.52466	0.809852	7.06784	0.326041	0.702988	1.14818	11.0175	2.06012	4.8546	8.22051	5.02037	6.2593	3.29825	11.872	5.99692	7.0278	7.69487	0
2430			2.03508	0	0	0.686285	1.06595	0.0200301	3.66541	0	11.7349	5.48569	0	3.85111	5.54919	4.29874	3.21075	0.0249056	12.7252	4.26253	0.462911	0	15.8657	9.3155	0	6.68065	0.115037	6.25526	5.8225	0.107549	5.05365	5.20127	4.0039	4.83277	0.307362	0.0214204	0.364892	7.18208	5.72238	0.594275	4.23569	9.78196	6.55771	5.10629	8.19533	6.44831	3.82011	8.61648	2.51594
2440			0.0203828	0	10.1193	0.881525	1.15801	4.59582	4.7239	4.4558	2.86758	1.24127	0.0229635	2.04461	0.654141	0.764772	6.81604	3.40813	9.33061	0.30004	0	0	10.0589	11.0313	0.220896	7.54446	0.152913	2.31696	3.32613	0.666934	3.65656	4.13211	6.51651	2.61909	0.161746	1.51625	0.418277	2.72173	5.28965	0.256093	0	1.93487	5.747	1.48605	4.98011	6.92259	2.77593	4.26821	2.50618
2450			0.311416	0	0.0459271	11.15	0.454591	4.2326	0.861736	2.46248	1.37272	1.32101	0.108405	8.08059	6.4137	0.956783	4.30437	2.67594	2.18241	1.93761	7.7669	0	4.66206	5.73886	0	10.9164	0	8.70019	0.644024	0.372367	8.56798	2.26373	5.2448	5.30253	0.599099	1.64837	0.300632	2.41135	3.31341	0.117577	0	4.84311	1.54868	5.81067	2.90842	5.55971	6.56487	2.21251	1.21898
2460			0.0220587	1.93544	0	6.44095	3.1976	1.67018	0.288357	2.21086	3.47669	1.84706	25.9894	3.19824	1.82814	13.0708	1.90948	10.7089	0	0.782818	3.10116	0	8.8811	6.38672	0.336363	6.98296	0.0216252	7.93611	2.53409	9.26405	3.84686	2.70555	9.15662	4.33255	2.14647	1.08828	0.22183	2.00429	0.0408478	0	1.51135	4.50515	8.71386	7.31024	6.28825	5.28555	5.5717	0.410674	6.42403
2470			0.486997	0	0	7.41614	1.7017	8.68593	1.577	3.69266	8.41359	0.703816	3.98656	2.59837	0.163822	2.55876	0	2.40617	0.5578	0.061236	2.66023	0.400134	5.25507	1.15952	0.022937	11.5042	0.112937	4.59921	4.8484	3.69319	3.8653	1.0054	0.271937	7.06159	8.10693	1.10744	0.615987	5.36464	2.482	10.3336	0.5743	2.89019	3.41012	4.34756	2.18405	3.22965	3.38278	1.13467	0.318829
2480			9.59456	35.7196	2.64801	3.38054	1.89146	2.3608	1.41057	3.91395	2.77566	0.691413	1.72072	15.2016	0	0.910904	0.0355037	7.30351	5.67284	0	0	0	5.28717	5.1996	2.68604	6.32724	0	6.87242	15.6561	6.5211	3.25248	0.276408	1.2876	2.75757	3.95644	0.925562	0.62141	3.912	0.460448	6.58445	8.03456	1.13038	3.76882	5.4863	10.3719	3.75383	1.74108	0.811096	0
2490			4.41812	9.36982	1.48336	1.58232	3.27703	3.50699	3.4927	2.7372	10.7527	1.50082	3.97906	2.31764	8.04313	2.66466	0	0	2.20201	0	0	0	5.53279	11.5825	2.25493	0.335701	0	6.93376	4.46476	2.68426	2.65446	0.382649	2.42101	5.13987	3.597	1.93337	0.158049	5.01824	0.806533	4.65095	4.90269	3.04389	3.85181	6.41144	7.6106	2.33656	2.62613	1.97006	6.86777
2500			3.56086	6.12943	7.27648	15.9278	4.24235	1.05431	3.74401	2.85267	18.1762	3.14258	4.90545	5.2898	8.31411	1.65926	1.35947	0.0578626	5.3588	0	0	0	3.38709	5.98225	0.444907	4.29618	0	4.11723	6.36193	7.87363	7.59698	0.266434	4.81484	4.72195	0.896857	3.11665	3.68721	3.88391	5.57447	6.83865	1.36017	6.9569	4.46932	3.5915	8.87456	3.91974	0.758403	10.0448	5.09626
2510			6.66591	0	0	3.58957	1.25675	1.51232	0.158533	4.32716	6.02365	1.21305	8.85906	4.83949	12.1433	5.08262	4.92089	3.81407	2.73224	13.193	1.21113	0	5.15156	7.00069	4.19554	2.51959	0.0841022	3.62603	1.42195	3.97025	10.7775	0.966178	1.59519	7.22324	2.22906	0.155009	7.60964	4.44253	5.49449	2.9016	0.0655645	5.23016	0	0.022937	9.9283	3.84252	2.69772	0	6.18926
2520			5.41584	4.39606	0	0.272404	13.8156	1.2146	0	2.38009	3.89904	0.771686	7.54905	10.6	7.85332	14.5579	1.6583	9.29853	1.95247	5.24841	0.910915	0	5.6414	7.76546	11.0128	1.5474	0.022435	3.06975	0.767022	2.48261	2.25192	0.198788	0.169805	5.16157	1.36975	0.148203	1.5132	6.07716	3.62265	0.450186	0	2.8034	0.272753	0	3.66111	8.39949	5.57614	3.77635	3.62206
2530			3.6302	0	0	0	5.81459	2.0525	0	4.05025	0	0.370806	0.101343	0.0414395	1.44416	2.96352	2.01149	13.4453	3.1523	4.46203	0.145974	0	8.46562	5.38282	12.8052	2.44153	0	8.59053	0	2.34008	1.72932	0.46038	0.920095	1.08494	2.11879	0.0402023	0.0205287	4.06377	6.65092	2.82937	0.0221195	1.36042	2.74506	0.319112	8.64714	7.71955	4.47994	6.44439	4.60713
2540			4.03135	0.984129	0	13.4096	8.78003	1.39328	1.82742	5.32341	0	0.663918	1.084	3.59839	1.13358	3.05741	4.61187	2.98065	1.34547	0.0459271	4.84011	0.264935	8.71331	1.62394	4.11458	0.356803	0	3.78663	2.38377	2.40348	1.4378	0.319305	4.17817	4.80739	2.76944	0.306107	0.809858	2.03896	3.32339	0	0	1.63444	4.33973	3.15942	7.70151	5.78344	2.75915	4.6872	5.1031
2550			6.9081	5.966	0	0.127166	0.521973	3.35239	3.27891	2.39257	0.630711	1.50923	0	2.54319	4.34266	1.57635	3.8739	2.24729	1.18337	0	8.08477	0	10.3406	1.18381	0	5.18762	0.401639	7.51815	3.59123	3.54563	0.0202185	0.934741	0.0430482	3.7806	3.3954	0.85787	2.33525	0.431694	5.47851	1.44821	0	1.12793	4.76726	0	4.07821	8.70519	1.76577	0.568813	4.92948
2560			0.818141	2.37632	0	11.8869	5.56686	3.32034	0.19513	0.151551	0	1.52908	0	2.93483	0	1.33603	0	3.52031	3.44761	0.0691888	2.40691	0	4.4834	2.41657	0	8.03842	0	7.87047	2.07852	3.24918	0.713092	0.179346	2.00535	2.35018	2.72567	0.960298	0.411556	6.4938	5.33843	0	0.0945107	0.97005	5.49996	0.95718	4.46603	3.17847	0.716327	0.77444	10.4913
2570			6.39074	5.49442	1.08687	8.36407	0.0431324	1.59362	0.0608539	1.10992	11.9976	2.40787	0	2.95023	0	2.74972	0.0472265	5.31103	1.42507	0.0412208	0.413107	0	5.14623	3.03765	0.0557015	6.3349	0	9.24125	1.20174	1.67849	3.32674	0	6.08217	0.394546	0.825414	0.24016	0.612305	8.03266	4.13189	0.629548	0	0.786909	8.18251	0.0938895	3.81997	9.24275	0.416537	3.00011	5.78496
2580			3.48309	5.19566	0.289495	1.50363	0.391115	0.203509	0.06653	4.12018	5.35618	1.01388	0	5.22196	2.50391	2.91426	0	8.57253	1.78551	14.2805	4.59722	0.0216252	2.0227	1.24603	0.502844	9.74623	0.0910215	3.57229	0.775496	3.81637	4.80331	2.14295	0.208801	2.95636	0	0.755635	0.305009	5.68436	10.0331	1.76683	0.0676882	1.19002	2.74568	0	1.13963	5.73032	2.11345	5.33646	6.4278
2590			1.19812	3.95161	0.988644	6.88509	0	0.15631	0	0	3.62947	1.00295	0	2.85285	0.797405	2.00721	0	3.08622	4.90696	0	2.12612	0.374251	1.08479	1.21834	0	4.65631	0	3.31301	2.92593	1.14754	2.9378	4.17244	6.88733	2.64166	0	0.378029	0.222345	1.43074	2.94985	0.401939	0.0891728	0.463262	4.33878	0	1.06929	10.0209	3.36696	8.06632	0.721667
2600			0.162596	12.2706	0	3.90533	1.35929	1.36182	0.0993151	0.390574	6.22368	2.56894	0	0.571417	2.68206	2.82554	0	4.4412	2.39808	0	0	0	1.05442	6.58278	0	2.03944	0	10.2111	3.23823	2.51479	1.26612	2.53786	7.70533	8.66355	0.385972	0.48422	0.020281	5.2186	0.978719	1.49146	0.30714	0.445179	8.57339	1.87498	6.37057	4.43867	9.41576	2.73011	0.568423
2610			0.586512	0.0229635	0	0	0	2.31486	1.71578	7.43014	9.8489	1.89503	0.125071	0.84986	1.6558	2.15395	0.0454832	0.228827	1.42759	0.160674	1.56345	0.0953888	8.83101	0.632067	0.0211687	12.0051	0.022937	9.62872	4.15723	1.93586	9.1978	3.29449	0.590472	6.85731	0	1.10376	0.0201014	5.80902	3.92095	0.524046	0.0670226	0.979236	4.06984	0.0471146	14.8735	7.67838	5.68584	4.09965	1.50129
2620			0.44734	0	0	2.82012	0	1.37061	4.97679	9.53806	2.64835	0.400811	0.0688906	7.35903	0.0868046	0.970916	0	0	1.42275	0	1.00407	0	8.90465	10.7967	3.51795	1.44152	0	7.07465	0.314243	2.08634	1.08027	6.48016	8.50425	6.85013	0	0.501903	0.0608535	4.95817	6.05966	0.412569	0.067509	0.990895	0.307067	0.022937	2.42961	0.396924	0.789166	8.82931	1.42464
2630			1.84159	0.0458559	0	8.24644	5.68874	0.87361	4.27949	6.38983	1.19792	0.950704	0	3.31145	0.0903401	4.81601	0	8.92827	3.51561	13.8897	5.13524	0	4.31885	9.19959	4.89501	1.74954	0	6.93243	4.28741	1.7106	1.66673	5.44767	0	4.28694	1.13625	0.222971	0.0201884	2.87037	8.20541	7.98014	0.238879	0.721737	0	0	8.58016	4.30873	5.25629	0	1.93685
2640			4.7499	0.030618	0.0229635	4.10332	4.66823	0.880404	0.207554	9.54529	2.7844	1.39346	0	4.03291	0.764046	15.619	0	18.3897	2.44097	2.5334	9.462	0	9.25437	7.03979	0	4.73925	0	10.9259	0.724906	1.46254	1.54652	1.94627	4.57333	5.5142	0	0.460834	0.0213803	2.04631	5.05512	6.74225	0.0991881	2.80266	0.180593	6.36694	5.8112	5.57614	4.14739	0	0.95777
2650			8.79912	6.65102	5.1692	0.752079	8.37274	0.681982	0	2.29939	0	2.18935	0	1.30013	0.395304	9.53142	0	4.04103	1.01643	5.38154	5.2576	0	5.49066	4.41293	0.645946	8.46449	0.022937	6.72228	1.15075	1.87495	7.86939	2.38084	12.1681	2.79153	0	0.195922	0.0729787	1.60215	5.83937	5.79659	0.0433632	2.4012	0.152913	8.27511	3.31325	6.61353	2.30636	0	1.61662
2660			7.71461	8.53334	2.19116	5.79433	0	1.31515	0	0.174098	0	3.18808	0	4.27222	0.815221	4.54591	20.0831	0.485902	6.21718	3.61655	2.64642	0.817041	6.8319	7.66846	3.93101	1.05549	0.569565	3.76806	2.62244	3.21265	4.06911	0.366342	4.26743	9.45756	0	0.589383	0.0610507	0.625691	2.67565	2.11777	0.0409777	0.0218657	2.67377	1.49183	0	4.3978	26.4273	0	1.58455
2670			2.78756	1.34529	0	1.08805	0.0201302	0.929239	0	4.47775	2.0358	2.40952	0	8.61359	2.82725	0	13.934	0.453238	0.790708	0.657394	2.83351	0.383314	1.16056	12.9125	3.38377	0.979715	0	9.59855	0	1.52657	0.269284	2.33192	4.70216	0.129751	0	0.128095	0.0910641	1.4074	1.82045	0	0.128978	1.76801	2.2231	0	1.90746	4.02695	3.85485	0	1.09982
2680			9.01363	0.205968	0	2.79889	0.108079	0.499852	0	4.40611	7.50756	0.630385	0	0.711623	0.298526	0	14.1848	3.79964	0.760885	1.10032	0.788175	0	1.79761	5.47425	2.30985	0.915574	0	3.81304	2.54851	1.14854	1.01091	2.47685	9.75407	3.42453	0.0305826	0.431571	1.01507	4.72602	2.41633	0.022937	0.0889032	2.24832	1.74949	0.111998	9.61622	7.46288	7.42486	2.31971	4.52093
2690			6.42018	1.26071	1.29334	5.70785	0.466864	0.586475	5.70151	2.17905	2.46791	2.42391	0	2.04479	0.656643	0	7.30432	0.406928	3.12012	0	2.33313	2.57256	1.32754	5.38903	0	10.4456	0	2.96689	3.15009	2.66375	1.59606	2.88603	0.460777	3.1832	0	0.947183	1.09202	1.7554	0.745696	0	0.0822227	3.08623	3.13959	0.658706	0.0216252	5.32041	4.47981	3.62562	1.67975
2700			5.3399	0	0.76403	6.9356	0.110176	0.36904	6.12896	4.47647	0.0412208	2.92365	0	7.34526	0.915655	0.459281	1.88464	3.99454	3.12996	0.0484114	3.01702	3.71699	0.50753	1.41043	0	10.781	0	2.59168	1.30687	2.19628	3.3863	1.50419	1.30477	2.55807	0.0409401	0.33935	0.38936	0.589851	2.5474	0	0.0202046	2.66916	3.07366	0	3.0378	14.8537	5.90802	2.23746	3.85678
2710			4.91741	0.410767	0.495422	5.08987	1.56986	0.538179	4.1178	0.0242057	0.256332	3.5363	0	2.71009	9.33251	0	1.65685	0.776418	1.42927	1.65146	0	0	0	7.4061	0.111983	0	0	10.1455	2.92245	7.34594	3.9286	0	1.23351	2.7771	0.183495	0.191359	0.295898	2.10707	3.48086	0	0	1.87012	1.88198	0	5.20632	5.72411	1.56315	4.1598	7.02032
2720			2.22968	2.91355	0	8.3023	4.09729	4.99018	2.77231	2.33519	2.58812	1.62286	0	1.52494	6.11678	0.0229635	2.5022	0.644101	0.334814	0	0	0	0	12.4797	0	1.5398	0	6.08651	3.28616	5.87954	3.52044	0.165248	0	0	2.02253	0.450723	0.159993	4.27179	1.8489	0	0	1.93703	3.91979	0.305826	7.72624	4.79587	0.408906	5.01011	0.941001
2730			0.0405411	22.7281	5.19902	6.21413	2.48522	0.0448658	1.65631	4.00059	8.49067	1.27003	0.0603773	2.99562	1.67666	11.9882	3.29287	0.811593	1.7345	0.333448	0.0535196	0	0.0241777	9.26845	0	11.0083	0.498341	2.72612	1.20182	2.68167	3.36444	0.0587903	2.23311	4.15879	0.291842	0.134046	0.181392	2.81359	1.21359	0	0	2.37487	4.23945	0.459632	12.8109	3.4997	8.0313	0.107633	5.1569
2740			12.9592	16.5866	0	6.22612	3.5557	0.020071	0.830052	3.58581	2.32366	3.53307	0	2.22879	1.35834	1.50205	2.21756	7.20543	0	0.158675	0.0648755	0	0.022937	2.67489	0	1.1504	0.500153	7.96382	0	1.02455	0	0.26954	0.379265	5.54492	0.561759	0.362393	0.0813599	1.48326	1.90526	0	0	3.03705	10.4808	0.18979	16.4265	7.70657	4.5213	1.10151	7.62496
2750			0	3.33376	0	6.46787	9.98958	0.0690397	0.144932	2.24347	2.61649	0.360939	0	3.80847	8.18371	0.0644143	1.51017	0.531616	8.15477	0	0	0	0	10.5166	0	0.2084	0.022937	6.68766	7.25111	1.23473	7.64891	2.58265	0	2.76855	0	0.466669	0	0	1.1612	0.999243	0	1.95432	3.20951	0	7.83287	3.85243	2.19724	7.71403	5.78196
2760			4.78828	0.318176	0	0.45979	7.67196	0.0461859	0.228077	1.86778	3.28649	1.18897	0	4.85243	2.53712	0.0423549	1.63786	2.20752	0.242524	0	2.6569	0	0.0241777	5.67595	0	0.161696	0.451983	7.21002	1.18653	0.321054	3.96588	2.1916	2.48539	4.69877	0.0213353	0.0664683	0.0466726	6.56902	0.226039	0.0674991	0	1.22046	0.768558	2.90219	7.07275	1.08932	0	4.58764	1.37452
2770			3.64459	3.16305	0	5.87558	0.32435	0.0219857	1.90547	0.207064	17.4284	1.49758	2.92625	2.09625	3.62609	0.0663782	1.19047	3.26184	0	0	3.61087	5.99037	0	8.48998	0	7.51514	0	7.25691	0.714098	0.551052	4.61997	0.142117	2.7741	5.65859	0.550459	0.13122	0.708572	1.93506	2.31337	4.71475	0	1.67426	0.129751	0.247546	0.0426827	5.46635	0	0	5.28423
2780			11.1334	12.5109	0	4.22473	0.488662	0.0400509	7.72832	1.71244	1.09543	0	4.6326	6.83168	2.84296	0.193566	0.441106	9.62878	2.0553	0	0.194086	0	0	2.73032	0	2.48453	0.228069	6.28194	0.293066	11.5997	0.288812	1.96527	0.354171	0.423369	0	0.35139	3.7708	2.75561	4.0735	2.01216	0	3.49422	1.63653	0.2825	0	6.2543	1.25565	0	10.5556
2790			0	5.52588	4.19666	6.24424	0.525812	0	1.28401	9.32551	4.79406	0	0	1.25534	0.0874149	0.276701	11.3548	3.09061	0.257843	0.314163	7.75186	1.57413	0.109125	0.198787	0.413268	3.6272	0	5.26136	0	2.25046	0.523719	0	1.10828	4.61459	0.626645	0.205228	0.237883	5.76355	0.0923825	5.5029	0	1.75604	0.112462	0.233032	4.03791	0.0216252	0.284824	0	2.85583
2800			0	17.3037	60.3668	11.5182	0.187009	0.0439684	0.247887	35.0137	12.1504	0	0	4.0425	1.47951	0.163902	0.251499	0.245687	0.785555	1.3992	6.10161	0	0.0241777	5.17978	0	1.98363	0	7.40471	0.0505038	6.5434	1.86551	0.365614	1.47083	5.88303	0.263325	0.951057	0	0.234585	0.201841	4.11562	0	1.86944	5.62175	0.358083	8.90804	11.2544	0.107633	5.81044	1.6587
2810			0.106739	0	0.538065	3.59212	2.5779	0	0.19274	0.214189	5.88859	7.40878	0	2.65415	2.80524	0.171735	0.586858	8.2287	1.16376	1.72459	2.45711	0	0	7.98192	2.19594	15.7125	0	3.71812	0	3.72219	4.02473	2.53648	0	7.14784	0	0.690959	0	3.22233	0.647846	0.603749	0	1.86067	3.47607	1.59787	4.34389	3.0902	0	2.11544	0.740586
2820			5.31846	0	7.00378	3.83766	3.93648	3.27889	0.0606692	0.13243	5.49308	0	0	4.71778	3.26621	1.17203	0	0.172788	1.18645	3.36228	0	0	0.229686	4.08468	0	6.96902	0	5.81195	0	2.01446	7.63303	3.3692	0.262446	6.00738	0.219787	0.105294	0.0795934	0.156711	2.30502	0.045874	0	1.82968	0.981188	0.379283	4.55115	3.39964	0.775427	0.352881	3.57637
2830			6.52904	0	4.3041	0	0.0241152	2.08896	0.996763	4.55032	0.0468508	0	0.16864	0.605349	3.51413	0.72988	0.625727	1.39371	3.28499	0	0.0643117	0	1.65311	4.76501	0	4.48186	0	6.11	2.58337	0.843979	6.7493	3.14847	3.04999	4.27004	1.6626	0.105179	1.16811	0.0412666	0.127106	0.229935	0.022797	0.989278	10.6062	0.0837035	11.3506	3.9974	1.23277	0.0534429	0.607919
2840			2.45163	0.175248	9.13083	6.91128	0.0436569	3.63052	2.87089	9.93538	0.431479	0	0	0.944077	2.3174	4.40306	8.10842	0.254287	10.0241	0.147071	0.237011	0	0.52324	3.16863	0	0.13852	0	1.38996	0	13.1047	8.77965	2.58402	8.69043	8.94213	0.874044	0.0434368	0.209052	0.398677	0.0819034	0.0248768	0.0202796	3.34252	5.44837	0.022937	6.71789	5.03037	2.0253	0	7.83901
2850			1.26019	7.29027	1.23222	6.30652	0	3.48529	2.25927	17.5778	1.44115	0.281371	0	3.72263	0	1.44887	4.29512	2.9183	0	0.0229635	0	0	2.02737	0	0	0.0305826	0	3.77042	0	4.43517	5.11875	0	4.1253	9.21499	0.0305826	0.135401	0.0849586	0.924534	0.34911	0.152913	0.0210154	3.57659	3.98967	0.629713	7.66767	8.33501	5.99739	0	1.7638
2860			12.4211	1.50083	1.01313	7.1456	0.0276828	2.0071	2.05171	0.963167	0.0459271	0	0	9.07858	0	7.50876	1.30772	0.7056	0	0	8.29523	0.0275668	4.6586	0.543207	0.32415	7.56553	0	4.86206	0	1.53254	1.14484	0.552366	2.64099	7.53165	0	0.21924	1.55663	0.105488	0.6653	0	0.0855342	0.884156	6.71607	2.91999	6.6244	4.83934	2.44056	3.83077	1.16947
2870			6.12143	0	6.52781	1.27199	0.117982	1.74556	0.0858787	0	18.8624	0.323791	0	2.87292	0	1.36275	3.07191	3.6322	0	0	0.747682	2.37701	6.11944	4.31046	0	8.248	0	2.43404	0.0535196	5.02638	3.93688	11.823	0.292565	16.7928	3.49225	0	0.442705	0.745507	1.45722	0.0543211	0	4.96959	4.77449	16.7656	4.6141	10.8936	1.15627	5.7659	4.80394
2880			4.75094	10.2257	0	3.36054	0	1.07418	0.0447307	1.63603	6.96304	1.33436	0	3.46351	2.70807	0.958096	0	3.06581	0	0	1.58208	1.55016	0	0.913143	0	3.99213	0	4.76145	0	3.67182	3.33312	2.01973	2.22645	0	5.60171	0.0659915	0.296729	4.20911	5.83012	0	0	3.14707	2.08245	10.8667	6.00583	4.03844	2.87793	3.39576	3.54384
2890			3.40267	0.162813	0.137781	8.51088	0	7.9672	0.861443	10.1017	1.2909	1.11426	0	0.105093	1.41764	23.6916	0	2.72399	0	1.06875	3.93918	0.214078	0.219726	2.8543	0	4.96782	0.0459038	1.36513	0.832413	3.7789	2.94596	0.989221	0.107731	5.62488	1.90713	0	0.229357	0.917645	3.25464	0.149182	0.0410848	3.18247	2.94418	5.04629	8.71253	3.27988	0	0	9.76647
2900			7.36832	5.63176	0.387307	0	0	2.30909	2.0266	7.10672	0	0	0	4.22838	6.09863	5.97522	0	1.43045	0	3.24877	0.31037	0	0.24617	2.20879	0	3.81143	0	3.8665	0	4.86637	10.3808	1.76618	0.494103	5.34537	1.32283	0.0201141	0.163171	6.36594	15.8669	0.220147	0	7.08733	0	0.0636918	8.90879	2.25685	1.2937	0	8.84611
2910			3.19756	10.8313	1.75699	1.02846	2.73871	2.19627	1.74257	3.08756	0.0552137	0	0.101332	0.765831	2.72376	5.22588	2.29397	1.60218	0	0.589902	0.573785	2.13822	4.64868	2.06794	0	4.12658	0.0688109	0.861488	0.669616	6.70193	0.440161	3.74177	0	0.566252	2.69381	0	4.34657	6.70423	4.56664	0	0	4.81566	0.82395	0.95714	2.74753	5.53825	8.06062	9.22374	2.50056
2920			5.66491	17.6371	0.316366	1.65393	0	2.27704	1.45443	5.47656	9.64049	0	0	1.36431	4.12267	7.15395	0	6.5768	0	0.0202221	5.62555	4.09326	8.42562	0.735398	0	10.6571	0	9.51815	0.767876	5.59776	0.068926	5.68674	0.666886	0	1.2288	0.0854053	0	0.623096	3.34842	0	0	4.20361	11.4208	2.54061	6.07922	3.45905	15.5322	10.3274	5.83297
2930			4.88676	0	1.77574	7.18769	0	2.29249	2.02433	4.17235	17.1862	0.374573	0	8.39442	3.07128	6.77675	0.542926	21.8327	0	0.120507	9.68146	15.7227	1.07033	7.63556	0	6.09105	0.0774332	7.94781	0	7.65976	3.88126	2.32055	5.78657	0.0917478	2.2246	0.0241609	0	3.98826	3.09765	1.83711	0.0402302	3.28947	1.11494	3.36661	10.1784	13.4862	9.14742	0	6.98966
2940			5.38862	1.58604	4.4699	11.4506	2.14296	1.17023	2.66808	3.82233	0.912463	0	0	7.42622	0	7.78437	0	14.339	0.763131	0	6.4	5.77765	3.26012	8.55238	0	3.12462	0.335346	4.34712	0.0305826	4.03228	4.14585	3.00814	4.62788	0.022937	0.445896	0	0.282903	5.48298	2.00337	0.100634	0	0.134222	5.07266	2.34583	5.66052	3.86953	3.78208	0	3.68799
2950			1.39142	2.41965	2.04093	10.7447	6.20528	2.27745	3.09449	9.60833	0	0.0484114	0	8.19023	0	0	0.172024	19.0778	0.34413	8.39311	7.48417	9.26921	0.87881	8.59121	0	3.8089	0	2.97354	0.701361	6.6795	1.78377	1.05565	4.68824	0	0.458572	0	0	2.06192	1.77661	2.97747	0.0422482	1.4886	2.91669	11.6988	5.18725	5.45376	3.85343	0	1.39942
2960			4.40522	0.293499	0	4.44344	3.25658	1.17539	0.292315	2.95148	0	0	0	2.3264	4.13541	6.8984	0	8.09541	0.289971	0.192419	9.55079	5.79693	0.417425	3.4316	0.0917478	4.81315	0.175788	1.13656	0.138679	4.1473	3.0647	1.59554	1.32912	2.50607	0.088309	0.0201591	0.240174	1.31536	7.96809	0.212488	0	3.71441	5.43886	3.68751	7.21377	3.19778	7.1865	10.3717	4.23661
2970			1.23823	0.383649	2.23836	9.22437	1.58305	0.847002	0.065927	4.84381	2.35772	0	0	1.15605	5.62806	0.324268	2.38788	13.3658	5.58943	0	7.84529	0.208217	0.0617592	7.09961	0.0694261	7.25253	0.243122	9.6321	1.71426	2.11898	2.42324	0.592531	7.87549	0.301561	1.323	0.243732	0.968579	2.52851	3.9064	1.62314	0	0.352269	3.98307	0.0458739	0	7.04209	2.1508	8.45084	0
2980			2.66164	2.9749	9.33296	8.02808	1.03333	0.730885	1.64853	25.8998	8.87314	1.55036	0.628062	1.47132	1.90297	0.89107	3.67836	5.51943	11.6065	0.600481	8.55755	0	0	5.19389	4.07776	1.90075	0	1.52107	0.0315238	2.16583	1.55121	1.04326	4.68271	2.8016	1.5596	0.0417107	0.0408107	2.01792	0.314938	10.7692	0	0.150494	9.72136	3.25511	0	2.93396	6.00516	5.29172	0.145267
2990			11.8528	11.9159	44.513	2.43508	2.27152	5.62443	3.13971	7.23538	6.82626	6.97124	7.03231	1.84237	11.268	1.90134	1.84935	4.54513	8.64857	4.11354	2.37571	0	0	5.75721	0	1.96249	0	1.67032	0.0993935	2.03848	2.96759	2.00878	10.6789	11.777	3.81263	0.0201224	0.0217775	0.0419985	0.678959	6.00658	0	2.2307	2.2356	3.45171	0.0984559	5.69434	5.35713	7.72208	2.5664
3000			10.4102	4.5892	50.0033	6.06309	2.9562	3.21068	5.56665	39.8518	13.0403	4.07381	8.64833	6.76066	11.58	6.82848	5.70614	6.84115	11.3458	12.3758	0.508524	0	0	0	0.0483554	0	0	5.40228	0	6.06653	6.08678	1.46114	6.16195	6.78494	37.3275	0.0854623	0	0.496739	5.50469	1.36737	0	2.292	1.88067	2.79946	0.0764565	5.51902	3.46675	0	3.23834
3010			4.12394	1.76974	65.4929	5.19593	1.84634	3.63071	6.03752	1.3412	0.0229635	11.7177	19.1809	3.11486	6.22413	8.05096	8.88807	0	5.20591	7.11447	10.2353	0.0806525	3.14513	4.293	1.22855	4.50047	0.665237	5.97495	0.515455	4.00465	2.0269	1.86274	7.2368	6.08464	0.810403	0.811651	2.39382	1.34068	0.326308	3.26824	0	0.747541	1.71421	0.893866	0.168204	5.0129	0.676638	2.27751	8.86735
3020			7.03026	8.89897	70.9069	6.35065	2.91596	3.50244	2.76987	4.69293	0	9.52726	18.2508	2.25762	11.246	6.58451	5.69928	6.26531	11.2319	11.9743	8.01153	0.521631	3.96705	5.01741	0	1.6288	0	3.364	1.31873	2.83425	1.46483	0.514608	5.91273	10.0862	0.805299	1.11619	2.0608	0.315507	0.454826	8.72724	0.881196	0.0826743	2.8957	1.82544	1.75424	1.28944	0.0917478	0.0305826	4.1806
3030			5.8482	6.39763	70.5877	9.46319	1.24046	3.94889	6.20134	0.0535816	1.55124	5.73375	13.882	2.76132	5.96984	8.29736	5.03558	5.56604	14.4452	0	3.70093	0	0.419445	5.71124	0.022937	7.96483	0	1.32322	3.55938	4.14002	0.193906	0	8.47656	3.7176	0.61378	0.913667	1.79936	0.950105	1.94796	8.92815	2.23238	3.67201	3.99717	11.0752	3.00249	5.07963	0.0455337	0	5.3088
3040			9.42414	9.52581	69.713	6.16297	1.53774	5.58648	4.89169	0.0612361	0.107163	10.1456	2.72723	4.33711	8.36479	24.165	2.69921	0.0216502	11.5495	8.274	2.41243	0	0.783415	8.36986	0	2.03435	0.463502	4.33878	0.966459	2.84699	0.737871	1.99276	1.31766	0.312754	1.37756	0.585651	0.369999	2.54713	1.83822	4.8979	7.97387	4.82343	4.04711	3.51798	0	9.08727	1.76169	7.31494	6.12815
3050			3.82639	4.63884	71.434	19.0459	1.74167	4.41568	5.20591	0.0229635	0	8.12178	2.5736	7.66836	16.0586	4.55215	2.71711	0	18.3632	4.41691	2.25158	0	6.60747	7.56029	0	9.8782	0.022937	9.26719	0.0248768	3.23697	0.498017	1.47424	2.90647	0	0.329095	0.743737	0.354859	1.23632	11.141	9.87956	5.20754	7.16705	3.7414	0.022937	4.54853	5.57778	20.2799	18.9254	6.35754
3060			4.67395	14.659	62.8961	7.87563	3.33536	1.6156	5.10919	0	4.31907	8.66146	7.71089	10.2473	6.85966	3.20485	3.8264	3.46818	16.1672	12.1087	5.10472	3.85978	5.93572	3.13564	2.40079	1.71717	0	5.09767	0.272549	3.30821	0.51002	3.73824	0.4041	10.1202	2.33683	0	0.412323	6.79317	2.41177	7.34736	4.21078	6.61328	3.75858	2.05267	7.92742	4.68769	6.15198	7.90761	4.64904
3070			5.95471	7.38155	79.8405	16.3843	7.12023	0.105752	6.61019	0.0672411	0.850121	5.15303	0.161707	14.1292	4.76687	12.6462	9.39952	14.0409	9.24323	10.9625	0	0	16.4295	6.3362	0.304503	0.133109	0	7.56214	1.1231	9.24249	0.278271	3.20488	5.60125	7.96846	3.60915	0.129878	0.134093	6.46	1.81304	10.0668	0.841407	7.13924	7.3266	1.61305	9.67647	3.11568	6.599	10.596	8.87151
3080			10.8293	7.44241	71.0322	16.9953	2.39605	0.94071	8.79599	4.7451	7.38459	6.26163	0.111798	36.6732	4.01917	15.2193	5.04947	8.77305	5.19614	4.99222	0.0275668	0.0779267	9.28012	5.07313	0.281369	15.7092	0.613384	10.3121	2.15953	6.10705	0.0699537	10.3244	9.64567	3.4762	3.56278	1.83657	2.31972	7.53987	3.07005	9.29872	4.25789	3.20017	6.92966	0.184889	1.33065	5.08349	5.01805	11.8452	9.43706
3090			4.11437	11.7424	84.7986	7.72443	3.7451	4.95878	6.32055	4.14697	0.308637	9.44109	0	61.2475	7.52379	15.2111	1.94687	3.43031	7.55789	6.13734	0	0	7.13969	14.0986	0	10.5878	0.968081	8.04626	0.956884	0.973882	0.135415	4.082	9.51099	8.17235	3.88783	0.248189	0.376188	2.97292	0.111322	10.2099	6.74289	3.94963	0.652677	0	4.10996	3.60656	9.69195	5.72954	5.95349
3100			5.14561	12.0533	69.6757	7.64087	8.34939	2.8426	6.03094	3.11581	18.2139	3.14576	0.312118	4.75872	7.8795	4.46031	9.28081	5.35451	8.91321	4.41505	6.90992	3.07044	6.49868	8.7547	0.432146	14.6576	3.12379	4.87761	5.09842	10.3383	0.641317	4.32002	8.61651	7.97047	2.03343	3.04518	0.277054	3.31785	0.191905	6.89341	5.44317	10.6564	2.77534	0.433797	11.9024	1.04174	4.17059	0	0.876457
3110			26.7574	25.6329	68.1128	8.28338	9.44506	7.40405	13.292	2.11399	20.7551	8.84933	6.11985	7.73156	43.3305	1.39859	5.82442	7.46292	11.5053	8.10934	9.9881	10.9122	3.58608	11.5783	6.46207	28.7711	3.06906	8.31799	0.415121	3.34208	1.9852	1.42732	3.6887	12.6111	7.27785	1.03434	0.0209886	2.33716	3.59738	10.5757	17.9223	11.1092	1.08315	0	6.0645	11.7702	1.0733	4.94176	5.55857
3120			45.3872	11.6525	87.5543	3.00348	3.22626	10.3654	6.29923	2.21841	1.65628	10.2039	0.984235	1.95389	36.1662	6.35219	2.76368	36.2194	9.44772	18.1262	3.02579	17.8096	6.51206	7.88023	0	31.1094	2.52012	6.47575	2.30951	12.2723	7.17476	1.92118	6.72508	5.0749	2.70146	0	0.0621875	1.4526	6.42258	6.78705	3.19052	2.92063	1.45692	0.922967	8.08347	3.98743	4.81362	0.0445622	0
3130			22.0183	16.4317	87.6173	5.21914	6.23789	2.57417	2.96746	5.96966	13.7335	9.10933	8.53478	0.732342	9.06381	30.0088	5.34643	59.3009	16.392	18.1256	5.0896	0.359547	11.9265	3.91291	7.77426	0.634878	2.95762	3.40185	8.12029	2.5094	7.98202	0.229231	3.63387	5.61764	4.55568	1.93016	0.0202784	6.44763	4.13715	7.88806	12.8813	2.67165	0.74625	1.72881	12.0233	2.96485	12.7495	15.1003	8.04015
3140			27.353	14.7365	83.0625	3.9399	4.63739	5.33729	3.84988	13.5843	14.827	8.10628	4.84114	3.83323	13.3666	36.5284	8.14698	58.5321	10.8244	10.7806	1.88934	3.62183	0.506556	4.42957	5.27825	17.3411	18.3053	9.07066	9.62632	7.73302	9.6999	0.291457	4.57581	8.81151	10.9784	2.70164	0	7.20153	2.57982	7.09307	2.36014	2.24518	1.20075	2.99207	6.2636	5.83697	10.8424	5.66975	6.87812
3150			21.2365	17.3287	84.5032	20.6255	8.81846	12.4749	1.87471	8.81795	19.3904	35.6524	12.2265	16.197	49.8683	23.4194	8.79728	23.8464	14.5131	18.0484	2.54488	6.25552	2.91918	6.61571	5.51627	6.98663	12.6008	8.11212	11.1954	8.56489	7.7167	2.20847	7.86702	6.49784	5.2671	0.801976	0.954402	3.70219	0.368647	6.51585	8.55579	0	2.65665	11.5851	3.15951	7.05231	5.18243	6.0804	4.21015
3160			46.5284	22.8851	80.0133	27.4141	18.4663	66.8585	11.2156	4.6357	21.082	2.33062	13.3856	19.262	13.8157	31.2892	27.6216	34.149	10.407	11.4327	1.84591	7.50106	6.12054	5.09137	6.81395	3.50348	4.55484	8.14604	4.66952	5.04436	2.14968	0.146209	3.7113	5.75163	6.25251	1.57446	8.37017	2.90422	3.70131	6.23405	12.2125	4.27453	3.52855	5.46853	7.79217	2.40169	8.97101	0	8.45294
3170			28.0484	23.8095	88.9683	21.5294	29.9594	46.4715	15.3935	9.02333	18.6388	10.1179	12.6186	12.2315	4.70736	18.2232	14.0788	41.2074	5.18866	10.9974	5.99488	1.97467	5.56966	6.3103	10.6611	4.58716	5.76759	6.20138	1.95983	3.29958	5.15926	2.23971	15.7549	6.24569	4.30562	1.76599	3.20273	3.06473	6.48259	3.1991	24.7382	3.82853	3.16889	8.89087	4.97588	6.26394	5.60639	10.2257	6.10215
3180			21.9806	15.3314	91.486	4.66211	9.26486	44.8765	8.52839	5.4082	21.8673	21.6415	11.5853	15.4587	8.23453	19.7309	4.86582	44.7955	10.4451	10.4806	4.40838	16.3333	12.9273	4.30807	13.7812	12.5247	0.871927	11.9099	3.77404	3.71483	0.505187	1.84872	6.45948	1.823	2.48733	6.67317	9.39313	6.14234	8.07092	8.90245	10.8081	2.71996	8.81374	5.33335	5.28639	5.51656	7.76929	0	0.0710906
3190			36.1702	20.5245	101.417	10.2793	10.9276	37.0505	7.84325	6.4448	25.8882	25.9951	9.19333	21.3427	12.9697	20.6659	3.60887	23.643	15.9915	35.2362	2.79288	3.17597	13.0049	3.71898	2.31698	5.13901	7.59276	13.291	7.8313	5.25344	3.72499	1.65064	7.49315	3.98849	3.70114	9.82227	1.14745	1.09837	5.12826	5.45852	11.5789	0.0707068	2.66835	5.11166	3.89129	7.22906	7.07837	0.604761	3.57618
3200			30.0497	4.72193	108.532	12.0641	13.5533	15.5455	6.39945	21.298	13.2761	25.7804	12.6469	20.511	41.1881	18.8919	3.216	28.2106	9.4555	11.0292	9.38134	4.03767	8.72045	4.85863	5.83212	5.54781	14.7529	11.7488	11.8628	5.73501	6.31923	2.18908	5.45	4.89762	3.73855	10.8665	0.485747	2.78573	5.9956	7.21294	6.7184	3.57872	7.18165	11.1867	5.96645	3.81131	10.3112	5.77247	3.875
3210			8.25179	8.47642	75.4623	11.4462	8.51473	13.8837	5.1883	64.8475	10.3484	8.11951	11.7409	9.47773	20.5815	10.2463	2.86038	16.9059	7.90094	7.44668	8.92564	14.7646	12.9364	2.47414	0	5.18091	4.43381	10.6281	7.89045	6.0217	7.00665	2.39292	1.61077	6.74864	1.37862	9.55258	0.263826	0.209357	6.62203	8.38585	16.8089	7.12233	4.78005	8.85905	2.97483	4.36394	3.09402	0.205919	3.87264
3220			8.34496	13.3276	101.929	25.0641	5.99639	2.90653	17.3335	40.5126	16.2452	10.1676	12.7349	4.74824	13.9081	11.4328	7.17225	14.0543	13.7269	11.9127	6.39118	17.1018	11.5481	8.4844	6.0646	6.38464	7.68454	9.74456	5.63903	6.40677	6.45436	8.86919	5.03256	7.72306	1.04079	4.48724	0.0405654	1.31759	5.19162	5.86858	10.8589	1.34163	9.484	8.87566	8.84038	9.85539	6.94867	0.828794	8.10692
3230			26.968	16.9155	105.275	4.3308	7.76425	19.9414	9.00988	34.2852	11.6175	11.8484	21.0466	17.3732	10.8876	18.1252	9.09772	6.23811	14.7318	10.7047	4.78841	0	9.45965	7.14771	6.00056	10.4116	3.79652	6.67497	4.97127	5.50824	0.897578	4.98489	4.76387	8.06339	1.16273	3.6274	0	0.557127	11.0149	10.0033	13.8724	3.33146	6.90026	9.02105	8.66522	3.53824	3.26849	4.09324	6.69732
3240			29.903	9.90657	91.0804	1.70874	9.476	33.8957	3.32782	56.9797	12.6333	11.9138	17.0636	13.8201	10.2388	14.4261	2.5169	17.357	13.8171	10.3254	11.4972	3.27955	11.5141	8.44432	7.02915	8.34595	13.4254	7.18406	5.73649	9.51917	3.19953	3.70515	4.7555	4.26314	3.55308	12.8674	8.88109	2.01826	7.66491	8.68682	3.93783	7.02535	5.20048	7.17702	7.11498	6.69723	11.4129	0.247571	7.25856
3250			27.1102	8.76969	88.8728	8.18872	6.53528	23.8288	6.67676	26.2609	11.0716	5.96694	13.8813	36.4606	15.7159	21.4455	4.32054	14.6652	7.55439	11.4141	11.4972	18.4952	17.2224	12.8493	8.21454	11.2945	13.4414	6.48656	7.68565	14.9644	9.53988	6.12613	10.7247	7.80212	18.266	11.2311	16.6879	2.96699	3.91784	7.96238	8.55031	5.56621	3.96429	9.23818	11.3259	12.0644	9.99872	9.80038	7.23358
3260			31.882	32.1733	84.4317	4.99975	5.66305	10.0131	6.16838	0	14.6671	11.0206	17.9858	16.2487	21.7042	10.5085	11.0374	19.7884	18.3687	12.1172	6.49552	5.19207	8.654	10.6414	7.68753	0.625092	0.149241	8.27248	5.67299	5.73374	6.92443	5.36578	7.65098	9.81028	10.7965	10.724	0.327997	9.64805	5.05571	12.7895	4.75883	7.85179	6.11364	20.0341	8.00964	9.41979	23.0615	0	5.97223
3270			42.3802	23.5912	94.5231	12.1207	7.27809	12.9745	5.1486	4.23419	18.2754	14.7623	20.1853	5.72216	22.6658	8.60468	3.30566	14.7011	14.2995	11.1269	5.53092	3.95271	10.7815	6.92061	5.80892	2.92623	0.842664	22.9632	7.44115	6.72711	9.58179	4.85195	8.97848	15.2902	7.3632	8.97958	0.626154	2.42576	4.9379	6.78175	4.73171	6.84003	6.67404	9.80613	5.27601	4.27172	5.56696	0.0699805	7.18571
3280			40.9526	13.5441	103.256	16.1207	4.9795	14.1231	5.09379	16.8841	12.2992	9.01754	15.8388	6.68087	24.8429	10.3485	4.37216	36.902	16.414	9.19435	5.17556	0.196333	15.5621	13.2892	5.56822	6.25825	0.685334	8.15229	15.0762	5.44954	4.10612	4.84302	8.61144	13.0526	9.63326	11.4322	4.9999	7.71825	8.63933	7.17062	3.53136	9.36747	15.7732	10.5189	10.0526	20.0287	5.33051	12.754	6.07071
3290			21.1131	22.263	79.6385	11.6762	9.08205	8.48449	8.61206	12.2735	23.6288	17.8248	17.9905	9.34085	9.67187	12.0044	9.52928	47.1057	14.8465	7.91086	7.62297	0.176847	7.00082	10.8326	7.54968	7.11128	4.13893	4.08278	6.44019	8.21736	7.04738	3.95298	8.88554	5.25459	3.81452	4.55108	1.42657	5.55145	6.52909	6.18451	5.00839	1.23453	1.76077	8.55447	1.59144	9.10226	10.5627	14.1628	9.69416
3300			0.0611589	28.8828	77.7596	9.28943	10.8445	8.92561	5.57506	17.8704	33.1101	9.53013	5.31229	14.3447	12.8279	30.7467	7.81841	65.1919	10.666	9.9131	7.95176	4.96394	12.5947	11.083	0.131217	7.10647	5.55085	4.86676	6.83321	8.78744	3.69782	3.95889	7.06318	10.4537	7.02698	3.937	0.98347	1.48065	3.59155	5.50215	7.42209	2.17766	3.60919	7.96683	7.60018	11.4902	22.8954	2.64465	6.27835
3310			4.85825	63.4279	117.595	15.1895	14.3382	7.54762	5.90314	21.2916	15.2121	13.83	5.55082	16.2462	13.0971	22.9651	9.31331	68.8187	28.8401	8.56745	5.99846	24.8028	5.90237	5.66051	0.686152	6.11952	10.9259	14.7656	11.5537	8.3115	9.02769	2.81274	18.4607	11.2232	7.95331	7.08307	1.77025	1.44824	10.2439	10.6592	11.8028	4.63821	3.56222	8.5826	10.6246	9.22773	15.2357	0	8.81271
3320			10.3721	11.1482	119.324	18.1469	6.87709	15.7379	7.41219	24.6821	18.6834	7.90107	7.77147	6.24601	16.0877	22.0307	13.1965	52.1487	22.1274	13.1695	9.7629	5.5284	13.9573	7.29139	1.55962	13.7464	3.01578	14.982	7.31625	4.96243	6.68065	8.03551	9.98628	8.54658	12.7163	10.5525	11.9209	5.76636	9.44685	5.41969	8.24789	0.476018	2.91301	12.5492	0.0505038	7.44273	22.0411	0	4.67443
3330			45.5915	30.1364	119.595	18.693	7.39388	9.33051	10.3026	20.947	11.6232	9.42858	4.08809	7.03698	18.94	27.5055	6.57584	44.8079	10.2711	10.439	5.97009	1.08939	8.15006	4.88637	10.2799	12.627	7.57866	7.40554	2.25123	6.19981	10.6607	4.01152	12.6512	7.46048	7.38866	7.08825	1.03349	7.61648	4.91835	5.1838	9.87281	0.198033	15.3566	12.2554	8.24374	7.6942	5.25388		5.92172
3340			54.6058	59.1606	108.37	25.9358	6.0522	7.61988	3.61586	2.37103	8.45118	5.46943	15.094	6.64449	17.7807	27.0793	11.4949	17.3443	30.7315	9.68967	7.55303	4.57508	2.24451	7.54596	3.58337	11.5655	9.81559	9.89263	11.2406	7.82663	8.35403	5.15202	11.494	4.54209	7.48981	10.046	1.00423	10.5571	4.5989	11.3747	6.63131	6.81202	36.6404	10.3731	4.23862	8.58846	8.03162	18.29	8.68103
3350			63.331	43.0189	128.685	15.3314	10.3293	11.525	6.5104	15.0309	8.43492	12.6369	19.5422	13.7564	10.8529	31.2356	8.69215	16.9589	29.6837	12.183	5.60427	9.35303	7.74196	4.87603	0	5.47887	15.6767	8.28076	11.0757	5.5763	7.92606	5.71748	7.42376	4.04481	8.46045	3.33685	15.9265	5.24888	5.80179	11.1043	7.80849	5.43187	7.63232	9.42899	7.52735	10.7645	10.4111	10.2628	4.11365
3360			58.9144	32.3518	118.876	18.1894	10.0829	6.91363	9.26084	33.9395	8.60478	12.7972	14.7586	26.5226	8.93528	47.5468	2.51498	14.4157	20.4662	10.392	9.00192	6.84628	13.2752	9.74547	5.65941	6.87638	13.8545	15.6886	6.8427	7.13529	3.62718	3.31021	6.1091	8.36413	5.73182	8.84725	3.63371	7.78775	7.96019	10.2119	6.92934	14.165	5.29872	15.75	6.72073	9.0437	13.5505	6.62303	6.76135
3370			60.5359	2.73925	114.5	21.8856	7.87218	16.5197	7.9844	13.9753	5.1832	7.25672	11.5827	7.75108	9.20728	56.4845	11.0047	13.3345	18.0497	10.1926	9.02884	10.2877	9.74578	7.02243	1.87922	8.76454	9.49342	17.2732	4.74095	8.81112	7.61799	3.5278	12.2326	9.30551	3.05555	10.4785	0.198985	5.11219	9.74592	12.9193	8.97371	3.06764	3.29703	10.3268	6.0305	5.53049	21.3145	0.305112	7.34762
3380			55.9275	48.2157	113.035	23.3276	10.2127	7.82819	5.89657	10.3993	12.396	19.8727	11.0543	8.12116	14.3388	67.1374	19.8907	14.7077	19.3855	17.8862	13.3989	0	8.03693	9.7136	5.57437	5.44715	9.91117	13.5562	7.7869	4.59382	7.77491	3.54044	17.7981	7.24046	10.7934	5.76363	0.88215	7.98605	6.82258	7.75809	10.2857	5.60783	4.57838	9.89886	3.11001	6.7872	14.1139	0	10.075
3390			41.488	71.2558	98.3875	11.5857	12.0878	21.8351	7.28806	20.0776	16.1427	25.565	6.35992	24.8456	10.8569	68.7514	10.6094	13.0451	22.7656	19.0093	13.0243	17.1016	3.07062	5.49966	6.40491	6.72136	22.5545	9.3528	3.40946	7.44292	2.24061	1.91158	9.707	7.55169	9.57132	8.45511	21.9689	2.72505	7.65087	9.31373	6.4632	3.65238	3.81821	12.6685	7.88011	5.80663	8.63773	12.9197	5.42561
3400			17.5439	5.38243	106.003	20.9171	3.96112	40.5371	6.6131	10.4752	11.1348	13.775	6.99185	22.637	9.23827	71.3562	15.0178	12.5159	16.1441	14.038	6.2652	8.4989	9.86215	9.1501	1.92693	12.0504	6.4096	8.21854	9.24798	13.4535	0.227663	5.22025	8.99726	3.95597	6.62656	3.93327	0.104678	8.77011	6.12296	6.81407	3.66404	3.63599	3.61834	7.78145	4.0325	13.8546	9.20212	13.1862	10.9659
3410			5.62012	36.1009	128.807	13.6338	10.912	20.4936	4.3986	27.4464	10.3627	14.6268	9.53927	41.7342	9.53859	59.1448	8.20439	22.2572	18.3627	9.29541	7.30322	0.103001	10.7471	11.2943	4.27625	6.45534	4.97097	6.42908	9.56041	6.59329	0	4.74163	7.48309	12.4375	6.12719	4.19777	0.229762	5.53218	5.38456	5.15667	17.3872	2.76126	12.5156	10.2371	7.34155	8.74006	10.6556	10.5924	5.65806
3420			3.38613	80.4971	113.364	7.73296	9.81337	8.49754	4.6879	16.4317	12.3636	4.97685	12.006	12.4798	13.0069	63.6137	8.15521	10.3004	12.4998	18.555	9.00369	0	12.5188	13.0249	0.35414	4.11402	0.285912	7.82686	8.10518	8.29744	0	4.91188	18.2365	15.3156	6.21337	6.98112	3.03092	8.38453	4.45707	9.68227	5.13135	6.36053	35.731	7.48476	8.66781	8.68819	11.8797	3.59111	7.24334
3430			5.01624	35.8939	102.934	5.87598	9.16947	6.43267	6.35029	23.9385	11.1941	11.7633	16.5118	9.31897	16.3653	60.627	18.6618	24.8938	13.0444	5.36586	10.1881	1.67441	12.2156	10.2138	0.190206	11.0809	12.6308	11.1199	7.02192	10.3149	0.0305826	4.14026	6.87611	6.96402	9.5677	11.3929	4.17764	2.0261	4.88203	12.2099	5.28	2.73553	7.97594	9.22756	1.7186	9.18228	3.43542	15.3837	8.8315
3440			4.92194	58.153	111.355	9.61544	11.2725	22.8186	5.73966	30.5742	20.3253	7.8856	7.168	3.70824	16.5682	44.6052	7.74023	16.0289	15.7231	11.886	8.35081	0	4.94436	7.69817	4.53104	11.1308	9.2929	10.2589	8.54064	4.50363	1.63393	4.30323	6.59525	6.43892	7.62396	5.9086	0.278324	3.78271	9.67377	9.96664	17.2091	4.18786	5.89507	11.6586	9.71977	4.25564	10.3676	1.94094	13.944
3450			11.7495	90.0234	108.893	9.32193	8.85211	8.93804	5.45626	19.0866	6.41827	7.37049	8.19484	4.99043	15.7698	55.4688	7.06461	29.3298	15.1587	8.32303	4.7081	0.754437	3.96799	6.89929	5.92394	8.37335	10.0171	10.5711	7.53129	3.50854	10.6535	6.32816	8.99563	11.4105	3.85529	5.38298	0.230431	2.79509	11.2941	9.33416	11.686	5.12961	5.59017	13.5307	14.684	9.97693	15.9555	21.2782	3.29823
3460			6.8616	17.658	118.551	9.53465	16.5121	7.15324	6.4349	21.2658	1.08586	6.00732	5.06896	6.44374	15.5962	66.0824	4.40521	44.7368	11.3996	14.5524	12.5821	11.4847	5.30375	9.57778	9.85718	5.53506	7.46599	16.0843	8.33741	8.88622	2.89272	5.86834	16.0028	5.3665	6.76912	6.20392	3.20716	8.26294	4.45041	8.67032	3.49984	5.08192	6.83069	12.1621	3.08929	9.32404	16.3252	1.60456	8.23453
3470			6.85719	18.268	118.764	3.50669	13.221	8.03993	10.3242	9.18245	3.80695	11.6171	13.3767	9.06813	13.7758	67.3675	2.8282	55.4697	13.5699	18.1818	7.67518	0	0.0458739	7.4875	5.34724	6.73099	8.42529	8.73417	5.58053	8.99954	0.226528	6.86418	8.72696	3.80301	6.52201	6.52307	2.07599	9.0671	8.47397	11.9362	9.62936	3.66857	6.6635	13.2411	4.47136	13.8101	9.12892	4.62793	9.53878
3480			4.9671	21.5152	130.061	19.6616	5.9702	13.5157	10.039	18.1086	3.28518	14.9873	13.4745	28.5405	17.6823	72.7433	24.5525	40.4493	20.2586	16.2694	10.3322	0.680866	10.3228	6.81605	12.0057	6.57742	3.6765	12.7165	12.2124	2.53622	1.47396	6.25726	13.7502	7.11617	4.81464	5.35615	0.249484	6.61342	10.8304	6.95828	3.63459	0.956776	8.15949	9.79384	4.86584	6.72617	7.0708	2.65783	5.02669
3490			2.44884	30.4526	145.013	11.8036	9.12053	20.5589	14.4332	13.6692	28.0763	13.5794	10.924	34.4916	16.8137	74.2131	11.5691		21.7072	9.56156	8.27508	0.44813	13.472	7.81293	3.59304	7.86048	3.59026	13.8476	3.33403	14.8617	3.14869	5.31997	1.63627	10.1829	9.4002	7.93609	1.66123	5.29916	3.18676	11.0627	7.40779	7.54625	7.14917	14.3825	3.64353	7.63801	8.14666	5.32127	10.3744
3500			7.80065		62.9116	10.9431	14.0716	9.52976	7.40485	10.4157		11.1603	5.96092	16.0899	8.13916	72.1716	14.9909		13.5933	17.7592	6.48175	0.0216252	15.175	8.73794	20.1163	8.45378	3.86402	8.59948	17.117	4.3527	5.01692	6.65438	10.8655	5.72445	6.07766	5.3172	14.9459	2.66757	7.80891	10.9377	4.17533	6.26721	5.30409	15.4039	7.36738	8.57485	13.1409	6.54305	8.20159
3510			10.2927	11.7597	33.5336	1.29515	16.6946	13.8164	0.700969	18.3111	19.1438	20.863	1.43914	9.32357	10.9794	17.2469	27.469	31.6696	10.5408	9.79098	5.90143	0	10.6165	9.56686	1.27236	5.65674	6.17339	15.2542	9.0573	5.63839	11.5883	7.06262	9.18063	7.8167	3.06785	7.4441	1.90538	5.06425	5.56875	10.8162	8.78045	4.263	4.6843	13.408	8.68735	8.18453	9.71071	0.123846	7.94514
3520			4.16399	15.1668	2.65387	36.714	8.23276	0.340575	3.76797	10.6388	0.613817	6.16037	0	6.29109	8.3934	7.24579	22.6891	3.21726	5.37745	12.8744	7.48175	0	15.8918	10.2552	2.02743	1.51827	6.72123	4.88492	12.9524	7.31373	6.34908	4.03181	29.5166	7.24322	5.58434	4.58126	0.638557	2.8127	11.7852	7.43206	16.9096	6.00981	6.79101	9.12627	3.27846	6.60804	10.6901	21.2805	10.3149
3530			4.23846	1.95201	2.91107	23.0422	5.35255	0.714974	1.48227	13.5223	26.4797	12.1915	4.39586	3.92046	11.6815	20.7321	2.09633	8.19269	4.00538	8.1196	5.22208	3.9393	16.8805	4.17828	5.18119	4.41079	0.686719	13.4299	9.38998	4.88782	10.7953	2.21584	5.94139	11.4419	14.1787	8.70493	0.623805	6.01843	6.80398	14.2133	4.25155	2.13987	9.78686	13.3275	3.66863	5.74947	8.52254	6.52603	7.07636
3540			4.74685	6.84626	36.1459	28.2725	7.48881	14.5116	11.8613	11.2015	36.1188	16.4862	11.0051	5.32261	7.56115	19.6811	5.42959	19.4925	12.351	10.4189	11.8257	15.9543	16.4058	6.39465	0	7.21427	7.78428	7.7015	11.9226	2.93963	10.9339	1.27066	5.24426	9.47625	9.31385	6.64653	4.87748	4.19411	10.6714	11.5498	4.45929	3.95653	8.92188	6.43199	6.88092	14.4698	11.8277	10.1959	8.28692
3550			10.2599	7.86954	2.67224	64.4829	20.0818	4.77116	2.11251	11.5046	3.4061	6.79406	12.2872	9.28441	11.8582	26.0495	31.5609	12.1303	6.38292	5.35096	8.20943	2.2743	10.935	1.2372	7.96555	9.77847	7.22382	15.7394	8.10664	4.09881	9.22519	4.48354	6.76138	6.79877	2.85741	4.47916	0.046867	3.62349	12.495	22.3	8.81927	3.39774	6.96419	11.2654	5.06054	6.34663	9.77215	8.94605	4.92077
3560			11.9678	14.2945	0.235309	57.7679	16.737	2.91462	17.1835	33.8137	2.34203	5.14159	30.7468	3.26656	8.23698	28.319	34.8064	0.0758293	10.1178	8.69524	7.22353	2.11457	4.87937	6.46335	0.552452	13.3117	11.4881	9.11732	7.28069	7.73241	6.63836	7.9142	17.0922	10.8696	3.02211	4.96722	0	4.59509	6.70506	15.2985	8.49744	0.0900894	5.35169	9.2582	5.84861	4.75999	4.9874	7.83298	9.09812
3570			5.47225	5.9841	0	14.2861	8.44268	0.793608	2.24941	6.62325	7.92725	3.72434	13.0503	0.930991	11.2628	10.4322	4.05689	6.84542	15.6167	11.1328	4.89331	1.11755	0.508453	11.3194	2.14024	7.15523	2.23009	14.0135	9.09318	2.82136	6.10978	4.79192	0.310835	8.55196	7.00399	7.69317	0.0258477	10.4953	5.80122	15.0336	7.3654	2.80952	7.7578	10.5991	8.68775	4.72686	7.70806	6.36172	8.98208
3580			5.81229	8.11763	5.17268	61.8363	8.73354	2.90203	6.82885	7.30702	23.6859	11.0134	4.34384	2.38648	13.7746	15.6551	6.43102	20.4696	7.82576	13.2225	10.1417	0.864307	3.47472	12.7007	12.4673	6.43957	4.9426	13.8291	13.2626	7.42988	4.29145	4.1041	7.98588	5.9206	6.20503	7.25405	0	11.9258	9.8607	6.54591	3.21384	2.55839	5.34022	13.9295	9.70983	3.00351	18.0735	2.70916	5.98118
3590			3.77372	9.8416	11.6963	68.503	3.90656	7.09856	2.81221	16.3502	17.192	5.3794	13.5321	10.414	7.87127	15.4688	3.29616	8.78542	2.31687	17.6951	7.79116	0.124918	10.8642	10.3416	0.818562	5.40811	0.104317	11.5519	9.7372	4.23251	3.94195	3.00562	10.2252	7.56081	5.74756	2.80195	0.0426891	4.39731	12.4945	5.50164	8.91084	0.0200247	6.32078	8.52458	3.66732	9.25082	4.11722	6.56843	11.4513
3600			2.56472	1.71055	7.84057	64.2313	27.4248	0.212693	0	7.75509	13.2108	4.46258	9.56198	2.70998	0.199064	8.95912	13.7958	2.75305	10.3396	19.4645	2.52893	6.80697	14.9423	10.6017	1.42291	5.98324	1.48519	6.87223	10.2888	4.65905	2.81212	4.16142	4.24	10.0527	5.89656	4.71693	0	5.07161	6.34318	4.8799	4.79511	0.965441	7.88458	12.5955	4.61647	4.40235	4.96586	10.8206	6.6421
3610			6.39797	0.944957	1.45328	0	8.40626	0.330822	3.2888	16.8382	20.009	14.0001	13.394	4.60397	6.72336	11.2475	24.4172	20.0433	16.6514	2.84719	2.3015	14.2869	11.2887	5.87963	3.10425	8.6049	0.162877	10.0057	6.86495	4.80493	2.68999	5.88815	11.3412	4.91072	6.49961	2.92076	0.0841058	4.17602	6.26394	14.9543	9.98001	6.0254	5.41358	4.78695	11.0325	7.82906	12.809	4.84714	3.33988
3620			5.40949	17.0376	0	38.8737	8.52906	0.181582	0.319089	4.32499	6.85098	13.1416	12.5623	2.25133	8.95331	47.969	22.539	14.6696	12.0285	8.33827	4.99379	0.183421	10.2373	8.66271	4.39909	3.69866	0.0205471	17.5473	7.81083	1.40375	1.63233	3.45075	10.7155	5.62268	6.28962	3.19632	0	6.36138	7.6259	10.1592	5.98552	5.41783	2.6766	10.9215	12.2104	5.21328	6.8355	14.5606	7.83205
3630			4.77046	0	6.72217	12.515	1.35916	3.30894	3.26571	17.6289	7.74029	2.92855	11.6281	10.8583	4.31466	11.5518	13.4918	6.2115	7.25695	2.7491	8.04018	0.049192	9.91079	13.4446	11.7012	12.186	0.0216252	4.65738	9.07009	32.2187	2.25345	4.30177	3.64574	6.34513	5.08439	3.98592	6.19581	6.6616	6.36913	14.9873	8.13891	7.36599	5.23645	8.49184	3.50513	3.30292	6.86337	6.83199	2.05073
3640			14.9187	0	0	16.9156	4.20664	22.8951	4.3935	8.98987	0.955851	11.4138	13.6904	5.63378	13.3726	19.3194	2.93144	3.63569	7.12507	4.30005	4.4882	2.86168	6.36505	9.40763	8.45901	7.76057	4.28001	8.31002	10.7953	5.70786	2.31318	2.89224	3.23302	3.775	2.59815	5.52642	5.52999	11.3281	5.22853	15.3785	5.74459	2.35814	6.00936	8.09148	6.22294	14.9815	9.99502	4.10567	10.0037
3650			17.5082	0	0.102267	16.3876	4.10359	1.71689	4.12253	27.6313	13.4165	1.89479	14.3842	11.8673	7.34778	31.0402	9.45874	22.6809	3.95291	6.93299	5.20517	2.88728	4.0117	10.1328	5.67319	7.42803	0.131907	6.17619	7.92075	4.53434	0	5.27951	9.07437	10.3931	3.22629	5.51351	3.67297	2.70645	8.13973	9.35809	0.172169	6.70716	8.5659	10.3132	7.45409	5.27283	5.74243	1.73264	7.09236
3660			7.77649	30.7879	2.25474	36.999	16.7197	1.39064	12.9105	5.58315	15.4257	7.33188	5.66794	4.3314	4.84697	22.9917	1.25974	3.4972	6.17395	2.06531	1.75149	4.43284	7.50019	11.1656	2.85646	10.68	1.71652	9.80811	6.82718	3.10011	0.0305826	3.79632	8.61995	6.00852	3.10672	2.7103	0.466889	4.33062	4.87549	21.3699	7.53307	1.03839	4.01285	4.04063	11.1519	9.41075	2.43141	4.79383	5.55297
3670			8.70517	11.6651	8.00938	39.9956	4.22563	2.6797	4.35163	2.93342	6.034	0.580227	0	8.98409	12.6049	22.3014	7.66349	8.66848	9.85391	9.83194	1.97277	2.65825	15.7734	5.03858	10.3937	8.18478	0.122399	11.0915	7.92672	1.99601	0	4.7942	4.46604	2.86913	5.49412	5.60186	0.135709	5.21364	4.28852	0.991156	7.89133	2.0022	9.38086	0.0598535	8.64847	4.61457	12.4807	0	6.83562
3680			5.3781	0	0	19.162	10.4488	0.928419	4.50095	13.5912	37.3744	1.88668	0	2.79912	5.16828	7.72216	10.7679	6.11729	0.156551	0	5.82425	0.571829	2.0915	6.15318	2.97119	5.8719	0.159703	7.63189	8.29217	4.20609	0.144258	4.89291	0.93455	4.12609	0.51728	3.16783	4.03135	5.87264	4.5399	9.33459	6.72152	2.33014	6.59749	0.125671	5.61615	0.980966	5.28906	0	2.77798
3690			4.22876	0	12.2205	5.27389	5.0512	0.567641	1.53176	11.3521	7.92533	7.72344	0	2.62848	8.44183	15.596	11.9355	11.5769	8.56847	3.40459	6.08018	5.01458	2.55398	7.98753	6.82655	8.23713	0	6.25211	4.89534	7.69866	0	4.49689	0.167195	4.42907	3.48995	5.71538	2.11	8.31373	1.99918	10.4194	3.76474	4.72791	5.29928	2.32798	5.18965	3.47707	5.13172	3.40097	7.18437
3700			8.2938	0.0930344	25.1243	0	15.0414	9.19148	2.37984	3.38188	18.2565	0.8918	1.62236	0.946484	2.49452	17.0474	19.5937	15.9024	0.603594	2.78643	9.79939	3.12973	2.08617	8.24791	2.67217	7.51692	0.499931	5.9539	9.62673	5.52907	0	4.66304	1.02803	5.59099	3.88684	3.59873	14.2575	8.55884	11.968	7.77915	3.26882	8.84473	2.02114	0	7.47862	4.75795	7.81855	9.06221	4.68626
3710			6.01054	0	1.11079	0	13.0317	4.98413	4.1717	13.7662	14.9888	0	14.4405	11.0007	3.82836	4.40892	0.87605	1.24504	12.3898	1.12245	5.30924	1.07118	0.787329	6.62819	5.72576	3.0419	4.47382	3.72648	1.73171	8.20921	8.0862	3.38488	0.0780705	3.2044	2.68625	4.50302	0.366059	6.24708	4.15339	7.81775	1.89454	0	0.932367	0.532213	9.40464	5.16791	7.94752	1.06976	10.403
3720			0.843137	10.9321	6.27018	30.025	2.85696	1.09848	3.33225	15.4721	1.82387	0	14.6321	12.0027	9.75308	26.1359	0	8.8956	9.36143	0.0216502	8.28474	4.93436	0	8.24298	1.4838	1.66998	4.99155	16.2107	11.6967	5.74514	10.8691	4.71427	0.0421548	8.29678	2.95391	2.79079	0	6.09643	4.24128	7.63164	1.52359	0	6.02646	0	4.0903	2.91087	4.15932	1.80647	5.08104
3730			7.00705	13.0417	1.82382	5.30706	3.8243	0.957165	4.39722	11.3319	16.8038	0	1.11921	4.02819	4.99806	22.8247	3.97077	10.7143	8.70003	33.8953	10.4992	2.66446	1.26475	4.69032	9.35394	6.89738	3.55998	4.49528	9.9353	3.75394	5.29314	2.82019	0.0433107	2.35611	1.41929	4.58147	0.0855716	3.11784	3.30358	7.04305	0.281944	0.259553	3.4016	0.511301	11.3814	1.99665	7.25973	4.78305	8.31269
3740			5.7089	5.57248	6.65558	4.60171	15.7587	1.39987	4.25908	5.4746	9.0901	13.8835	18.5262	1.04277	4.6017	6.36707	2.73199	5.30592	2.17513	15.0772	6.82859	1.38843	0.928201	2.75758	11.5818	0.132891	2.55262	6.71209	4.63528	3.41011	3.57862	5.082	1.19062	3.27016	1.86626	3.43467	0	5.90202	2.33705	10.8675	2.74705	4.46329	7.26855	0.0535196	4.66423	7.16906	6.4825	13.3969	1.95382
3750			5.07816	0	3.26885	2.1796	17.1498	1.30014	0	16.379	9.69576	9.79945	39.7715	9.94041	3.63999	20.5086	1.84497	3.64394	8.10557	2.45955	7.85538	0	0	8.7123	6.22572	0.173705	0.112015	6.38027	4.37025	3.08632	0	4.3352	19.177	10.6551	7.49031	0.0241777	0.556116	5.2907	6.96357	8.07553	5.11772	0.130061	8.4259	16.7524	5.74256	6.98507	3.52944	4.43336	7.75319
3760			24.2213	0	7.5169	9.35035	13.5659	3.2215	0	25.8088	19.9127	23.5124	41.0024	5.91389	5.03815	18.6699	2.17884	6.3741	9.97097	1.97474	5.56556	0.149032	3.41358	1.6976	4.64315	3.40769	0.0535196	8.65299	5.44009	4.32784	0	2.16996	8.69995	8.13798	2.68113	0	0.136365	5.75797	6.09813	4.34808	0.593067	0.0201318	2.90042	7.63683	3.91095	8.3985	13.5191	2.75043	7.53558
3770			12.4227	9.4647	9.66435	10.0521	8.31943	13.9305	0	13.5831	2.2647	0	13.4369	2.81321	6.24854	8.04885	0	8.48882	13.2813	7.20538	7.85418	0	7.19999	12.2767	0	6.1052	0.022937	7.05234	6.71464	5.12499	1.28673	3.10759	2.65906	7.68642	2.09057	0.022937	0.0631707	8.1689	8.54015	4.54301	0.106936	0.709837	6.37412	8.34942	6.01213	10.4454	7.03208	5.40746	1.48481
3780			4.17286	0	0.946133	9.39156	40.9644	3.38119	1.00452	6.18695	2.12028	0	8.40001	3.82531	7.69938	8.46067	0	0.429711	3.67049	0.180627	9.04405	0.232005	7.38861	2.49328	0	1.99308	0	5.07852	11.1533	2.75272	6.2867	4.21542	7.32827	7.2217	3.2555	0.0535196	0.0620797	3.34493	10.7517	8.04285	0	3.6423	3.39702	4.37363	7.74085	1.39439	15.8236	5.08192	7.23491
3790			6.62632	0.0229635	6.03686	33.9686	1.83905	4.03537	0.603949	11.418	6.61878	0.030618	7.78036	7.97437	7.90049	37.8938	4.17358	1.64709	1.34311	2.38594	6.57213	0	1.60921	6.21827	0.0241777	2.56374	0	4.80981	10.8359	2.01645	0	4.86796	5.82407	10.6411	5.80557	0	0.238073	6.9144	7.19404	8.08966	0	8.21283	5.72662	11.9374	3.54968	11.2325	7.41425	0.142594	9.067
3800			6.27082	12.0177	0	7.37994	13.1023	13.0561	0.382845	5.67468	16.0608	4.14982	8.50346	5.97266	0.0459271	15.029	2.39486	9.52225	15.2378	1.26926	7.78451	0	3.63303	5.44193	0.855542	3.49272	0	9.91041	5.87105	6.36221	0	2.74982	2.0747	6.11197	2.75727	0	0.249608	5.72091	9.51887	5.78736	0.0917479	3.51759	7.53383	6.5236	1.29498	7.23519	7.45773	7.6533	7.9314
3810			5.38981	6.48744	1.55437	0	10.2676	1.74953	0	3.51821	4.71543	0	9.13808	7.96348	5.78748	11.1402	0	12.8151	6.92342	6.68681	0.499937	0	2.20857	4.16961	9.50468	6.07447	0	7.35532	7.83034	13.5595	0.0771274	1.78288	4.625	5.79602	1.57198	0.749086	0.551609	3.02399	4.64916	1.08462	7.16373	0.837299	7.24169	7.66482	5.93913	6.53719	4.63949	5.95324	4.71119
3820			7.78485	1.93188	8.30544	6.19989	5.67169	0.891073	0	9.99455	2.39443	23.0516	7.26284	6.83895	4.49971	0.0597252	0	0.42454	2.90248	5.10809	0.696804	0	1.16709	9.88353	1.24264	5.36881	0	6.1103	9.42738	6.39811	0	1.38968	2.36792	9.73361	2.4074	0.852428	0.243232	0	8.18511	0.17648	0.127085	4.56301	5.18859	7.66072	1.76972	9.44558	5.45477	1.59902	4.57068
3830			6.79607	2.65446	4.76883	41.9743	12.019	0.549338	0.0416495	0	1.42327	2.93465	8.49843	6.59558	4.74389	5.05265	0	5.01637	9.05055	2.77978	0.305251	0	1.09598	9.81813	1.48124	4.69338	0	3.46977	7.36417	1.54983	0	1.53996	0.450819	5.1513	4.01789	2.07735	0.185108	0.159014	8.18266	0.102459	0.881384	4.66871	6.47306	3.20222	0.718136	1.51194	3.47169	0	2.97548
3840			7.48158	0	7.62654	41.3225	11.4447	0.800605	3.72697	7.33935	0.693203	0	8.07958	2.19263	4.03451	12.0311	1.09544	0.030618	5.32555	0.562276	7.43427	0	0	4.95113	7.84813	5.89839	0.302757	0.28157	6.71866	2.2426	0.202395	2.56801	0.107568	5.41354	1.27436	0.881709	0.152496	1.63205	3.48808	2.63711	8.12135	0.330507	6.37867	2.28183	2.40306	5.29441	5.98607	2.65302	2.98928
3850			11.2688	13.1837	2.38931	1.15712	5.93402	4.33504	0	7.24888	3.65009	2.71977	6.50712	4.48275	3.38658	5.60523	10.5559	0.169023	9.04884	0	4.69791	0	0	11.2016	8.02081	4.75011	0	9.47158	8.19431	2.0449	13.3326	0	0.930046	4.40036	10.1025	0.818745	0.11358	0.725443	5.34203	0.501468	3.37389	1.38731	10.7556	0	2.58427	4.90049	8.17291	4.57011	3.40069
3860			0.923516	10.6687	0	0	9.05153	6.15265	0	0.0688906	5.47091	3.86509	0	1.77151	2.7085	0.576368	1.3325	9.9497	9.88694	1.88386	8.06734	0.209372	0.0873407	10.9961	0.341646	9.76216	0	9.59223	6.43441	1.1401	9.24003	0.529361	0.0794014	10.2637	12.482	4.57538	0.0888724	5.80844	7.86539	5.48443	6.8961	4.30431	5.84877	1.86322	0.450348	7.35238	4.62368	4.37656	6.43002
3870			0.568923	3.16916	7.63983	0	2.82575	0.877608	0	0	0.883773	0.599037	0	8.64931	1.36733	2.25554	0	5.30079	0.180759	4.11309	5.92513	0	11.5623	9.82775	0	3.40796	0.109784	0.418258	14.4707	2.40243	5.82964	2.48556	7.64685	7.09615	0.84867	2.56328	0.0458254	6.0046	5.18015	3.77178	14.9718	0.108669	6.16404	1.75429	4.86605	4.49622	1.69322	0	0.982869
3880			5.04267	0.925051	6.93367	10.7366	3.88161	0.41493	0	0.0492489	0	0	0	1.7958	3.35587	5.49801	3.8886	28.0403	0.0558072	7.03649	0	7.32327	1.63065	5.81652	0.0959943	1.66982	0	1.64454	2.77439	1.49617	5.00664	2.0277	3.15242	4.99451	0	2.19779	0.0422037	5.23964	7.94082	9.97992	2.64408	1.13338	2.5425	1.55357	2.32468	4.76562	7.11435	0	6.34293
3890			7.58865	1.54364	4.99841	2.96737	1.0391	1.20398	0	0	0	0	0	0.664855	1.89565	11.4524	5.34261	13.5146	9.63874	31.9324	1.83561	0	1.4153	11.435	0.26381	4.99608	0.0505038	7.81497	5.75474	3.43799	4.79104	1.28781	0.253687	7.14844	0.231695	1.27949	0.170715	9.47435	4.6099	3.52643	3.9974	0.808923	5.05545	2.38685	6.97427	1.83901	8.61689	0.894899	3.17545
3900			3.20668	0	2.82803	17.574	1.00522	0.296942	0	0.30618	5.70116	0	8.79674	0.491118	5.71067	0.931332	5.1755	21.259	8.15315	32.6478	5.14737	0	0.38506	13.0139	6.83693	1.49786	0.022937	2.9104	1.34842	6.40795	8.68788	0	1.62307	7.8283	1.56814	1.17941	0.0433405	6.03744	8.30719	8.86711	0.604601	3.97374	11.1239	3.21131	5.46881	7.58392	7.35299	8.97195	2.14587
3910			10.9392	0	0.209943	7.34766	0.565547	0.23323	0	28.3327	2.94879	0	5.97977	0.443057	0.317266	0	6.28731	0	4.4754	1.53292	3.89342	0	1.10827	3.37373	0	0.333799	0.087047	5.80027	3.63291	2.95372	9.05098	0	5.33081	6.22162	1.01616	1.03243	0.563297	8.34105	1.44984	5.41205	5.08976	0.586953	4.29583	0.0382283	2.13306	6.34128	6.75281	3.40733	6.12638
3920			6.35011	2.68251	1.94661	7.92303	1.40179	0.967527	0	2.6947	0.0373115	0	4.61079	5.19261	3.23572	9.9889	5.83871	4.17398	2.0043	3.02082	1.2951	0	3.64968	0.398329	0.957935	4.03578	0	0.948942	7.89977	4.15298	6.72036	0.176696	2.63406	0.977349	0.0200702	1.52879	0.74451	7.02302	7.37257	3.79982	9.63005	0.400644	6.51824	0	5.55871	9.88056	3.51145	0.273585	5.8026
3930			3.51066	7.23458	3.15777	7.74713	0.479939	5.9154	0	1.8132	10.5581	15.5268	4.26355	4.37351	4.78436	4.40939	5.20265	5.01078	1.95474	4.25982	5.50464	12.9272	1.34598	4.29937	4.51076	3.15055	0.275244	6.84247	4.04143	4.90326	5.98554	2.45375	5.23644	2.69732	0.954571	1.14265	7.88501	7.93209	6.0229	18.6945	0.465703	2.02605	6.21268	0.0216252	0	5.08512	7.22658	5.27209	11.5936
3940			8.54836	0	2.96384	2.99948	5.62207	4.60797	0	0.467138	4.47906	19.649	3.6441	3.31767	10.4156	6.97873	3.81137	1.82654	1.98779	0	4.96114	2.74788	0	2.79006	1.39431	9.65273	0.0773978	14.2828	2.10541	5.09772	9.82344	2.03968	3.43957	2.98921	4.69826	3.70126	2.09434	4.62378	1.89105	4.36305	2.17838	2.62206	0.790567	0.0688109	5.82487	5.08107	10.839	8.81115	4.86972
3950			1.95646	0	2.01096	0.0216502	0.0382725	5.49789	0	0	8.97293	2.09986	4.13328	1.69562	6.04428	1.2382	0.481223	6.73185	1.26371	0.671322	3.67891	0.0611652	0.772551	2.56374	0.785062	3.49688	0	4.80952	2.24099	3.25477	7.86761	3.07845	3.44449	10.4081	0.114067	1.979	0.105764	5.25207	0.0896732	10.4639	0.0382283	4.33816	5.20642	0.0707898	3.17216	8.9162	10.4549	2.18057	2.61453
3960			16.6254	9.29403	0.0612361	9.90154	2.26713	6.23968	0.0216502	5.70364	1.55189	3.48831	4.4278	4.96123	1.62408	0.43999	0.0229635	5.99283	1.65341	3.24567	0.804539	0	8.5676	1.99709	4.6079	10.4634	0	7.18894	0.102577	1.53456	8.25547	1.25505	5.74404	4.57474	0	0.0687399	1.00017	3.84022	1.29033	3.86628	0	3.73147	2.55249	1.73697	8.00936	1.77727	13.7093	2.3707	2.99031
3970			13.1173	2.57711	0	0.0715333	2.70936	0.522959	1.715	4.74891	1.37264	0.0275987	5.40466	1.19212	7.32909	0	0.834676	1.95635	4.92454	1.9047	0.289664	0	2.30896	4.93583	0.870402	1.19238	0	11.4701	10.3894	3.35048	6.14497	4.34797	2.20674	6.6106	0.022937	1.95787	1.35883	4.97528	3.14051	2.3359	2.59483	0.569391	2.54495	12.9567	8.4007	4.98784	10.3148	1.43436	6.90064
3980			8.09841	0.0984979	0	39.9265	9.40305	4.164	0.0611067	2.11381	17.9422	0	5.24843	0.0551974	1.02378	16.319	23.0283	2.53869	0.298324	9.13037	0.0935316	0	9.04975	3.98272	0	3.63073	0.022937	0	8.49306	3.8176	5.97259	2.29923	0.0445622	6.82002	0.589323	0.504028	1.37244	4.76463	5.07637	6.51672	5.02611	0.308648	3.82531	8.66656	7.62055	3.84755	5.67925	0	3.15317
3990			5.9405	0.442886	0.30618	26.7281	7.75064	0.986411	0	4.61214	21.1561	0	4.65921	0.0382725	1.1878	4.36744	12.4673	2.01937	0.0535816	15.8393	1.5766	0	7.03776	12.7619	0	4.20596	0.796998	5.5526	4.92898	2.97761	3.95191	0.0925874	0.274962	7.19916	0.0282608	0	1.12904	1.02458	3.90233	2.25612	0.898937	0.973558	4.65491	9.29776	14.2954	6.03654	2.36186	1.86955	3.3973
4000			6.50379	0.030618	0.758066	5.7216	0	0.740659	9.65157	10.2019	11.7137	12.2593	0	0	0.753847	0.17862	0	11.4621	2.02929	1.05747	4.64046	0.442458	0.049192	6.81327	0	7.47785	0.155381	3.45192	8.08005	7.99458	4.66988	1.01615	1.2157	6.89433	0	0.72906	0.660897	1.05291	4.66795	2.01573	0.609138	0.524413	3.48955	6.339	7.46551	3.17904	11.6552	3.27955	4.48696
4010			3.65545	0	0.789512	5.68554	0	3.62259	1.00138	0.426592	11.5	5.78924	0	5.28048	1.20147	6.66294	2.59687	5.77887	2.3345	1.00964	5.93802	5.31734	6.99825	11.8509	0	2.27863	1.06625	4.80334	5.6342	3.83909	3.84716	3.41255	0.348361	4.34942	0.026295	2.23411	0.975022	1.28682	6.36663	4.63172	1.58609	0.798981	7.52345	12.0742	9.5412	8.70636	8.55924	0	0
4020			3.68527	0	1.24967	0	8.76477	8.30377	1.31197	3.78477	3.99936	2.21846	0	2.92332	0.872741	2.15853	3.6397	0.923509	10.7023	0.0484114	5.69767	0.221647	6.04564	6.68063	0	1.15224	1.62438	8.01345	6.89494	1.87901	1.74258	1.52562	4.38834	4.09896	0.130507	4.97946	0.816706	18.2856	0	5.26302	0.899742	0.740853	9.52342	5.47875	5.3192	9.23224	0.0697596	1.32524	1.60542
4030			7.39152	2.61775	5.89567	0	4.76657	1.31	1.08008	5.48078	2.2665	0	0	4.5659	1.267	2.20824	2.06749	4.69203	0.149955	1.44122	0.682908	0	11.4506	6.70636	0	12.9907	2.68152	5.90586	5.5752	3.44839	1.14392	2.11349	9.62374	7.88217	0	3.35918	1.24458	3.37045	0.152507	3.72081	0.549326	1.26882	1.5743	6.1703	2.40623	3.17479	7.67496	0	0.716552
4040			4.57032	1.89446	4.62616	2.06322	2.4489	0.509888	0.705057	5.36088	3.55524	0	12.1647	3.49112	0.858973	2.31847	0	2.82246	0.211102	0.716259	0.401636	0	0.783815	5.72797	0	6.04634	0.0616412	0.125419	13.2299	6.62696	6.39492	7.41455	8.98577	14.5994	0	4.45368	0.849777	2.63085	3.45215	3.02092	0.251961	0.496035	4.16583	5.08215	5.62879	5.38242	1.29419	0	9.47197
4050			1.95529	0	1.40092	5.5603	3.97351	0.345326	0.0447639	8.73108	0.998812	0	3.42073	4.70919	6.09829	6.8227	4.04343	5.43404	0.136472	1.29639	2.47073	0	3.34497	4.48415	0.158664	9.53448	0.0287112	4.17894	5.20308	5.99108	6.77981	4.41638	10.5047	7.03021	0	5.02808	1.27139	0.873919	4.82127	1.62816	0.641988	3.58271	3.0778	7.89677	3.08296	4.51906	3.26436	1.69794	6.33791
4060			9.55834	0	0.125357	3.74879	0.367956	0.850561	0.0229635	14.2101	0.0535816	0	6.68268	9.30074	9.17456	0	0	2.414	1.16946	3.04861	3.50879	4.4353	0.394515	5.3258	0	3.5947	0.128338	11.27	4.71898	7.29331	0	1.66056	7.73592	9.53467	0	2.51459	0.959833	7.01989	0.108871	4.04778	0.361654	1.25036	1.73179	3.84128	2.25765	8.29861	4.54462	4.6627	5.58634
4070			1.86207	0	0.0459271	13.4066	5.85305	1.0404	2.58289	3.07588	6.91399	0	10.4269	2.15619	0.844974	0.362118	1.10492	2.54768	0.260036	5.84565	4.23677	0.595504	0.194356	6.01524	0	4.26361	0.192978	1.94707	5.96314	7.20972	4.73139	0.960643	13.4865	0.322698	0	1.42782	1.57681	7.63062	1.73101	1.91844	0.284176	1.87376	4.699	8.06865	6.26652	6.82354	12.1938	7.69933	5.18498
4080			3.00045	0.0535816	0	0	12.6006	1.15332	2.88578	9.34909	4.57439	0	12.398	5.85155	1.07637	0.260771	0.503006	9.05772	6.79676	2.08722	6.26658	1.1094	0	7.21132	4.9634	4.95583	0	2.62248	3.20834	4.39367	1.86061	2.47236	18.0099	4.33229	0	0.786657	0.261899	9.43547	5.25622	9.35724	13.802	1.66231	4.37187	5.58202	4.62358	8.13505	9.4561	7.04177	6.01421
4090			8.12058	0	0	0	3.74555	0.365832	3.05584	16.2391	4.68076	0	1.9858	0.0473839	6.56092	28.0019	0.643768	5.58376	6.31119	1.78151	3.4486	0	1.36178	5.92873	11.5831	5.03587	0.0382283	19.4394	10.1189	0.692968	0	0.183496	9.34324	8.05592	0	0.391783	1.10515	6.67244	7.73084	7.85378	2.47127	1.89002	8.57576	0.319878	1.4376	2.63742	11.7671	7.75426	2.95065
4100			5.96294	0.283438	0	17.4162	7.09553	0.985196	6.08559	9.23529	0.153854	0.605706	3.74466	1.02312	7.45145	13.4265	0	1.83558	0.0620791	1.05051	4.45919	0.0483554	0.160871	3.13465	2.45813	6.64403	0.0683848	6.19337	4.77215	5.24575	0	2.28212	26.9729	1.06844	0	1.09279	0.486322	1.602	0	2.89892	1.09092	1.58457	1.72336	7.45193	1.94696	4.24898	0.290774	7.15669	5.17984
4110			3.84183	0	2.87137	4.98978	0.540011	0.451521	4.97055	35.4886	2.51395	0.0242057	0	3.59004	6.08839	2.29695	0.0459271	8.2993	0.0408204	0	5.64721	10.3508	0	10.3017	3.52701	0.810581	0	7.00852	2.16062	5.39528	0.0917478	0.0382283	5.36496	6.19755	0.286171	0.535196	2.42351	8.18733	0.949018	4.53582	2.0284	1.59664	5.45451	3.04717	5.64777	3.37696	16.3271	3.68713	8.11997
4120			3.39451	0	3.34032	6.06258	0.32244	0.34053	0.262359	0.948406	9.83619	0	0	1.43057	3.76034	20.7875	1.22292	4.2808	0.0832333	0.0315603	6.74313	0	0.0976184	7.28373	2.61207	4.51727	0.0315238	0.680887	5.03673	4.92291	0	0.529546	1.09172	8.52472	0	2.37063	1.89571	3.34285	3.29309	1.67805	0.808826	1.26727	7.07016	0.265489	12.2938	6.98635	6.3546	1.45635	4.62793
4130			0.104929	11.7674	4.38108	6.82271	0.476417	4.15567	0.089087	1.7942	2.64427	0	0.0720929	2.72517	0.862135	0.694361	0	2.22314	0.0687182	0	4.90837	0	0.375572	6.58092	0	1.42478	0.0315238	2.39362	4.42873	6.17568	0.575896	0	0	8.40551	0	1.30291	1.54716	3.3511	0.675168	0.571035	2.41561	4.87047	5.60482	4.00433	0.0688109	3.16758	1.05157	0	7.4968
4140			0	0	0	7.22898	0	1.73747	0	4.41899	0	0	0.0242057	7.39318	5.19611	38.377	0	10.1459	0	0.0229635	2.11055	5.1094	0.404104	6.67526	0	3.94577	0	3.20368	0.13647	2.36147	6.13992	0	0.121867	4.50745	0	3.1434	3.01296	2.0406	0.0837475	0	0.1352	0.085758	5.53686	9.67718	2.2073	4.10837	2.05988	0	9.68317
4150			0	0	0	7.51369	7.60815	3.95311	0.134762	5.0199	0.384217	0	8.12553	4.63543	3.66017	9.01717	9.97886	2.6887	1.19822	0.045927	7.91872	1.81956	4.32466	8.3242	8.42886	2.54741	0	3.08907	0.276373	0.870406	1.59167	2.40762	0.104415	2.07526	0	0.734098	1.68697	10.9666	0.0647876	0	0	2.53812	3.33794	3.43565	0.39164	4.5674	2.5198	3.20419	9.00554
4160			0	0.437986	0.575972	16.1255	3.97192	4.42126	0	9.94396	0	0	0	3.0054	12.1182	12.3179	0	14.6593	9.12374	0.884613	7.89742	13.3445	2.18799	6.6209	1.70318	8.70294	0	0.154576	9.48508	2.41517	0.301344	7.1014	0.139873	2.56977	0.14118	3.06065	1.81605	3.58005	0.164335	0.301267	0	2.87434	2.88353	3.17415	0.723556	2.64621	2.12932	0	5.78633
4170			0	0.680423	4.28309	6.87444	0.356743	2.7319	0	1.04972	0	0	0	2.16726	9.51424	10.1963	4.00721	1.78715	0.10873	8.84817	9.52274	2.8262	4.89405	6.8032	5.37279	4.90161	0	3.00267	2.90422	0	0	4.49705	2.38642	10.1396	0.561239	2.17489	1.68058	1.86677	0.333985	5.60489	0	1.84155	2.92715	4.24267	0.0341924	7.68603	8.40987	3.90059	9.34234
4180			0	5.6238	0	5.6094	0.225303	4.39647	0.551425	0.615859	0	0.473895	0	0.389417	1.03012	9.56744	7.25112	2.54034	0.134199	0.034232	7.33407	0.630859	6.60913	4.23712	0	9.44485	0	7.34428	11.5179	0	0	2.393	2.54785	4.0915	3.95579	2.90942	1.42412	8.48661	0.317944	18.7996	0	1.58268	4.47047	0	2.47519	6.08567	8.07793	1.28963	4.11637
4190			4.35358	0	0	0.180534	0.15309	2.98331	3.2222	0.200259	5.12957	0.066264	0	1.13721	0.0242057	8.94237	0.385678	0.679616	12.1034	0	7.50924	13.6677	2.96897	1.95786	2.07773	5.72503	0	2.15109	6.61696	3.99031	0	2.55773	0.685014	5.43611	4.53506	0.972831	1.89795	5.43397	3.33664	27.1002	0	0.406237	2.54847	4.30197	4.06425	6.14344	9.35569	0	6.52884
4200			2.75162	0	1.13503	19.6273	7.5097	3.3024	0	0.457772	12.7979	0	0	0.925968	0	9.31059	0	3.52642	3.14953	0	12.0939	4.94889	0.989283	4.24358	5.23694	7.21492	0	5.49963	4.6161	4.15096	18.7982	1.52955	0.0734407	9.69068	0.7101	1.14954	1.68633	5.67588	2.57399	0	0	2.39842	3.21173	0.35567	0.491229	4.10549	6.96759	5.74162	3.51436
4210			2.73447	2.29734	0	4.07719	1.83451	11.0182	0	0	2.17798	2.29496	3.06181	0.252758	0	9.17107	6.61153	7.96315	0.0713749	0	13.3859	0	3.08013	7.18385	18.4238	5.6225	0	0.072129	7.72676	1.21119	0	0	0.0751448	3.19177	0.557212	1.82271	1.9162	5.12721	0.644896	1.37406	0.16987	4.016	3.47096	0.107039	4.64961	4.62818	16.2738	4.8356	0
4220			0	0.122472	0.417322	0	0	2.98761	0	15.2124	0.803303	0.710589	6.19745	2.54776	2.15725	8.78533	0.70953	1.63983	3.47147	0	15.8924	0.227379	0	5.8579	0	16.0517	0	2.58914	11.9543	5.89745	0	0	0	2.33151	0.80047	1.93427	1.23361	7.66292	2.19228	0.643183	0	4.91192	4.5814	1.13051	4.84547	2.69555	4.0411	0.088526	8.58165
4230			0	0	0.232819	6.79949	1.77183	5.35124	17.4666	7.20901	0.0901142	0	20.4608	3.2753	8.7693	9.92322	0	4.00882	4.78867	0	10.605	0	0.3333	10.3037	1.24325	0	0	11.0914	6.26076	4.84591	0	0	0	10.6889	4.91325	1.01296	1.03736	5.2509	1.90902	3.85254	2.08355	1.28561	2.6065	8.63038	4.07536	7.27041	4.28985	0.626268	4.03714
4240			0	0.107163	2.00157	2.1307	0.0555959	6.17034	0	0.855533	1.158	0	0	4.73993	3.89252	15.0774	0	0.0875607	1.30838	1.97302	7.64854	0.1238	0.0712924	3.46237	9.37981	2.92491	0.175269	10.4108	13.7835	1.51058	0	0	1.1893	17.204	8.26849	0.786912	4.70715	4.356	10.5	7.50734	0.500423	2.8896	1.1588	5.45004	3.18199	0	2.6152	1.77056	4.25846
4250			0	2.69428	0	9.33213	0	9.72288	0	5.97301	20.1132	0	0	1.25356	0	12.8748	0	8.22089	7.14368	0	0.894258	0	0	8.24219	0	7.75946	0	6.90165	4.35187	8.52992	0	0.278141	1.11881	11.1956	1.29312	2.684	0.874364	5.3854	3.78479	4.14468	0	1.33966	1.24968	2.05594	7.24395	11.184	1.89376	7.29293	2.02924
4260			0	4.79409	0	4.20891	2.00957	6.43828	0	0	8.2001	0	0	0	0	11.6925	2.32127	1.00025	0.0200263	0.0948023	3.14639	0	0	0.727723	0.786129	8.16162	0	1.79327	5.97192	2.96891	0	2.06709	0	1.80592	0.545457	2.73703	0.246777	3.92305	3.26572	12.1414	0	3.71845	0	8.71892	11.9735	8.65011	14.1319	5.05263	3.51992
4270			0	3.52824	0	0.131643	0.0224573	8.32708	1.07221	0	6.31696	0	0	0	0.0259226	4.38784	14.8024	0.117011	0	3.15616	7.23483	0	0	0.772062	0	1.03373	0	6.13218	0.5579	5.32004	0	1.90583	4.60257	2.33009	0.546608	1.33291	3.77051	6.32644	3.81433	6.83778	0	2.2816	3.85968	11.7811	2.71292	4.33574	7.26425	0.0517445	2.3506
4280			15.3833	0	0	0	0.0672891	8.7353	0.808319	4.18616	7.30868	0	0	0	0	4.01498	15.7716	2.53573	7.10706	2.09809	9.32019	0	9.20434	0.234235	0	0.431865	0	3.33425	0.514051	1.15037	0	2.17937	0.0688109	6.32848	1.2794	4.61774	4.65107	6.60737	4.6713	9.19708	0	1.53811	5.51933	2.79656	3.76372	0.966816	11.8292	1.17973	4.55729
4290			1.17925	0	3.31246	0	0	6.36063	10.816	5.02827	4.52148	0	0	0	7.23257	1.30253	6.98409	1.03339	1.98121	0.0672078	15.5195	0	10.5359	0.517687	4.09273	6.72786	0	1.40218	12.232	3.57223	10.396	3.42672	0.895342	5.79935	1.80061	3.93157	2.32967	5.7319	2.43822	2.21399	0	1.65745	4.73062	4.30668	4.3317	2.78115	11.7839	0.541988	8.41648
4300			1.16134	0.910068	4.30577	20.1307	0.306352	8.15198	13.6006	4.44454	4.87881	0	4.83698	0	7.59749	1.88081	9.49537	5.53523	0.128204	0	9.75584	0.237563	8.40135	0	4.89555	7.47075	0	2.23785	1.51954	4.89987	9.12478	0	0.022937	7.00352	0.449017	0.504087	1.0363	7.92362	1.22586	3.74852	0	0.393911	0.0432503	2.68048	0.743831	4.40163	6.16136	0	5.69964
4310			1.99138	3.08993	0.0771603	5.03826	0	7.19269	5.40903	13.644	9.28469	0	0	0	3.09133	0.79242	20.4914	3.59147	0.211579	0	5.94757	0	1.3709	0.0786063	4.08084	5.55156	0	5.11628	2.23633	0	8.12358	1.2189	13.3098	3.78321	0.730933	3.80739	0.0205241	3.0907	2.34764	0	0	0.5705	1.24171	2.19348	1.82473	8.50907	23.2427	0	7.4469
4320			3.07807	17.7581	0	3.9337	0.0207699	6.6919	0.917249	1.94948	8.22197	0	0	0	10.0255	1.67738	3.71507	1.8823	0.258255	0.807327	2.7117	0	3.944	3.49751	10.9672	2.92513	0	10.5444	0.590446	0.663627	4.67726	5.5787	0.898258	2.63762	0.745971	4.58785	0.0403884	7.97239	3.30469	4.08628	0	5.08709	3.8277	4.9876	0	8.71383	4.50972	5.95653	4.58998
4330			9.67368	3.91323	0	11.2878	0.13952	4.91155	0	1.59756	5.73744	0	1.46866	0.147074	12.4454	6.63209	2.02304	0.299553	0.231995	24.4092	8.25747	0	3.19416	2.93942	0	3.26876	0	6.02799	7.36677	2.16887	0	0.825515	0.0933707	1.14591	0.983079	5.22697	0.263028	3.46884	4.88457	1.25469	0	3.64925	7.81001	8.70858	1.44761	4.25723	0.914415	2.69221	2.3364
4340			0	1.58315	0	0	0.0566811	13.7822	0	9.35507	0	0	2.16278	0	6.3843	12.456	15.3361	1.76466	0	0.33508	7.79603	0	0	0.281484	0	0.639532	0	2.45283	9.80356	0.384932	2.45485	2.56323	3.44158	1.0772	0.990463	2.13824	0.088358	3.47965	2.75156	0	0	4.70684	4.06334	11.129	1.69814	2.4575	0.369311	5.9868	2.14779
4350			0	0	0	4.51664	3.19845	2.50579	0	5.99249	4.26406	0	0	0	6.77483	7.48969	0	0	12.9744	4.17999	0.804281	0.0781017	6.55406	9.72514	0	2.66216	0	11.9232	2.03519	12.618	2.33074	1.52399	0.571317	2.27304	0.426609	0.828771	0.218716	4.10806	5.19933	0	13.2259	3.12506	6.8937	5.98429	1.69925	8.5262	0.668252	3.89408	4.31766
			0	0.903806	1.15424	5.38056	3.64791	0	0	6.25927	2.11679	0	0	0	3.62016	10.6034	0	9.48031	13.5033	0.18619	11.8078	0	1.14704	12.3585	0	0	0	5.31533	11.4352	3.58586	0.365089	0.0837044	0.852411	1.48705	0.959424	1.84871	0.129801	3.65858	3.5452	0	1.02702	0.4983	4.18326	6.93886	1.84443	3.89731	0.092203	4.35292	4.2226
			0	0.0216502	14.6161	0	2.83537	0	0	7.48678	1.91461	0	0	0	12.447	20.7218	0	6.50433	0.0408097	4.68022	5.13603	0	0.482465	1.11194	8.33856	7.61433	0.320501	2.48862	2.63485	3.74715	3.51581	3.12217	0.250694	11.7213	1.62496	0.179607	0.147552	7.84411	1.28658	0.022937	0.241648	1.9042	3.87724	1.90516	4.01525	3.09447	9.96808	9.36026	4.67916
			0	0	0	0.395959	6.04177	0	0	10.2861	7.22079	0	0	0	4.64155	9.46913	0	3.48478	3.16038	1.33275	7.87533	0.0216252	9.33212	11.0773	0.903869	19.6543	0	2.45685	0	3.53829	0.322571	5.06067	0	9.01683	0.973155	0.461829	0.0202193	3.2312	3.76351	0	0	2.62613	7.44574	7.94805	3.80576	0.0382283	10.7539	0.0664947	8.23728
			0	0	4.77091	17.2453	3.0099	0	0	3.82238	0	0	6.18145	0	3.718	4.20383	0	1.32084	0.046046	0	5.34739	0	5.22676	2.64739	0.0683848	4.12923	0	12.6181	0	2.61456	3.53496	5.59421	0	5.5716	1.18265	0	0.119517	4.6643	3.91114	0.0846962	0.664893	0.400754	4.08248	1.57993	5.48388	1.10536	6.93586	4.14438	9.80565
			2.82344	0	1.32225	17.9484	3.15943	0.578921	2.10568	0.837597	1.13187	0	10.8875	0	0	13.8843	0	7.81296	0.0219122	0	0.669467	0	7.22835	9.09237	0.0431797	1.9087	0.0216252	18.9613	4.09989	5.93126	6.80196	3.53703	0.208484	4.1986	1.67051	1.25255	1.25768	2.70621	8.0388	4.25905	2.41155	0.686539	4.51358	10.3946	5.49354	3.16971	4.36414	3.74823	2.45505
			2.9076	1.36766	2.83811	0	2.63089	0	4.51856	0.594369	0.909026	17.757	0.241255	4.79787	0	0.159819	0	0.644545	0.112894	0.0433004	9.46599	3.03297	12.3481	9.50747	0.0285265	7.49422	0.328466	21.3606	7.66409	2.90293	0.688719	4.75925	0	6.40206	2.07298	0.774613	4.60976	0.657567	10.187	13.609	0.788861	8.86156	2.80096	0	4.00966	1.68072	7.23264	3.37745	3.36832
			2.79867	1.36011	0.0484114	14.1104	3.13817	0	4.80656	0.46037	16.3422	0.0688906	0	4.93244	0	3.78061	0.282033	5.0749	0	0.124715	7.62476	4.33644	3.6021	9.57329	0.30511	4.4476	0	3.95998	4.9703	5.43632	0	3.9843	0	9.56854	2.84949	0	0.66372	3.16493	6.66893	5.22241	0.588148	4.54851	3.30692	0.519254	3.4948	9.30138	4.926	0.370382	1.5947
			0.101738	0.811853	0.0995086	8.27405	2.6097	0.502884	0.398279	6.88522	0.794381	29.7764	0	5.09958	0	7.6009	0	10.9622	1.15622	0.0765451	1.15338	0.577102	2.82574	2.19247	0	1.25298	0	6.23071	0.264351	7.70587	0	3.56792	1.47875	17.9641	1.51809	0.022937	0.647118	3.33287	5.42023	2.95769	0.921961	1.23916	4.67451	0.900883	7.66186	4.95693	3.18309	2.25475	0.709729
			0.0244743	7.65576	0	12.3934	1.72274	0	0.372988	13.5897	0.546172	5.31487	0.0212706	5.71486	2.05381	7.80441	0	2.38727	3.43526	0	5.63437	3.74483	4.22302	2.777	4.65535	9.65911	3.04183	8.17417	0	3.03151	0.0458739	2.30682	0	5.44353	1.04944	0.121479	0.10877	7.03566	5.12136	2.74875	1.21148	0.697096	4.91024	2.04144	4.06673	0.380504	20.9514	6.72467	1.60054
			0	1.68562	12.9104	11.5795	4.66905	0	0.308487	14.5734	12.0197	0	0	5.54934	7.98079	0.106444	0.52741	3.57681	5.40953	0.257076	0.396301	11.9185	5.54102	2.38743	0.0630711	10.7247	0.648627	6.33373	0.831198	5.41706	2.33199	2.83575	5.06985	0	4.26701	0	0.0430876	5.56377	3.8191	0.0648755	0.636814	0.663047	5.13646	1.23608	2.90601	9.28266	3.12469	3.36699	2.82869
			0	0	1.31803	3.00188	0	0	0.0659118	1.93498	5.19843	8.36906	0.0735693	3.30869	20.9756	0	0	6.50896	1.79253	2.787	0.482602	1.54601	4.82406	3.41788	0	5.50674	0.420285	10.6552	8.31183	3.00095	4.00495	0	0	1.02579	0.0275668	5.57672	0.0888603	5.21242	0.661309	2.19445	4.49059	1.34088	5.56562	0	1.50082	7.01662	2.20031	0.666365	3.52779
			0	0	3.51457	2.15913	1.965	0	0.196457	7.58742	1.42289	16.2277	0	9.83663	1.42749	0.145901	0	6.95977	3.94581	0.0649507	3.62382	0	1.68303	5.47518	6.93488	7.01773	2.72889	13.4525	5.70691	5.08753	8.40783	0.0920659	11.4044	0	0	4.40269	0.044879	5.75348	6.35961	4.72939	1.89628	2.01058	4.13253	0	2.36631	3.75687	2.7589	2.7589	3.10631
			0	0	0	6.83976	5.81157	0.030618	0.0867091	1.15488	11.4759	0.0607284	0	4.9187	10.9134	18.4661	1.04292	3.05636	1.44201	0	3.01658	1.05949	5.03385	11.8445	11.8847	1.57563	0	4.09778	4.76754	5.53113	7.99458	0.687398	9.24791	0	0.0929175	1.37614	0.247439	2.84499	4.17829	11.0772	3.21255	2.37701	1.38219	0.803119	3.85886	3.93925	4.74042	0	4.43024
			0.484697	0	0.0229635	1.95092	1.4918	0	0.433464	1.96282	17.1397	0.0898125	0	3.44028	0.501324	3.86928	0.324613	4.51097	12.0684	6.14441	5.90078	0.116719	0.885986	2.95066	4.45955	5.4991	0.220765	3.78668	7.19514	5.43989	7.258	5.04772	3.71636	0.349311	1.39385	0	0.347451	8.85645	6.77376	7.89283	2.88054	3.67117	1.84386	1.73014	4.23022	5.62262	2.79981	2.52892	6.74038
			0.601001	0	5.64824	18.7259	4.04483	0	0.884947	0	7.16345	0.0229635	1.88984	3.34929	4.28397	3.83832	0	6.81323	8.40568	4.98667	8.20664	0	0	2.68683	9.70604	6.06364	0	8.62221	3.54373	2.81433	4.91803	1.9054	0.792239	9.45092	9.92862	0	0.33954	7.27647	14.035	2.40227	2.31463	11.522	5.33547	2.4891	3.45007	8.39473	4.12755	0	1.89477
			12.599	0	0	7.8668	11.8543	0	1.27873	5.88755	6.88069	0.271041	0.126241	3.78422	0.771375	2.26878	0	4.38742	3.52832	7.45881	3.39187	0.022937	0	5.9232	12.4966	7.24196	0.0458739	2.74619	6.93263	4.48607	3.62219	4.08774	1.82911	10.0139	1.21	0	1.29165	3.62704	6.70968	2.27102	3.99763	0.840729	2.45451	0.0764565	6.27848	2.0923	7.08506	0	2.61234
			4.55077	1.9733	0	7.84882	6.06101	0	0.87736	5.61996	16.1185	1.04017	0	3.4755	0	1.20171	0	4.94162	0	0	0	0	15.5671	4.06494	4.76328	6.99398	0	5.65453	1.42714	8.63823	0.86763	1.19909	3.44723	10.9813	0	0	0.0861486	6.44499	6.20607	3.24987	0	1.45541	4.15714	0.305718	2.51445	3.41005	4.32758	3.21889	4.39071
			3.00365	0	6.51377	3.65067	13.7703	0.41295	17.0845	1.6382	8.07448	1.7713	7.80064	3.19112	7.64291	5.82201	0.786841	5.78016	5.22084	1.54541	0	0	3.98548	3.34781	2.43864	4.3407	0	4.66805	2.10444	6.14944	3.34049	2.66196	2.19745	6.71397	0	0	1.65159	4.1659	4.80171	2.66323	1.82034	0	5.78415	0	3.22898	2.49532	4.82337	1.77011	3.51461
			3.85069	4.55629	0.19668	0.601211	9.29108	0.24627	0.496326	0	9.35099	7.82897	1.47794	1.34654	0.117148	10.5176	3.47749	9.88132	6.1393	1.99953	0	4.56006	1.51856	3.7243	0.695383	7.95684	0	3.34085	0.311403	4.48994	5.94003	1.91583	4.70158	3.19486	0	0.0305826	1.84783	11.4736	2.82229	1.57685	5.84657	5.56864	5.57575	5.19151	0.0458739	4.31693	25.6309	0	3.7016
			1.38399	0.667969	0.613895	13.9365	6.15301	0	5.52577	1.15885	8.80685	0	1.64582	13.8969	0.223274	15.521	0.81066	22.0535	6.2997	7.30163	3.10311	9.02244	1.5344	4.29345	0	9.94545	0.0241777	5.09275	6.01772	4.69762	4.10682	4.08474	1.60255	2.58465	0	0	1.79041	11.1025	1.15795	2.0225	0.174445	3.27357	5.06363	8.41913	1.06232	6.4244	8.61668	0.0619488	2.94713
			0.456934	10.9542	3.81304	0.108251	7.92044	0	8.12524	1.86282	9.26461	0	1.14712	10.6311	0.467943	9.01334	1.61071	1.56607	2.08016	14.001	6.74173	0.573517	0.0917478	15.6432	0	3.93772	0	2.3158	3.10491	2.92379	8.27966	3.79523	3.1019	1.44871	0	0	0.702858	17.5925	6.50267	7.02918	9.41324	0	2.50298	8.44255	5.22919	4.21247	0.848321	1.46493	4.14731
			0.0484114	7.02707	0	34.1771	3.88443	0	1.81061	9.65349	6.67763	0	0.464552	3.74203	0.21753	3.80549	0.188719	2.78553	24.9947	0.321489	0.755654	0	0.808593	12.8824	2.51368	2.6734	0	5.27493	6.94156	7.53557	5.26743	10.5338	15.2291	0.864215	0	0	1.63255	7.35332	6.63452	7.40299	3.7761	1.22676	4.42741	6.61018	5.02815	2.08003	0.0717557	6.86065	5.67841
			0.503933	0	4.9131	19.5336	9.13707	6.69175	0.451616	11.1571	10.5117	0	0.975903	19.0678	4.84507	7.65332	0	15.5384	1.13593	0	0.0761054	3.18491	10.2274	4.10002	1.98358	1.07305	0.0923214	0.584733	4.77781	4.51046	7.72071	3.49651	9.66737	0	0	0	1.8872	6.41451	3.57587	3.37856	2.72697	1.67304	5.34709	6.43533	3.87614	2.31888	0	6.05056	1.82694
			5.86586	4.73655	6.12365	18.0158	1.14211	3.73871	0	2.64222	4.79427	0	6.03036	11.772	4.92862	20.9079	0.329532	9.79069	0	2.23387	9.73931	0	3.10732	6.19888	7.13391	8.32507	0	4.56391	6.85605	3.63168	1.7686	1.62297	4.17435	0.127195	0	0	1.15691	7.56107	4.35305	3.99508	4.68773	0.275649	7.4117	3.69208	5.94094	6.33415	0.301987	2.59877	1.27256
			4.65813	1.6463	2.01152	14.2816	7.90813	4.03187	0	0.335017	4.68945	2.97112	5.31191	0	8.84473	9.30229	0.917088	24.8016	0	0.207587	4.67264	0	2.90561	9.30964	4.53919	0.80037	0	8.36782	6.45215	3.3721	4.42382	4.6721	2.04017	0	0	0	1.41584	3.56836	2.2532	4.79163	0.0559584	4.93613	6.57593	4.97005	3.93007	4.61046	5.93985	3.06128	6.66976
			0	1.55577	0	7.99664	14.5516	2.53941	0	0.0487923	4.3016	19.8557	0	0	2.0526	11.6086	2.476	8.41052	0.331475	38.7391	7.2692	0	2.92681	4.62437	8.80479	5.68775	0	10.4961	3.39508	3.76952	2.39984	7.2308	0.313046	11.6584	0	0	2.13371	6.1295	4.51093	7.68472	0.0616412	4.11505	4.37254	5.56653	3.09052	8.82126	3.70391	0	5.31886
			0	0.0200742	6.35924	20.6324	0.500148	2.04446	1.97208	0.24942	2.82918	3.76509	0.030618	0	12.3443	1.85912	9.71364	31.586	0.589808	38.8313	1.07694	0.517111	0	8.00557	5.4234	2.9842	0	5.95168	4.75778	2.33448	5.46445	5.38011	0.630811	9.14477	0	0	5.69403	12.9934	2.933	4.1465	0.728494	1.76394	4.361	5.65625	7.65215	10.1049	3.71061	1.80976	3.05054
			3.44366	0.0203234	0	20.7911	3.06039	3.99685	12.5672	1.75832	13.4201	5.69093	0	0	6.38926	4.94841	1.18206	19.6016	3.53354	3.03526	0.349488	9.20693	6.95414	13.9462	4.99031	3.18535	0.450943	7.14102	22.8993	4.01644	3.90873	3.38015	0.626688	5.04404	0	0	3.60153	4.76084	4.93948	5.40482	0.0535196	1.0065	3.68489	5.36354	2.5812	6.38128	6.83033	0	2.7549
			4.642	0	1.84867	6.37756	6.56508	22.1908	2.59753	17.5074	5.2895	0.535699	0.0242057	3.76484	4.47117	10.1975	0	15.684	1.18206	0	2.08561	5.45783	3.54923	10.236	8.31207	6.47035	0.0826276	8.66938	6.05055	9.24112	4.93836	3.69783	10.3713	14.8917	0.21997	8.87624	2.92042	1.55759	7.51128	13.1487	0.0764565	3.1106	4.33718	4.88054	6.3195	5.04126	12.6901	12.6992	4.16683
			0	0.0216502	13.3805	28.8627	0.672517	10.3983	1.15189	13.5573	8.89061	26.3148	4.78076	1.30465	7.41937	45.1116	1.71169	6.14386	2.35485	0.0649507	2.93992	5.41742	11.5833	6.32355	1.9798	2.70371	0.0639506	6.02218	2.25359	4.66415	3.77098	3.19094	10.4736	11.5084	3.55699	3.50439	1.17477	7.45567	2.09329	4.80439	0.294392	4.18316	2.11711	12.536	9.55298	11.2791	6.18859	1.41017	3.68651
			0	20.8556	9.71378	64.4863	6.02464	9.0861	1.01303	1.53641	21.2077	20.5057	3.21018	1.64957	11.212	14.1022	4.20891	17.9566	0.234297	1.59973	5.22948	3.11233	17.6183	10.606	9.91036	5.77408	0	5.73909	4.39665	4.50552	0.946705	5.09602	7.85061	6.27377	4.25667	2.65784	1.31693	7.66342	3.45052	9.05323	0.704021	0	5.07848	10.7338	5.41074	5.57487	11.1917	4.51492	6.02419
			0	7.90393	0.883867	46.0853	22.487	36.7629	5.35922	17.5772	7.41274	20.99	0	7.60268	5.05817	8.57512	2.72866	2.01037	13.6779	17.5934	1.74748	0	9.20536	9.05134	12.9119	7.03613	0	2.79463	5.86584	3.50647	1.81035	1.71096	5.99336	8.36328	2.33522	3.04063	0.888495	8.90808	7.41744	4.61295	9.61365	0	3.01983	10.381	10.0917	7.68489	6.55158	3.88131	5.69635
			26.9755	6.91101	12.5219	22.0186	9.43767	20.9534	0.990178	1.25737	25.1529	7.10458	0	4.16307	5.23462	15.7029	17.7841	17.7417	7.19382	1.96078	4.59807	0.57237	9.60861	7.92174	5.54664	4.97707	0	5.14743	3.41404	3.38315	6.45339	1.14586	4.51429	6.40769	0.205174	3.53881	0.477908	10.1916	2.52058	7.46126	10.1466	0	5.32371	6.35412	6.98794	5.78918	3.40117	7.91571	1.95958
			5.29991	3.875	17.4025	8.61234	15.0895	6.72251	0.276138	19.0979	20.8647	7.55612	0	11.8638	2.23688	14.9953	12.988	13.1351	2.804	8.57599	2.27733	15.2708	2.79093	5.60494	1.20486	6.96382	0.0207237	9.31576	8.64363	2.33376	13.8981	3.56329	4.20469	0	5.10698	5.08433	1.64079	9.90822	6.60804	8.00719	2.36318	5.44277	4.11513	2.95188	2.77496	11.053	2.97477	13.9635	8.21526
			2.20041	12.6592	17.7934	13.3712	3.86037	4.35125	0.273305	13.5648	17.6657	7.95002	0	1.02275	8.78182	13.3914	0.16058	15.5614	11.9499	6.66115	2.06433	6.23031	14.2522	7.90675	3.10972	9.50003	0	13.6121	8.50918	6.99138	4.19314	1.64713	3.62024	0	8.82314	4.38745	1.09945	9.47417	7.35721	5.69175	15.8338	0.994568	3.57768	3.77572	7.29426	1.16733	3.92033	8.27032	4.54187
			10.0692	13.5487	31.1029	8.27471	7.38164	2.27166	0.274691	4.50512	10.0373	13.6146	0	0.271691	5.16169	13.5209	1.44732	12.3432	0.940179	11.5512	8.07068	2.10201	34.387	19.4814	11.5037	18.5944	0.225273	6.87524	12.2178	2.53584	4.92792	1.09002	6.61757	0.134321	5.89628	3.20118	5.1017	6.77168	7.49794	17.4255	1.23305	0.18895	3.29209	9.38706	6.49574	4.86289	16.7664	5.54493	6.19264
			0.214114	16.6707	17.345	19.5949	7.18796	1.5321	3.89448	23.6922	14.5163	8.05887	8.80766	6.39722	9.40322	5.72167	1.31625	8.83872	4.2981	33.71	9.82049	2.55298	15.7943	8.50069	7.06934	1.54643	2.07904	9.49984	8.77659	8.91396	10.1318	8.84845	5.53006	10.8997	8.86694	5.50459	3.32855	7.06794	6.15193	9.02238	8.15017	0.999625	5.09931	7.88791	1.69596	5.24148	2.90751	2.06425	5.84741
			3.98758	16.774	5.10204	11.9582	9.68708	27.967	7.75336	40.5803	48.6448	15.8085	2.29276	22.8559	4.99434	12.5663	25.9021	12.4568	14.5766	3.48712	7.9706	0.0969988	3.58044	5.85512	0.741715	2.02835	35.2758	3.78513	12.1842	20.2301	6.968	4.36919	10.8281	12.2077	4.46663	4.21835	0.408642	5.37741	2.73828	3.4849	7.39332	4.13059	4.78931	11.7089	4.67507	8.45148	1.55169	6.84336	9.9092
			11.4894	23.3512	0.363573	13.9484	5.82758	5.98894	2.71689	25.324	5.97597	20.072	2.39719	3.54774	9.32575	14.7216	18.0678	10.2377	11.675	3.54421	5.93473	19.3695	13.9216	8.53597	0.966484	15.4747	6.50058	2.68873	6.1392	2.54059	12.0287	3.55598	5.95938	12.6473	6.17123	9.40018	1.4851	3.88112	10.036	10.6378	18.4105	4.47596	5.06646	16.3617	10.615	3.02902	7.92641	5.68307	7.60734
			3.14906	1.06368	4.06341	17.7051	4.76662	8.08464	1.32513	5.30121	20.4847	7.77757	3.42537	13.4833	4.3192	11.6692	1.28891	20.3791	5.6719	22.3739	9.42228	0	16.4629	3.41743	12.2515	16.263	2.36015	15.2042	8.29185	5.57945	5.69036	1.98482	10.0566	14.7899	5.13098	6.94149	2.73609	5.3596	7.97752	7.83076	0.640944	5.77509	5.64087	11.3514	5.64979	10.8419	16.8176	6.72505	8.77173
			7.465	8.02407	3.88962	37.4489	25.2906	6.45544	0.908341	15.1997	14.4925	19.1609	12.0419	9.3698	23.8467	23.6759	8.24125	6.67136	6.64046	19.9886	14.586	0.0250771	14.821	5.5502	14.6313	12.0145	5.99519	5.17719	4.31823	6.30057	7.8847	1.27886	9.21928	15.5283	6.01682	7.84428	2.13291	11.2119	11.5524	5.92768	8.54492	0	12.2794	14.3607	6.19453	5.55582	8.71594	0	7.69056
			5.15915	10.456	25.9763	13.3807	5.35883	19.334	5.39665	21.3976	25.5782	16.9578	3.52961	9.97771	3.08963	34.1474	8.43549	16.5457	10.3343	5.49429	4.15578	0	6.50908	7.40316	7.63622	5.9213	8.14633	4.83352	5.94054	6.24957	11.7154	3.26886	5.79251	9.21278	1.99212	5.84562	1.8744	8.14439	7.29757	8.55936	11.8205	0.0831901	8.36569	5.28853	0.0551336	13.1169	15.4023	4.18589	9.17892
			5.52417	32.2322	0.467902	42.3919	7.23469	0.102008	3.02534	8.24839	8.81105	19.7588	6.78123	3.35575	4.72895	23.4324	14.6827	3.35002	12.1098	7.52373	4.54209	0	7.05563	20.3226	0.958582	10.1277	10.3455	17.3438	7.76334	5.36668	8.54866	7.7237	9.8356	14.388	3.73251	7.02971	1.4149	5.44695	12.2876	4.61348	5.80129	4.13133	4.60199	4.68768	4.45783	4.00876	11.205	11.9924	7.69113
			3.40913	10.2834	37.3386	21.4174	22.1404	8.12052	9.11081	8.32804	18.4488	16.3265	8.09913	3.51486	11.4664	11.8997	15.2778	17.8917	3.65175	11.4095	10.7046	14.5092	13.9008	6.43637	0.380049	9.92377	8.29107	30.971	7.55597	3.22291	10.3917	3.00253	12.1698	11.3776	3.17957	5.30314	1.41093	5.03233	7.71789	11.253	1.38777	2.78919	6.77063	7.29237	4.98046	3.69292	9.43739	12.0621	10.5716
			2.49855	17.2631	8.21359	39.85	6.36819	12.0101	2.16783	10.6401	59.5557	13.0233	38.7173	12.6239	10.2785	10.288	2.00076	15.4944	6.48297	7.10626	6.35737	0.593169	13.715	7.10198	0.866069	6.41543	2.00443	15.2413	6.68512	10.0556	4.50421	1.94605	6.99905	12.0161	7.77972	10.3785	0.856429	5.56904	13.5208	5.07585	7.23174	2.69783	9.61648	6.51925	4.2481	10.0241	16.1434	9.20135	7.03547
			2.82036	11.7871	0.18711	46.612	9.8833	5.39796	0.412982	20.3812	2.81572	14.811	15.8708	9.33772	7.26199	14.1122	15.0411	26.469	17.9012	18.9189	10.3832	0.149185	14.7068	11.2943	3.05778	11.4028	1.98283	14.7671	8.14579	5.81388	3.62713	7.35649	11.2045	11.5795	1.9548	3.74382	2.38984	3.05791	11.2296	4.63765	12.3777	1.3014	18.7743	8.55694	5.41998	3.31868	11.1792	4.17263	7.08825
			3.28213	11.3803	9.80771	64.7003	23.9284	36.092	0.198306	19.8322	6.56182	16.6852	4.2802	9.97588	13.902	12.822	3.71958	12.674	13.649	16.3121	3.84289	5.52607	15.742	11.6393	11.8623	16.4169	4.38722	12.5041	6.02611	4.98498	8.35021	13.0506	20.4819	17.2608	0.171978	7.25391	5.538	12.4378	0.690658	4.80417	4.85448	4.45258	9.25911	7.9881	7.05945	4.9005	10.0339	0	4.5025
			9.74073	6.27754	11.8164	19.5301	15.3906	0.219797	7.57377	6.7303	18.0716	14.8257	0.212323	7.32557	5.43635	30.4699	24.7653	17.4146	12.4796	9.29918	5.67067	0	11.594	5.68954	10.0278	11.9693	3.70268	18.5876	8.18289	7.6601	8.77397	3.81456	5.97388	11.388	2.65915	4.93755	1.01032	14.0208	16.2028	5.92122	6.53167	5.05201	20.5926	10.8222	6.96383	6.63293	9.85702	0	5.72991
			5.67219	17.406	9.17535	43.8479	13.8429	0.978375	5.26501	24.1524	19.2551	16.2834	6.28428	11.7853	2.26654	13.798	1.51328	9.52931	3.17084	6.338	5.17211	0	8.28647	12.2742	2.92428	10.0586	0.116787	22.8058	6.35135	4.49848	8.71987	3.74743	11.6061	17.9083	10.3249	6.71249	0.465401	10.1131	4.44763	8.66483	6.73504	3.07182	6.99757	10.0669	3.13464	2.95365	6.6409	10.3654	9.64302
			4.81161	11.8102	1.90784	23.5753	17.3232	0	0.122525	6.8062	7.02067	18.7402	1.51996	1.76308	16.6866	7.00177	1.6846	14.4113	16.9714	8.12039	11.7918	0	22.1255	9.14774	0	5.65228	12.0054	19.7883	10.5638	52.5007	3.99968	7.29097	9.58363	6.33159	5.41738	11.6933	0	5.8051	4.45177	11.6939	6.61317	6.41286	3.64526	8.15447	1.23283	11.1539	10.3822	4.12078	9.87426
			5.70314	3.02675	3.16804	28.0237	8.43079	9.17148	0.063571	17.2711	29.1285	17.9375	6.53204	13.2952	10.1736	22.9915	3.91922	28.5756	16.9668	6.38442	12.832	4.22789	18.8716	13.6706	11.9895	18.5263	13.8244	9.3924	9.71226	7.6613	4.72345	5.10019	9.3502	13.2851	5.46806	6.62692	6.90518	10.7861	6.91809	6.25294	5.54255	0	6.78313	10.8655	4.97697	7.91638	16.8357	10.7246	3.40354
			3.86404	12.7001	9.28185	17.7249	9.20044	20.5026	0.0209307	14.1032	20.6963	19.1619	14.3903	4.36584	5.70925	7.92882	9.88651	16.419	2.99221	9.99585	12.6022	15.1517	12.7144	10.3135	15.0329	18.1342	5.16536	10.7554	9.36925	9.72042	9.13451	5.44604	12.5082	20.0632	4.47545	7.6102	14.7877	10.8826	18.2361	12.8028	9.29954	4.04915	8.51322	16.1324	3.96129	8.03753	10.1434	19.8658	10.7244
			6.58195	16.4558	4.87168	22.2702	12.2763	1.38114	1.80183	14.8936	6.5575	13.5154	16.3708	9.82653	7.20195	14.2721	0	12.2295	7.03507	7.4493	8.26756	19.2165	8.58783	5.75857	13.2199	9.0152	1.3134	9.11937	6.25657	9.88541	5.08018	3.6919	9.03696	11.8479	9.90284	6.243	0.937902	6.87052	13.8851	5.8163	8.25319	1.3894	13.863	11.672	4.45219	8.51292	16.7108	0.535613	9.23651
			6.34117	16.0867	7.62547	23.8234	6.97318	0.221322	4.67123	15.7479	10.3116	18.1406	15.5392	30.0404	8.59245	12.0868	26.1421	15.3895	6.21181	4.48591	9.50111	1.49442	15.2608	4.08279	11.2875	8.18004	0.13244	8.4591	4.11717	4.02437	6.73663	6.00193	14.3593	8.9573	8.27891	4.99843	5.41917	10.5377	20.524	2.70241	8.69801	2.62958	5.37683	10.5751	4.90291	0.927589	19.4774	7.26722	7.74706
			7.60318	27.8329		16.6082	13.998	4.88618	1.92991	9.17455	3.26808	15.9653	9.35035	0	13.147	8.76086		27.6153	11.0312	8.48016	8.52973	7.82076	16.3729	14.6098	1.33624	4.38265	0.256087	6.39223	5.53861	13.8792	7.87491	8.56391	6.84133	3.46655	5.4876	8.01794	9.12022	5.62356	11.4179	5.65913	5.5624	2.17328	6.89361	7.76784	5.75429	8.85062	10.4464	0.128567	3.67267
			5.6805	5.61891		21.0919	5.57271	20.8556	3.42667	12.1648	20.7323	9.30235	0.0459271	0	5.29094	11.5826		3.00629	4.19726	7.58305	10.2182	6.94029	16.3967	10.7788	8.49242	12.5423	0.318937	14.1507	13.3011	14.6752	5.83532	9.27035	14.104	16.2652	5.16347	6.6293	1.73771	4.73679	12.7272	16.0773	5.43225	4.53254	8.43531	8.96892	8.19402	10.5133	8.27277	6.73848	6.56578
			1.9023	5.31758		24.8926	9.86059	2.69437	0.206875	13.2744	36.4378	10.7614	2.774	0	11.1289	5.90641		21.4369	3.03129	9.3726	13.3673	0.350159	12.5365	6.74522	3.8681	7.68316	0	21.6524	5.15068	10.831	11.2033	13.3978	16.4554	6.49565	6.73411	6.0097	3.19239	6.77345	9.52011		7.61067	0.506411	10.3848	17.6244	5.52849	4.34458	11.4927	5.77344	4.35908
			6.71834	5.90804	15.0671	20.8238	21.0601	1.71673	4.73124	13.0682	7.71509	6.79431	5.70124	11.977	11.1456	1.96073	39.8187	16.4231	14.9025	11.6608	11.6934	2.97668	11.3484	14.994	2.04315	14.9681		15.0011	3.50768	6.47883	6.88559	9.25281	14.5139	8.45035	4.60192	5.6397	0.382508	10.3064	6.06197		4.85367	7.18962	9.91863	14.6417	3.06015	5.91396	9.71649	0.87623	10.1622
			13.8535	14.5527	12.5499	22.1861	10.4508	0.792843	8.48636	11.4269	0.0964893	7.02135	0.187875	4.69285	0.0602246	7.65466	19.6885	0.502209	11.2026	10.5606	13.0722	5.88575	13.8381	5.29073	2.95423	10.6107	4.32125	12.3437	9.59653	6.37156	6.37768	9.76662	16.7048	5.66226	2.53168	5.16337	3.92836	7.84103	16.7732	3.29802	8.41159	1.48347	7.95044	11.4152	8.2902	8.95797	9.83516	14.5719	7.55756
			4.35698	6.21806	6.53899	43.6326	11.1038	1.94292	8.2868	18.5424	25.735	5.82813	0	0	7.52562	15.5251	1.19576	22.7888	16.8142	11.7225	11.0991	1.07502	9.26163	10.0079	0.300063	4.50186	1.57109	10.7914	10.748	11.1184	5.20701	7.30327	15.0165	15.6937	8.20565	7.00781	0.569747	11.7662	14.431	10.354	3.61087	3.47457	4.80235	12.4255	5.84953	8.32816	12.0649	3.96083	8.91993
			2.44704	2.96148	9.50096	53.0916	22.7991	0.294021	0.26521	15.7519	6.0764	3.19638	8.09113	2.52237	11.9779	10.4167	4.87152	4.62212	0	10.6712	16.9337	12.2264	12.2972	12.8067	0.0229979	14.3015	8.19846	11.2713	19.0713	3.9385	9.14485	7.28612	16.0932	10.5967	5.73997	4.93198	2.85293	8.06283	11.41	8.1804	6.20773	6.65712	10.93	12.6955	3.26134	5.49121	23.8892	7.97555	7.30744
			3.02364	23.3143	5.28432	32.0941	9.3148	38.683	5.20338	7.27114	3.99131	4.57112	20.8274	4.10072	2.52812	31.8278	2.87926	12.887	0.121634	13.1409	12.7797	2.30346	24.7214	9.80431	0.0708171	5.59518	0.329764	15.8077	7.38441	3.41958	7.99987	4.70831	9.45487	4.61311	6.52505	16.3504	0.295709	12.8498	8.59417	8.83152	5.54941	3.05102	5.60711	17.1724	7.36583	9.66039	15.4078	10.1579	7.31402
			10.0084	18.2271	17.6211	15.6921	21.4302	4.90012	4.36157	14.9229	33.9962	10.6788	0.407451	15.5613	1.94296	30.5845	2.39361	0.409529	24.461	12.8707	8.76334	6.15727	6.94093	10.3327	4.05615	6.3051	5.37301	9.99983	8.70065	4.63102	7.68897	10.5547	8.00333	6.48832	2.27717	4.31132	3.93061	13.1586	16.5059	9.1753	3.84613	1.75041	5.47548	11.0763	4.79325	1.78512	10.668	9.05007	5.92336
			7.27674	10.8925	32.8812	20.413	8.14118	0.774252	7.57031	7.75394	0.55549	20.9786	13.8696	23.0161	8.18928	16.5746	12.1332	18.4381	10.984	9.79206	10.3167	2.58607	3.27702	6.50475	0.0603721	4.15921	7.72779	16.3351	8.76556	7.97572	9.70329	4.30678	8.00819	14.4081	4.11453	4.68109	3.14465	11.9436	10.6124	9.0058	6.459	4.04988	8.86729	19.3017	7.68245	10.9071	8.49167	6.17731	5.43489
			9.17717	20.6576	9.10722	22.3699	8.20353	3.41141	0.258607	6.96637	21.3724	11.7441	10.1007	1.59532	6.46369	9.96665	13.0953	1.54388	5.53892	9.25445	11.1714	2.49857	12.8235	6.54421	5.46548	10.2458	0	3.99662	9.10138	11.7655	5.28911	3.52351	15.3921	25.3841	8.60626	8.10061	1.97286	10.3057	13.5115	7.61171	5.24184	0	9.47995	10.8847	1.77591	7.87367	15.1761	12.3268	5.96029
			11.9329	10.6508	12.7187	16.0407	0.452307	4.75255	0.131182	7.37002	1.82557	30.1195	0.743883	4.64121	0.882813	10.5823	11.2374	10.5078	10.6809	9.1256	8.79277	2.94954	4.86831	10.9763	7.36051	9.43581	0.347505	13.9519	8.69209	10.0527	4.04662	3.26297	10.1438	11.4827	5.24991	6.0841	4.40526	9.46256	17.2076	7.82776	7.06397	0	4.81691	5.35947	6.98972	6.3704	19.7112	12.954	3.03538
			15.3753	12.7832	13.7177	15.8267	10.107	19.8959	0	5.37319	11.9432	3.85155	6.35119	10.4523	3.3181	14.6402	21.3621	0.103084	3.30524	7.20457	10.3146	5.76967	11.1164	20.2904	6.85608	4.63419	0	2.71522	8.35661	6.86888	8.05844	5.49694	13.1375	16.0631	5.73325	6.34853	0.771002	21.4418	7.97189	8.97373	10.4562	1.76402	6.963	16.3418	4.16559	5.87277	6.90435	6.58022	5.43019
			4.68679	16.3699	7.47617	22.0578	4.8692	3.46694	6.88022	9.12962	5.88863	4.12611	9.77749	7.9867	7.96438	10.8902	5.93136	8.8788	13.7632	7.71478	7.10064	3.42763	9.42746	9.71014	7.63814	7.57272	0	8.87077	9.82182	5.84601	4.99045	7.43739	6.85328	9.44656	3.11017	2.38132	1.29521	3.31381	5.58544	9.21053	3.57203	0.310487	7.33363	14.4409	9.22191	1.87879	3.36523	17.638	6.00634
			9.26694	13.1954	9.66176	11.6577	11.6519	16.9999	1.65874	15.2249	13.001	11.7535	15.2346	5.25795	4.20457	9.46744	16.5719	6.84875	9.85169	7.56572	10.7525	1.14723	5.47801	10.4511	3.94716	8.05855	1.8065	13.7811	6.52272	14.336	3.65951	7.59751	8.08278	0.154724	3.90452	3.46381	1.43295	4.05124	7.51764	7.33436	8.10042	0.089849	6.54307	11.1513	8.77667	8.75246	15.5758	3.62809	4.0505
			5.04507	41.5298	6.79978	20.0719	7.30702	10.4044	0.429492	11.0205	6.18277	5.40566	4.57195	3.48043	9.50459	16.8076	16.4883	4.4964	12.0057	13.7776	13.414	0.305396	10.839	8.20625	3.52896	0.640514	0.694642	8.34852	5.49469	6.03536	9.18485	9.79516	10.991	1.15765	7.08992	5.18996	1.24849	16.6985	7.86918	14.025	2.28889	0.649401	7.08999	3.89014	3.95811	8.98812	11.4703	8.94007	4.90564
			3.72638	35.9775	5.99397	14.8485	7.73042	0	2.41	13.5137	8.45242	8.06669	17.2521	3.86087	11.0196	15.0631	7.8945	2.44462	10.3729	9.9107	11.2433	2.95036	2.41849	9.41951	5.16368	8.0001	2.36529	9.03046	10.6432	3.34879	5.96036	5.78193	13.2838	22.9161	14.6045	3.02745	4.01453	7.93921	13.3287	5.69765	4.48151	0.46596	10.976	7.04717	5.10336	10.8689	15.0914	7.04192	2.56136
			8.43071	8.31211	13.1945	24.4366	7.18708	16.5704	0.949989	8.97312	6.43309	9.66504	1.37324	7.77724	9.29477	9.41153	16.512	9.29763	13.3667	10.0007	5.64688	12.0844	5.46934	8.08885	0.62207	6.24818	3.63328	7.25568	4.97754	8.13545	6.64058	9.27521	8.39253	9.18308	8.75779	6.71927	3.25675	10.2699	14.3183	4.46902	4.75538	0.344279	5.04645	11.6721	4.16521	4.62399	3.05994	3.44358	4.55666
			15.0546	6.21049	7.57883	17.6223	11.1038	6.9084	0	8.5419	11.7107	10.7585	0	17.1028	7.25486	15.2321	5.22156	15.2737	4.08724	11.9519	14.7374	0	10.3243	12.2177	7.99967	1.94232	0	5.59706	7.03673	3.25834	6.17776	3.55412	13.7543	3.14432	3.80691	9.50701	3.75034	10.1612	8.4725	3.07887	1.0032	0.285691	6.63821	10.1271	5.22058	1.72011	3.43715	8.4915	8.60704
			11.125	18.4367	3.77664	19.137	2.64376	0.242289	1.54595	13.0222	11.8744	12.1555	3.37631	8.21913	4.21836	6.58647	11.2731	14.3915	6.28482	5.11012	10.7237	0.129758	10.0002	8.87433	3.53081	1.90788	0.0458739	6.74156	17.4908	7.7755	3.91044	6.3446	10.7441	0.698626	3.27346	7.24439	1.29638	8.41679	9.65037	5.45342	3.71852	0.20854	5.07812	8.27783	5.51919	9.02823	8.05021	9.94295	8.46643
			2.34597	5.58206	3.82456	21.8485	16.5218	22.5584	0.198335	12.9982	7.43565	5.61524	7.7113	6.4897	0.434395	19.8993	8.07454	1.36243	12.7715	12.1316	10.8228	0.0465067	5.86578	7.673	1.44134	7.06112	0	1.02436	1.54026	6.75212	2.89435	4.86623	3.37411	7.52381	7.7883	2.22099	5.37833	12.7503	6.04141	6.90661	7.95586	0.287038	2.75524	9.81238	4.61561	4.41092	25.1603	9.81766	4.6356
			7.81229	5.24741	9.35766	11.4718	9.4973	5.2762	0.262911	4.72898	13.2895	15.2247	3.32265	1.80216	10.4275	11.4815	0.444992	4.83119	11.9889	4.80674	8.30524	7.7515	11.2378	2.51113	1.25955	11.5552	1.70217	15.1793	6.7056	4.25226	13.4786	3.19901	4.86301	4.03018	2.63842	5.43043	1.11601	6.61945	6.72005	3.48543	4.15407	0.539863	7.51929	8.41003	6.14398	4.28647	9.81229	9.11789	2.57366
			8.38214	7.21986	42.1483	15.7061	6.87484	8.03946	0.588224	8.57973	10.5178	11.0617	5.38816	18.267	14.6084	16.6169	0.11217	15.1068	1.39448	14.7887	5.41909	0	9.60882	9.45912	6.12031	6.5215	0.201268	15.7325	8.13441	4.56691	4.74781	9.34584	9.22084	5.24325	8.02039	5.04755	0.0877189	6.08192	10.5931	8.00171	11.1515	2.92951	9.47604	6.69152	1.32831	5.02546	7.90925	8.37473	3.93307
			4.22208	13.302	22.3814	6.9682	8.8918	1.41294	3.10354	10.8766	12.9841	8.77659	7.48787	6.4651	9.76982	39.9404	13.5571	0.368567	4.98084	9.04493	9.13088	0.0458739	5.78628	22.2822	4.61948	2.51223	2.48412	10.8919	5.8576	4.64911	4.64408	8.82176	8.01597	5.15949	5.79573	3.68622	0	9.08936	11.2008	6.74164	5.61953	0.34	7.36363	6.3654	5.68679	6.39339	5.72679	0.39532	5.36016
			6.19909	14.5639	9.0327	10.2939	6.97924	2.64932	1.28058	7.11464	8.37892	9.49686	5.63722	4.20928	4.57891	21.7936	1.45341	7.16498	8.52406	6.37815	8.23243	0	6.34572	8.73833	3.7997	4.03241	1.05248	10.1073	1.83497	2.84943	6.06312	7.08578	5.90199	6.8272	2.64016	7.88547	0.0428574	9.1183	6.90691	10.2109	5.67137	2.19999	6.47275	15.1954	3.12305	5.17535	4.83397	0	7.62868
			11.2388	10.1196	16.004	35.4711	5.17089	2.25466	0.517237	13.9443	18.6792	5.845	10.3385	13.0966	10.0319	3.22465	25.2536	2.83088	17.1344	7.95844	12.4169	0.307185	4.10153	7.56171	0.535218	4.61906	0.11521	5.54908	4.4886	5.64259	3.33611	2.95605	8.34584	4.91095	3.78398	5.81556	0	2.51311	8.61796	11.4434	3.02565	6.63394	6.33951	7.23491	2.84021	5.20435	11.131	15.3931	8.74888
			6.22561	3.98497	10.2028	46.4151	16.3035	20.0583	0.321006	12.8936	9.45433	10.605	8.57351	3.15226	5.51989	16.2798	10.0549	7.62598	4.24528	5.50009	9.44152	0	3.48346	3.98079	4.33221	6.82899	0.0712923	5.05052	10.2614	6.18596	3.36913	5.05934	9.52168	8.65465	10.1298	8.16541	0	14.9707	10.3802	4.92767	0.467372	3.11313	6.25134	6.92933	3.66055	11.4185	15.9179	8.853	6.52946
			4.31426	2.75068	8.37175	10.5928	5.51112	6.2857	0.16662	15.5589	8.91316	14.95	0.110399	25.2662	7.24446	14.9389	8.63105	2.85743	6.07697	6.40414	7.20051	0.956815	8.35921	5.71271	2.26358	7.33861	0	8.15587	10.9491	10.074	1.03968	3.54061	7.12256	7.86301	12.5993	6.69254	0.0221396	1.64418	4.36925	7.67858	6.69237	8.90957	5.09102	10.0001	1.55144	6.22202	7.13603	4.07726	3.16496
			5.13108	9.94996	10.9668	11.3489	5.56484	14.8117	0.608862	12.5687	5.4717	6.17195	2.16972	17.0225	3.12851	24.9049	0	2.67222	7.61064	0.734566	4.05597	0	7.1019	1.99374	0.0681319	8.33209	0.287253	5.23233	7.50322	5.24685	10.3981	9.19514	13.0136	9.44784	2.69621	3.94876	0.0200713	9.13689	6.29529	8.3227	3.04504	0.0418052	5.92094	10.6606	6.46914	4.33444	6.60541	6.77511	2.32398
			5.51281	3.89122	10.3709	10.0711	4.21743	5.54885	2.59295	14.8987	13.8376	7.88461	2.73536	16.6696	0.167456	7.44236	2.20864	0.974818	17.903	3.30917	12.4284	0.182355	8.22915	9.38744	3.50116	7.79879	0	8.88725	4.49594	5.63873	4.66008	10.2138	5.91293	2.06293	2.98274	3.098	0.0201116	5.61203	3.69026	6.24095	3.60089	0	6.15411	6.8555	6.27271	8.3402	1.14496	6.50431	1.82475
			5.24862	11.8949	4.28436	10.5592	3.87086	0	2.77652	8.94056	0.587522	6.37599	0.0871478	2.56854	0	9.97485	11.6504	6.50375	7.98904	6.98849	10.4116	0.051498	8.48271	5.81365	3.36321	3.13466	0	7.88111	6.437	7.40669	3.11404	7.78721	9.48068	1.47547	2.91584	3.97672	0.0428975	7.23508	12.597	6.73078	6.19582	0.928309	5.26941	7.4025	2.5668	5.49142	0.845939	15.1477	3.95692
			4.27055	0.0890979	7.32184	11.8456	12.2158	0	0.480678	12.8787	27.0667	6.89045	9.17301	16.7905	5.20229	4.39728	0.200241	7.89759	9.12046	4.07249	11.0025	0.753676	8.2792	7.30162	8.99392	8.1836	0.351363	7.08948	9.71942	9.86923	9.40803	3.71172	8.57276	11.3887	3.72532	2.87465	0	11.6051	7.69121	5.28529	0.395759	4.67625	4.01191	4.92035	4.33866	3.52519	11.4821	12.4523	5.1022
			0.276396	3.70536	6.25477	15.6151	7.22258	1.41429	0.0940072	5.7237	7.7159	8.60834	11.0134	3.55874	7.67614	11.3109	0.625151	13.7214	0.977465	1.59552	4.40126	0	7.75861	5.50761	5.882	5.9747	0.386891	6.25168	3.66913	2.61428	3.9816	2.56645	3.98896	2.11137	2.49754	4.45918	0.0425008	5.60193	6.4938	7.38867	3.79183	4.27275	12.7507	4.35771	1.89879	2.28042	2.61205	12.7985	3.11914
			0.383413	3.65339	6.76381	12.4751	3.85961	0.143658	0.593911	9.53156	6.77619	3.49684	0	9.1259	6.46008	11.3749	2.77698	0.109671	13.3715	6.09901	5.53523	12.7811	5.15104	1.11391	4.17845	6.0785	0	5.95833	4.36719	5.33752	5.21654	5.18563	4.59641	13.8121	3.01135	5.5736	0.0442513	3.38418	11.917	5.94005	3.40926	0.84903	9.44978	6.45527	2.35885	10.6281	12.8187	12.02	5.89254
			7.13437	1.79858	4.84092	6.63839	1.18798	16.7718	0.561356	5.90463	1.46822	5.3934	2.66499	15.1746	7.17266	4.94004	11.8718	3.67996	26.5364	0.181198	8.49003	0.197006	4.27077	11.2484	0	5.56914	0	3.68008	3.36972	4.38538	3.67356	4.27686	14.1183	11.7793	2.55011	8.69423	0.0251192	5.65316	10.3392	4.12204	0.144897	12.6564	7.20674	11.684	2.93064	6.2307	3.20253	11.802	9.04728
			12.9188	0	6.90507	11.9204	1.39888	20.9249	0.50034	7.81037	3.73225	5.36303	6.58882	7.69805	4.7913	15.1296	0.129801	0.112526	6.7223	3.29338	7.21999	0.0780705	6.10969	3.35432	11.4763	3.5768	0	6.4253	3.80025	7.34048	1.53628	4.78183	15.2109	3.41942	4.65455	6.67712	1.19107	7.1759	6.57787	6.1526	0.183983	2.70423	6.34312	4.62071	0.887518	5.20415	4.88131	5.2879	5.74875
			3.50911	0	6.17835	12.4799	2.26184	8.73588	7.51366	2.8106	5.57135	6.30687	0	7.38381	10.0057	8.17217	0.0200396	3.19891	24.2845	2.37987	0.194929	0	3.31115	0.77315	4.01121	4.84403	0	3.2324	10.7782	1.58055	7.32179	1.05688	11.5912	7.28524	0.979426	6.36282	0.526077	7.18012	8.56733	7.2885	0	9.57299	1.85939	8.26266	3.76634	7.02946	2.80968	3.61455	4.51732
			5.65197	3.19273	6.41321	13.6703	22.1791	13.208	0	14.5767	1.85893	5.287	0	6.33829	7.08615	22.9016	0.081195	3.22025	5.2628	0.683677	12.2331	0.12427	2.96092	9.55904	0	0	0	1.68454	5.32162	12.676	5.0978	3.03209	12.0787	10.8946	0.36314	4.49963	5.17041	7.27915	10.194	5.26727	1.0045	0.87606	6.99596	5.52048	4.40072	4.08039	8.89356	4.13699	2.46663
			3.3686	12.4304	6.8216	12.4728	5.17275	10.2501	0	6.72835	6.53847	6.41803	0	12.1023	2.91991	5.69815	0	14.1308	0.330405	0.0228864	8.20411	0.0688109	8.55576	7.92923	2.31355	7.93977	0.022937	2.81129	0.332472	2.6246	3.82169	1.28524	10.1891	8.86159	6.62774	5.56963	1.11628	6.73614	5.72369	7.42024	10.2297	4.72313	6.9808	7.77279	1.10576	3.62085	2.89109	4.95773	3.78731
			3.06857	5.75288	7.45355	9.35847	2.23763	3.43704	0.0439898	9.83828	1.14993	1.94696	0	6.24171	1.05589	5.13367	1.6645	6.4938	4.91154	1.89104	6.2195	5.89249	4.49563	8.78457	4.6987	4.05177	0	4.98514	1.07862	3.79555	6.24645	6.04068	9.14318	2.24147	4.51835	5.80791	1.93807	3.70811	2.32491	3.04648	3.17046	3.414	6.12158	10.856	5.09618	2.49049	12.7205	2.26989	6.11318
			4.80551	0	16.7996	7.2914	1.91239	1.22128	2.49347	4.97016	2.45099	7.57604	0	3.3625	0.894889	11.5231	11.8621	2.23384	26.5424	0	9.16018	0.261527	5.7408	6.36514	2.48263	4.50639	0.185121	7.43288	3.41482	3.0957	3.46614	2.95459	9.95158	11.6814	3.31287	6.05627	1.61079	5.93534	6.68817	5.39809	0.608158	0	9.167	5.46016	1.64075	3.20334	1.57136	0	4.58802
			1.05924	0	12.5299	13.6092	0.780123	3.19546	0.341127	1.23112	9.92462	8.62715	0	5.07461	15.5368	0	9.69003	14.7845	7.82243	26.1122	7.74194	0.0535196	3.53673	3.97085	1.34168	1.67124	0	3.8833	0.28867	2.44795	4.14152	3.05958	5.61307	7.55185	6.06263	4.56257	0.113612	6.318	2.1083	6.9953	0.235153	4.37869	5.99946	4.91403	7.37795	5.93319	1.42465	0	3.48766
			4.87498	0.936606	8.48716	12.0266	5.04425	6.91797	1.27608	6.57413	5.13914	6.13159	0	5.52039	0.992306	2.6625	0	0.130675	8.67164	27.0664	9.43181	0	0	5.47286	5.00559	2.30342	0	6.70538	0.0216252	6.69493	11.5945	5.45389	4.91935	14.375	1.64416	3.58974	3.1459	9.63057	3.78513	1.44764	5.86339	2.08183	4.7776	7.22131	4.67741	2.69369	5.01367	10.2758	4.57276
			2.14845	9.64136	9.16434	9.43832	14.0771	14.7512	0.085476	13.9201	4.89406	12.1906	0	10.8228	6.28168	5.9494	0	2.27336	3.01701	10.1512	7.60303	0.10501	5.82707	3.86483	0.910141	11.3285	0.0674991	4.60344	0	6.4498	3.55359	5.39258	13.5303	13.4038	3.46774	3.39105	1.91817	4.43129	1.57693	5.29868	3.69534	2.11828	3.56759	7.07904	3.66384	5.71331	2.82909	4.24342	3.06218
			3.85581	3.63479	28.0594	18.2629	1.78925	1.2556	0	1.48016	7.26471	12.8078	0.145948	1.47804	7.13685	9.59079	0	5.69819	12.0065	12.3304	6.36903	0.0688109	6.3301	5.14464	6.00849	3.90283	0.0246444	2.18118	0.42119	8.7246	5.8752	3.70422	17.3037	2.11554	2.54381	2.79324	2.17029	5.34394	7.25433	3.35247	0	1.61293	7.2067	5.52633	3.77987	2.39032	5.51559	17.9259	2.97812
			2.22493	6.74995	34.7542	7.11346	0.52593	1.20357	0.0644643	2.0252	4.54545	6.95738	0	1.77584	1.71908	24.9164	8.95346	2.06733	1.97688	0.740219	3.04605	0.447047	6.1744	4.26984	2.49353	5.40384	0	2.71251	1.71881	9.93778	0	5.31746	10.951	9.32284	8.63066	3.05954	0.36029	5.90116	10.2179	4.84993	0	4.30848	6.79528	8.34382	2.65965	3.40435	3.48935	12.4513	2.70008
			4.2528	0.827708	10.3562	9.19042	6.70602	0.399883	0	6.47799	0.0275987	3.78861	0	4.25712	7.41915	1.84452	9.37985	0.844352	15.935	4.02102	6.55738	8.89485	1.34769	1.73068	4.85711	1.48877	0.402389	22.0451	0	2.01337	6.29234	4.07411	8.23144	8.95884	8.2079	2.49876	0.195251	0.664486	11.5432	13.131	0	0.722399	6.92943	2.5425	1.00005	3.39425	9.5591	7.44756	13.3028
			3.18837	9.0291	6.18168	7.64125	5.84272	1.5258	0.104156	4.09081	1.68875	4.46101	0	10.9093	0	5.34855	0	6.04168	0	0.102335	3.51667	4.9982	0.156481	4.0042	0.50253	2.94345	0	4.0337	0	4.73402	4.11085	4.52086	5.44034	14.3028	4.44984	4.40836	0.876378	2.47585	8.01965	7.61673	9.85394	0.825014	5.37985	3.67403	1.0071	4.06733	4.97141	0	7.32574
			0.0708992	7.64624	3.56109	9.30851	11.0527	18.8364	0.0200061	16.9361	0.0229635	5.882	6.78208	6.21831	4.43464	0	0.0510619	4.0252	0.721553	5.78277	2.8405	1.93829	0	3.89728	1.83224	5.14012	0	5.41936	0.257046	12.9376	2.394	2.73708	7.74213	14.3933	3.84199	0.709598	1.32906	4.96738	8.91598	4.31446	9.04777	0.31684	5.07395	1.48708	3.25785	0.371056	3.19956	9.04314	3.23255
			0	1.10844	4.36773	8.43396	3.83739	12.0917	0.0835171	10.4097	4.3204	4.56208	4.33747	4.11144	8.70645	0	0.0995086	2.73526	2.10643	6.31291	2.35178	5.03602	0.184766	1.10697	0.133586	0	0	2.33185	1.3882	5.38335	2.27134	6.05175	15.0749	11.5472	0.507887	0	0.724914	4.51889	7.79837	3.49814	1.15368	1.42465	2.91961	4.15378	3.26949	1.98922	4.34493	0	6.42094
			0.0478691	0.0216502	11.1125	2.96051	15.5848	2.72625	0.172553	3.55596	2.36463	4.07657	1.81775	18.0466	7.00245	0	0	16.537	9.49804	2.64874	8.06613	0.107242	3.50755	3.99641	1.23555	1.22554	0.0900205	15.8178	5.98916	23.5991	2.54221	5.14857	16.4934	9.99004	0.443068	1.79271	1.44839	4.77014	4.16974	9.13393	0	0.977376	7.75654	1.91565	2.91196	4.61176	3.26402	10.1776	7.72401
			0.20635	0.518833	27.2397	12.8983	6.63329	5.67426	0.113236	16.0446	1.74015	2.14832	0	11.9298	1.14116	0	0	0.045927	2.79906	0.0911455	4.37484	0	5.99644	8.80493	0	17.6783	0.0240093	8.58798	6.27679	13.3359	4.22131	4.66757	7.24588	3.61791	0.581896	0	1.31088	6.01745	2.57914	4.57832	0	0.820203	4.95246	2.20206	3.85184	2.08706	0.704597	13.4585	8.59987
			0.0216502	3.73622	15.8405	12.4744	14.3461	3.53892	0.822175	9.46554	0.34827	0.0930963	0	3.92782	1.38959	5.17134	0.178455	4.95216	10.99	3.49672	4.15859	0	6.23835	3.26005	0.443073	4.14212	0.180474	4.52453	4.97221	1.34036	1.6376	0.0879186	5.65682	6.06959	1.08318	0	10.7992	4.17717	1.11817	2.95924	0	0.635299	2.02258	8.1251	2.90309	3.31596	13.1361	8.85835	4.39354
			0.305611	0.439526	7.04818	12.9501	4.05743	3.80022	7.6332	8.0811	1.2574	0	0	3.95177	1.48563	8.05977	0.192734	0	2.95662	3.94347	2.59794	0	4.57806	9.01128	0.693314	3.92683	0.137622	2.08803	0.0305826	2.9839	5.71796	2.34794	10.2166	14.7172	0.108782	0.0305826	1.36065	7.56939	7.12947	7.43376	4.19549	0.710219	9.0806	1.88508	3.82545	5.68276	11.7547	3.4561	3.20994
			3.53023	0	9.85965	8.49355	2.5383	9.8976	2.06679	34.0645	0.535252	3.90922	0.0345036	4.21877	8.18012	13.2724	0	9.14284	29.2877	5.95248	3.77597	0.383802	7.29992	3.78521	0	4.32594	0.0510081	4.1918	0.0216252	6.34271	5.30383	2.24085	10.4883	12.3489	0.358939	4.41714	2.14845	6.54793	5.82012	2.69904	8.13396	0.792598	6.09553	2.48438	4.21296	2.22841	7.44162	2.16729	3.44144
			0.0532106	1.57886	9.69273	7.25673	7.28084	0	4.2524	11.7623	3.49088	0.506642	0	5.28569	6.00752	5.45377	2.25824	4.80603	9.30293	12.3632	2.24882	7.79139	2.86117	6.56166	0	2.36725	0	1.2641	0.790582	5.68227	0.0305826	6.17654	4.87693	5.67058	0	1.39143	2.43869	5.35254	5.07881	7.13594	5.35783	0.77607	3.78595	9.0237	0.875442	2.67073	6.78362	0.022937	2.46536
			0.245758	0	0.0459271	8.34766	4.63989	0	1.05186	3.2857	9.41825	0.561239	0	7.72591	5.28428	3.42377	10.1387	1.08997	3.05928	1.09614	3.16678	4.5079	7.05625	5.13189	0	10.1068	0.264045	5.17539	4.83569	7.48936	0	4.80276	11.0608	13.0157	0	2.66211	2.16516	6.74118	4.55954	9.46957	4.57615	0.463191	4.18888	4.13408	6.25495	3.55092	8.15453	0	2.37627
			0.116749	0	0.266121	1.17106	8.81062	0	1.29763	5.6882	1.9122	3.72251	0	3.40433	0	0	4.35082	6.40188	2.33535	2.74557	3.05244	1.92901	4.69601	8.78354	0.0255919	16.172	0	5.36148	2.02993	8.70447	0.280024	5.83731	4.03974	13.2574	0.43449	3.20889	0.327426	4.51431	4.00706	0.0216252	3.36756	1.00622	10.4386	7.76326	4.27338	3.88742	5.73075	10.6229	1.11751
			0.030618	4.85382	1.70885	10.0528	0.664664	0.827416	0.749857	6.48354	0	8.50901	0	4.81239	0	15.6175	0.121189	4.82236	0.857232	4.73273	4.59426	0.297115	6.61566	3.44882	9.50805	4.58475	0.350146	5.23863	5.50682	0.199484	0	0.292727	7.58318	10.1093	0	0.0673265	0.132783	4.08527	3.83012	0.630704	3.11846	1.99591	5.09008	6.3447	2.94048	1.81122	19.6359	0.384864	0
			0	0.954156	6.62483	7.29441	2.46032	1.47128	0.828529	5.59054	9.42166	0.502147	0	2.19494	2.95649	5.59886	0.0788458	0.568258	0.689468	6.54141	8.0725	0.150832	8.7977	6.89174	5.34922	5.95133	0	8.23314	0.282389	0	2.08507	2.72716	8.41271	11.997	0	0.712473	1.44997	2.14696	6.49393	7.89365	5.4729	0.14718	5.60735	10.423	1.92539	2.90248	16.8837	8.67898	8.08644
			6.46057	0	4.38928	5.42423	2.35136	8.66172	0.477334	1.16322	1.91235	5.91849	1.82269	1.44411	3.36093	0.767376	0	0.297086	5.64191	0.349361	7.86587	0.022937	2.20123	7.41261	1.45782	5.91271	0	10.8706	7.07317	0	2.63217	4.78544	10.1248	11.9696	0	3.60305	0.655841	12.1452	9.18244	5.57596	6.78654	0.525113	3.97148	3.25117	2.44711	3.60701	4.86152	4.19233	16.2619
			0	0	14.1652	1.56933	0.663696	0.179858	0.0662386	4.70387	2.48705	0	2.37462	0.986862	3.59407	0.0612721	0	2.88923	1.65125	1.21699	4.88187	0.211969	2.26497	1.90346	1.41047	8.43859	0.205974	22.1924	4.11434	0	0.410201	1.54961	5.7727	16.0256	0	0.241777	0.654263	2.84291	4.54835	6.34737	8.65014	0.992707	6.52115	3.75288	1.44722	6.06875	2.12519	6.83153	6.13749
			0	1.68745	7.44947	3.17112	0.266845	4.90132	1.21913	11.7103	0	3.71507	0	4.22644	1.44127	2.01139	0	4.6531	0.864943	2.86389	3.00544	0.0908595	5.07639	6.87912	6.47461	5.00234	0	26.8119	4.13366	0	6.15053	0	3.92209	13.5247	0	0.925501	0.194364	9.5062	2.20614	8.43293	1.40375	0.139199	5.9746	5.9015	0.142069	6.30563	2.6187	6.08692	8.14525
			0	0	9.77404	6.73739	9.28898	5.37856	0	17.2954	0	0	1.57801	5.31131	0	5.12951	0	3.52692	1.67766	0.230679	6.08669	0	4.34465	1.72999	0.715206	5.18903	0	4.97464	0.559694	10.0316	3.81772	0.690213	9.90087	2.21184	1.40187	0.738395	0.127905	13.9655	5.24537	4.26326	1.46902	1.21212	6.26546	5.6342	5.29705	0.819715	8.17856	3.50711	9.66549
			0	1.37675	2.71101	6.1105	6.22009	0	0	9.49101	0.229635	0	2.58445	2.48613	0	0.612361	0.0557048	2.88521	3.43717	3.63428	7.83365	0	9.78138	3.50627	0.355338	3.18542	0.0275668	2.4592	2.70722	1.94603	1.98419	5.04971	4.43788	10.0422	2.29031	0	0.248527	1.24168	9.55911	1.41013	3.45708	1.28387	3.83775	3.03855	1.93076	3.44121	7.22764	10.8005	2.51228
			0.0648517	0.68563	4.20629	11.8269	8.10679	0	0	3.69026	0	0	0	8.48401	0	0.54347	0	0.236679	0.337343	0.128813	5.68082	0.0275668	9.90412	5.90938	0.282733	3.19995	0	2.11517	4.01373	0.673011	4.63026	7.91065	7.66834	1.16857	2.23325	0	0.0808517	4.65341	10.1824	5.66676	4.07163	0.607434	10.6803	6.17755	4.3317	0.160254	6.54504	3.42284	5.35985
			0	0.0228864	0.957495	2.79123	10.2474	0	0	10.8313	0	7.41299	6.77386	7.44063	4.99343	5.71606	0.119616	0.0417273	1.37465	0	4.24284	0	3.20435	8.57752	0	1.54924	0	6.91223	0.0908139	7.82549	3.09728	5.42999	9.50007	9.46569	3.14656	1.69012	0.793296	10.9116	9.11173	4.4275	0.0217765	2.46835	4.4971	10.8212	1.60197	0	6.53632	8.85307	3.77411
			1.7665	1.40216	25.5498	20.9867	11.0506	0	0	7.25671	0	0	0	7.07889	2.32862	18.2144	0	0.108955	3.90571	0	2.73488	0	2.32349	6.97712	0	9.86747	0	4.07461	0.381091	4.62581	9.8379	5.16296	7.73892	10.5943	0.953282	1.99934	0.928478	7.06329	6.52913	3.72058	2.79791	4.4706	7.42306	5.88614	3.10406	7.35608	7.14532	0.479272	8.28143
			0.0275987	2.08554	1.77463	4.23623	8.46587	0	0	6.30046	3.02806	0	0	3.45028	11.2941	6.31595	0	5.50339	0	0	5.7541	0	3.83731	4.20978	0.214554	2.44591	0	0.363476	7.97166	2.12364	0.231444	2.51476	6.53725	12.7274	0.988356	3.14819	0.308938	5.00113	5.85718	6.31273	5.57684	3.18438	9.32554	3.50535	1.48465	3.42596	4.29708	8.81791	9.42391
			0	3.74663	0.664377	4.17487	5.72402	0	0	3.14978	12.8015	2.47105	0	3.10811	6.26022	7.12377	0	6.69465	0	0	8.2179	0.0382283	5.66953	15.1685	5.09011	6.09862	0	8.98976	9.33292	23.2734	1.35229	5.67166	5.72443	17.1381	1.78932	3.42999	0.755118	10.9607	6.94976	2.85593	0	9.7833	9.1701	6.05447	6.06261	4.33791	8.40637	1.78103	6.2762
			0	3.40461	0	10.9942	2.32363	0	0	12.6352	6.20512	0.0866009	0	6.7636	1.53623	0.133712	0	0	9.41239	0	6.47	0	12.8494	7.52123	0.816589	7.89522	0	2.29353	0.557552	13.559	0	7.65122	3.09708	8.09839	1.51046	0.809761	0.54286	6.1044	7.94323	9.05834	0	9.57762	6.36226	7.18003	5.4824	1.15452	22.345	6.06009	6.80847
			0.0302997	2.54792	4.04049	3.31036	4.75104	2.66942	0	7.04043	3.64537	0.775795	0	0	2.33852	0	0	3.79095	1.17782	0	6.2785	0.700915	7.49336	8.30682	1.00251	3.1235	0	6.43421	1.34448	6.31887	0	6.0622	13.0475	13.9868	1.68895	0.183496	1.38469	7.41915	7.02306	4.29147	0	4.75154	7.24474	1.89692	2.11124	6.23652	10.4685	8.08912	1.20775
			0.561188	4.3176	3.09449	7.26124	7.11657	1.91346	0	8.13798	4.3608	0	0	1.71822	5.10551	7.15796	0	14.7217	1.28026	0	4.91805	3.39591	11.2914	6.14465	0.104522	2.80921	0	11.6712	6.62321	4.97293	0	4.13974	4.91908	1.82221	0.618096	0.187344	2.96931	1.33946	5.23645	0.0305826	0	3.54772	6.26912	7.12429	2.28131	6.11711	2.94412	4.11545	0.278316
			0.0382725	15.7495	0.0892661	3.4061	1.29949	2.48989	0	12.2483	3.78137	0.0242057	1.6252	7.62043	2.86459	4.3148	0	2.89956	7.05919	0	5.53271	9.0022	3.52462	3.51997	0	11.5178	0	5.388	3.36099	4.54032	0	2.90244	2.98169	11.2054	1.03529	0.830322	0.261953	1.44247	2.34658	0.0445621	0	0	4.13283	6.4341	0.874144	4.37874	15.7552	9.73978	5.69475
			0	0.157779	0.295274	1.86844	0	4.60342	0	12.5854	1.93127	1.25486	0.0412208	3.62542	0.644881	5.06624	0	0.635607	10.2039	0	7.37462	0.770341	5.91307	13.6519	0	3.10383	0	6.75796	11.3309	10.3864	1.89766	7.91331	2.71317	6.75461	0.72322	6.42247	0.363606	6.45275	7.16446	3.81061	15.9107	3.98214	8.24045	6.52554	3.23743	2.20426	2.01826	0.132942	6.23272
			0.13841	0.135248	10.871	0.0459271	0	6.55421	0	2.31483	0.030618	0	0	12.0316	0.689164	3.82728	0	0	7.89006	0	5.04532	0.644159	2.13091	4.71858	0	3.43303	0	2.73269	1.48069	3.76465	0.50481	3.04859	6.00213	13.6298	0.405153	1.5492	0.348114	0	7.15012	5.35408	0.299775	2.91408	5.24315	3.45062	9.67263	1.87088	0.644008	4.44681	1.80231
			0.275453	8.99342	5.05121	0.072115	0.0535816	3.43323	0	3.32212	0	1.5179	0	6.28916	0.978401	5.21365	0	7.33376	3.81395	0.597882	3.10848	0.683271	6.75615	12.6806	0.0216252	11.9757	0	1.78353	4.34895	2.00844	0	3.48938	3.89105	2.64311	0.267993	0.552285	5.79872	5.69617	0.776401	3.22866	0.0483554	0.637319	5.46849	3.84884	2.5334	1.45878	4.9914	6.37255	0.80282
			0	6.42305	3.06316	2.01964	0	4.93425	0	5.73981	0.255294	0	0	7.00394	1.04685	0.390539	0	1.88112	3.51202	0	4.84783	0.0938514	5.73178	8.64352	0	7.83119	0.141332	11.0087	7.67613	5.40583	1.53148	5.91653	2.96859	6.81348	0.664551	1.19111	6.92923	4.46916	2.22833	8.85156	0	0.0473795	7.87324	6.62638	3.28079	7.30679	8.92568	3.39803	0
			1.35665	1.40822	2.34047	0.228104	0	4.60351	0	0.309082	0.403473	0	0	1.45341	0.715685	0.0324753	0	7.79551	0.0492489	0	3.86117	0	3.32034	3.85472	0	5.72884	0	7.14372	1.99073	2.57799	3.81553	1.94391	9.36796	8.43786	1.65009	0.897909	0.940006	0.877674	5.61374	4.77482	0.0540629	0	8.26778	1.64359	2.04357	0.663986	0.179229	15.2509	5.77583
			2.06715	0	2.20927	9.63916	0.0229635	0	0	8.22126	0	0	1.26428	4.35071	0.8063	8.06695	0	4.707	0	0.306228	2.28015	4.66703	5.79292	2.10102	0.0595438	1.50674	0	3.97166	1.93757	4.7451	0	2.56213	11.0334	9.59142	1.06432	6.40404	0.920667	5.85228	0	7.43633	0	0.159558	3.79005	0	12.7267	0.667926	0.561498	8.69595	3.10045
			0	0	2.05357	8.53297	0.0747564	0	0	4.59592	6.27036	0	0	12.2692	1.64788	12.2353	0	0.115903	0	2.56912	9.53789	4.22781	2.11414	13.8255	2.8442	8.80232	0	3.51318	3.94181	9.51688	0	2.17394	6.51062	4.87984	1.08461	4.65729	0.906611	5.829	2.48156	7.45843	0	0.0659618	2.61855	0	8.24874	1.06756	1.24662	4.14455	1.96137
			0	0	3.37512	11.4714	0.632055	0	0	5.04096	0.191363	3.72079	2.96386	3.52909	3.69795	18.5964	0	1.8268	0.578046	1.8902	1.75907	0.271965	1.29906	6.34792	0	2.31366	0.0341924	5.67524	1.89803	5.9805	0	0.674921	3.18946	2.7082	0.63434	6.55046	0.427174	8.43208	1.97701	6.35327	0	0	5.14474	0.277737	5.35239	3.90778	11.3999	5.48835	4.6458
			0.0337175	10.9846	3.38041	11.8545	0.312863	0	5.23078	0.794686	0.565393	7.61891	0	5.40843	1.73965	6.30572	1.26329	2.85024	2.72885	4.52144	1.74921	0	5.28598	10.6084	0	5.57757	0	5.66973	0.384315	3.20573	0	2.30604	5.31436	15.9369	0.622795	4.01975	0.767234	6.16243	3.51942	6.31194	0.0616412	0	5.18534	3.24692	5.87144	3.45673	3.80388	4.18057	2.01417
			0.199748	6.53417	12.7148	19.8252	0.296595	0	5.50975	0.52554	8.26654	1.29309	0	2.0989	1.24802	11.4513	23.4349	2.01569	6.95344	0.0922949	3.94125	8.56953	12.7327	2.70061	0	5.98344	0	8.17395	9.13631	6.07258	0	5.33072	6.97922	5.0518	3.17822	6.88589	1.4585	9.65862	0	4.48449	0.0534721	0.107726	3.54411	1.71969	2.91392	5.72832	23.2721	0	3.93399
			0.700729	6.65615	4.85144	0.113611	0	0	4.10152	2.85786	5.19585	0	0	0	0.894299	0	1.16081	0.445812	0.780949	0.402061	2.44012	0.562779	3.89791	2.18655	4.27709	2.05155	0	8.35115	6.57941	3.64222	0.0648755	6.63934	0.252181	10.481	7.72638	2.88798	2.16499	6.4652	1.07837	7.84422	8.30241	0	3.63188	10.5039	4.2024	4.05207	8.73963	3.48691	2.63949
			3.84165	10.1552	6.08483	12.8072	0	0	5.4993	8.35781	2.71101	0	0	1.76717	1.02562	0	1.04847	11.0218	0.0504847	2.43833	1.8337	0	6.49051	6.70509	1.68214	5.25402	0	11.1616	9.74271	1.47861	11.3996	6.61918	3.56451	12.0742	2.14651	2.02914	3.02588	8.0685	5.93798	6.26347	8.86599	0.0507707	5.23688	9.67611	6.91609	3.71322	0.671428	1.0904	1.40375
			0.724633	6.0196	0.400644	6.74864	0.0558822	0	4.85057	12.2684	10.1398	0.0722124	0	0.995616	2.7887	1.00197	6.52629	1.62435	0.0486967	0	0	0.587514	3.30297	5.42357	6.83331	6.53992	0.022937	0.884291	3.2182	2.29961	11.3562	7.52014	5.31974	3.79176	0.636818	1.83444	2.89615	3.82894	2.09472	0.849888	12.6474	0.101983	3.81785	3.64203	1.14332	6.40404	3.27239	0	0.036042
			0.947337	15.6764	2.70983	2.30687	0	0	0.5542	2.93526	2.14005	0.0216502	0	0.210164	4.30894	2.72277	12.322	5.99756	1.05851	0.0649507	1.2867	0.905246	9.63231	6.02624	0	10.9433	0.3965	5.42125	5.37352	3.32228	1.36924	0.981542	10.3472	0	2.61819	3.92471	0.892648	7.63125	0.74147	4.6884	1.91146	0	5.81211	1.5668	5.69567	2.46439	12.8724	0.0305826	0
			11.9836	13.1524	6.65269	0.0216502	0	6.23487	1.88454	1.39451	3.42064	0.492011	0	0.420293	2.0567	8.4638	13.2889	4.1656	0.081035	0	3.39545	0.082987	9.68964	6.69021	0	2.3216	0	10.2776	1.27336	1.28528	6.30594	0	0.0540629	12.825	2.03726	1.25794	0.680143	5.32549	4.05805	2.29606	5.36465	2.54654	5.90052	8.44929	7.2631	2.29921	6.53773	0.113868	1.06272
			0	2.31599	25.2887	0.809803	0	10.3722	3.04694	7.08386	8.32367	4.42896	0	0.17107	15.3826	0.262434	3.40458	0.063674	6.39203	0	0.770009	0.267709	0.994654	9.68259	0.807038	13.5401	0	1.68283	8.36869	0.407052	9.96544	0.201019	4.74814	14.5677	4.23485	2.65177	2.81728	8.09929	3.55268	4.77432	3.51706	2.93943	4.46256	10.1328	4.79423	0.992354	6.22755	0	2.3303
			2.32923	5.68211	4.31464	0.43138	0.0995086	10.8841	0.762748	12.2	3.97354	0.851763	0	0.32716	10.7498	0.123425	0	2.74571	0.907895	0	4.12232	1.5321	8.54119	13.2134	2.1795	7.41382	0	12.8552	7.32538	0	6.21039	4.93456	9.92262	14.9417	1.32886	4.20861	1.44811	5.32769	3.94141	5.73712	0.946681	7.25625	6.09037	11.8057	1.55378	6.99152	4.05064	0	2.00173
			1.10557	4.63587	9.83708	2.38769	0.240096	4.00296	0.549449	1.73789	2.20829	4.7441	0	0.213237	0	1.97979	0.373972	2.35327	2.07892	0	4.06935	1.28831	6.33042	7.67466	0.527393	4.20322	3.21444	8.15312	2.85156	0.0679794	3.44068	13.5415	0.981204	17.1237	3.8667	2.3881	0.837744	5.72369	6.33547	3.95248	4.982	4.47729	4.69408	7.0428	0.0305826	9.05873	2.56471	4.29918	5.52661
			0	14.2391	3.62767	3.21693	0.0452289	9.18336	0.47112	3.45904	5.07286	0	0	0.74766	0	6.87525	0	1.40255	5.42244	0	11.7956	0.245335	10.6683	5.42294	0.587915	7.22888	0.932609	7.40876	1.42682	8.61507	2.91582	1.40117	2.31962	14.5873	1.51356	2.38452	0.234851	10.3494	5.22277	9.91609	4.45222	6.38412	5.61899	13.0708	0.37118	0.292729	16.2607	9.0103	5.67352
[truncated: 122 more columns]

## Sheet: 1D_lak-DDperiod
	Ddlak_wt_FFT	Ddlak_mut_FFT
	25.96	24.34
	24.1	24
	24.5	25
	26.05	24.54
	25.78	25.88
	25.17	25.41
	24.61	24.77
	25.54	24.96
	24.55	25.53
	25.25	25.84
	26.18	26.01
	26.08	24.21
	24.4	24.84
	22.74	24.2
	25.81	24.94
	23.86	25.98
	25.85	24.88
	25.44	23.62
	26.86	24.65
	25.28	24.57
	24.3	25.08
	24.66	25.87
	26.03	27.62
	25.21	25.22
	24.6	25.88
	24.79	26.36
	24.44	26.7
	26.27	27.15
	24.01	24.79
	25.45	26.7
	25.68	26.16
	27.79	24.99
	25.9	25.91
	26.05	23.96
	26.93	23.67
	26.79	25.84
	27.2	24.21
	24.95	25.78
	26.83	25.11
	23.84	25.92
	26	25.54
	26.74	24.68
	24.83	26.91
	24.48	25.01
	24.95	25.82
	26.54	24.1
	27.14	27.16
	26.64	18.18
	28.06	24.9
	24.57	23.02
	28.05	23.8
	24.51	24.87
	28	24.23
	22.32	26.71
	27.51	21.69
	25.79	25.49
	24.13	24.31
	26.74	23.32
	28.36	26.91
	25.1	27.11
	24.76	24.44
	28.73	22.74
	28.98	25.88
	26.4	22.06
	24.86	22.19
	28.94	23.32
	27.42	23.63
	25.54	23.37
	28.69	23.35
	26.52

## Sheet: 1E_lak-DDamplitude
		wt	lak		zscorewt	zscorelak
		5.91	10.69		-0.31253	0.935269
		9.1	14.59		0.520206	1.95335
		21.85	6.04		3.84854	-0.278594
		9.96	9.52		0.744705	0.629845
		4.94	7.69		-0.565744	0.152132
		4.48	6.93		-0.685825	-0.0462631
		1.93	7.6		-1.35149	0.128637
		6.18	10.75		-0.242047	0.950931
		5.81	7.13		-0.338634	0.00594604
		5.59	6.05		-0.396064	-0.275983
		4.79	7.5		-0.604901	0.102533
		4.54	8.91		-0.670162	0.470607
		4.09	3.62		-0.787633	-0.910324
		9.8	3.72		0.702938	-0.88422
		5.18	2.55		-0.503093	-1.18964
		7.96	12.76		0.222614	1.47563
		6.15	3.09		-0.249879	-1.04868
		5.36	3.1		-0.456105	-1.04607
		3.29	3.33		0.535889	0.577217
		2.27	1.5		-0.51798	-1.31355
		3.64	1.69		0.897511	-1.11724
		2.42	2.79		-0.362999	0.0192865
		2.31	2.45		-0.476652	-0.332003
		3.12	2.08		0.360244	-0.714289
		2.93	2.16		0.163935	-0.631633
		2.82	1.35		0.0502826	-1.46853
		2.82	2.31		0.0502826	-0.476652
		2.91	4.31		0.143271	1.58976
		1.83	3.67		-0.97259	0.928507
		1.82	5.02		-0.982922	2.32333
		3.98	1.78		1.2488	-1.02425
		5.14	2.61		2.44732	-0.16669
		3.6	1.88		0.856182	-0.92093
		3.32	3.36		0.566885	0.608213
		1.84	1.96		-0.962258	-0.838273
		2.52	2.71		-0.259679	-0.0633699
		4.49	2.17		1.77573	-0.6213
		3.11	2.65		0.349912	-0.125362
		5.06	3.52		2.36466	0.773526
		1.11	1.91		-1.7165	-0.889934
		2.1	2.51		-0.693625	-0.270011
		4.62	2.64		1.91005	-0.135694
		1.41	3.37		-1.40654	0.618545
		1.91	2.6		-0.889934	-0.177022
		3.55	3.86		0.804522	1.12482
		2.66	3.36		-0.11503	0.608213
		1.57	2.62		-1.24122	-0.156358
		2.6	1.34		-0.177022	-1.47886

## Sheet: 1F_lak-LL time course
time (mns)	start	ctls	LL2Arena_14_b	Arena_22_b	Arena_26_b	Arena_32_b	Arena_40_b	Arena_43_b	Arena_45_b	Arena_49_b	Arena_53_b	Arena_55_b	Arena_56_b	Arena_60_b	LL3Arena_07_b	Arena_08_b	Arena_17_b	Arena_23_b	Arena_24_b	Arena_25_b	Arena_26_b	Arena_27_b	Arena_36_b	Arena_38_b	Arena_39_b	Arena_40_b	Arena_41_b	Arena_42_b	Arena_47_b	Arena_48_b	Arena_50_b	Arena_52_b	Arena_53_b	Arena_54_b	Arena_55_b	Arena_56_b	Arena_57_b	Arena_66_b	Arena_67_b	Arena_77_b	Arena_80_b	Arena_82_b	Arena_83_b	Arena_85_b	Arena_94_b	Arena_95_b	LL4Arena_03_b	Arena_05_b	Arena_12_b
0	8h30		0.0621058	83.7821	1.04323	14.6207	0.426152	2.1214	0	5.72452	125.35	0.559277	2.7564	0	4.10363	5.80427	1.61834	19.7932	1.67636	1.59214	1.0158	1.00014	2.98088	0.486213	2.27473	0.675831	0.615949	0.166802	3.05389	1.284	0.636888	0.664425	1.56465	0.120264	0.472584	0.139174	0	1.18391	1.23736	0.053347	1.68693	0.265315	0	7.21273	0.87576	1.29039	34.3106	40.9876	26.1004
10			0	112.19	0	5.99567	0.218872	0.403549	0	5.71316	118.691	0	1.09949	0	0.0683077	0.186289	1.80276	3.23953	4.57437	1.15966	2.63647	0	1.1882	0.174337	1.14213	0.614454	2.95446	0.242352	1.54349	2.61468	0	0.292827	0	0.76205	0.0622717	1.49097	0.020169	0.954559	0.212255	1.41216	1.39209	0.12681	0	0.793795	0.551855	1.17675	45.6353	38.005	0.0228214
20			0.0205502	11.7312	0	8.79922	0.109684	1.00326	0	4.08061	122.99	1.3082	0	1.71279	1.00398	0.022863	6.56508	0.935711	0	3.18753	0.238668	0	2.09133	0.701739	0.397144	0.187558	0.780227	0.201527	0.449176	2.78694	0	0.909336	0	1.02472	0	0.374608	0	0.195194	4.16222	0	0.977005	0.041531	0	2.99633	0.352349	4.68418	22.2809	37.3745	3.97055
30			6.03442	17.9446	0.0402946	8.29845	11.9182	3.52977	0	2.39922	81.0231	0.0856616	1.41662	1.93772	3.22408	10.6796	14.7927	14.555	9.68555	28.9981	12.7653	8.73962	4.18335	8.75545	43.232	1.00224	1.99494	5.2897	2.36511	3.32081	0.190955	0.501993	0.593276	1.97771	0.725797	2.21608	0.236974	5.91069	2.47213	3.1184	3.23007	0.474494	0.856798	0.112794	2.72851	0.910442	32.0497	37.1204	35.0516
40			4.43844	80.858	0	11.5267	177.401	6.08804	25.7408	1.42956	66.4795	0	5.75901	3.44798	2.95714	12.8159	88.6832	62.827	68.1423	44.5052	8.71422	55.9968	13.4509	13.6924	42.063	2.25193	15.4736	82.6338	63.7598	0.570192	9.28931	0.629407	0.908357	2.86863	0.972532	1.22107	7.2185	6.60692	7.40154	38.758	39.863	0	0	11.942	0	1.234	50.8607	31.3074	75.591
50			8.75016	84.4884	0	85.3613	187.819	88.3549	13.9832	13.6931	84.8735	0	50.2354	3.23415	0.893397	11.4617	125.382	32.7655	14.7096	104.464	112.471	57.0123	7.04915	13.5745	38.9149	2.5735	7.1099	37.1473	95.1321	4.19882	0	0.255403	4.49113	2.25719	1.41346	22.0714	49.5035	7.45863	0.373932	39.2	44.8232	0	0.391889	69.5134	0	0	66.2278	61.2019	37.5614
60			7.72057	10.1589	0.242318	66.529	151.958	69.8911	103.332	4.03291	89.7435	3.58356	147.456	2.54165	3.11148	8.66219	80.5545	18.1379	0	102.931	91.8965	20.4932	12.2352	6.52573	1.06973	15.5371	4.96422	47.5308	50.6916	3.26442	3.82351	1.26541	1.07489	4.75782	12.0271	42.0984	36.2387	9.90001	0	40.2902	31.84	1.35969	2.08509	75.4182	0.767547	0	51.76	91.8876	100.227
70			0.204454	74.3895	6.38054	114.857	79.2553	9.63781	3.59903	3.94914	54.8967	50.037	45.7911	3.45255	50.2359	23.1444	41.1328	29.202	71.2681	40.7713	3.72894	8.64486	29.065	1.09354	38.5892	74.7832	2.13292	17.2251	55.5655	12.5993	5.73424	1.22478	0.579143	3.90046	3.51497	5.63035	21	0.296423	0.705672	1.23538	1.99989	0.767276	4.37757	38.5147	0	0.068589	71.52	102.717	102.017
80			12.4832	44.5057	0.431025	13.038	14.3637	0.647488	0.233842	0	43.9899	102.967	8.55875	1.44553	23.9498	15.9347	127.081	18.2197	1.83708	42.7984	0.9263	11.1788	7.85744	1.45199	52.4429	8.78201	0.680264	3.62753	60.8028	20.2193	8.29198	47.7819	59.7594	59.3089	46.2327	9.90784	35.3156	1.36954	7.59541	0.98079	48.3982	1.69696	51.8748	87.506	2.45286	2.39009	59.1039	101.681	25.1514
90			170.112	27.4698	0	7.14647	87.8937	0.0205326	0.0814233	2.5994	17.5554	1.81999	93.589	0.203427	2.19383	1.23475	49.1107	18.4249	0	43.2535	1.69556	12.7506	13.4536	4.35315	5.52175	1.19742	0.0906067	4.56838	59.819	26.3095	0	55.7217	31.4383	61.4669	83.7849	5.27001	19.3352	7.41654	25.0728	1.94479	29.0277	2.01991	22.9839	104.316	0.022863	16.0392	80.9357	93.6407	23.8974
100			167.436	1.98346	0	8.42528	94.9379	12.4692	0.183634	0	5.36802	4.77313	11.0797	1.89128	25.3097	0.04071	57.8237	7.94449	2.71545	21.8093	1.1562	3.08722	4.98555	2.66545	0.0204641	1.45301	3.38641	29.5874	6.27702	7.67888	4.99559	3.51089	0.113894	4.68505	80.2184	3.84975	20.604	13.2656	2.01038	2.58394	33.4543	0.220893	0	108.711	9.43246	7.43543	78.8939	74.2124	110.995
110			2.14754	2.02333	0	9.36488	14.2028	4.66123	0.0681434	0.969896	4.88433	105.932	72.0879	14.7383	1.46242	3.55161	93.7895	29.1761	0.109684	0.04288	5.59936	3.56343	5.26237	2.62063	3.33109	0.740775	3.29278	0.9179	0.72895	0.71074	4.62519	5.28202	3.51024	1.80264	66.041	4.64803	27.9329	11.6392	4.6834	17.3624	1.21052	0.214412	0	0.0403376	11.9163	7.84755	61.3409	49.2213	98.1711
120			7.60322	2.93672	0	4.62784	2.75117	10.7059	0	14.1591	4.29337	62.4884	1.91849	9.24323	2.56213	9.18477	53.3491	22.4363	10.2945	0	1.62849	2.5986	0.659304	6.46289	21.332	0.118555	0.462232	4.45608	41.6501	1.7407	0	5.86054	0.0615886	0.57526	18.8852	2.99355	24.1916	2.62885	5.53753	3.35867	0.496992	0.309177	0	0.0646959	11.1654	0.328829	80.3368	40.8782	67.4034
130			2.13295	2.66496	0	3.56781	1.76732	7.99436	0	2.12549	6.71019	2.66397	3.4126	7.26236	2.11184	5.8484	0.270991	16.979	7.1188	0	6.19667	9.60093	2.68575	0.67586	21.4092	1.10581	1.42385	0	59.9943	6.28115	0.480135	2.19414	0.161641	0	2.06364	1.43179	23.4467	11.5803	31.0578	2.15412	19.0665	0.735552	0.0735274	45.9039	50.3987	0	64.3986	74.1063	51.5159
140			0	1.72387	0	1.186	8.2192	2.10562	0	0	16.4009	2.42282	3.57552	2.85122	33.506	32.3012	68.7301	10.5615	0	0.102782	7.44225	2.93403	16.8871	2.44619	1.23314	0.998813	3.09401	3.14688	20.8096	5.34747	6.54158	5.85976	5.12951	43.7538	0.77899	15.4244	28.1033	0.962227	21.4509	50.5109	1.69619	4.76198	0.18045	34.9201	13.5739	0	60.053	83.7722	87.6086
150			0	1.78034	0	1.98409	9.64819	12.8262	0	0	7.48286	4.42772	22.5706	6.2325	29.335	3.25107	47.2732	17.1007	0	0	1.55455	0	6.9054	1.68305	0.747696	1.39084	1.0893	18.0939	16.8145	12.2997	0.551194	7.57794	1.29855	66.6667	2.30745	6.91676	32.7001	0.981408	1.55667	0.687064	12.6631	9.80464	0.529622	0	16.6896	0	51.6701	94.6244	48.5983
160			17.4589	0.711244	0	14.8546	3.05542	8.50053	0	0.140089	9.76695	4.36139	0.597653	5.94296	1.07471	2.98083	82.0012	23.8977	3.81477	0.0421913	9.62056	12.985	15.3808	0.481661	0	0.943092	6.14837	62.2702	41.019	2.19046	1.30055	4.62621	1.91586	23.6441	8.98317	43.9462	17.7841	8.2073	0.370681	0	13.8078	32.3719	0.113273	76.8111	0	0	50.5053	79.4204	59.2238
170			87.5483	0.788946	5.07391	132.169	5.1986	10.8782	0.0790031	1.56606	14.3997	57.9626	121.903	1.94999	19.9884	5.23139	14.3813	25.8016	0.929872	1.85308	71.1848	20.6463	0.971981	0.345218	0	1.32183	0.265879	19.7854	29.6533	12.491	39.899	10.3711	0.707743	0.575922	2.3178	0.627051	9.67886	24.7005	2.5677	0.327155	26.8758	23.6467	0.660195	24.3509	0.060968	0	56.3894	76.7695	42.8385
180			164.927	3.99928	0	145.653	25.2476	15.9951	0	5.25673	2.81449	158.753	133.952	4.91479	2.75088	12.4168	44.1325	20.4475	7.86584	0.0405358	3.78607	8.67562	6.28968	0.794576	0	0.763966	0.946246	1.30881	25.7798	23.8574	8.9338	2.16491	2.76514	1.79888	49.0461	3.43468	12.6113	1.60864	2.08556	0.124427	9.26882	2.11305	0.775376	99.1505	0	0	67.0932	85.8934	40.4059
190			59.474	9.15039	0	6.81747	11.4532	15.9318	0	9.03651	0.0454289	77.4726	11.8356	2.08018	14.7517	8.0035	71.1903	26.3695	4.53509	0	0.628224	0.329775	16.3951	2.97978	0	0.863731	1.33899	1.04796	0.554863	1.72223	5.62606	4.46528	0	0.871923	54.9228	5.69713	15.468	17.5826	3.68685	0.42679	12.4998	2.03444	59.0624	107.922	0.0569452	0	63.7805	79.596	54.535
200			4.16936	6.64507	0.0443006	16.4574	20.2715	12.0499	0	1.3315	5.46145	3.42433	9.68259	8.5207	75.3528	7.04079	4.58103	29.9467	9.27452	0.366848	10.2939	1.76367	9.65941	2.7325	0.118749	4.83289	10.898	6.42939	0.369164	0	0	3.63311	0.38046	28.1179	11.6681	22.3329	44.8484	9.46137	0.0545723	0.0926217	10.4113	0	3.61597	51.802	2.38851	0.0926887	83.0947	75.1605	72.8199
210			4.27477	72.4906	0.0459145	24.0691	10.3495	15.2342	8.67835	28.7577	6.97121	1.75256	6.60477	29.487	19.1698	4.6297	8.54972	40.8567	4.25953	8.3635	54.2186	0	12.7118	5.36838	4.03609	9.94053	13.8625	46.5365	7.36527	1.67693	1.72484	7.73015	10.5529	13.1147	1.37567	0.745896	91.2066	4.93161	0.0934876	2.93178	3.75143	0	0.0215554	0	63.5494	11.0618	82.0033	59.3825	95.5306
220			6.7663	123.341	0.221434	0	3.87744	2.05426	64.9312	139.214	4.10936	1.13091	13.7765	113.025	4.69748	28.6604	71.133	25.443	4.19627	10.213	53.3931	0	18.0701	0	3.75966	1.55772	5.05261	50.3383	24.1423	6.94756	0.849189	7.52576	7.42356	26.2307	2.32532	14.2646	46.5161	6.36759	0.588173	86.3358	10.149	0.0200978	1.63483	0	24.2715	63.4404	64.6036	52.2994	53.2688
230			1.03636	72.7619	0	0	61.1416	0.231735	99.3944	125.438	2.70493	1.19326	12.2851	80.4135	9.12935	15.1159	40.8632	19.0488	39.4358	34.9469	55.0853	0	0.794787	0.022863	28.6513	2.71711	9.40634	6.93093	49.6957	4.11163	31.7835	1.98539	0.109496	11.4333	1.12233	3.39715	27.7437	1.41428	9.23798	11.4059	10.6056	0	4.51945	14.5695	77.276	63.8648	75.3506	51.8571	58.7165
240			19.9871	113.446	0	13.5266	58.7944	11.211	12.9722	128.816	6.64595	7.15681	1.58655	13.8294	2.59875	22.4518	36.4823	24.0091	14.2318	84.8772	52.5138	0.443299	0.0414068	3.34796	52.2243	12.2011	6.71904	33.4493	52.2165	5.17713	15.2681	3.34002	59.8037	3.72548	4.38494	15.9213	21.9264	0.472225	4.75687	1.52247	26.694	3.50618	21.8084	64.0512	4.62704	62.0912	78.2453	74.4285	60.3358
250			36.0293	99.4939	0	80.606	5.62302	96.8162	8.55294	141.06	68.4895	5.02425	2.20407	13.0331	23.6478	11.6027	41.6371	7.82619	20.0295	12.7061	52.8202	0.524235	4.3415	1.92661	1.65576	4.04861	7.83993	5.91745	57.398	5.15775	0.906292	9.30051	0.910785	5.37976	46.1212	7.72431	25.7548	5.52166	21.7443	0.167994	18.4217	19.6632	10.9147	63.1842	15.8633	45.785	81.9895	91.2689	87.9274
260			9.97284	107.14	42.8641	150.867	55.1552	76.5551	4.51937	182.069	137.354	11.8679	15.1513	31.1469	11.7274	14.4713	50.8135	32.9592	18.6208	7.98874	43.7473	2.79842	20.8017	1.47259	1.37447	5.57257	1.04823	11.2812	80.7115	7.34085	9.42068	3.82262	0.167153	27.8286	45.2965	7.42787	46.5913	8.98755	33.1157	22.1751	3.34652	33.7126	15.7407	44.3247	26.0995	36.3021	72.8414	77.7668	68.2339
270			8.11857	68.1334	75.1059	60.9731	3.52343	93.5891	0.250493	106.009	70.6708	3.0247	90.8649	11.5096	6.06357	7.36398	25.6441	37.3758	19.1466	56.4785	46.857	1.0087	0.280735	0.866171	0.780007	0	11.2862	43.5857	60.8617	8.90884	22.9563	10.5565	0	1.20688	24.4925	0.304034	33.5549	18.6469	9.36261	16.7618	17.4284	3.7368	3.16673	21.3061	1.02281	0.492848	69.1181	60.1192	35.5208
280			0.494551	11.2218	183.343	3.07178	6.8054	75.6303	0	120.617	7.68869	114.081	157.571	6.73634	19.5817	2.69974	4.86014	54.2426	2.19061	9.11557	42.5823	3.78037	0.588689	0.0209084	0.310569	0	2.68779	4.81653	34.5542	5.97729	3.43302	6.6279	0.0427885	0.533447	26.5152	3.51452	24.6955	13.4199	20.0828	0	0.459706	2.99575	16.3965	62.2745	0.48841	0.0474289	19.5016	43.3785	56.0809
290			0.490904	4.32794	131.098	9.75633	6.87145	4.17994	0	101.035	7.79084	174.072	25.7513	13.5354	29.905	9.67761	63.6008	47.8325	7.18825	0.150734	0.634839	0.248891	21.3458	4.54371	1.85581	0.35556	0.708796	8.93222	43.472	3.92586	2.0193	9.95389	1.78603	29.0952	51.8036	8.49333	23.0316	0.945411	9.31287	0.111208	11.8137	11.8941	3.44005	76.3117	15.0161	0.660081	83.2434	55.169	50.7082
300			12.2155	0	42.803	5.31213	3.92737	4.24686	0	51.8395	6.91717	126.716	27.5915	9.00598	6.30771	14.554	62.0802	29.3006	24.2098	0	0	3.60091	1.33176	0	7.75914	0.956687	9.72115	38.0431	32.0937	10.8272	7.26482	2.99206	1.18287	16.3241	71.61	0.36245	36.8639	12.8143	2.95046	0	21.887	10.2287	4.4349	5.45601	23.798	4.33091	78.5709	53.6372	52.2959
310			18.2407	0.141477	19.923	6.86876	7.78211	6.34845	0	3.42048	8.00024	1.30539	23.7997	4.91494	3.1617	5.88913	50.1567	19.4923	5.19892	20.1804	5.55891	8.24704	2.66417	0	69.0927	0.543528	6.47343	18.0758	2.63988	2.69648	21.2648	19.3178	3.28948	9.07866	57.4975	0.439338	38.3429	2.19013	22.4029	4.44397	8.1104	1.35476	8.56302	30.832	24.0339	2.46266	72.2465	49.2018	58.4177
320			16.7295	0	16.5222	4.18642	2.39529	9.61059	0	1.57907	12.4784	0.703041	7.76827	66.7084	5.32313	11.2433	49.5938	26.1708	18.4319	36.6068	12.7264	10.4767	1.48052	5.46089	3.68005	0	1.64883	10.3021	0.224379	0.287342	39.09	1.93515	0.212817	8.68087	62.0202	6.04407	55.9884	4.17228	1.63599	55.0348	4.29695	21.3903	7.23795	54.5579	16.5918	7.54157	65.2597	70.8939	61.0183
330			9.28296	17.645	5.33466	23.0876	0.977023	11.3656	0	5.16096	8.06655	2.06676	0.0823449	100.254	12.1224	9.78806	42.4091	18.105	25.9524	48.6913	10.0309	4.70624	16.1465	0.781238	0	0	1.70291	13.7347	0.426247	2.90226	5.1634	3.9596	0.0200074	0.642658	81.4688	13.166	33.0153	6.33401	11.6355	11.5025	8.53748	1.14945	2.6531	5.27729	6.79552	3.83608	70.138	58.5496	51.0863
340			1.95501	136.224	2.40124	101.469	6.95896	13.1111	0	2.83438	80.0131	2.40114	2.48551	47.885	54.9841	22.5599	28.2131	20.7096	18.0008	46.2415	4.34578	1.7001	17.7043	0.600053	0.438367	25.1687	14.0087	22.6189	1.53078	10.7339	15.3588	16.3741	2.06641	1.37317	70.4657	6.35272	43.2221	4.96584	20.6849	0.120974	21.8155	2.06448	10.8082	75.5748	0	0.704535	76.1945	67.424	33.0551
350			20.3331	104.938	9.33757	2.83315	45.5271	6.13636	0	0.2206	157.523	12.1901	1.76843	13.6691	9.36324	2.17871	3.61761	24.591	9.01649	42.9089	6.98562	0.625707	2.4895	5.96022	0	24.2463	4.85563	13.0601	1.91381	14.7449	0	0.957782	2.3591	66.4537	70.8477	6.47784	42.0009	3.81002	17.391	0.145188	5.45914	2.53618	4.55024	94.6588	14.5854	0.10679	77.6296	75.388	52.3488
360			16.2465	74.4148	8.16157	9.41348	97.7396	19.1498	0	0.178642	91.9343	27.0157	2.08605	18.8065	8.88402	12.8192	19.1986	38.2372	6.35824	48.2036	18.5281	3.3419	0	1.08324	0	2.05707	14.1801	44.3725	0.664019	3.76795	8.64475	9.1946	25.1963	18.3788	60.9076	11.1199	52.2537	3.02865	4.04057	0.103568	27.8562	3.27227	13.728	110.453	17.1802	0	61.8158	58.053	46.919
370			13.2085	103.513	6.90898	5.94328	115.139	120.431	0	6.6386	15.292	13.3904	0.0817128	16.3943	88.5784	8.88774	45.2398	27.9292	4.97238	40.1288	14.8035	2.87303	3.56048	0.168009	0	0.052665	1.84719	0.679785	0.0431854	0	35.9861	40.9838	14.2987	11.5746	62.7862	3.98134	46.772	0.746857	6.11888	9.0816	21.064	6.36917	4.68172	47.1565	2.41767	0	76.1638	54.0911	74.8073
380			7.11099	100.169	1.45635	6.46974	53.2895	112.769	0	22.8883	0	15.5038	0	15.8076	4.69121	21.252	49.6115	25.3028	27.0768	36.4291	2.44745	3.26587	4.2448	1.51853	0	1.7191	1.00137	0.569131	1.63386	2.9648	5.30763	0	1.4184	12.863	49.1976	8.13081	33.8558	5.54631	9.00526	43.6324	27.8067	9.31086	8.52217	75.2076	1.226	0	67.9573	54.3046	66.9119
390			23.0458	114.254	1.7242	7.36857	114.426	98.9088	5.29091	89.0895	0	5.19166	0	3.85011	2.51674	14.6274	23.9075	111.154	97.3651	42.0895	18.6349	1.3365	3.00428	0.30641	0.22721	0.148189	1.20962	8.28851	0.512844	0.541728	4.19127	0	1.09259	1.02418	68.655	10.2517	49.5413	3.98319	12.0243	33.6147	9.93406	51.163	9.46467	0.436041	11.5761	0	63.5723	71.5287	50.89
400			49.3786	152.044	2.65124	85.8491	1.69567	6.79479	85.6428	109.093	0.124297	5.363	2.90157	9.89974	22.391	2.54548	8.28116	34.6361	42.4783	40.8642	1.06821	0.103704	14.6257	2.41722	1.6134	0.547275	4.76777	52.0391	7.91307	7.44774	23.0113	0.89846	7.08953	23.6431	6.76448	6.26847	35.9041	12.5751	38.7866	25.3229	9.60913	21.5758	27.6337	18.7082	35.1674	0	41.0712	54.558	54.9304
410			137.693	85.3249	2.31619	144.983	15.5033	17.1582	71.4746	88.1569	0	2.251	4.61197	3.51823	7.55079	9.81517	1.67394	40.1884	85.9	46.0582	22.8769	1.98282	31.1583	0	40.5264	16.6635	2.17705	5.8602	0.230254	1.12473	38.3355	4.79572	2.33612	4.27656	1.33532	4.57975	27.9677	13.2455	13.0802	1.45766	18.0066	0.457468	15.2871	0.022277	35.424	0	76.1843	65.883	65.1408
420			35.5933	43.826	0	43.2422	13.5561	2.24359	9.73786	14.0435	9.5827	8.3056	3.54664	4.55816	1.34182	5.55124	8.90427	37.8274	7.54925	32.7388	24.0793	12.827	10.7457	5.69312	55.1675	2.58348	11.9366	12.7275	9.67352	0	0.674341	1.91578	12.4637	24.4388	1.85077	17.3708	51.0823	0.859384	3.80289	1.47135	23.7037	6.2302	20.227	6.56538	23.1994	0	75.0665	87.8916	41.0241
430			7.29909	2.26052	0	7.86381	10.3439	7.49933	4.58961	3.67312	7.5413	9.84869	8.90781	1.04046	6.67761	26.0715	50.7456	24.4223	0	26.373	8.83374	2.85398	15.1646	7.78244	22.21	3.21008	8.87951	45.1303	0.692535	0	0.205321	4.91963	4.80576	6.42385	3.84133	14.8156	29.902	1.87465	17.2615	0	21.1862	20.9537	4.89606	0.0212665	22.0673	0	57.9986	89.3284	56.4635
440			6.9267	0	0	20.236	3.72912	4.01171	2.47528	1.21016	19.7531	10.0784	10.6569	0.628882	19.3158	30.098	5.2592	31.5136	0	38.9427	11.322	0.438292	11.1042	5.21686	0	7.27571	9.84503	67.1499	1.56374	8.50054	0.0505812	2.72398	8.57858	15.8294	10.8944	0.324925	37.2876	2.59556	6.18873	0.627118	17.7552	36.4653	4.72124	2.67619	8.61797	0	59.6886	66.3234	74.3875
450			13.5657	12.0277	0	12.326	19.2554	4.68061	2.93578	0	9.88434	19.7387	7.57343	2.26298	6.71596	2.46051	42.0455	32.8986	4.60225	43.9478	14.2928	4.22159	1.23786	0	10.1109	3.34266	26.7602	20.8484	5.19301	2.57858	6.0202	8.32234	0.0845242	4.0679	7.87419	6.82904	43.4082	5.55961	13.1705	1.64656	20.4566	25.3661	0.635519	13.6752	23.5546	0	65.8391	45.4937	96.1992
460			13.0875	1.57276	0	12.189	69.09	10.8944	0	0	8.90591	149.103	2.1312	8.17564	15.6174	12.3994	5.86272	26.3962	0	42.2109	27.9932	10.963	8.39518	2.1587	54.9414	0.755522	0.50203	27.1384	24.4855	4.89158	5.18915	2.06764	0.256809	0.267187	10.6282	10.9303	43.4178	7.79579	11.6897	0.0417118	19.2578	37.1751	12.5101	1.01949	18.6825	0.497797	10.1737	42.9416	70.1928
470			9.40132	1.19239	0	4.37146	32.4047	9.13773	0	3.44922	9.38879	157.611	1.96264	15.2989	36.6361	10.7856	3.70132	35.1097	0.0617226	26.4615	20.9321	10.4233	38.3764	1.61063	34.3298	0.216782	4.91428	0.71651	69.8863	6.25084	15.8283	0	2.02336	25.6097	31.7627	23.1866	41.6527	3.65674	4.30844	0.11016	25.2669	10.3621	11.8917	22.3451	16.9901	0.711441	80.108	69.7332	75.4198
480			5.65599	8.47671	2.4749	6.859	56.8111	5.95723	0	7.93867	14.1257	124.098	16.3929	105.458	35.9565	20.7897	44.8395	33.1834	0.022863	0	34.0881	0.211666	9.44887	0.804231		11.8184	34.3782	0.379483	37.5281	2.65103	6.13777	0	1.18775	13.0836	55.7756	2.37224	45.8561	2.44892	3.15605	33.4215	5.01724	0.038105	2.91514	17.528	16.1669	6.19588	71.7687	64.6354	69.2254
490			23.7196	8.50937	3.63485	2.84009	2.46028	13.1094	0	0.103422	13.2549	6.06986	17.4854	117.168	7.01927	1.43745	53.9956	40.7861	7.56269	1.46895	17.7654	8.29494	7.2181	0.888551	4.54179	7.41636	16.2516	18.8755	3.41627	1.30665	2.4762	1.62099	3.54424	45.2388	61.295	6.13473	41.7012	6.9995	46.4653	49.2952	24.6434	0.611344	27.9896	10.1903	16.6335	14.6878	40.0524	56.3443	72.3966
500			7.84037	2.72813	2.52894	7.04639	1.55243	109.868	0	9.10189	12.359	15.9583	4.17277	15.977	1.64169	11.6716	6.8665	61.6514	7.24012	0	11.6103	5.19108	0.11291	1.52536	1.05291	1.79985	8.3923	4.31322	0.616002	4.24006	2.99291	0.486287	1.54618	12.4893	79.6455	6.38059	44.889	0	1.28859	3.19095	29.746	0.325764	12.341	46.8104	25.2825	1.44279	58.5867	72.2858	69.6987
510			16.4227	10.1398	61.1126	10.5457	3.25914	139.76	0	19.3937	10.7847	28.1916	6.56209	3.95672	1.13732	15.4618	12.4985	60.0658	0.634252	0	30.6763	4.00407	10.4969	0.34396	1.15812	1.5716	4.21296	21.0932	1.49634	3.50601	5.55564	0.154862	7.51774	33.5804	56.4778	1.34532	50.7368	0	0.0747766	0.747431	28.1899	1.92856	7.79343	25.0435	29.5881	6.68816	65.728	68.2796	91.352
520			9.03429	6.2946	133.955	97.2221	18.8076	120.582	3.13155	8.6255	37.593	5.05451	4.6482	0	28.5126	0.162424	11.1239	26.1923	3.44352	0	34.245	5.9419	3.28148	0.358492	0.851961	0	20.8472	33.5635	0.704077	7.46826	38.2564	0.0388596	6.21559	27.3783	65.1094	8.35036	47.3797	2.80559	0	0.0646831	19.25	0.445063	30.4669	57.9418	36.1845	47.3314	56.2728	81.8333	62.3426
530			10.2601	15.9151	174.799	174.373	10.875	5.18456	16.5898	2.55214	174.276	8.02757	3.04173	0	11.8674	21.5928	13.8799	32.787	1.29986	0.0261301	44.9345	16.9745	27.9204	10.3183	1.43134	0.510852	7.98222	24.4574	0.80185	2.05883	0.623834	1.2806	5.67745	5.82575	84.9165	5.5307	62.1653	6.23792	0.0446702	0.164955	21.832	2.69796	17.7728	50.7613	13.9496	50.4862	57.6236	77.2576	54.9604
540			12.3834	6.03109	39.4125	133.957	45.0278	3.24382	9.59646	0	174.317	9.13801	10.0894	10.2619	5.88662	32.4239	21.9072	34.8156	8.80511	0.884197	42.533	7.66611	1.15989	2.38606	4.47888	2.13657	15.2565	1.32934	2.3686	5.9973	0.46264	7.84917	12.7367	24.1831	79.718	18.6872	53.8483	1.88387	13.5835	6.25211	27.9558	0.0430921	3.7736	12.0496	4.04006	57.2922	74.2323	60.8245	69.6839
550			6.68987	5.84605	0.555599	141.639	13.1391	5.1373	6.38295	0	8.43765	15.0016	12.4431	17.7191	22.5703	11.0284	7.66854	12.831	11.6427	0	53.8604	24.0627	21.5449	1.0661	2.80433	5.54642	13.7764	27.9259	1.26123	3.47776	6.24995	3.47962	0.573876	8.70475	4.88148	21.2798	68.2286	20.1171	41.8249	0.173611	19.9331	9.0441	8.2714	5.92598	26.3374	41.5594	65.3644	49.201	64.5262
560			11.4884	2.31427	1.39611	31.816	103.83	4.51596	9.7452	0.588304	0.818178	13.9658	13.6569	18.2343	4.87409	4.04764	11.5272	25.0985	6.20915	0.462044	35.942	5.91713	67.6719	1.21208	18.9537	1.04151	27.672	57.1992	0.781097	6.57892	4.22746	5.31677	5.46158	8.59275	0.705025	8.39432	34.6665	4.36545	15.4854	0.468769	11.3824	2.19682	10.3808	65.8035	13.6102	12.5786	74.1318	73.1183	77.4393
570			10.9153	10.3422	10.2962	0.685856	106.586	8.812	85.3968	13.9082	4.58626	5.96385	8.10643	29.4233	15.9911	2.38778	20.0017	29.8747	14.0895	1.85857	28.4676	23.152	4.8053	9.23225	43.65	34.4318	16.2047	39.6362	2.44514	7.69965	23.0144	55.8984	5.30243	6.04827	5.04718	4.42589	31.0833	3.86381	0.13726	13.1587	15.2167	4.50808	13.7962	20.6126	16.2136	0.0206264	54.6364	52.185	71.816
580			16.9681	56.5842	0	0.130556	103.728	9.90599	4.36828	8.12253	11.1085	11.5127	4.24457	18.7628	1.8582	31.0079	28.0702	28.2885	3.75074	13.1929	33.8592	13.3561	0	7.60384	30.9006	14.3984	6.1896	5.98948	7.97272	5.95212	1.04341	32.2171	7.32576	7.91358	1.7677	1.4623	77.1182	8.39767	21.1426	61.726	10.0395	38.4446	20.3891	21.4727	2.61228	5.9858	69.3361	54.043	95.9473
590			93.9603	144.264	0	1.39013	126.139	11.5676	5.74159	4.25709	7.76871	12.1799	32.5061	8.53979	2.65846	19.9117	15.6591	24.3773	0.0215554	48.7951	42.2698	18.3301	8.31254	0.877734	37.9069	1.74789	7.34242	2.97775	5.43013	6.08726	0.175483	13.5345	13.4873	30.264	3.30179	8.13579	55.7482	1.40683	7.72327	0.0628444	8.76951	11.7503	0.432741	73.2825	13.0375	0.060968	45.8669	58.7185	56.5337
600			25.1153	115.904	0	5.69902	83.2675	13.1361	7.02121	8.20857	55.6387	7.0812	20.825	8.50242	0.445953	17.3776	14.4692	36.6668	5.13979	34.1422	33.5404	16.1836	4.74496	0.31743	10.4593	0.34033	18.8959	13.7611	8.53713	2.29518	8.95572	1.12806	13.3773	5.05352	5.15016	2.89975	33.5058	0.907493	13.8087	0	19.8234	2.89057	5.03477	56.6312	9.63221	0	71.9171	59.4817	50.6568
610			1.53222	61.0555	0	11.3889	5.86435	9.83406	4.34864	59.1973	174.776	3.21701	3.9246	6.79694	1.96987	12.614	24.0117	37.8823	9.15558	35.5745	17.5638	15.3759	22.9093	0.85736	14.3521	9.34454	13.4087	4.1872	19.9425	3.84273	23.1565	7.93015	5.37281	5.09553	19.089	36.3075	55.7971	1.60505	17.4751	1.04229	24.9239	7.30341	20.7977	66.336	9.79617	0.432985	58.4487	56.7593	44.0592
620			1.29198	4.50775	0	25.5945	1.91704	14.2891	0	104.703	163.904	5.11649	15.6047	6.37985	20.3889	11.1248	18.1707	24.9363	5.29624	23.2666	30.5401	13.119	0.324299	3.69263	9.69223	0.993058	9.82215	35.977	1.8654	4.3908	14.871	0	6.24122	14.2416	42.3572	12.1118	32.286	0.54042	9.25411	1.27574	7.36874	17.9566	2.91055	79.4163	7.82328	0.190725	70.1299	50.8581	60.4394
630			4.61036	2.98929	0	126.314	12.2268	9.4302	0	77.5436	98.1697	8.58575	7.90321	19.605	13.8731	7.43375	8.12274	30.8921	2.95704	0.0240997	20.7324	13.0682	10.0942	1.14203	11.8695	14.4539	8.23596	58.0679	12.4992	1.66515	1.44423	0	12.1078	7.90195	39.9423	1.46315	53.751	9.52561	17.3611	0.70216	3.09068	16.014	4.37089	64.1239	5.71039	0	59.8692	55.1303	26.2219
640			0.375034	2.53953	12.8643	96.697	4.63123	11.6577	0	45.7629	0	5.22112	2.90669	51.0765	7.40554	0.237446	4.67261	32.6642	14.1495	0	17.9103	7.52461	0.457947	1.21031	9.91626	11.1276	11.4146	1.00942	3.80171	8.78255	0.498875	0	7.35351	11.9439	3.35844	1.12866	44.6388	6.73737	3.6946	0	21.2725	1.53248	17.0287	62.9552	12.6054	1.58362	6.95986	40.8624	59.131
650			5.9328	0.766594	0.315581	8.68181	7.44962	4.43276	0	7.41144	0	2.06556	30.0679	106.352	21.0045	17.2896	27.8354	33.45	5.5328	0.0487612	25.7375	11.3536	16.6951	1.18701	12.3306	4.77715	11.2864	1.17313	6.54337	0.0840447	4.69451	0	5.49418	10.5223	0.447819	0.760428	45.9039	0.941702	14.0936	1.11308	19.9289	0.382916	9.72589	60.269	16.3734	2.26283	68.6645	64.3588	68.6533
660			9.87811	14.4013	3.38141	1.46285	62.6444	8.99601	0	0.0908578	0.647639	6.32572	12.9496	27.6132	28.2652	1.21904	8.77038	43.5057	7.92375	4.8932	18.4197	2.88731	1.30116	1.47467	7.48251	31.226	43.3321	1.51649	7.16701	0	18.1608	0	5.09788	8.47956	2.21059	6.86244	56.7097	4.9291	20.8616	1.81529	24.2333	0.251406	19.4322	68.9577	22.969	0.0980667	64.9662	52.5949	65.4398
670			20.6675	8.62786	15.5628	4.63093	28.2752	9.96682	0	0.525244	5.57264	12.6729	13.0639	0.0338607	19.2156	8.94317	16.5929	71.1365	5.83895	2.93133	24.4664	16.9951	8.7083	4.52299	11.8797	9.74081	12.3452	28.2015	7.13787	0	19.0741	0	7.0007	2.38911	3.12803	0.391467	38.6072	0.863148	11.5424	25.8862	25.9452	16.1845	14.7147	82.9039	23.3157	9.16799	53.8006	59.0533	59.3061
680			24.6793	15.098	3.21416	8.74627	4.53716	13.248	0	7.46174	5.11904	18.9463	4.25532	4.51071	9.49958	8.30597	30.364	18.6463	1.25778	3.52314	38.0976	10.6262	12.0542	3.74244	0.831998	0.428791	4.70891	46.4543	10.9297	0	8.15768	1.14169	4.28245	9.27686	3.01977	8.22133	27.4782	0.0901195	0.355152	21.8883	15.3634	7.77903	15.8297	72.3088	26.3807	0	58.7414	49.6098	47.22
690			123.453	20.2973	2.96358	12.6842	4.75114	10.3869	0	11.2629	10.6263	9.40196	15.3939	11.7403	10.1802	0.690777	4.55773	25.7144	13.3088	8.02144	13.4887	3.56079	8.44486	1.84648	4.78565	4.5387	7.08496	11.2483	16.854	0.272899	1.55424	15.8437	9.61213	9.7618	5.23699	0.147195	19.2391	0	0	0.342089	27.9461	0	0	65.4314	28.5972	0	51.5446	66.8834	46.9366
700			68.5546	13.8953	4.97968	13.1877	5.37694	17.7894	29.5599	98.1508	7.07939	7.04759	10.0755	11.2752	17.7099	10.63	11.672	13.7378	3.74455	5.21327	23.3739	12.371	12.5584	4.6682	4.10786	34.5631	4.31481	25.6115	19.4094	11.9113	21.2223	0	7.76556	3.30396	22.2264	0.448913	29.3618	2.3371	0.0404186	0.022863	13.3428	0.970356	3.84738	46.3357	14.7842	0	68.0228	35.6386	40.9531
710			3.20346	10.4979	1.52045	6.90276	4.00145	1.40032	60.2598	77.0033	8.1245	4.78996	6.26707	28.9665	5.02337	44.8777	34.3173	29.3423	3.60126	3.16493	26.0234	19.6487	37.1727	3.3249	16.5827	4.74549	12.4215	14.7084	11.6814	3.11046	4.28782	13.9588	18.3141	7.54898	6.22428	0.348401	21.4717	1.27681	31.7655	0	16.1681	1.64942	12.7983	10.7557	15.1956	0.0670203	41.4611	46.7325	23.2656
720			16.0945	13.3615	0.0427879	14.3629	9.02661	11.9053	7.50002	53.8957	4.66336	5.32573	9.89365	23.1984	15.5628	10.3285	0.394842	30.0128	3.46706	2.3205	22.8654	11.5529	10.746	2.04381	3.25101	13.4538	16.2586	41.5666	5.26214	1.02222	0.107986	1.02143	0.363394	10.7624	5.73469	0.0414798	35.7907	1.92656	16.0568	0.167357	19.8091	0.277448	4.15291	24.4396	2.1327	6.45099	41.9357	57.2809	36.1699
730			2.98396	9.05441	0.16023	8.01404	6.17461	11.157	7.90944	13.8498	5.54036	10.5659	16.9075	10.944	1.29268	7.35941	4.80567	21.5453	3.60703	2.34824	8.83124	17.3175	9.27269	1.13205	2.5012	35.5355	13.8146	40.0944	9.22685	1.59127	14.2088	0.0858793	1.87782	30.9788	21.5916	0.989721	26.9165	0.538674	5.69935	0.513768	20.9663	0.274807	15.021	0.182861	0.419372	3.24885	23.9982	42.1133	49.7
740			4.15021	8.11111	0.0895588	9.53727	7.8092	15.8203	6.90321	8.20024	5.46207	14.4418	20.5066	53.2371	8.71109	5.0022	4.80436	23.1152	5.09249	10.1478	9.62441	2.04289	17.019	0.151936	1.24684	6.54095	17.2081	25.0943	7.40472	4.20603	25.7036	0	8.87987	14.2194	28.1829	6.54941	10.9687	1.18883	13.3892	0.281118	26.9501	0.313114	5.39829	4.26461	0.364638	4.19604	16.1196	35.2921	40.6158
750			1.01459	2.55364	0.641158	8.97741	31.7041	10.8782	9.87763	0	9.91976	11.6698	17.8392	20.1512	15.1566	0.163293	17.6515	24.1533	2.76538	4.51234	3.13658	18.712	9.57411	1.43608	0	4.67561	11.996	11.6627	11.9052	4.47731	10.3178	16.8344	4.08386	12.0289	7.74301	1.58349	6.75057	0.67942	7.10239	0.0239277	25.413	4.32509	30.6607	0	4.90934	4.66929	54.258	60.1871	45.9708
760			15.789	10.7179	0	13.2386	8.65809	7.2951	9.95349	18.5403	9.2184	3.15452	12.928	24.8339	4.52702	1.55661	0.55969	19.8619	0.434397	2.00006	15.7421	8.21127	5.16872	1.68549	0.322435	11.0663	13.39	29.6199	6.99313	0	5.92519	19.2152	7.93249	8.62041	3.07052	1.15729	26.3707	0	5.16537	13.5167	15.9693	8.79745	3.7315	0	6.99226	0	14.0896	49.6834	40.4092
770			1.81026	8.07816	0	6.77694	7.0498	10.1258	22.0033	22.6	12.4512	4.30061	7.37281	3.62228	11.1974	5.72081	2.09568	4.08645	0.487744	1.4278	2.92712	2.16222	6.11991	3.46647	1.21851	4.89821	18.6927	65.2271	4.88816	1.45751	18.8956	1.2159	0.350853	9.70817	10.2453	0	2.29101	0.1426	7.37345	0	22.9249	0.022863	2.94754	0	3.96758	0	5.49896	47.34	40.7872
780			1.78064	4.46362	0	8.46817	18.7374	16.4345	13.5797	7.93197	13.466	5.8401	92.167	0.695774	7.76073	4.1247	9.41007	0.843644	4.0126	10.5873	5.57599	3.61773	6.38126	0.0951503	4.6745	1.85583	13.5648	19.1376	17.7335	3.38557	2.26162	0.760554	18.6216	8.1935	2.6897	0	11.2564	0.389385	5.80146	0.0388596	24.6075	0	2.41559	0	25.2382	0	20.1083	74.3347	30.6043
790			0	3.46548	0.0692786	10.5992	14.0192	12.5808	1.42343	0	6.31498	1.47527	201.616	0.732542	8.90609	14.2232	3.15534	23.1716	2.95859	10.9839	32.9302	10.0987	0.427035	5.52316	2.65671	7.47933	10.5063	26.678	14.8062	12.6379	3.68375	5.42467	16.5423	44.2884	1.50299	0	0.0469627	0.335459	3.39002	0	27.2003	6.57061	26.8325	0	13.7718	0	0.445192	45.1277	30.1548
800			2.6235	3.56307	5.94274	10.9356	10.6999	14.7828	6.92205	0	6.92929	3.6901	176.636	3.26473	3.87527	25.6264	2.56384	3.56686	0.476995	9.14686	0.670184	5.03795	15.6646	2.90946	2.3779	1.48437	11.0061	36.2692	9.1858	0	0.619476	18.5669	6.99182	3.2669	11.6822	2.26591	21.3404	1.14178	6.78852	0	16.188	0.0846184	1.17727	0.286423	1.16422	0	25.101	45.3494	31.6076
[truncated: 355 more rows]
[truncated: 116 more columns]

## Sheet: 1G_Lak-LLperiod
	FFT-NLLS	LLlak_ctrl75	Lllak_mut81			m Fourfit	Lllak_ctl81	Lllak_mut81
		23.45	24.11				29.8	29.02
		27.94	24.68				26.26	27.4
		23.73	24.14				29.12	22.48
		25.37	23.92				28.82	23.52
		23.21	24.69				26.84	26.9
		26.55	25.69				23.14	24.6
		24.01	24.36				24.54	23.36
		24.18	22.61				24.24	22.94
[truncated: 73 more rows]

## Sheet: 1H_lak-LLamplitude
		wt	lak		zscorewt	zscorelak
[truncated: 81 more rows]
