# Supplementary material for: Contribution of the eye and of opn4xa function to circadian photoentrainment in the diurnal zebrafish
Source: PLoS Genet. 2024 Feb 26;20(2):e1011172. doi: 10.1371/journal.pgen.1011172 (PMC10919856; doi:10.1371/journal.pgen.1011172)
Supplement: S2 Data — (XLSX) [file pgen.1011172.s016.xlsx]

## Sheet:  2B_DDvsPD-ctls
time (mns)	start	DD	DD1Arena_03_b	Arena_12_b	Arena_13_b	Arena_37_b	Arena_38_b	Arena_39_b	Arena_42_b	Arena_43_b	Arena_52_b	Arena_54_b	Arena_59_b	Arena_67_b	Arena_68_b	Arena_69_b	Arena_74_b	Arena_81_b	Arena_82_b	Arena_83_b	DD2Arena_05_g	Arena_06_g	Arena_09_g	Arena_11_g	Arena_12_g	Arena_21_g	Arena_22_g	Arena_24_g	Arena_25_g	Arena_28_g	Arena_31_g	Arena_33_g	Arena_35_g	Arena_50_g	Arena_51_g	Arena_54_g	Arena_55_g	Arena_57_g	Arena_58_g	Arena_59_g	Arena_63_g	Arena_65_g	Arena_66_g	Arena_70_g	Arena_71_g	Arena_72_g	Arena_74_g	Arena_87_g	Arena_93_g
0	8h30		8.35322	2.18857	75.0531	4.14708	2.63108	1.19328	2.56078	0	0.568201	10.1342	0	0	2.47417	11.246	9.97779	0.620598	3.1532	16.3239	4.41134	0.0798791	0	6.32793	1.77716	3.58359	0.177062	1.6328	2.20981	3.52567	2.27796	1.1636	0.341859	0	0.327218	0.843251	12.2846	5.47958	1.03216	0	0.0425292	0.866043	2.03325	0.741352	4.05666	5.82188	2.73895	1.92212	2.01542
10			8.80423	1.23334	67.7925	11.2929	1.42818	6.28978	7.42446	0.0535816	7.37383	2.34455	0.0775113	0.295199	2.8481	5.79662	9.28345	2.80033	6.6264	9.43325	0.964232	0.285712	0	6.17039	2.40366	2.77916	0.333507	2.44339	2.09056	1.57977	1.04797	2.21659	0	0.577804	0.241442	1.07649	4.04866	8.93524	0.614071	3.0123	0	2.10347	2.29977	0.764202	0.63371	4.97375	2.44433	1.58937	1.34258
20			6.10658	10.2734	70.2374	4.7082	1.55365	5.31111	3.84841	0.0612361	5.439	4.4665	7.19044	2.92338	3.85329	8.53801	3.41424	2.81013	0	17.6538	1.05379	0.132053	0	1.05727	14.269	3.72424	0.0438751	4.33525	0.529772	2.83668	1.14127	2.46117	0.244994	4.10507	0.551949	3.55544	6.0905	7.20081	0.932358	1.04565	1.04684	1.27121	1.66727	1.33193	2.48445	0.379585	1.7873	0.221163	10.3133
30			3.31516	8.55679	70.9544	18.0686	1.72721	4.92706	5.01945	0.0229635	7.75173	0.958231	19.9026	8.85447	7.64748	15.8299	7.02265	2.96301	7.78523	12.3698	3.61399	0.116013	0	1.04278	24.1308	4.34086	1.55208	6.25226	2.02374	3.74809	3.57008	0.0267395	3.54577	0.0201507	4.80482	0.258419	5.19516	8.32093	0.862595	3.25946	12.4917	1.87357	9.58476	9.53601	8.10651	2.2958	0.288941	6.40331	10.0619
40			5.77854	7.13331	62.3725	11.6576	3.27312	1.81456	5.37166	0.0672411	8.66554	0	9.69313	5.14049	13.4321	7.08838	9.3393	14.1488	4.04612	15.5163	2.27224	1.74176	0	1.24993	2.40138	3.10287	2.12018	1.30851	0.205347	4.89461	1.42649	0.0216252	3.86589	0	1.32795	0.0406756	0.832014	25.3282	0.202033	0.933284	56.3782	2.27873	0.276405	4.71554	4.69265	0.157728	0.114618	26.9003	12.9558
50			6.76246	7.98457	81.919	12.8241	7.90325	0.146628	6.56904	0	4.60623	5.19784	11.938	12.3197	12.0206	4.74384	5.82178	8.48951	0.0216502	8.0704	2.30674	0	0	1.66892	6.94765	0.194216	0.68693	10.2502	0.351114	10.3143	5.38769	0	3.33301	0.0859738	0.473911	0.0200845	1.39016	10.1454	1.31515	1.78177	62.2674	1.6727	1.71962	5.95375	8.35314	11.2099	1.70119	6.41566	10.5183
60			9.14413	12.9347	70.1746	18.0701	1.79323	0.502606	8.68285	6.12348	6.94377	6.46442	20.5397	7.05451	42.4169	4.04221	5.21539	5.14647	0	6.57615	0.250826	0	0	1.88759	8.02399	0.259482	1.11827	4.72213	0.747753	1.65424	0.617437	1.67582	2.0095	1.63356	1.81389	0.0814305	1.02788	6.50616	1.4496	0.139327	51.0692	3.03964	3.15212	2.37298	1.05841	0.0902907	4.95812	4.01191	0
70			5.11618	6.53138	81.4932	9.54477	4.45112	3.48346	6.19162	3.56424	11.3731	2.33939	16.0493	2.73947	54.8958	7.44123	4.05964	6.62144	3.84838	9.05426	0.441763	0	0.0611653	4.67254	3.69925	0.216335	0.91419	7.06704	0.265925	1.98296	0.834771	1.00574	3.93899	5.92618	0.686671	0.082265	3.86787	1.81294	14.7996	0.310459	46.5297	3.37144	1.61939	3.16828	3.60067	3.62388	0.42738	16.3174	0.896563
80			5.73565	5.46733	72.7352	4.78239	7.24491	4.58095	6.38309	3.01157	10.2519	7.95334	3.74402	3.67086	5.92372	7.96207	0	6.39222	13.9778	7.41574	0.162151	0.103548	0.313161	5.50612	6.5174	1.6033	9.14413	8.96646	1.59146	4.12074	3.25504	0.223187	6.69075	41.6928	5.11723	0.170696	34.2683	18.6311	23.7408	0.443633	34.406	1.41314	4.30682	49.9527	11.3021	0.175519	2.14079	30.9351	10.5108
90			38.4282	14.2082	77.6475	7.39832	10.1511	4.54807	14.4077	2.22784	11.7995	0	10.8238	3.96136	6.7406	42.8858	2.70707	9.76546	8.71186	11.5049	0.123121	0	0	5.12766	3.78238	3.63952	3.97404	10.7988	0.0832031	11.0087	0.189487	0.239362	5.27898	55.0656	4.95347	2.88499	24.5518	20.2695	43.1943	1.82552	23.4429	2.30633	2.12782	68.1081	0.761438	0.525053	1.24132	8.42362	3.28518
100			35.73	14.2355	84.2698	6.82502	3.36839	13.3286	5.03195	2.91079	6.29799	0.632742	7.28636	10.5248	1.70887	36.5897	8.42903	9.14603	4.14295	11.3489	0.289498	1.57521	0	4.52373	22.4294	6.79317	1.63915	3.60015	3.49495	37.4917	0.10603	2.34408	2.73168	46.4776	4.25094	0.658707	28.5643	4.05887	38.2031	9.1805	14.8774	2.59687	3.31575	29.6981	5.56617	4.38694	7.19909	33.9686	0.0416955
110			21.6066	22.7593	87.5129	4.91262	7.13292	2.6421	3.15444	5.75583	1.19936	12.6844	15.3771	7.98098	0.872145	9.08492	13.4908	2.65316	5.06838	14.0959	0.281525	0.317844	0.609471	6.73966	20.6485	9.55261	0.1314	8.63876	8.91008	36.5814	0.0856771	1.38558	3.22376	43.9459	2.2039	1.00537	1.1538	10.2611	49.3695	5.46644	30.913	4.15287	4.39659	36.1484	3.91132	4.22565	7.23308	17.1264	0
120			28.3024	13.7554	79.3891	3.89484	2.97694	2.75996	3.4392	13.6966	3.95174	2.20784	5.33339	4.33062	6.22316	13.26	3.07136	5.54947	9.68438	11.3799	17.6984	0.173472	10.3684	7.0227	0.190191	30.4141	0.041781	7.5816	10.0591	0.386158	0.16351	6.41827	5.36546	43.3711	2.77008	22.3098	0.433748	8.33216	51.8747	1.40267	24.2584	3.47286	4.7344	34.3214	6.90926	6.7231	21.8092	3.50943	0
130			26.5661	14.6926	87.4433	14.5053	9.70936	13.0335	1.96006	10.2377	9.91969	0.618398	16.8477	10.3207	15.2744	49.2067	3.04227	10.8801	36.2979	15.7776	41.5077	6.81188	3.17456	2.668	4.78105	35.0815	0.0409236	3.4294	4.199	3.99477	2.85069	30.2638	6.69349	18.1306	5.40537	25.5497	9.31948	6.51426	34.3935	2.85818	21.9398	2.99756	5.81757	38.7608	13.0803	2.21835	8.06793	11.3229	0
140			43.7767	16.9207	84.473	27.0661	22.684	48.4038	14.6926	3.98238	7.1338	0.784924	11.4878	13.2785	19.8739	14.584	3.15465	7.03301	61.3473	8.12926	60.8402	1.00696	7.70275	4.9121	6.92011	36.3221	0	6.10827	3.50153	3.49337	2.33667	43.0746	6.40839	28.9206	4.76374	36.3608	19.6814	16.9882	35.6656	0.809596	17.8102	2.71036	6.49302	20.2153	31.3419	2.63277	3.93852	2.66961	13.1973
150			23.0487	16.6163	82.5718	27.4023	26.7222	62.2587	11.8311	7.50303	6.10267	1.19377	15.09	17.5457	12.7355	4.65785	2.90401	5.11927	56.4031	8.19723	31.5358	0.643291	6.84182	15.3064	12.4585	28.8811	1.48944	5.18248	4.12912	6.64054	2.15999	0.907978	10.8038	39.4827	14.816	20.225	8.33354	30.057	30.4749	0.524692	20.1811	5.03146	6.12639	7.34781	34.4411	6.01274	2.14746	5.81799	43.7143
160			28.4801	22.8778	100.998	5.74424	10.2349	37.6559	9.71273	6.75336	21.7778	2.27584	8.70064	12.1327	13.647	8.28404	8.79942	6.92094	22.9447	8.58146	27.2665	0.421145	19.0159	13.2251	20.8696	24.6645	4.35474	8.52879	0.618139	3.99871	5.05408	1.0943	6.70168	36.0215	16.4612	17.9669	0.084888	12.7847	28.578	1.45328	30.1156	1.07101	5.50326	15.9034	14.7079	10.6144	8.98396	9.11552	6.07587
170			32.8533	24.2873	104.143	5.40378	9.73091	42.27	6.93506	5.52007	32.5729	0	20.1366	15.4751	23.9347	12.4749	15.1041	5.5454	33.3973	16.507	39.8697	2.39758	35.2448	9.501	2.0447	10.5397	4.35155	12.4547	7.29884	9.28358	8.26623	0.857531	4.67127	34.975	26.8205	19.6694	0	11.4658	14.9095	1.04722	9.4058	2.64218	8.40244	18.4665	2.54197	6.86625	10.7026	10.0204	0.98739
180			28.4899	18.0056	101.28	14.6739	12.563	18.9823	6.28049	38.2544	24.1575	0.882946	13.251	26.3914	17.6213	40.8553	5.80138	5.24921	42.1564	8.08609	6.44128	2.92165	23.5153	8.30115	2.22537	11.9498	4.21144	17.9892	5.26068	9.1557	3.77842	1.31614	3.00745	39.1757	25.2241	22.944	0.0423212	30.0777	21.5806	2.31313	26.6629	5.57673	5.70741	8.30827	14.7639	6.45279	0.698607	7.6425	0.0402279
190			5.03582	13.7695	72.9721	11.4007	7.81762	15.6467	5.26617	62.2544	5.30541	46.4098	16.7331	23.704	8.55184	21.0704	8.5919	18.7416	46.4009	10.3955	17.0637	25.9377	28.1832	7.56862	1.44204	25.8283	6.18031	18.2605	6.09173	14.3517	0.176765	1.60805	10.5852	39.7025	12.4043	19.7499	6.66658	20.0526	24.0374	4.18261	27.356	1.66958	9.72141	4.61563	13.3165	2.90791	6.75994	12.7625	0.783735
200			17.0708	5.32729	100.084	19.4427	6.51153	2.68349	18.992	29.0826	12.9934	54.7187	20.6728	22.0593	6.37592	14.0374	7.66363	15.1979	21.7415	14.5433	16.5133	37.6016	27.6201	5.54467	22.3655	35.1103	13.6702	20.5248	5.12317	23.7838	0.113444	4.25702	7.35239	30.8027	3.62211	8.49905	12.2035	6.46293	6.02529	8.39204	33.05	2.54846	17.9746	11.1706	18.9654	8.80124	3.81654	9.04411	20.6025
210			24.9581	9.40383	101.144	11.6335	7.59871	9.24677	7.11636	46.2259	11.8834	54.6418	3.76443	28.4802	15.6605	11.0761	18.668	18.0252	27.4379	15.5041	12.6773	45.3931	20.8394	11.641	11.5078	32.3012	2.53712	8.16744	8.56579	44.943	1.29936	3.23232	8.01936	42.209	15.1763	21.4436	20.0615	9.1828	29.2999	5.29946	25.6749	3.3015	17.3615	38.7078	4.69086	3.72777	7.96985	7.85498	10.0857
220			26.414	11.7948	97.4944	1.88711	9.38288	37.4444	3.32782	49.0369	18.1671	54.1401	22.7611	15.0872	19.4687	10.2596	9.56142	8.9221	16.0372	8.21031	12.599	37.2558	14.3934	9.73824	7.98465	37.4332	4.73902	4.59285	6.3775	0.785203	2.11584	2.36369	8.03166	29.323	11.5225	5.31034	29.1455	7.03621	37.8282	3.88748	10.5812	1.94554	8.53854	29.7416	13.2619	12.1275	7.184	9.59378	0.331697
230			26.3462	21.0729	88.4253	7.90186	6.78973	28.6334	6.69972	18.267	19.4943	25.9045	15.3701	10.6346	31.7826	15.1267	7.07636	37.9198	14.2868	11.7714	8.86088	18.7587	6.09375	13.7357	0.985942	24.9613	1.45714	6.25663	7.78951	0.813806	0.253408	2.51583	8.84563	39.7849	23.2838	13.1131	29.0371	11.2203	15.2622	0.469828	20.4108	1.54783	3.94292	50.9839	8.05462	5.28917	5.74822	14.2676	2.10519
240			41.4188	6.87	83.0356	5.18862	6.04701	13.8944	6.39103	0	5.37922	19.0905	19.3747	12.8142	15.2782	21.823	4.12877	22.8726	7.64953	16.1936	12.091	0.313935	5.96578	6.2909	17.4004	14.6639	2.74136	8.25653	3.99623	7.43274	0.251831	3.63384	4.88556	43.6396	10.2875	15.5647	23.258	15.17	30.519	1.06976	26.107	3.01975	4.30303	54.2812	12.2669	12.2564	5.93524	14.7771	0.0474914
250			40.2269	12.352	100.49	8.41014	6.48089	9.70889	5.36044	5.85349	18.4005	14.641	8.40984	11.6656	6.40742	23.1362	3.57686	11.7785	16.3692	16.6153	11.6781	0.0202919	11.5233	10.0579	21.2857	32.282	1.79994	7.28418	6.03432	6.53555	1.79652	2.42389	9.03292	39.9036	12.7318	6.45428	9.37227	17.8297	27.8133	2.05197	5.22892	3.19	4.67153	60.8583	6.70576	10.8831	6.57468	6.30677	0.17167
260			38.5697	38.7925	112.406	17.4858	6.25364	15.8109	4.87759	17.8175	16.4564	20.1874	20.0945	8.06499	6.88303	24.8429	8.87222	18.8901	15.4067	16.9942	9.97332	0	15.9256	6.28483	2.72244	31.9883	4.97424	11.3684	5.34594	16.8366	0.642873	1.56209	9.02141	34.3415	16.5978	10.8726	3.63936	8.78781	32.8778	2.75679	24.9667	3.02209	6.99171	56.7823	7.87042	9.8908	17.0822	12.6957	0.0686065
270			12.6718	16.3287	57.0113	10.6364	10.0692	8.40553	8.5532	15.9556	5.71956	18.0477	10.1186	6.38972	8.45344	9.64792	8.44486	11.1617	19.3554	11.5236	14.6417	0.0406101	35.3607	6.38123	2.4848	17.4413	4.34397	9.54798	7.19786	23.4453	2.5525	2.84303	3.81219	18.1321	27.7298	15.2	3.87131	9.73489	23.7821	3.19811	15.9579	1.48202	2.98326	40.0503	5.89373	16.15	3.79972	8.55271	1.90441
280			0.150386	12.3744	94.9493	13.4173	9.68146	9.84727	6.40298	22.8967	40.6488	24.8222	8.60995	10.4568	17.1817	12.8518	5.74412	2.67679	16.1468	17.6154	16.6646	0.0200974	20.6761	8.15301	2.84725	3.9948	1.77517	7.88383	3.0473	11.5809	5.12755	3.5656	7.99932	29.3983	5.88663	22.3021	1.99161	16.8793	34.7687	4.64605	33.4852	2.28124	4.53125	34.286	11.7803	5.17333	6.90988	9.0414	0.930496
290			6.63586	20.9166	122.485	11.1186	14.1069	5.53026	4.89284	14.3717	5.48684	17.1155	9.7551	12.4247	13.8172	13.0324	10.2657	17.4704	38.6274	28.2028	12.5241	0.0434025	17.6976	7.59755	5.52791	3.60921	4.95549	8.57804	5.00512	13.533	4.51133	2.3164	7.78268	34.2537	2.81808	5.34328	0.546041	13.313	10.6732	1.6228	23.4489	3.85482	5.18428	32.3724	18.1551	3.66896	2.89994	3.49855	21.4236
300			14.9045	51.2295	112.921	14.4313	6.83969	12.1042	9.95928	27.3657	12.9459	19.3322	8.64818	11.6198	5.93758	16.1524	7.4146	7.13937	46.7878	18.439	11.4997	3.29978	6.11583	6.35689	14.4862	6.84002	0.471279	6.81495	8.58204	15.712	0.337848	1.65323	8.0416	33.2949	2.92058	6.73762	0.508973	4.54609	7.65031	1.58039	28.1335	8.26684	2.19199	32.153	11.6728	7.43123	4.18579	8.88024	17.0704
310			50.2599	46.1698	116.874	24.3046	6.56505	12.4707	7.86788	14.6633	9.25775	14.2993	17.3692	8.00593	7.12928	18.777	8.38886	11.8078	66.7562	10.2372	3.07222	15.6062	4.22724	5.22335	11.2622	19.2862	2.42946	6.0096	8.6309	12.6328	5.46135	3.94465	9.99521	17.713	7.3421	8.76863	1.51267	7.09351	3.84538	2.45141	16.1385	4.70631	3.7715	0.939132	14.1971	10.7902	1.73755	2.38448	0.0210382
320			56.5176	9.30556	107.528	23.269	7.08673	9.44688	4.38069	3.58031	3.47013	42.0365	9.3345	12.3556	8.11037	17.9438	10.8559	8.59484	68.0265	37.2909	11.2791	1.92799	7.32742	8.17377	0.224486	29.3096	25.7201	7.04976	7.95659	10.6573	4.88808	15.5415	8.40037	8.72026	7.41941	14.9217	2.78765	4.95665	8.33241	6.78686	2.71943	6.12931	3.91966	3.27239	4.5897	7.5345	3.86782	6.77272	0.0209476
330			63.7151	32.8746	136.635	17.5499	10.7889	10.9041	7.27572	25.3043	9.01397	17.4693	15.5155	9.63495	13.7269	10.631	3.861	4.61856	52.3573	24.8026	8.99443	3.63891	4.37385	8.59163	0.130314	32.6195	12.6172	5.88038	7.23278	3.63861	3.65527	7.39717	12.9638	3.34146	10.5324	8.2381	5.2875	5.47795	14.3817	3.61088	0.835806	2.41063	5.80537	3.77841	11.8822	4.43391	5.05211	6.27548	3.09736
340			59.8199	71.6953	117.683	10.6618	8.42954	8.13978	8.42721	24.2199	7.44461	16.7515	16.2409	11.3277	25.0596	8.85274	10.7206	3.73651	42.3066	19.4444	1.65931	1.41443	5.13313	7.44312	0.307295	30.8842	0	4.52865	4.99216	6.11752	0.127904	1.07266	8.19215	6.37556	21.446	4.46834	6.10404	4.22956	9.46363	3.34652	10.2171	1.4218	4.77127	4.03273	9.24289	6.24479	3.4096	6.23382	7.96288
350			58.5759	43.0486	108.064	25.6201	8.70569	14.6593	8.05669	18.1146	8.80325	12.5416	21.1006	8.69168	8.56729	9.51174	8.53457	11.3338	15.9527	13.545	0.975157	1.51633	3.31126	11.3784	0.0640528	33.8011	1.62856	6.54636	4.16681	3.21372	0.577365	2.45483	8.5027	6.20373	15.1387	7.01011	5.05058	2.30281	28.0554	3.61596	17.1156	2.53509	5.59881	8.22407	9.67663	6.93786	6.19031	5.71218	1.31429
360			48.0322	12.9222	109.822	22.0332	11.0859	8.1791	5.8957	8.67635	9.52902	12.9354	35.6375	15.5615	8.04552	14.3388	6.45875	5.27581	18.1009	27.043	2.8943	4.31226	7.17975	10.0149	0.0817118	10.9843	0.564309	7.1499	4.54023	8.43002	1.00954	6.48638	11.776	14.3383	9.72002	5.86239	7.89409	4.62125	15.8259	6.02421	12.5095	4.20372	5.3901	10.3402	7.92985	7.44962	1.61851	11.6956	4.94931
370			43.5589	3.77304	100.529	16.5979	10.6115	15.0256	6.42779	19.5263	4.86421	15.956	7.9058	14.6353	30.3007	9.75268	8.22717	1.97569	13.0798	21.9315	16.7085	1.67255	8.20292	12.4457	0.396133	2.55247	2.22155	9.32293	7.08129	7.14939	0.0748109	7.38219	9.40149	34.3364	6.93352	4.29735	2.1041	3.46449	4.61849	5.83848	7.32126	1.29374	3.41318	13.0085	14.6718	2.66983	4.04227	14.1324	2.57264
380			11.582	61.2902	120.322	16.7838	4.82801	46.6285	7.62031	11.9654	24.013	16.463	9.7604	12.2407	20.1743	10.2534	20.9199	15.9382	13.2261	14.1073	20.9679	9.59399	2.46972	13.4551	8.60543	3.29644	0.13214	9.02327	3.93587	6.84569	3.64664	5.42627	6.07958	40.4773	12.0515	4.76356	5.987	5.7369	6.60673	8.01769	12.2374	2.93832	6.8434	4.92391	2.7268	16.0326	7.47991	12.6308	1.78358
390			5.41286	58.5288	113.435	16.7041	11.4348	21.3623	4.75395	28.3094	10.3657	9.62158	9.05081	14.7942	38.488	9.52417	11.2663	7.13234	14.6733	17.4516	13.8209	0.960774	3.81155	13.4059	4.9026	4.3368	4.15434	7.74776	2.54075	8.7375	3.99734	14.9428	6.25914	33.2644	5.03481	14.6678	11.0257	4.30306	5.04983	5.53619	25.7763	4.81687	4.81476	11.2358	10.4223	1.90682	9.6211	7.89038	0.240966
400			3.36498	7.68191	112.75	8.40237	8.52412	6.12438	3.3053	15.6188	11.0825	21.1634	20.5867	12.4221	12.1623	13.0887	6.35816	34.8166	13.2946	12.361	6.04586	0.0456276	7.725	6.82181	5.85586	5.86558	1.49751	11.7782	6.01724	6.98707	3.25347	16.1746	8.06715	36.8287	3.15527	5.60074	12.1856	7.19378	2.95505	7.21976	40.247	7.74269	7.69302	3.09228	12.1216	4.45461	28.359	7.97694	0.0415577
410			6.32458	49.5083	113.89	8.73609	9.21682	7.85989	8.89351	23.5243	15.5547	18.3188	16.6473	14.558	9.45841	16.3869	13.1584	17.9148	12.7748	11.5976	7.43974	0	10.7764	11.7371	0.478262	3.84106	2.77123	8.31833	5.54423	6.93992	4.32714	2.66929	6.39774	19.8133	12.8665	4.11182	1.18874	7.00633	1.68192	2.93173	6.88373	5.95934	7.60635	14.1315	13.882	6.06426	32.4771	11.3269	4.47482
420			4.46537	69.7468	95.8358	7.93419	11.0547	21.9971	3.67949	29.9458	38.1883	12.8785	10.5369	8.33306	3.50906	15.9399	13.4788	22.6614	21.8849	17.8392	4.89522	0	13.5319	13.1045	2.43762	1.63627	3.79964	9.82023	11.2361	6.57409	0.581645	5.05118	11.0329	18.613	12.2832	5.64404	1.32428	6.3758	10.0641	6.10708	4.2896	2.85588	4.82111	6.46915	7.44565	5.53049	11.771	6.58487	2.49021
430			12.7506	41.8154	116.814	10.0679	9.28846	12.6389	4.97321	20.0584	14.0751	8.88449	14.4728	13.3752	4.7613	15.8985	13.0114	29.8125	10.3318	14.6085	2.38856	0.500117	18.6056	13.4049	0.901374	3.0969	6.65674	7.82039	10.8996	8.22704	0.670357	3.99603	9.04021	32.7915	6.70139	7.51701	4.06841	4.20109	5.66149	5.66132	2.11372	6.86526	4.42493	3.52071	10.7949	6.00001	9.82327	10.4744	3.65514
440			5.09681	69.4321	117.752	8.84353	17.3454	5.90489	7.9559	18.5531	25.9859	16.0101	16.4003	15.123	6.91928	16.0958	14.1275	8.15633	26.8215	11.0775	2.62032	2.95272	5.73486	10.1871	0	1.54622	4.34452	3.97818	9.33513	7.85172	2.5775	3.46271	12.0629	30.5807	2.78777	5.86465	3.01569	7.21472	18.3157	1.83177	39.6975	2.84661	4.64377	7.09533	13.2332	7.07128	2.87216	5.82959	5.40223
450			7.2531	77.9724	137.482	5.35137	12.0709	7.89007	9.81088	12.8901	18.3513	10.9785	10.1835	10.9393	8.66937	13.7758	7.93755	8.76667	13.2859	14.7918	2.41626	0.166093	3.6625	14.9267	3.11348	4.00844	0.103592	7.19314	4.16517	6.61895	3.40034	4.32811	7.0542	22.6164	4.18099	6.63033	1.04855	3.73984	9.69775	6.61518	31.5832	2.30841	4.52349	9.09523	12.5965	1.96757	2.12149	7.72998	2.50958
460			4.92357	8.72352	124.125	15.2631	6.13294	8.25995	10.0579	17.1804	3.83075	41.087	10.3587	14.5961	30.3446	17.1008	13.427	7.70034	32.3426	25.7853	4.35695	0	3.75695	9.46437	3.29426	8.57456	3.45619	7.13509	8.52952	5.29573	0.558229	5.86103	7.24448	23.3938	8.13191	5.80334	11.6813	7.39244	13.6006	4.65724	9.59074	6.07224	6.23047	12.4935	4.16739	5.62544	4.12661	6.10201	0.0201545
470			2.35683	19.9682	134.813	15.6578	10.0008	25.0582	14.446	10.1412	16.5246	12.9227	10.2121	14.745	37.3787	17.3952	6.96122	5.84192	44.2173	14.4625	6.30055	0	5.15044	12.2091	7.75618	18.6857	1.86053	8.71698	5.56464	3.54098	0.201708	9.40209	11.249	24.5493	17.4826	11.4837	0.788108	4.64139	13.623	7.72894	0	7.25628	3.12685	8.30924	9.44278	8.00827	4.1994	7.80363	0.236868
480			9.90808	17.6762	46.8307	11.9335	14.3732	9.61233	6.86587	13.0199	27.7907	6.17594	5.94179	7.44207	13.7505	8.13916	13.6818	10.1441	55.3746	13.4588	0.977938	3.43364	3.25595	12.5079	0.212918	30.5858	0.38017	5.22997	6.7544	4.42071	1.90835	5.25634	12.5897	19.6099	17.9389	10.2881	5.58383	6.52884	1.16351	3.12174	0.171955	8.34078	3.08679	6.71632	15.8119	6.79096	8.45124	5.4981	5.13287
490			3.79256	27.5269	15.2977	7.00557	16.3402	6.66891	5.93688	13.4445	19.3255	8.19801	13.366	12.7741	10.2375	55.5499	8.45938	18.6112	20.872	10.1398	1.96013	0	1.99882	9.98872	0.842024	26.6939	3.42341	3.10214	5.62912	6.9572	5.84437	3.52119	12.1921	27.6798	10.4603	10.4893	6.49021	9.34902	0.190063	2.52721	1.01984	8.65609	5.17532	6.32998	7.16754	9.37916	26.4067	6.78628	0.147362
500			4.77866	26.5842	1.60778	7.2704	8.27962	7.75854	7.92736	17.7842	35.6727	6.00349	7.5646	10.2351	9.21734	77.2513	12.7477	45.4447	13.2189	7.62666	3.28984	5.24379	1.71059	8.05393	1.20485	7.98486	3.18478	14.5481	7.77386	5.61665	4.6989	2.38888	8.26232	12.4611	5.40849	5.76929	1.76959	4.70175	0.215015	0.958375	0.898387	7.56179	5.64687	5.10699	9.20898	5.74657	36.7392	4.43576	0
510			5.11168	15.8325	1.52692	12.199	9.493	44.6927	17.3914	11.6212	29.6991	12.7432	11.2686	13.0812	13.2226	75.5783	6.76881	48.7931	12.5384	8.71644	2.37116	1.60227	2.22707	16.0234	2.69825	3.47812	2.5312	11.215	3.99325	5.39227	0.255002	5.6287	8.99564	3.9424	8.92517	5.617	2.27547	3.67173	7.22228	3.08998	3.76462	5.28513	7.60923	5.27754	7.89875	12.5632	22.4595	7.804	2.40489
520			13.7562	11.4594	23.8208	10.0324	9.74827	18.4528	3.54484	29.3462	14.0891	7.74791	13.8384	26.7146	11.0951	72.9736	10.8377	16.1711	8.62766	9.7818	0.178062	7.48328	4.67502	12.9596	7.94308	2.43041	1.49239	13.6827	7.84364	8.71638	0.61617	0.830499	6.22945	9.03482	6.46457	4.76925	0.608618	2.2886	15.2701	5.22074	8.17728	5.43455	5.63194	2.8903	10.6617	9.73943	5.3231	2.16909	0.486606
530			8.9236	11.575	4.67046	16.1247	7.85283	10.1095	3.53413	19.8772	17.8751	20.6553	8.75873	9.35057	11.4706	69.9224	12.2397	10.8221	11.0809	17.6047	1.64695	0	4.41627	8.73429	3.55442	2.34999	4.71489	6.35611	7.10596	5.16618	3.39645	2.36575	5.64729	6.44119	7.91537	6.88634	0.301436	7.23766	1.97685	5.85853	22.3002	3.45697	3.94837	6.51358	8.68227	11.4419	7.64182	5.88381	0.273824
540			8.02414	42.7274	4.24031	6.83878	8.95863	2.6468	4.53311	11.7081	17.6926	5.01199	9.72166	7.42279	14.1424	78.9413	3.06162	26.8103	10.7759	6.63004	22.3269	0	5.95901	7.53991	0.321599	2.51145	9.13978	1.86644	5.92338	8.23675	0.272424	3.73578	6.77123	5.55996	9.47513	5.76966	16.9926	3.4315	0.283884	10.8339	27.9426	0.864129	4.98966	8.93448	9.35968	8.14613	5.861	12.2476	8.19271
550			5.29672	43.2183	86.3339	12.0078	15.7341	2.06503	6.73683	18.3161	6.21968	11.3756	2.75085	22.5725	16.4895	83.4572	7.37383	23.2776	18.181	11.7427	7.39793	0.0419976	2.02338	7.61673	3.32694	6.58057	38.8155	10.0307	5.49702	6.43368	8.42475	2.26274	10.208	3.62067	17.0597	3.61013	3.25332	3.51778	0.216693	4.67226	30.137	3.49523	3.48441	8.02972	13.7059	10.871	6.56643	15.4395	2.76915
560			6.28528	91.1141	74.4582	7.833	9.84757	11.8956	7.00357	15.7368	10.9271	19.4275	6.11849	34.7079	16.8607	82.9368	0.874689	23.3892	16.6793	13.0779	2.51417	0.0406083	5.31008	16.7293	0.878239	1.44443	40.8866	7.88762	4.82781	9.79043	2.4381	2.58055	13.6747	6.38193	3.79619	8.64119	0.14819	3.69611	1.17201	7.37512	28.4577	8.07236	5.67118	4.2126	4.84349	8.38422	9.73664	10.501	0.131405
570			10.2856	64.9908	18.9635	15.9575	5.31106	5.22417	5.05566	9.59203	3.48503	12.5446	1.38381	11.5072	15.676	73.0034	10.9487	46.8857	16.2837	11.3732	0.472959	1.56839	7.07268	10.685	2.19776	6.13668	6.04819	9.28802	3.87676	4.65616	0.020249	0.41544	9.43462	7.91189	0.979759	0.381505	3.45673	4.63034	1.71114	7.75037	15.9103	1.95449	3.57608	7.02983	7.75031	5.18849	6.13212	4.24009	7.0474
580			1.81675	80.1719	3.1752	10.3173	8.14668	2.66195	2.74709	17.5451	0.797887	10.5303	8.36561	1.23222	34.3304	39.514	1.71572	57.3364	20.4232	6.52496	0.06172	0	3.21804	5.45565	1.36874	1.91901	0.214763	7.94109	9.05384	4.91051	1.26232	1.54386	7.11343	25.8832	0.792557	3.36505	4.23633	2.99483	4.02094	4.80727	30.0051	2.30938	4.54637	3.86112	8.81452	6.38563	26.6013	3.17658	3.07621
590			17.9656	77.053	1.13867	21.1052	10.3828	7.33092	12.1595	6.42818	15.4765	12.5571	2.53031	17.5326	21.6003	43.469	14.4495	53.0864	14.3235	13.0843	0.0207453	0	4.44542	11.2756	2.2015	6.30324	2.24802	7.08341	6.65016	9.57758	10.2467	8.54346	11.0573	23.4187	6.09427	7.07688	8.5111	4.0515	0.226438	5.94174	4.62213	10.0321	5.07976	4.40098	10.9135	7.31794	24.9914	12.8588	0.154149
600			17.6189	76.6665	2.7443	20.7481	10.233	4.46663	7.12749	14.8326	7.25942	11.7221	0	12.8205	18.3355	48.7288	4.95407	52.9611	16.6903	12.3867	0.122544	0	1.84029	9.58154	0	2.26341	0.593457	10.2343	5.37847	6.49617	6.69942	5.39568	7.98485	5.45672	7.70834	11.2542	4.35289	4.1396	3.03044	7.41584	31.365	4.51554	7.26331	5.03018	8.03914	7.62456	20.8032	8.49234	0.0221903
610			9.36603	40.2362	5.55767	15.8591	5.2513	17.3337	0.809378	9.39919	15.4512	9.51594	2.84304	8.74719	35.7109	39.8646	8.8353	42.3061	16.5252	13.641	0.0814647	0	2.80483	8.47786	0	0.276655	2.20847	6.16251	6.904	9.38497	6.63659	7.58392	6.40317	2.26915	12.2206	5.05381	4.62869	5.94776	3.37118	6.7583	15.9092	2.28154	4.77061	5.17342	11.8717	10.7565	11.8539	13.0759	2.26157
620			11.7175	19.377	5.09999	18.7032	10.6232	13.6933	2.01668	7.25767	9.05707	7.07667	12.8752	4.48375	31.4494	46.5168	8.65183	6.66623	13.8415	2.07686	1.13843	5.42745	2.00422	7.12808	0.110623	8.18168	1.95259	5.12241	5.71662	5.29705	4.91363	2.3352	7.02814	6.05033	5.19098	6.14013	2.19168	6.90715	8.89096	14.9708	0.343279	2.69897	2.78575	3.27178	7.69861	3.56631	18.0714	1.9878	2.73131
630			4.32717	11.8899	77.5614	7.15282	9.61022	4.24522	1.97246	27.4891	5.66887	12.76	5.2195	7.60991	0.554498	52.7662	5.19302	12.2248	15.9715	7.50756	0.990504	0	5.00844	8.37989	0.090053	3.65031	0.597446	7.26427	4.28139	8.86106	4.27712	1.89274	5.25528	4.27444	3.78753	4.89561	2.73218	4.76299	6.88059	8.07048	0.885649	5.24505	2.5159	5.24965	7.96719	8.61097	4.10863	7.72684	4.06101
640			7.51249	8.92414	92.3309	5.39759	7.05825	14.8167	3.21213	25.0145	0.974318	9.25688	14.0086	9.94425	0.910852	49.1369	4.87093	10.815	15.4629	8.14732	1.65295	9.09841	2.22982	7.98485	0	3.31712	2.91448	9.07249	10.8325	7.18754	3.87633	5.46112	4.84717	3.75716	8.77922	9.64892	0.0440519	3.33532	2.00575	2.20753	0.0829253	2.76275	5.19418	7.87806	9.7316	10.9111	0.604595	20.3249	2.70322
650			5.56421	14.5859	73.434	9.96557	9.21009	10.0259	10.7682	12.5242	6.39184	6.24751	14.218	8.51671	9.79779	51.3238	0.298316	17.8094	15.2405	10.6893	0.145142	9.75363	2.75663	7.99764	0	3.89649	1.66666	16.6053	5.00625	7.22185	6.83772	1.90392	3.28752	4.51856	6.84784	3.83606	8.46267	5.18161	5.36783	5.66725	0.887556	0.164489	4.15237	6.73815	5.23794	5.49299	1.99992	6.68071	2.4901
660			8.57389	22.4267	110.38	10.9233	9.24846	22.9408	0.434181	8.83494	7.89093	10.548	10.4848	4.10385	11.7074	55.8966	12.3509	13.4482	6.42287	5.08581	0.204179	9.0187	4.61653	15.7403	13.385	2.27169	1.00912	9.92429	6.75108	4.2063	6.25368	0.926306	6.92369	3.07701	10.9603	2.64801	0.377919	4.04683	12.0296	1.397	0.785025	1.47084	4.07033	5.99997	12.4838	6.03485	5.56197	7.36514	1.28963
670			6.31203	27.7323	91.8856	9.86692	5.86015	13.7915	2.54885	10.5028	13.0249	12.0559	11.844	3.8763	12.7807	58.5624	6.95151	3.05329	11.9936	9.57508	0.124248	4.36964	5.0507	8.61183	6.43472	2.14388	1.39837	7.08789	3.59478	3.21144	4.13852	1.29869	8.4331	14.3154	5.23602	3.14248	16.5477	2.86133	6.63248	8.16087	0.388421	4.68	5.38951	3.48601	7.44228	8.31572	4.88972	11.3694	0.207803
680			5.63184	16.8155	56.587	14.9028	7.3824	16.1795	3.20016	3.8072	3.61612	2.81068	15.1196	6.78459	9.75839	53.0729	7.34251	9.3178	21.0745	18.0063	0.299229	0.020208	4.16095	5.67137	0.999598	6.03172	1.93289	8.12692	5.14704	2.84968	1.29932	1.95533	10.0655	10.4349	4.1344	0.560049	4.73353	4.90653	8.90098	2.92205	5.56335	3.40759	5.14337	2.25572	6.30622	4.62731	0.909689	4.78255	0.859954
690			4.41968	47.2143	120.69	12.0054	10.3856	26.1084	8.24611	16.0358	20.3349	5.46373	6.85865	6.35488	8.53229	57.7457	0.153013	74.2889	11.5609	12.9598	1.97324	0.0416732	3.54969	6.74572	2.49221	1.35336	5.90686	5.15902	3.91516	3.09272	3.05268	0.510688	6.09196	28.8809	8.19525	3.48723	1.91281	1.97255	2.49881	1.42791	3.90079	0.67114	6.14762	4.75989	5.45791	1.22636	7.38599	13.5243	4.08778
700			7.21843	22.6843	161.202	10.3344	7.07288	5.1618	5.58986	9.46254	19.4531	12.2703	10.6829	9.17647	8.98154	43.5969	5.16129	43.2547	11.9931	6.3947	2.30022	0	4.45363	12.7982	2.68883	2.42526	0	5.13771	2.56705	4.52792	2.00364	1.79526	7.00167	10.1397	6.33478	2.21128	2.25144	6.7523	1.21991	4.06143	0.791479	2.23285	6.08892	3.7119	11.7722	3.9449	4.07923	11.4345	2.42103
710			12.0718	17.6096	53.9032	10.5467	4.20312	38.4004	6.18949	18.6254	9.59336	8.61974	0.971222	2.46341	7.85572	62.2065	9.46029	6.54199	11.9147	9.20265	1.60442	0.0443099	4.02513	8.03912	1.04956	6.25145	0.87374	7.46513	7.17483	1.00893	6.4519	0.741849	3.8188	2.45022	3.96596	5.95472	9.02703	5.15698	1.81569	0.30864	9.10596	3.00269	6.8231	5.69998	8.47668	2.77079	6.02286	6.09246	1.07373
720			17.5883	17.7619	9.16701	7.61058	11.1434	14.9153	1.41815	13.0161	1.26658	4.97172	4.95655	5.493	14.2662	71.3358	1.65047	5.85346	10.8831	5.3177	0.1034	0	4.6867	7.83268	1.04781	1.34701	2.7923	3.12933	5.73802	0.845186	3.61932	3.05774	4.69869	1.82728	7.71258	1.74155	0	3.4198	1.259	6.36399	4.44517	6.38084	6.83331	3.60222	3.95224	14.4234	4.54427	7.86235	1.03748
730			15.797	8.52025	6.63946	11.608	8.62336	2.04673	2.90801	8.54649	2.35532	6.53025	24.5609	2.56224	10.0603	71.9188	0.206226	11.6103	4.03169	15.3371	0.122641	0.107367	4.50843	4.95096	0.22361	2.11723	0.264238	2.99843	0.571123	6.90432	3.3677	1.43646	1.67631	2.5353	1.62409	4.63414	1.72634	2.24837	1.0319	2.95094	5.02817	2.86542	5.53215	3.52373	6.23713	15.7516	0.960106	7.6249	3.38831
740			11.0362	10.6771	0.202347	9.36008	5.87057	1.11304	3.74334	9.2258	3.74738	5.25352	23.7544	11.9951	6.37863	58.6328	9.10072	7.01641	8.13968	7.48689	0	0.0215844	2.12189	4.17028	0.610798	0.985047	0	8.25073	15.0984	7.55988	0.942477	3.82164	3.2189	5.85158	3.65481	4.18443	1.07993	3.09559	0.999095	8.99841	4.30282	5.57094	3.41378	5.39811	10.1452	11.1458	3.16255	8.11528	0.791825
750			4.74537	7.89562	1.24349	8.50031	13.0115	4.34139	2.80935	8.51666	13.3861	3.26316	8.37669	2.15394	12.6822	73.5606	0	5.66776	13.1785	7.17032	0	0	5.82466	3.68594	1.0368	1.35194	0	2.13571	7.32094	10.0574	1.94582	4.31469	4.67269	5.47826	4.06793	2.21272	1.47515	3.0521	1.45469	0.333547	2.63877	3.99777	2.50554	3.57975	6.24894	4.44077	1.2215	7.57197	6.65349
760			5.74503	18.7578	4.52485	8.3363	4.62567	3.63236	8.71924	14.2813	7.33347	7.66526	10.9328	3.74713	11.8463	62.373	1.48973	8.35514	7.19856	6.85484	0	1.04267	5.50566	6.78697	0.0578097	3.20225	0.045874	8.84851	3.05629	8.47742	1.94093	2.67645	2.27312	3.73308	4.52249	3.1214	1.91354	1.47565	0.485334	0.693924	3.61488	3.58489	5.09928	5.34936	5.46705	5.28655	4.17806	3.80168	3.64416
770			18.4276	14.1393	10.058	8.8012	0	0.466022	3.36943	10.0133	4.60499	7.15125	7.95018	7.03959	11.9481	65.7811	19.8512	9.8261	13.6831	3.52036	0.0446663	0.0860694	3.54583	7.8727	0.484027	4.40269	0.022937	17.6499	2.4216	2.21783	0.308556	0.940176	4.22056	3.50135	0.146837	1.29818	1.5964	2.33459	0.231064	3.22585	21.8248	2.78706	5.05544	0.94531	2.6169	0.497558	2.27856	3.39051	1.5097
780			7.77074	7.62445	0.15309	18.2157	1.38334	0.0673501	0.869828	6.78924	27.188	7.95732	10.3705	5.14382	1.79244	58.3081	8.72164	7.64717	4.81232	10.2427	0	0.055347	3.72591	6.44303	1.24164	3.95133	1.23457	10.4079	5.84304	5.32268	0.784868	0	3.88559	6.31607	0.167592	1.35252	1.13707	1.36306	0.209375	0.130723	2.3708	2.72901	2.48284	3.85133	6.18927	4.4077	3.78109	4.15914	0.283797
790			4.8032	1.40312	0.827253	16.9162	5.80319	3.65114	1.15276	15.7913	7.0394	9.91058	1.17201	0.937642	8.60949	59.3714	9.5732	10.6728	5.98109	4.54222	0.0887606	0	5.62781	4.33625	6.3519	3.15913	5.82235	5.4347	4.94813	6.35252	1.06031	1.44626	3.61364	9.48026	3.60914	4.41185	0.915431	0.917197	0.208643	8.83025	0.901934	3.36109	2.29877	2.92027	7.06853	5.27887	8.28039	3.83418	2.64907
800			6.02091	14.5559	2.00692	16.9985	3.54677	2.15604	5.61538	9.51536	1.65595	3.42512	0.889808	1.66349	5.87822	67.2391	10.8862	10.4477	9.00175	14.4703	0.0875928	0.630657	4.38482	5.62239	2.33246	4.76349	3.15098	7.48903	4.47934	3.20307	1.16781	0.87351	5.99958	4.69226	5.37545	2.14266	0.81456	1.92223	0.773431	0.549979	2.42594	4.44479	1.80882	5.54746	6.77596	3.86452	5.00943	10.735	8.83392
810			9.98358	18.5579	30.7569	12.2283	0	5.93696	6.86321	5.36677	13.3281	6.66082	7.19383	0.918089	13.4279	68.4069	1.77577	4.91268	4.55865	4.86752	0.0405527	1.08315	5.58132	4.11387	1.74838	5.05362	0.129244	8.1522	2.6588	2.43699	1.42078	0.306685	6.18496	2.16955	1.17785	2.02012	0.0200716	2.87219	0.932934	1.57961	1.52148	1.78649	1.01928	3.09778	0.971156	2.51144	0.364635	15.5988	0
820			6.97093	9.73415	97.4268	8.23738	0	4.24281	5.92189	4.77385	4.55376	5.62831	3.73491	4.35955	21.9209	52.8773	10.0482	3.99867	12.2849	13.9516	0	2.63731	3.23546	3.76806	0	2.992	0	6.15012	5.88727	1.23446	0.833864	2.92822	4.6208	2.89276	1.55213	0.688004	2.43837	1.72988	0.224457	0	1.34599	1.1484	1.42805	4.53009	0.169826	2.78864	3.26479	9.42137	0.0465426
830			7.49963	19.2692	98.2678	13.2922	0.0841996	4.51649	3.19711	5.37962	7.21835	11.7282	2.59284	19.0056	6.21588	34.9352	8.72754	10.5619	2.87724	3.90498	0	2.64987	6.39016	6.85128	0.225745	2.67521	0.457232	4.30943	3.66233	5.00633	0.392822	0	8.49992	3.2344	1.37498	0.126583	0	1.66018	0.465089	0.0949556	7.70528	1.31015	1.39724	3.96126	3.71223	2.89836	2.52115	4.41178	3.15766
840			4.64703	10.9162	83.9923	8.17686	0	8.32745	3.89974	6.00016	1.17874	3.39841	7.75127	0.282292	6.84618	34.4018	9.24368	2.6989	5.84555	7.14443	0	1.217	1.19165	4.63273	0.63074	0.853961	0.919192	1.16088	4.99602	5.51262	0.794757	2.87098	3.26799	3.52105	2.67304	1.29017	0	0.897685	1.32108	0.0305826	3.21077	1.97419	2.56507	3.38969	7.5827	0.69093	11.6584	1.09581	4.85096
850			5.90825	11.8405	84.7245	8.64347	0.0229635	14.3026	4.06167	7.29798	3.40143	2.45386	9.21129	0.76128	7.9672	28.4548	9.75054	11.2499	8.78556	9.52171	0	0.158983	3.85663	2.82427	0	4.1053	0.208068	1.9224	5.01537	3.4837	0.919038	0.503285	6.20144	0.385697	1.80213	0.89497	0	0.993938	0.174317	0	3.2613	2.09051	3.00228	2.74985	6.81516	4.58199	1.677	6.99721	0.99575
860			0.898751	7.14741	80.5665	7.55621	0	5.40627	1.83017	0.888391	10.1223	2.2592	2.85797	1.80752	12.064	29.5572	15.5141	3.30994	3.42586	14.9837	0	0.0448938	3.85374	6.06106	0.020234	2.71644	0	2.43725	0.15963	1.74641	0.16347	0.0680769	6.23346	0.187464	0.596724	0.627922	0	1.27941	1.02116	1.861	1.0415	3.76576	3.1963	0.790174	3.13784	2.74522	1.76193	4.71755	4.10098
870			3.37787	6.12582	80.2466	7.65223	0.0229635	3.70078	7.28696	1.56559	10.9548	1.06416	6.5383	2.53925	28.324	27.991	0	3.12211	9.07	3.04396	0	0.0686712	4.55448	7.34977	0	1.04185	0.0826893	4.35528	2.72129	0.555515	0.491979	0.319283	4.59827	0	0.871685	0.215036	0	1.36466	1.7093	1.5008	2.13837	9.52711	1.88471	2.71569	4.19151	3.90874	9.11445	5.18021	1.10049
880			3.02151	8.45185	34.2377	10.2229	0.0535816	0.128037	0.129905	3.27703	1.38577	10.2717	3.46936	1.71953	15.9518	31.5688	1.99218	12.9177	3.57333	7.57541	0	0.0418598	2.47652	9.55927	0	0.872461	0	0.822026	1.52168	0.972639	1.09161	1.69628	3.36739	0.0406649	0	0.0203683	0.0420801	1.01874	7.65831	5.1607	2.3346	3.29678	3.5673	4.64489	5.70483	2.71631	3.751	1.88105	0.0214545
890			4.11822	3.38654	0.854124	7.70178	10.537	0.191753	6.95129	5.91135	2.86276	10.8036	1.47006	7.8309	2.53377	34.8157	5.85747	6.59971	1.81906	8.70843	0.0404368	0	2.41073	4.29539	0	1.09657	0	0.632529	7.9857	2.11723	0.0428957	0.020426	6.19498	0	1.41708	1.16001	0.87612	1.46599	0.964536	0.284749	2.73485	2.26865	0.635013	1.95696	9.40526	4.61834	2.55123	3.24153	0
900			6.96221	4.14642	2.66229	9.45445	8.22129	0.299872	2.67321	10.988	1.85099	6.78972	7.3552	0.597369	11.3638	23.0807	6.83806	5.48505	4.9314	9.2954	0	0.0203169	2.02619	2.94568	0.0212353	1.00553	0	6.50668	6.95508	6.08031	0.311748	0	4.78386	0.28472	2.25999	0.990674	0.347509	0.240665	0.548226	0.433001	0.315983	2.86382	0.232603	1.00973	7.28077	1.12633	0.103428	1.50423	0.92188
910			4.93761	1.38571	8.7724	5.35654	0	0.594956	4.17468	9.89166	3.03298	0.751495	4.74154	2.66273	9.27147	32.8998	3.30855	3.50061	8.52032	12.7065	0	0.0222088	3.90328	5.01968	0.0201385	0.143496	1.20307	2.34599	2.2045	8.37876	0.403609	0	2.49747	0.554411	1.86638	1.03532	0.794526	1.52039	3.74027	0.680876	0.767978	1.26664	0.327006	0.127265	2.24355	4.05787	1.75896	2.88852	2.86981
920			1.88258	15.4053	0.739577	16.0633	0.030618	3.44862	1.12662	7.5081	0.664358	4.56493	0.610366	4.02604	10.7795	40.3	6.79813	3.79904	3.4655	9.82693	0	0.0429366	2.21842	2.92117	1.89172	0.113465	0.0216964	0.653449	2.42345	2.45271	0.260161	1.5356	3.71853	5.40844	2.01804	1.47164	2.35849	0.656989	0.384758	0.820049	0.719903	4.06387	0.370021	2.67525	2.49498	3.64563	1.22531	2.66623	0.758702
930			1.54514	3.11735	0.744186	0	0	6.43447	1.57765	0	15.7889	13.4012	0	2.49628	6.67248	34.7696	2.78608	31.5999	2.90389	16.8688	0	1.3245	1.2472	2.2832	0	0	0.0425223	0	3.79236	0.551489	0.062492	1.49195	3.18148	10.7453	1.03059	0.305065	0.991601	1.54723	1.90003	0.350833	0.685222	1.09648	1.16904	2.72523	0.40415	0.986591	0.243763	2.29527	0.252235
940			6.8467	2.34036	1.22873	16.6516	0	8.65639	1.98661	0.258292	5.6677	6.0388	0.906033	2.22702	3.20387	30.8351	2.74475	8.29978	5.70238	8.93835	0	0.692167	5.51327	8.75756	1.47059	1.10436	0	3.61526	3.2985	1.57998	0.104441	1.07663	4.4514	2.95365	4.47052	1.03372	2.47378	0.763998	1.14	0.341307	3.89141	1.26568	3.31062	2.03343	0.925569	4.48771	5.34133	4.06023	3.5109
950			5.54522	12.1847	3.48738	8.38086	0.0229635	2.71732	0.664181	2.46765	3.29551	2.34043	0	1.93401	15.2936	45.9021	2.87307	9.96192	10.4718	10.8298	0.199866	0.333226	3.89772	3.49935	0	0.104798	0	4.07194	3.02771	2.49763	0.0466109	0.311938	2.79622	0.04036	1.82787	1.95865	0.576219	0.492369	8.2171	0.550421	3.15902	1.75522	2.33486	7.54719	6.41724	0	0.0992379	3.90633	2.11133
960			2.7688	23.8573	0.481969	6.84613	0.12334	3.71568	3.3181	5.79999	6.73749	12.8854	8.98528	1.80321	1.26032	33.1497	12.6438	2.47247	7.42241	6.85685	2.09943	0.0705928	5.34556	1.77466	0	3.35459	0.162894	0.209171	2.94412	1.73342	0.435204	0.0400897	2.60458	0.0202697	3.48386	0.0820593	1.60271	1.4386	4.10311	0	0.290318	1.23223	1.06333	1.37061	4.53214	2.90901	0.275016	15.2305	3.00595
970			0.495	10.2302	44.5554	11.5619	0	8.62187	1.31333	4.86533	4.11916	2.73209	7.55111	2.81636	14.0526	31.5006	4.19756	2.26191	3.56119	3.45476	0.195148	0.0262858	3.68995	4.42453	0	1.09667	0	4.58727	4.91372	1.85946	0.114488	0.0413639	6.53093	2.70273	3.14474	0.368903	0.292846	0.581464	0.44453	0	0.317431	1.85131	0.942585	1.12814	0.183417	1.27185	1.27572	4.46831	1.89043
980			7.76347	2.05749	89.204	6.6537	1.03734	3.20767	1.05133	0	6.97493	0.484576	0	1.62661	24.7964	37.8737	7.52309	2.47734	5.17989	6.7967	0.155153	0.0525717	4.09484	5.22322	0	0	0	1.74311	3.96302	1.56351	0.0403812	0.155166	0.459036	1.2995	2.80168	0.912416	0.884415	0.0607247	1.36923	0	1.8886	0.221827	0.245577	9.77742	0.948067	12.1097	0.406293	1.32937	0.0841732
990			4.00645	2.93833	69.6285	3.79925	0.196027	3.78991	3.3618	4.48934	9.78543	10.0116	0.0679748	0.722048	3.60567	45.0712	1.78451	4.74056	6.36315	7.36213	0	0.0992226	5.69366	5.032	0	2.07623	2.39175	3.71857	1.60571	1.96645	0.775475	0.0407325	2.57161	0.31748	2.31061	1.06226	4.09063	0.0207696	0.561039	0.207497	2.69472	0.97077	0.645957	8.80076	0.940179	3.08017	1.58451	10.5345	0.331405
1000			2.17766	7.04774	50.292	1.81664	0.274286	1.36117	2.08264	10.054	6.00264	4.4505	2.18388	1.68952	0	36.9859	0	1.76806	3.79762	4.74492	0.414288	0	4.78226	2.33805	0	0.320178	2.26094	5.27722	1.74351	0.463509	0.5187	0	1.61337	0.022937	1.6947	0.282718	1.24256	0.110526	3.19444	2.11476	0	0.725929	0.133462	0.785388	0.188958	3.30751	2.96924	0.748512	0.766729
1010			2.90125	4.36917	24.4594	3.56407	0	0.740658	4.43505	0.110923	2.75938	1.99041	0.0978283	6.04257	0	30.755	5.12774	3.2641	3.79835	8.38637	0.252394	0	3.58593	3.01857	0.703492	5.00248	0	6.00703	2.62638	0.0414767	0.70417	0	5.28651	0	2.34518	0.452192	0.230473	1.60342	5.18851	0.254506	0.0583829	0.597254	1.52837	1.6496	2.65053	2.3014	0.0413062	0	2.04249
1020			10.0142	9.98706	0.173028	5.56006	1.21138	1.63764	2.7499	4.01988	2.81269	1.31606	24.7835	9.33645	0.111961	34.3247	1.44662	5.54532	7.99461	2.16099	0.0832506	0.0527166	2.08058	6.72277	0	2.3566	0.0202261	7.59027	2.36371	5.12614	0.247671	0.323855	0.964676	0.578894	2.02504	3.55404	1.62869	1.08422	3.81949	10.475	0.0927791	1.27951	0.869709	0.123182	3.11349	4.35839	0	0.718394	1.60072
1030			8.94786	11.6105	2.10084	2.6055	1.34203	5.58386	2.66559	0	1.5997	5.07198	16.5102	9.57305	2.94391	33.2375	4.85832	5.69534	9.08022	8.29752	0.164778	0.0407752	5.61314	6.46446	0.526396	1.74311	0.0204202	5.13033	0.7057	3.76556	0.324007	1.1625	3.33668	0	1.86811	1.38132	1.94096	0.204946	0.695901	1.40328	0.0462888	0.386748	1.20428	0.213865	13.0095	6.55989	2.59645	0.158185	1.72086
1040			0.773371	0.0242057	5.74062	2.30793	0.0558822	4.82649	4.19391	0	4.86738	10.5314	2.612	0.438703	1.85335	42.3727	1.35874	5.24699	10.3923	5.45226	0	0.118519	2.93307	2.90312	0	1.94551	0.161956	2.09195	2.08026	1.39811	1.85202	0.0645251	2.89647	0	0.469932	2.00671	0	0.12414	0.469029	0	0.0564982	0.738888	0.0623675	0.145436	9.81863	3.95453	0.599428	0.261766	1.01924
1050			0.406649	1.82226	1.55122	0.402109	0	2.81837	4.84858	0.0459271	2.47373	0.0765451	4.78458	0.780484	17.6199	48.406	3.73803	11.3306	12.0388	6.14963	0.0413197	2.28396	6.45842	5.50379	0	2.24296	1.70442	3.59048	4.69844	1.81519	0.0630484	0.121463	2.33382	0.0648755	0.36929	1.78551	0	0.0836264	0.489143	0.865026	0.0723862	1.23823	0.985634	0	3.71993	3.41329	0.104383	0.0879169	2.10258
1060			1.44729	0	0.295464	0.279766	0.297202	3.05406	1.65364	0	6.38049	4.73304	0	1.05849	3.08035	48.1673	0.945826	4.105	3.88535	0.961286	0	0	3.15207	4.87049	0.618661	0.104368	0	3.47481	1.24769	8.02768	0.0874098	0.501849	0.872504	0.022937	0.414706	0.687404	0	0.0432568	0.0417998	0.791485	1.68746	0.178136	0.996595	1.20598	0.337388	7.89406	3.43016	2.27249	0.0231024
1070			1.15053	0.0484114	0.984156	7.3572	0	2.98282	1.55198	2.33924	21.8013	3.97364	0	12.819	4.78357	50.0951	5.37723	0.284149	3.48335	2.35486	0.0856874	0	3.77756	1.36886	0.34235	2.33482	0	4.08873	3.88517	2.10291	0.0202512	0.285107	4.58601	0	0.537088	2.06976	0.0414278	0.0633334	0.0614698	3.86247	2.3393	0	0.14174	4.59962	6.81993	3.54818	0	3.39433	5.96927
1080			0.370945	0	2.3408	5.51365	0.0649507	5.0637	4.04905	0	3.16627	5.0715	0	3.51093	4.72129	29.8512	2.26353	4.84368	11.8141	5.80972	0.0413504	0	3.22203	9.98028	0.0926891	3.29554	1.77955	5.28076	3.17861	3.96408	0.020332	0.909877	0.685981	0	1.21968	0	0	0.153184	0.297691	0.218984	2.58043	0	0.081555	15.4427	14.8795	6.46856	0.846087	6.32715	1.49473
1090			0.186986	5.95111	0.177298	7.63844	0	2.77545	4.54262	6.68139	4.07537	9.55043	0	2.22581	4.79945	35.2075	12.0863	4.21774	2.17085	2.92544	0.115049	0	0.546206	5.49289	0	1.40504	0.0805645	0.870678	3.15832	0.150012	0.147333	0.318351	1.67487	0.602015	0.117731	1.00741	0	0.992596	0.105603	0.328888	0.733609	0.0208078	0.0405761	0.242221	6.42435	6.24686	0.728016	2.28281	0.814558
1100			1.359	12.4825	0.857664	0	0	5.55801	5.02782	0.219725	29.7236	2.49489	0.389624	2.01947	5.89169	13.4989	1.08257	10.5652	10.2255	2.33433	0	0	6.25327	7.56214	0.671956	3.24824	0.816417	3.34415	3.16199	2.78539	0.206319	0	5.24818	0	1.65577	2.17802	0	0	0.0626276	0.0540629	1.24806	0.0210069	0.884389	0.327848	2.64564	5.40836	0.84082	0	1.03085
1110			0.355033	8.97268	0	3.93801	0.0246047	6.43718	0.114818	7.48457	13.3302	5.18595	0	0.837925	4.32339	27.884	14.8351	7.41689	1.4979	5.99247	0.44066	0	1.05326	7.12753	0	1.36081	0.665813	0.198664	3.65949	2.03646	2.0849	0	0.660465	0.0779707	2.30333	0.084501	2.45829	0.462324	0.0828993	0.0863754	2.28956	0.0200578	0.350359	1.00392	3.51379	9.91535	0.697377	0	0.541937
1120			1.05755	8.20863	0.110001	8.33043	7.9348	2.01498	1.37217	4.16423	0.122891	7.327	0	3.07236	2.83869	20.9769	3.79501	1.10161	0.519337	8.73929	0	0	5.12386	6.61683	0	1.12481	0.0725732	0.297561	0.930165	6.87967	1.25882	0.0202099	3.29124	0	0.929819	0	1.58479	0.0202082	0.0203475	0.022937	0	0	0.211631	1.99355	2.83363	1.69832	1.49424	1.42215	1.42063
1130			7.44213	3.09066	3.43384	7.15625	12.2016	0.14371	3.46914	0.0433004	0	15.35	0	2.33313	4.78523	25.1857	6.44748	2.41737	0.976898	4.74509	0	0	2.73784	7.82496	0	3.94805	0.0431518	0.380961	1.47718	1.1223	0.381102	0.160396	4.53544	0	2.52421	0.0218228	4.12114	0.0218338	0.109608	0.0216252	0.156772	0	0.818629	5.84654	6.26782	3.71192	0.395237	2.41136	1.01515
1140			0.443981	3.35327	14.1973	7.79176	0.0459271	1.28585	7.88634	2.27344	6.68491	14.3555	4.77582	1.51591	3.97316	17.9678	9.452	5.0464	3.51369	3.37656	1.16133	0	1.70154	3.9109	0	1.11854	0.0520824	8.06188	3.15915	2.27884	0.206815	1.97557	2.1088	0	2.72216	0	0.0420519	2.90608	0	6.74232	0	1.12257	2.48211	2.82278	8.13017	8.33415	0.111158	4.54664	0.16867
1150			2.06745	2.48803	11.1272	14.4225	2.94059	4.66996	2.83526	2.35976	8.55743	12.3974	0	3.04219	12.2597	32.4231	9.00226	9.40668	6.26863	4.23992	0.612769	0	0	3.7323	0.0888829	1.29671	0.764922	5.31718	4.29343	1.45104	1.07516	0	3.24721	0.28484	5.4605	0.0418817	0.636965	4.13085	0.175178	0.131063	0	3.70795	0.1889	0.023451	2.94363	2.15971	0	2.61838	0.0409997
1160			1.83518	10.9626	10.3975	11.4058	0	3.06536	1.5937	3.20957	11.2716	0.0229635	0.59971	4.87057	2.87801	33.1259	2.23331	1.60936	2.98606	3.28648	1.07851	0	0.114685	3.31215	0.859568	4.32439	2.37677	1.01072	2.03914	2.65269	0.610612	0	0.517402	0.698037	0.648494	0.0817087	0.617323	1.31898	0.107065	4.81148	0	1.3393	0.0401824	0.120236	1.45742	2.39033	0.477476	5.63284	1.03206
1170			12.8134	1.3141	13.7293	10.8269	6.6399	6.30467	2.2149	3.81571	10.3256	3.02642	1.21387	0	1.7784	44.3265	4.67971	1.6714	6.4363	9.71155	0	0	0	5.67492	0.149067	1.3355	2.45438	0.0607305	0	4.19474	0.218847	0.0508658	11.4848	0.865769	1.62483	0.286622	0.167561	0.0409733	0.0419666	1.57732	1.74544	6.17389	0.334316	0.706926	2.6869	3.56739	0.0289205	7.47555	0.8385
1180			10.6532	9.92099	26.6991	9.35781	6.58975	5.46664	0.418088	6.25176	0.570008	16.9133	0	1.44172	11.7999	50.0431	7.98345	4.6141	1.35884	4.27018	1.14557	0	0	4.4665	0.735715	0	0.0865099	0.133721	7.00427	3.72497	0.228	0.269521	4.44126	0	1.13589	0.303128	0.886368	0.0201218	0.185996	0.0917479	0.73324	1.00653	1.23715	5.81023	4.11527	3.72245	0.0786082	1.74645	0.758093
1190			5.30494	4.46338	36.626	11.9939	0	2.21314	0.855881	0.791396	11.7109	0.229635	0	0.406417	3.78776	56.0411	1.58852	2.63653	0	0	1.89724	0	0.118815	4.92915	0	0	2.93183	9.57683	4.50848	1.611	0.185425	0.0213726	0	0	2.20512	0.302963	0.792457	2.11425	1.21615	0.153929	0	0.563745	0.304861	0.567507	1.70553	4.01327	0.509783	0	1.87056
1200			13.4278	9.25618	0	9.18523	0	11.2056	3.95248	5.29507	0.315387	0	3.25365	0.932977	3.52978	55.3559	1.89087	2.13745	4.64815	0.336084	0.0669986	0	0.107039	6.51345	0	0	0	3.96012	3.02786	1.95018	0.20901	0	0	1.24519	3.16194	0.0200957	0.0810217	0.142343	0.738447	0.485621	0.678028	1.56316	2.67139	0.883387	0.220685	7.32329	0.890875	2.13046	0.289188
1210			6.71075	1.45873	0	5.36223	2.66656	1.98246	1.20043	4.26787	23.7231	0.486458	0	1.12535	9.1427	45.8357	5.22519	2.2162	2.16703	0	0	0	2.53854	5.55589	1.49475	0	2.71423	3.16573	2.38907	2.44041	2.1919	0	0.555324	0.420618	1.39451	0.0625793	0.0205992	0.460376	0.0625972	0.589508	0.224356	4.58799	1.34204	1.57571	0.202081	2.74787	0.594897	2.15527	3.14806
1220			6.43214	21.1854	18.8818	8.50885	0.296604	0.830036	2.61363	4.90405	0.665648	2.98553	0	5.95784	4.86438	42.1057	0	1.84294	2.85732	6.49881	0.0625646	0	0.405379	5.23254	0	0.687879	2.77655	1.9173	2.8686	2.58735	3.14563	0.0414523	0.509506	0	1.70769	0.0203043	0.0608103	0.0433825	0.0413344	1.00969	0.0436931	2.63202	0.719798	1.69756	12.0621	8.17641	2.61177	3.26958	4.7715
1230			6.25697	16.0866	77.1865	18.1141	0.0893643	0.509241	2.37109	6.70656	2.40537	6.73558	0	0.919257	6.46292	33.0454	3.59683	2.59957	1.66148	12.2904	0.0609932	0.82693	2.7231	2.17849	0.796051	1.97399	1.5541	0.222017	2.49392	0.555959	1.7177	0.102507	0.279068	0.0305826	3.39741	0.185907	6.07674	1.06273	0.146229	8.33859	0.71764	3.61236	0.110837	0.30306	10.8135	2.25744	2.64868	2.39307	0.145394
1240			4.28464	0	9.24551	18.0415	0	10.029	1.50621	6.2737	7.63627	4.47607	0	5.92436	9.90902	18.9974	0.582808	4.77808	3.88315	9.63129	0.10351	0.172636	4.2318	2.21368	0.618614	0.212641	0.0435172	5.3137	1.91309	2.05408	0.381523	0.040957	4.51612	1.18597	1.86608	0.0243587	0.757514	0.231711	0.159102	0.0464884	0.191658	1.68717	0.0780706	0.0404533	6.06903	1.87166	0.683042	5.32345	4.35838
1250			3.73199	7.29474	1.80723	6.62035	0	0.171151	1.91884	8.6138	5.60785	0.874231	0.0216662	6.55944	2.71202	15.8109	10.6272	4.41182	2.35096	5.19145	0.125322	1.94686	1.21269	4.64362	0	0.343794	0	8.07593	0.204143	4.41615	0.898809	0.084846	2.18619	1.66852	2.13444	0.148311	0.0203693	0.0204521	0.335579	2.95338	1.59094	4.74303	0.339428	0.138707	0.954182	2.65	0.945579	12.2086	0.969107
1260			0	2.7188	0	0	0	0.483545	1.60456	5.49905	1.39907	1.57664	0	7.386	2.67476	15.102	4.18532	0.79264	1.91228	2.79436	0	0	0.0305826	7.53511	0.262836	0.992198	0	1.04707	1.91664	1.96117	1.50163	0	0.292544	4.63694	0.355097	0	0.757751	0.921164	0.359755	6.03321	0.322958	1.28211	0	0.109029	5.5892	1.81983	0	1.19461	0.0417822
1270			0.261052	0	0.171745	4.20188	0.0535816	3.52402	3.63719	8.10792	2.38442	7.88342	2.30881	3.77658	2.98001	17.113	2.62343	3.18377	4.94831	1.27564	0	0	0	11.1136	0	1.50691	0	2.05748	0.334565	5.87217	0.565633	0.104795	6.16581	7.16712	0.143915	2.18279	0	3.24174	0.185227	0.0235514	0.838135	3.56024	0	2.36549	5.59868	3.53285	0.26545	0.298315	0.0200453
1280			0	3.72804	0	0	2.94233	1.77246	3.31695	9.39392	20.414	5.63673	0.352774	0.115634	4.46773	6.1691	2.6982	5.2765	3.7569	1.1829	0	0.427643	0.441217	6.37512	0.311524	4.52914	0	1.33687	2.99799	4.99117	0.0431816	2.03219	0	2.64834	0.36268	0.331492	1.47433	4.29472	0	0.0305826	0	6.65304	1.1309	2.72749	2.27976	3.3911	0.0414794	0	0
1290			0	2.39362	0	11.365	4.73372	6.47	2.28599	3.56973	4.8911	3.05776	1.12505	5.89685	0	10.8856	4.70551	0	0	0.0662519	0.0485628	0.645345	0	3.92662	0	3.96938	0	5.34836	8.16023	0.606272	0.0415688	1.73247	0	2.35134	0.862618	0.614659	0.198689	5.7016	0.253105	0.528045	0.1126	1.20193	1.39752	0.126131	1.66158	3.71162	0.41348	0.302204	3.99938
1300			0	0	0.119175	0.672272	2.55819	1.07489	3.08981	0.977265	0.13303	0.0671057	1.01074	3.40246	0	18.6496	1.00175	2.09055	2.43171	6.43875	0.0670957	1.64355	0	3.87132	0	0.421143	0.0617217	4.9407	1.36193	1.01956	0.191467	0	1.41171	0.022937	1.15636	0.626965	0.369477	3.54247	0.0200262	0.710952	0.590411	0.565165	0.766965	0.364038	2.27223	6.46779	0.0778596	0	0.113821
1310			4.80029	0.139992	0	0.294061	6.53749	0.811338	4.05002	0	0.499199	3.92521	0	6.32238	1.67419	13.2901	2.46407	3.62751	1.51744	7.87835	0	4.78594	0	7.16317	0	2.92677	0	6.63707	2.14614	1.12285	0.206635	0.0417065	0	0	0.293091	0.105813	0.524779	13.0894	0.040438	0.27992	0.904591	2.57665	0.521163	0.173654	2.23139	3.30121	1.18949	0	0.57676
1320			0.211041	1.12808	0.613197	0.41654	5.1821	4.82514	3.46704	0	0.251949	11.6623	0	1.36431	9.08967	10.7065	2.99403	9.32753	0.199549	0.105709	0.0418229	1.65622	0	7.81382	0	3.27187	0	3.66342	3.5986	0.66777	0.198359	0	0.83848	0	0.311914	0.0406017	0.842335	11.2193	0.0858056	0	0.155944	4.19385	2.30058	1.01988	8.90752	7.90545	0.118904	0	2.94893
1330			0.294347	0.524484	0	0.475421	1.03384	0.483237	2.98228	5.50965	2.31385	2.70159	0	0.400633	3.33972	12.2865	2.06391	0.202036	0.2964	0.102029	0.0204209	4.29919	0	3.70219	0	0.639271	0	3.02163	5.71921	0.244491	0.111989	0.0201541	0.185638	0	0.41343	0	0.0201912	0.847309	0.0888714	0	0.478574	0.159773	0.645588	0.102108	0.0858541	3.25058	0.0210062	0.162107	1.33702
1340			2.15934	0	5.59425	0.38096	0	0.707485	2.22894	3.92937	1.67975	10.5185	0.173433	0.992634	0.919018	11.0912	1.69661	0	3.98166	0.0703283	0.0414332	0.90734	0.0458739	2.03206	0.0797892	0.590237	0	2.03791	4.21061	0.150274	0.0472752	0.0200121	0.354135	0.97653	0.192738	0.546273	0.020591	0.246266	0.321837	0.0401577	1.5234	1.45289	2.86902	0.826746	1.74523	1.67422	0.573811	0	1.29803
1350			13.2357	0	2.37894	0.158658	0	3.74554	2.93072	4.58255	10.8548	11.8847	0	5.76287	0.97548	9.52164	1.56264	3.09686	2.87028	4.42375	0	0.557232	3.20447	6.19823	0	3.1298	0.0410349	3.07119	7.94959	4.42792	0.0410876	0.307363	0.671668	0	1.2881	0.184497	0.234812	0.207973	0	2.91686	0.0840924	2.57864	3.08522	0.154076	6.11353	2.66092	0.282579	0	2.16098
1360			4.56483	0	0.996918	0.253872	1.33453	1.81271	4.11961	4.64151	3.58049	5.44385	0	1.54376	8.01054	8.2017	10.4137	1.14875	0	9.12238	0.0696039	0.768423	5.95184	3.58938	0	1.82724	0.0203428	1.45209	0.118889	3.1359	0.106726	0.232681	2.30926	0.0551336	1.32287	0.0834614	0.602506	0.50204	0.0669794	0.302752	1.764	3.3955	0.523541	0	3.95897	4.99568	0.985543	0	2.40062
1370			1.00727	9.7897	0.124702	0.581954	9.9025	3.06791	3.19252	1.33956	5.74062	3.18745	0	0	22.8956	9.11286	4.67212	0	0	1.07736	0	0	0.985043	3.30616	0.825133	2.843	0	2.3115	2.22251	0.536123	0.0483311	0.327796	2.37368	0	0.410499	0.145146	0.840966	0.151619	1.40471	2.12779	0	3.88926	0.246805	0.0826241	8.2853	3.57965	0.517823	0	0.0734407
1380			0.569069	0.239909	0.731137	0.312737	0	12.918	3.08047	1.94226	1.9223	12.6851	3.13349	1.7248	4.85884	0	2.11517	0.314971	1.4744	0	0	0	1.47297	4.01025	0.0568922	4.00581	0.0443593	4.82363	3.28936	1.60673	0.104288	0.107339	5.33632	0	0.784227	0.0205249	0.687661	0.252843	0.0905004	5.93401	0	0.903067	0.174588	0.719541	1.55994	2.75205	0.54206	3.53984	0
1390			0.880951	0	32.908	0.56331	0	3.51515	1.70003	1.60513	2.27212	5.49133	3.44624	4.8091	0.603854	8.60772	7.11022	1.68459	0.185983	0.462877	0.0876198	0	0	4.19819	0	6.84547	0	3.32933	0	0.065977	0.0891762	0.0409489	5.16626	0.894421	0.0411291	0.0641105	0	0.365869	0.10342	1.74697	0	3.41931	1.29154	1.04969	0	3.26024	0.128796	8.66354	1.96548
1400			0.176652	0.0943384	90.4524	0.142772	0	3.08548	1.2435	6.15583	1.60621	6.1027	0	8.53466	0	30.9154	4.29933	7.77698	0.0903753	7.45749	0.127584	4.88104	0.997308	5.92127	0	1.64615	0.0203956	0.315642	0.0535196	0.320443	0.0425842	0.0200423	1.40771	1.0975	1.24091	0.186423	0.060772	0.328251	0.252426	0	0	3.42754	4.50901	0.624268	2.70889	3.56504	0.801604	5.55328	0.997547
1410			0.243702	0.643653	20.9819	0.0442536	1.94556	0.714411	0.698534	3.35033	3.54838	2.34111	2.78822	1.68835	3.14024	31.0042	1.0513	6.23131	2.26435	11.3927	0.0200019	6.08275	0	3.89027	0	0.261564	0	6.61109	0	0	0.16465	0	0	0.409898	0.906838	0.0617564	0	2.4034	1.36342	0.407612	0	3.33822	0.473556	0.411081	3.16758	4.07981	2.10146	6.79684	0.758282
1420			1.90478	3.88322	0	3.30849	4.45021	0.191149	1.1422	0	0.393269	17.426	0	1.12248	0	21.0671	6.98506	0.941164	8.10175	3.00656	0	0.336446	0	3.12698	1.03922	5.46961	0.0457191	4.41037	0	0	0.0406528	0.154983	0	1.26819	1.10531	0.10347	2.19792	4.44659	0.747821	0.23096	0	2.57558	1.1834	1.09019	0.19205	0	0.0624575	7.78175	3.54919
1430			2.67473	0.143992	0	39.2753	0.442282	0.135719	4.58525	0	0.0672102	21.6745	0	1.51507	0.882245	2.10649	3.77546	4.59491	12.2913	0	0	0	0	2.49188	0.879854	3.16181	0	6.03586	0	9.43809	0	0.126126	0	0	0.73851	0.0822189	0.135588	1.10025	2.46517	0	0	2.68265	0	0	0.184669	1.52976	0.0276146	4.3758	1.70502
1440			5.10606	15.7667	0.267201	13.5699	4.52254	0.110634	1.58821	0	1.4587	32.7754	0	2.76141	8.25154	7.53506	4.53824	1.06693	2.3424	0.585587	0	0	0	6.54617	0	3.24841	0	3.10517	0.137622	10.4049	0	0.0615196	0	0	1.27394	0.0852586	0.176136	0.318938	1.31696	0.422254	0	2.80203	0.931455	0.844781	0.0459242	5.84032	1.34953	0.0407631	0.0827248
1450			0	19.6205	0.0728856	6.65482	4.39633	4.2346	2.19694	1.52165	21.2577	14.199	0	4.06264	3.29546	4.01007	0.733737	0.611002	0.169818	0.749279	0.512431	0	0	6.71711	0.473463	2.41205	0	1.82528	0	5.98919	0.0200653	0.0631436	0.427844	0.0216252	2.29765	0.0406886	0.0201982	1.07148	1.08401	0	0	1.59279	1.56922	0.840507	0	1.80987	0.31734	0	0
1460			0	0	0.794288	21.1457	0.367416	3.20146	4.49258	5.16479	34.6119	18.3196	0	1.42863	3.37098	46.7466	9.12674	2.23801	0	0.955122	1.78168	0	0	5.38411	0.274104	5.8389	0	1.48984	1.15491	4.80709	0.126078	0.0425044	0.022937	2.81383	3.35741	0	0.0457927	2.35482	1.90111	0	0	3.93826	1.01625	0.26704	2.24146	2.39731	1.7631	3.19387	0.0207693
1470			0.108756	0	0	23.7879	0.297038	1.04109	3.81356	7.83626	13.2412	23.4312	1.14038	1.10367	3.58707	48.8425	22.4411	6.66028	0.0308909	1.14158	0	0	0	1.63789	0	3.18402	0	2.84407	0	2.7216	0.0422303	0.0202269	1.34202	0.115119	1.17697	0.188496	0	1.0673	2.06555	0.172774	0	3.26343	0.068753	0.401804	0.0438561	4.70967	0.049192	2.03793	0
1480			0.0223978	0.642757	0	0.901083	0.803523	3.0951	1.91198	9.0761	21.9322	5.50752	5.13454	5.43533	1.90768	55.907	19.3908	0	0.586648	0	0	3.30778	0	3.54926	0	1.7383	0	4.27616	0	3.16086	0.109109	0.296741	0	0.022937	0.260849	0	0.0951095	0.54794	3.21647	0.0999688	0	4.01115	2.20346	0.109583	7.38405	5.81873	0.0728576	0	0.0417771
1490			0.02027	0	4.20012	30.571	0.0229635	3.84583	2.13111	5.48261	5.43672	13.9194	18.8339	6.85069	6.90199	56.2234	5.68744	0.721506	0	0	0	0	0	7.00537	0	1.63197	0	8.76769	0	5.79345	0.108562	0.146504	0.234788	0.37831	0.112269	0.0204903	0.310749	0.299222	0.0511843	5.08677	0	2.76598	3.50675	0.168131	2.22114	1.60441	0.0275668	5.42246	0.127321
1500			15.1213	0	7.53128	1.02285	0.0229635	1.13644	1.89508	9.61555	0	6.45263	5.80735	0.737293	9.54607	64.2009	0.931194	0	6.02066	0	0	0	1.08681	7.03642	0.538807	0.278031	0	3.23205	0.119446	2.18348	0.152337	0.160339	0	6.99291	1.44834	0.0212846	1.67264	0.146093	2.60782	1.32687	0	8.31924	1.61402	0.255187	8.55441	3.03912	0.0732532	0	0.0433389
1510			5.19503	21.9644	1.47305	0	0.106538	3.56927	3.47896	5.08253	1.58544	4.80158	0	1.67925	17.378	56.9805	3.40616	8.29536	0.0216502	6.04409	0	0	2.89326	0	0	5.50782	0.0220915	3.6057	0.12233	1.52459	0.0200196	0.554576	0	0	4.62415	0	0	0	3.81297	1.06938	0.0486198	1.14517	2.46805	0.256268	3.36198	2.72687	0.303077	0.0238858	0.0437397
1520			5.78784	10.321	0	21.5949	4.00031	16.2512	1.35316	0.072839	1.70557	2.10548	1.81276	8.56207	4.99199	58.2188	0	21.8697	0.0672508	4.99653	0.0483554	0	0	2.83255	0.895939	1.66228	0	6.50427	0	0.718929	0.0613091	0.46621	0	0	1.16161	0	0	2.58942	1.86575	1.41268	0	2.64495	4.3652	0.36981	1.00433	2.72081	0.364617	10.4836	0.0206214
1530			6.54588	8.16953	6.11176	30.942	6.01172	10.3662	2.5769	0.822491	1.32912	5.58289	0	9.11531	13.6497	33.4333	4.61683	2.15117	0	3.995	1.43685	0	0.022937	4.2832	1.7681	2.84966	0.0206942	0.741266	0.405305	5.2969	0.103107	0.148353	0	2.70953	0.254312	0	0	1.0111	1.22178	1.36513	0	3.97685	3.01547	0.566707	0.064476	2.21821	0.614944	4.67504	0
1540			20.3074	3.5013	7.06913	14.5262	7.27855	5.55837	1.12697	4.34768	13.5502	5.16514	2.09241	6.43264	9.59246	17.6273	1.21378	43.8468	1.05134	2.32192	0	0.0324378	0	3.00067	0.845729	2.95395	0	4.72674	0.988575	3.54456	0.0896233	1.56762	0	2.49782	0.205243	0	0.113419	0.31456	0.0415386	0	0	1.85459	2.39392	0.34794	7.66894	4.09043	0.976515	1.58106	0
1550			13.8943	2.51067	1.52605	2.45679	9.27704	0.996973	2.734	31.9401	3.46245	2.15361	7.97956	5.48983	6.60694	5.1132	0.439467	8.23561	1.0415	1.77204	0	0.607272	0	4.43309	0.715762	0.469393	0.0239856	10.8506	1.80366	9.52098	0.189072	0.23403	0.0505038	1.14046	3.1102	0.0840129	0.083372	1.25744	0.149563	0	0.0427132	0.306638	0.793857	0.155544	4.38846	5.49793	1.85755	13.3991	0.0219762
1560			5.9812	12.9775	42.3854	26.0027	21.7407	4.22779	0.796026	41.8003	6.13269	0.145436	8.72781	7.9032	41.0016	12.7087	1.07992	0.754295	1.44385	0	0.801676	1.58225	0.12233	0.25314	0	3.04734	0.0861344	4.36132	4.919	1.7861	0.0204519	0.251231	0.192574	0	0.306924	0	0.918251	0.971048	1.91686	0.323034	0	0.526892	1.55874	0.538539	0.232317	8.33288	0.22411	9.42532	4.7919
1570			8.42239	7.98787	16.079	10.8479	19.4565	0.194475	0.460026	6.59596	8.50816	0	6.26818	10.0316	9.65823	10.8995	0.670874	0.363387	1.32257	0.847816	0.754674	0.83963	0.857631	2.12508	0.022937	3.5899	0	0.856373	4.5681	2.28171	0.162707	0.996344	2.55691	0.373919	0.422807	0	0.0817599	2.08978	0.946541	2.19643	0	1.75063	2.24397	0.0200224	2.91799	3.13464	0.880806	0	2.93847
1580			9.30618	0.0458499	1.0145	14.9205	12.0767	0.596558	2.62566	9.22271	9.15029	0	7.69499	20.519	13.3784	10.9062	0.792463	0.685299	8.85515	75.498	0.376529	4.14839	4.91497	8.58668	0.339215	4.68584	0	3.90626	7.8665	4.67424	0.0502536	0.0416253	1.38502	4.64789	2.29664	0.0414049	0.183278	2.35785	1.96265	9.13801	0.0481096	3.9812	2.99011	0.167023	4.38427	4.14447	2.75988	2.46233	1.6508
1590			11.9729	1.57928	31.4864	14.7002	7.26056	0.0210683	3.12423	3.05098	11.0117	0	1.11706	7.78304	6.43842	14.3533	9.25731	9.78126	9.25907	31.0267	0	0	2.17068	1.07493	0.499227	3.83709	0.0842733	7.61306	5.40554	5.68485	0.288532	0.180032	8.66291	0.0483554	2.34516	0.0461697	0.518838	2.48583	5.15887	3.28022	0.304187	3.83884	2.35383	0.565605	0.327981	0.820073	1.64796	1.37958	0
1600			8.90013	3.35749	76.0519	21.4011	14.986	1.26497	6.18239	22	11.7066	0	2.39425	12.211	1.77993	5.40526	35.5258	0.0995086	0	9.44398	0.395933	0.143095	1.77089	7.00698	0	5.52813	0.0957488	8.36312	5.69509	6.27571	0	0.241329	5.50716	3.01862	0.187431	0	0.31496	3.70044	3.76775	0.0477367	0.0497388	1.96299	5.41915	0.380318	4.06814	4.24283	1.13777	8.9257	6.21067
1610			3.42832	6.38862	13.8096	21.3852	6.47835	1.94182	17.5177	25.9909	13.0992	0.946244	4.55908	9.15984	5.11577	22.7928	4.59656	47.7638	19.7829	13.5767	0.294534	0	0.117072	9.74228	0.0780705	2.67476	1.74777	3.7994	5.96043	1.21147	0.226884	1.14822	3.81311	11.4658	0	0.122762	0.0415642	3.49736	1.621	0	0.865541	4.20521	0.439033	0.409306	5.23614	3.20391	1.08284	7.96682	0
1620			14.5082	3.10295	0.88822	16.6182	5.12864	2.46602	0.477905	13.22	21.9744	9.64864	6.44317	7.18157	7.22323	31.6327	51.4224	58.4758	7.30184	53.4401	0.565695	0.0933694	2.75538	4.90637	0	3.1844	0.0630477	10.6536	12.1851	4.22985	1.50006	2.66977	2.62795	20.7975	1.79969	0.717816	0	5.65072	1.74611	1.14143	0.979354	6.00355	5.51107	4.93247	3.52096	2.25441	0.932937	15.5183	0.0428427
1630			8.64932	10.0583	0.704134	23.4908	9.72684	0.644383	2.86196	19.5275	16.9764	1.49484	11.877	29.4885	7.67279	8.09301	5.11412	30.0335	5.84619	4.49804	1.29093	0	0.936302	2.75729	3.1472	3.01333	4.78313	6.69923	4.17304	5.42597	0.810483	0.492032	5.27595	6.01812	1.83856	0.0701114	0.276686	4.73017	5.00312	1.98264	3.8717	5.15103	2.98238	0.0641867	0.210535	3.19663	18.2961	4.99129	0
1640			6.16019	0	0.0203328	33.6292	7.96415	0.680008	2.41171	25.9668	10.8705	0.806241	6.5511	29.1444	12.4225	18.4068	5.36693	65.4075	43.8225	2.11753	0.150893	0.0841022	2.81755	6.3595	6.9444	2.4791	22.6906	4.60611	5.00914	2.48543	1.11837	2.56502	7.48333	7.09805	3.75768	0.0604704	1.99146	5.80436	25.1886	2.40028	10.5597	4.63473	3.2942	0.346832	9.30966	3.48073	9.8324	5.27508	0
1650			8.21369	3.38495	0	38.281	18.2661	0.442845	1.38692	23.8003	6.67181	0.560794	7.47911	5.50174	8.38487	10.3015	0.41288	25.1664	29.5475	5.97822	1.01065	0.378746	0.741562	12.2753	0.802228	11.3297	61.7063	6.59659	9.28875	9.36775	3.74055	1.07084	3.33547	9.64136	10.6774	0.119288	0.129836	9.01734	16.376	8.45269	13.8945	3.52224	3.0673	0.0583701	1.91236	4.75472	0.190025	6.65117	0.276235
1660			1.25992	14.1473	0.0433004	30.0359	16.1303	18.9475	1.9827	28.8237	5.81174	0.221311	5.12606	6.92783	6.96601	14.5139	36.9203	2.04142	0.168399	13.2699	18.1942	0.153243	3.18213	12.3759	0.259093	5.42829	20.577	8.96585	7.03084	9.36525	3.33119	2.29956	6.97002	5.30513	2.89079	0.171897	12.7874	8.89044	17.9797	11.4944	19.808	5.80558	7.46652	1.66905	4.44838	3.73048	17.3435	7.38906	0.911322
1670			3.54073	3.24801	5.00831	45.6895	16.6304	6.56274	8.95709	9.93936	10.4559	2.83832	8.26277	7.52232	5.97816	10.5655	10.5865	0.619791	1.71782	4.30137	27.5463	2.6766	3.70821	11.78	1.12926	4.11992	5.15829	7.18746	5.26121	9.6513	2.41069	3.2217	8.76003	5.08037	18.5796	0.081898	3.58689	8.96172	9.16331	10.3389	25.1857	3.25693	3.1952	2.43408	3.91722	2.95613	7.09989	4.58877	7.27415
1680			5.40706	9.58497	3.61696	50.3655	12.8503	9.29695	16.2497	9.18836	31.1333	2.02173	9.08607	9.91376	10.2272	25.6325	7.16747	5.45882	0.578027	50.47	0.555257	12.8634	4.22158	14.1214	5.41846	7.52894	3.14854	7.50063	3.03299	11.5036	2.29583	2.48305	3.8467	9.04374	20.1105	0.0415496	1.47184	4.97594	7.43685	10.9037	22.6397	2.75782	6.69991	10.2393	0.523928	9.30171	10.9925	0	7.19528
1690			7.72785	22.0696	2.12621	17.6374	7.72145	2.79189	1.13812	16.5831	26.7159	0.878576	13.9821	7.82363	11.2624	19.5719	28.0255	7.04273	0.118654	38.5211	0.952316	29.1551	12.7079	8.61517	2.78274	9.9622	6.32423	1.69766	3.78036	6.75176	5.68845	2.23094	5.36999	4.13359	10.0001	0.963701	1.124	6.79892	10.1004	4.32542	16.2915	4.03768	4.6834	2.16591	2.77248	9.60266	2.05261	0.0841022	7.58619
1700			4.36793	3.32395	3.03848	18.5059	12.1241	8.72654	2.59129	11.8438	7.12901	1.16987	6.36499	10.8437	8.74087	23.5261	29.3537	55.3386	0.224809	12.4094	17.0435	6.05466	10.3336	7.8599	11.3312	8.08523	4.91612	9.81141	8.99962	15.8526	9.79472	3.51149	8.73346	8.12404	8.8776	9.83355	18.8201	3.03492	7.56676	8.07616	18.5763	8.25031	4.66329	0.286406	14.8335	10.2431	1.38313	0.242013	6.97781
1710			9.77143	0.0700616	6.50702	12.0844	14.3282	14.6283	7.39194	19.1739	26.8881	7.98114	6.53656	5.24719	7.36266	20.0371	17.2663	22.8152	1.62937	5.3815	38.885	32.0022	6.2621	10.7447	4.96655	6.36121	6.40025	10.2626	6.71661	17.7373	8.77875	1.2281	10.7446	12.2531	14.3197	4.85649	5.83463	9.2647	10.023	7.31611	22.2727	8.44295	7.43217	1.61005	13.0914	9.35858	4.73303	3.61167	8.42302
1720			5.87611	24.3114	57.4267	12.2351	8.10195	3.55791	0	10.4046	27.4368	25.2689	16.952	10.4401	11.9849	11.4612	24.7432	7.08984	22.6793	18.7888	3.58359	2.53966	5.49912	9.81632	0	4.86059	11.1136	12.1692	10.6495	4.69877	4.31414	1.31607	26.2813	5.66428	9.0501	0.586656	2.14789	9.6544	10.4348	8.54091	6.94606	7.79884	4.4821	2.46651	5.06036	8.78626	7.47515	12.3307	3.67091
1730			4.20768	15.8437	5.77451	26.9413	12.2786	4.72735	1.8017	15.9659	6.03228	26.7064	17.4385	5.35621	3.86007	6.20314	2.28739	0.293229	3.21149	11.4355	1.16597	2.35635	6.91178	12.7245	0.279248	5.39628	7.05877	8.29647	12.1436	16.2261	4.0924	3.08708	7.27215	11.0555	15.7062	1.40466	2.86899	8.20362	3.12915	5.61304	1.638	6.21584	8.92737	1.68792	8.79468	5.73396	5.56899	7.39584	5.36688
1740			14.2455	14.8371	5.8423	32.5611	9.71644	7.40554	6.58283	31.4919	12.159	6.53166	5.36716	14.9168	12.8854	23.8746	54.6419	0.669635	13.8507	11.7419	0.551074	2.3786	7.24114	10.1051	4.22954	6.62279	4.4893	5.81559	9.87892	6.49002	3.5676	4.09847	25.5415	8.62425	14.0371	7.84072	13.1714	6.73757	11.9977	7.16254	4.90516	9.22237	5.59603	2.84486	2.26004	7.83247	7.67338	9.76643	6.73432
1750			9.59368	27.9318	13.2923	13.0088	9.87785	7.6438	16.8539	8.67671	11.8673	1.05243	14.7548	11.6485	4.44204	10.1989	9.3587	51.7324	12.0015	8.55166	0.354553	3.41034	5.17521	10.7827	10.0193	7.62434	1.00449	11.6348	6.89378	13.6778	8.47864	0.572204	23.1855	12.5236	11.3792	4.44061	1.19462	5.04613	5.84342	8.20668	15.2324	6.19477	4.24028	8.45599	3.86872	6.76865	21.759	10.0894	2.71464
1760			12.7037	33.0842	13.3458	21.6098	10.1341	15.1251	11.1203	15.4764	6.34305	0.0643756	15.7148	10.5003	7.34298	8.39412	43.9756	6.29447	17.388	19.4382	0.797774	0.934009	7.26167	12.3813	0	5.58812	2.31237	7.24162	4.49143	8.20829	4.1105	5.85593	12.2347	9.21865	4.34739	2.56682	0.431656	8.32159	6.32902	6.09765	17.8688	7.95867	6.81642	3.92982	9.22965	4.03643	17.1683	8.73531	4.41966
1770			5.23522	15.6293	11.5662	31.3379	3.52268	11.3908	4.63975	19.3098	7.86902	0.183413	21.0927	27.1689	10.8701	4.51747	2.72364	0	10.36	5.56087	8.23914	1.47023	10.0675	11.1454	1.74466	4.04193	5.79112	11.8223	8.25737	11.6866	5.23732	5.69738	10.0635	10.0416	12.5649	5.26035	9.70409	7.89907	8.36524	6.50341	3.87012	2.04388	3.17817	6.69743	6.83597	4.84837	6.61167	10.8208	5.47293
1780			3.69479	4.40775	2.50637	62.8301	9.7306	3.91728	4.12791	3.56572	7.07179	0.0212628	14.9249	1.69812	17.5171	3.58293	15.0209	0	10.1928	12.3931	23.9758	3.58331	7.94598	12.5267	0.679276	8.41854	8.39029	5.87863	10.0953	7.02061	1.19903	4.76547	10.1644	13.9788	16.7818	9.20317	7.57881	6.28455	9.72094	7.39017	6.69435	8.20971	2.67445	5.20353	12.4314	7.9664	16.3574	10.6197	1.17741
1790			8.11957	21.9873	3.34728	61.1242	13.0944	2.54585	7.33409	11.2612	2.60466	0.0292008	4.40372	11.7729	18.0904	15.0574	16.3298	30.6049	17.9206	10.6962	3.60364	9.55922	11.8778	7.65269	0.279522	7.35319	2.10128	13.6592	8.60471	11.9704	1.71029	2.61295	12.3222	10.0403	6.48918	7.3339	4.21069	10.568	15.2929	11.2218	10.194	5.07235	7.3793	5.00838	10.7826	7.3852	12.3962	11.6058	18.7429
1800			6.03814	10.6552	9.53509	75.3251	17.3372	14.5349	5.10681	20.1995	27.9516	0.232697	9.72493	28.0536	7.05604	8.03796	37.9061	43.5625	20.3008	34.0634	8.20593	6.91435	9.78973	10.896	0.140161	9.45661	5.3293	6.96014	7.97324	9.63026	2.8738	4.24226	5.95512	7.46732	2.51755	1.5972	5.09971	11.2518	16.0179	12.9042	6.48914	6.35787	6.09606	8.23944	6.56381	6.41645	9.05422	4.44775	7.99466
1810			4.11822	3.79799	7.14911	80.4098	33.9833	7.42379	5.68375	23.0258	35.087	0.109174	18.0433	32.4773	3.43571	12.9868	42.0202	2.50816	12.8643	4.76	9.97363	8.3548	10.9465	11.9489	0.360124	4.56627	7.04279	6.03222	4.15655	6.29048	1.77243	1.96121	15.156	10.1688	9.72688	9.71714	3.56918	7.83478	15.9532	7.34106	9.80389	5.61647	8.10493	5.60413	6.13387	12.8582	16.7514	3.81469	7.06495
1820			4.88871	3.63734	3.26647	83.7435	21.5453	3.32462	3.05666	9.08277	2.92413	15.2553	0.846209	6.11834	7.62264	14.768	24.3495	0.298521	3.6016	4.74006	3.25946	24.5097	8.33583	6.55366	13.4664	9.47372	8.18657	15.6637	10.5146	8.04391	2.50726	4.23293	12.3904	7.3183	8.2087	3.55135	3.13423	6.78451	4.43495	6.98498	3.60757	4.88254	5.85154	5.52725	5.01064	9.20699	7.91871	4.31627	9.79079
1830			2.69244	22.1078	6.63031	76.3812	21.6472	1.71743	1.15623	5.88798	6.60271	10.9591	13.0909	15.2134	5.01835	18.0864	8.06507	3.26966	10.5326	10.2233	4.55339	8.56035	7.63194	10.1004	15.6642	11.6891	6.68529	9.58737	6.47365	11.3385	3.68851	2.40916	8.74705	17.2267	12.4031	1.30028	12.9938	13.3799	3.39281	9.76815	5.12115	3.51209	4.79178	7.27498	7.42411	6.46347	11.3759	9.19321	8.04267
1840			5.26409	4.82225	6.76148	79.6564	14.8308	0.54652	2.47988	13.6439	49.7704	6.99539	2.25822	26.6353	21.2642	14.5334	6.98061	4.29362	3.81829	37.1487	0.021676	3.83655	6.86789	8.82301	0.996005	9.3557	1.61931	11.0995	13.6039	13.2423	0	3.24692	9.3266	8.54755	13.314	3.39859	1.57548	8.76421	2.76449	7.95068	3.2406	1.88217	7.03005	8.60454	1.88523	11.9209	8.48199	2.4232	3.9873
1850			11.6538	8.53006	48.3319	76.137	9.35197	19.5964	4.88189	8.39887	7.18751	7.31535	15.8933	29.9461	13.5615	14.3625	32.2156	2.20912	12.3854	16.8907	6.16658	3.0536	13.6551	12.1921	1.00772	10.1697	9.96596	3.08571	12.1427	10.5046	0	6.55743	8.88146	13.1725	16.0061	9.94702	7.19075	7.04441	7.06904	11.0458	3.3712	6.59756	11.1027	7.56132	10.3882	10.1496	7.70041	0.0962513	8.17058
1860			3.3508	14.6397	1.70893	83.4118	26.1506	15.0313	3.54324	13.2923	8.21191	9.99616	8.1225	7.88753	9.28065	11.2257	27.1133	38.3158	5.93419	0.899934	5.45383	1.7645	8.51324	8.98428	1.25052	5.71426	3.2921	10.31	8.73467	10.5759	0	3.20262	10.5879	13.2654	7.70966	9.15103	2.81136	10.129	4.48125	6.98832	6.48336	6.37725	7.89979	5.34384	6.89178	11.8721	5.44939	8.06555	0.759014
1870			12.804	4.08602	1.41339	73.0015	10.8045	6.21461	0.466407	12.4624	6.52057	27.6057	11.4717	4.30415	12.3703	18.396	31.0006	41.9628	1.18429	4.71015	4.88974	14.6593	5.93166	10.3064	0.0221253	10.4009	2.3232	11.2349	8.96656	8.63462	10.132	1.22694	14.8395	10.8785	16.3871	0.249213	4.52804	7.12562	9.42658	13.0647	5.79516	4.78596	3.69876	8.77782	0	8.65104	9.81824	2.68262	0.280257
1880			16.6579	7.39006	1.18495	56.9982	8.87369	4.72747	3.50349	18.6949	7.59169	29.2197	13.6406	3.02463	8.97627	9.79502	20.5766	45.5708	10.0249	15.1334	4.14308	10.082	6.49065	11.8713	9.2389	6.67751	5.16864	12.4152	6.61225	8.68238	9.18494	2.71883	17.9841	11.0061	10.9022	10.1225	10.9025	9.47898	8.6432	9.87426	6.66281	5.48933	7.53644	6.18491	6.02087	5.75524	6.59725	2.50337	9.45336
1890			10.2967	0.929001	1.59293	48.2627	3.69361	2.6878	26.0908	14.6545	5.20518	21.0984	6.08467	6.04352	16.5263	12.9824	6.17343	37.6389	7.16491	10.3471	4.48337	1.48668	7.5403	8.53383	13.9172	12.4286	2.59355	15.2881	7.78718	17.5461	10.7463	3.18712	11.5268	7.99611	15.2848	2.55319	2.95288	12.0773	3.91876	11.8101	5.02282	8.94067	8.64519	5.71854	4.6454	11.7338	8.56279	0.613167	8.14285
1900			5.02893	31.3504	4.88788	48.1034	13.2075	19.3318	1.4748	13.6022	13.9806	40.8942	7.43719	8.85397	5.45453	4.70506	23.813	0	1.39743	10.7838	6.07509	0.717453	7.39088	13.4132	7.49299	9.51127	1.62006	13.0338	7.59651	11.9706	10.2346	1.60939	10.184	8.5858	9.73046	5.71652	6.22927	8.18742	4.87933	13.5068	29.2161	2.58103	6.33913	6.23447	10.6291	13.6956	4.8245	8.89805	8.67759
1910			10.8729	28.1496	5.88363	7.9485	10.9245	0.91439	2.61221	8.11512	60.3611	32.378	10.651	13.7437	6.03282	3.76141	21.5571	0	5.99653	4.53984	7.25396	3.79724	9.97839	9.68352	5.49194	7.6742	5.72848	5.16403	9.61519	10.9543	7.91154	3.65539	7.35772	27.2737	8.20495	6.94375	3.06661	7.39768	13.073	5.05797	17.5336	7.04423	3.86537	14.3485	13.8452	10.4418	8.52185	8.83313	6.89831
1920			5.14296	0.0765451	1.32206	25.5258	10.7716	5.74473	1.73809	5.05764	1.50066	18.7811	6.84769	9.50056	8.58021	10.0182	25.5012	0	12.5819	23.5644	6.45819	3.96474	10.3709	14.5386	10.8321	15.1849	6.55685	10.1287	10.5172	10.3084	9.36108	2.77069	14.3365	8.17022	9.04082	10.661	3.77282	12.5926	7.37261	4.50365	16.0612	4.46386	7.28246	8.93048	7.57209	9.6185	9.74875	2.25253	2.81645
1930			6.05806	8.0348	7.94738	27.4354	5.59796	2.00102	2.40307	18.23	3.91636	12.2876	14.7113	13.2734	9.54928	24.1302	22.9228	0.0440232	15.1788	13.1556	7.97615	5.41207	7.67971	11.2954	11.6219	5.24233	7.82021	14.1134	7.90386	15.4155	3.24583	2.16026	14.9305	11.321	8.56023	4.60307	3.61225	9.0711	6.32902	10.3797	22.8625	6.70592	6.01005	10.7761	11.7069	8.8398	9.89342	5.17469	3.8401
1940			13.1372	27.9242	21.907	47.8409	5.57803	0.984589	3.14011	17.7572	4.37936	5.53082	9.51513	11.475	8.42278	8.52341	11.5086	3.21116	5.80127	11.3589	1.38387		10.494	9.36858	5.84841	13.3975	3.82924	11.0767	9.97463	10.1652	6.48777	3.65861	9.68403	6.29319	2.05658	4.01042	3.37971	6.23771	7.43661	12.9681	0.12601	1.40292	2.22074	5.65024	3.68139	10.7449	11.4308	3.72724	2.64307
1950			5.30761	4.02876	4.88885	23.5174	12.7833	0.86018	2.26879	16.6056	17.9818	1.99553	9.70162	14.9651	8.65285	5.96312	24.5988	22.5558	5.20967	3.86393	7.65098	0.589008	5.4169	11.9318	1.52569	5.14499	15.9938	8.77292	1.93869	7.66282	5.75267	3.18229	12.1801	6.10129	11.8298	4.83637	4.93271	9.8435	4.56187	17.5298	9.88306	7.10026	2.82267	4.8884	9.3589	9.85331	2.81385	11.6275	2.98459
1960			7.15048	2.43593	2.79158	29.076	10.6612	0.864859	9.70957	24.5116	10.1588	11.0179	18.9615	3.84012	14.1851	18.5713	38.3931	10.2915	5.14559	23.3811	4.82625	19.7993	10.5835	10.2717	11.4043	10.6781	3.14059	13.1016	5.23508	10.6161	6.87478	4.47529	11.377	5.04891	10.6876	5.19957	5.74484	7.28497	6.36243	7.6746	29.8716	5.99501	2.83536	5.50777	5.03213	8.43293	7.06916	4.56859	2.74562
1970			1.45183	3.4874	28.3747	20.3932	13.2736	13.5912	3.64339	11.2791	7.20666	13.1949	14.7836	10.7734	7.17117	23.041	19.7382	1.83795	8.5474	9.62001	5.05217	6.60025	8.36641	6.89939	11.0833	5.73146	7.39223	9.34552	11.845	9.59469	7.47963	1.41267	12.8584	11.1324	9.34134	12.7096	3.9837	13.0462	9.32152	8.49326	5.35115	3.45004	3.8936	5.67572	10.0522	10.0938	9.59838	5.25052	3.66804
1980			4.64858	8.84252	11.9487	37.0639	14.3682	0.3697	3.08662	14.1557	52.6071	11.4429	19.8905	4.40836	14.2493	10.7505	12.5713	5.24029	19.7547	17.528	5.09099	1.92316	11.7688	9.6855	14.5084	7.25726	8.54035	2.07135	5.06899	11.2072	7.77728	3.83011	13.1276	5.17024	6.12648	5.44234	4.01878	9.54409	7.69609	10.7036	10.9605	4.19274	1.05085	13.1154	13.2574	7.16567	11.4715	1.17407	3.74934
1990			8.92192	19.113	11.1777	18.5961	8.28283	0.765305	21.429	15.0146	48.329	13.2664	8.61864	8.46986	10.3707	21.1726	21.0417	1.62206	9.08573	8.62101	6.58508	2.45033	11.5638	7.81223	4.56454	11.9565	8.86553	10.0631	7.8548	13.5249	5.08497	2.00957	12.8903	7.09702	7.3145	5.92667	5.85155	9.35859	9.90606	10.5701	5.17051	6.29191	4.67198	14.7249	8.2604	8.54472	4.47086	4.48145	5.37887
2000			5.52716	0.202438	6.59187	32.4446	5.35517	20.0673	0.875557	49.1132	3.823	6.46346	12.3751	9.57779	19.118	11.9998	16.395	7.33398	9.23696	10.8764	7.90353	6.91547	10.8612	10.6946	6.50402	7.49723	6.576	6.29326	6.80915	8.1552	2.62127	1.87789	5.14281	7.45915	4.70451	2.08379	3.67353	7.49945	9.2425	8.31064	3.32648	7.78122	5.1052	9.30617	3.13625	8.94007	12.5172	5.13281	2.40487
2010			5.60817	5.57436	7.59092	45.6024	8.34905	0.395404	1.55613	15.669	8.29173	14.0339	20.0721	11.4634	9.43576	19.2572	16.7899	32.3219	3.24517	13.3868	8.29965	1.32815	7.13662	10.7645	4.83342	12.6611	4.7714	12.2442	3.31091	8.88834	3.59999	2.50404	10.9431	14.3203	12.9531	4.85189	4.14868	6.49934	6.0264	9.94767	12.5673	6.65521	7.08965	13.5013	1.14432	9.33809	9.70955	6.35466	4.26268
2020			8.84128	7.35776	4.45574	21.0757	6.54015	0.129359	0.977683	6.85515	17.0181	18.9965	3.4364	4.91372	6.84785	6.25064	31.5463	18.2775	4.06241	8.42908	7.31247	1.00344	7.5926	12.6633	4.52232	13.781	11.5307	9.96999	11.542	16.8323	13.6315	5.86503	14.5223	7.07718	8.86828	7.98549	5.82518	9.33041	7.27962	8.26767	13.8278	5.74796	6.39102	12.84	14.3205	8.61839	13.1301	3.4374	0.220412
2030			1.0671	22.4789	18.6669	24.4268	12.3745	0.14244	2.32603	11.7836	51.1749	12.2411	6.92828	10.0711	8.4691	3.67171	17.7912	1.57912	11.8124	15.7716	6.34919	24.2236	14.6215	12.0251	3.14446	6.87803	4.36557	8.19207	12.8341	8.4342	11.5665	3.26243	12.3159	3.75957	14.2355	11.0593	2.20543	8.42644	7.42796	10.9423	5.30606	4.22332	4.77927	7.33406	10.7007	12.322	14.7042	12.3948	0.340324
2040			4.12118	7.02951	3.2196	21.8086	10.4531	15.6576	2.96618	20.7516	25.0737	12.0507	10.7686	2.79304	2.91014	15.2699	48.7303	3.11978	12.402	16.6389	8.38212	3.41594	11.2635	7.18909	6.03645	3.49677	3.30761	6.27156	7.68701	10.0733	7.54246	2.58366	10.5981	5.59394	7.26981	6.35509	3.30818	6.80889	5.21423	9.14817	6.19492	4.26831	2.659	8.77515	1.85517	14.3862	25.5117	14.8706	0.0362536
2050			7.61032	0	4.26908	15.8738	6.25744	13.4102	0.626166	24.2028	7.38976	10.6259	0.424249	4.68059	3.32736	17.7038	7.96756	40.56	4.81872	10.4136	1.82655	1.11734	10.4407	17.8399	1.72744	6.22859	6.50858	13.3282	9.89977	12.0582	6.2602	7.06398	12.9608	13.9434	9.31608	10.9439	6.59294	9.67504	4.4662	5.58316	4.6949	3.51288	5.58418	7.70944	8.15297	8.31151	5.13495	10.9477	0.605529
2060			4.64505	6.82309	12.4578	23.4814	22.869	0.295268	3.29636	7.57613	5.44439	6.45249	3.2185	4.77212	13.0534	12.3054	24.3161	4.12146	5.88611	5.02682	1.29093	1.03691	9.14834	17.1721	5.71097	6.37249	4.74733	13.0757	11.8759	12.608	8.05258	5.54975	12.5297	10.3205	4.28012	4.79529	4.20856	5.95315	8.4576	9.43036	9.57913	4.78676	6.89133	8.65907	4.51425	10.8188	3.88852	13.7067	1.14706
2070			7.69415	13.6115	3.04432	24.3159	4.94264	0.196972	1.10026	8.72929	32.0774	7.55329	8.39787	6.50302	9.97037	9.32946	11.9794	1.1512	11.4873	2.8122	0	5.18186	11.1457	6.47101	8.26576	7.36974	7.64194	11.7844	13.9336	10.9366	6.94132	5.87125	11.2192	13.5445	7.6899	9.10054	3.62099	9.4217	11.9657	9.26499	7.67253	6.69074	5.56482	10.2339	1.36302	4.61797	9.34291	15.6368	12.5601
2080			5.4696	2.28591	9.34465	19.8096	11.4037	0.238114	0.607389	12.7662	6.91725	10.2041	8.30124	14.3764	8.5477	25.5791	2.98866	7.22025	32.1796	6.19183	0.252693	5.70008	15.1565	6.9557	4.48397	5.64863	6.16824	13.5736	11.7924	8.65687	6.33822	3.72609	11.024	7.81883	4.69958	2.85917	0.993693	10.6083	6.36962	7.84603	6.5247	7.39219	2.14794	10.8186	4.54192	8.35809	10.5407	5.79969	11.469
2090			11.7632	0	1.22263	17.9728	5.69731	2.4508	0.505462	18.4522	3.66726	9.3303	6.88435	12.0334	6.56031	14.6379	3.92034	0	3.43215	3.41594	0	2.06479	7.75501	8.22686	0.783772	9.90135	7.39607	7.91814	10.7104	4.3212	8.80472	3.28341	12.705	10.3701	3.9949	8.65526	7.49439	4.50424	7.06739	7.17068	7.62279	10.0312	4.73186	6.17337	3.4238	9.51724	14.0624	13.9924	3.63857
2100			8.62752	0.470136	1.00982	16.4896	9.69321	2.12154	13.2629	5.74444	2.72542	14.4451	9.02049	4.28167	8.86164	6.65691	18.8616	6.4612	4.32909	2.96621	5.23573	3.70708	8.09173	12.728	0.852002	5.21285	1.86301	10.9949	10.3514	11.2291	6.43746	6.42758	6.00803	7.26357	4.3338	7.81426	11.7546	9.10444	8.17	10.0766	5.11186	4.84678	3.79309	8.995	2.90771	7.73504	22.1008	14.3104	7.83532
2110			11.3268	15.5503	3.92528	11.488	4.65952	1.50179	3.177	15.4116	44.4318	19.3409	2.71631	8.68382	5.33646	9.57574	48.3952	36.0731	1.89103	4.17522	0.794164	7.23294	4.83633	10.9699	7.282	2.8277	1.76823	6.82569	7.29101	7.99875	8.9304	3.66039	8.04659	8.53653	7.07966	9.62798	2.4324	5.0365	5.2412	9.23356	8.87524	3.8376	8.06388	7.98076	3.77251	10.5972	7.96308	10.2765	6.06027
2120			5.49049	16.7293	4.40134	25.7043	13.588	13.575	1.20383	10.1346	3.489	30.8166	4.35316	7.51715	5.79165	9.2234	15.9531	6.19326	8.75003	42.6472	1.18244	4.08281	7.54118	8.18531	0.329502	5.70741	3.94234	11.8818	9.12356	6.61497	3.46795	2.34219	13.3008	2.04984	4.85398	11.7151	5.50102	6.98725	5.79033	8.2153	8.37807	5.56972	12.1974	12.2055	10.3889	18.4074	7.07596	12.9774	6.49526
2130			3.91301	0.750445	0.822189	14.8066	8.18202	7.02244	0.239435	10.9218	6.1201	20.4469	11.0451	13.5589	5.17838	5.37143	18.8137	2.21236	3.54716	60.3601	0	0.78698	6.64871	10.7043	16.2923	7.20542	1.39252	8.58277	8.45388	4.84905	4.96616	1.38451	12.5911	7.8931	4.72155	4.25393	4.34771	6.83699	6.27142	6.50343	3.51955	2.51928	3.10388	10.3683	6.4009	5.69927	7.51688	9.43877	0.70336
2140			13.739	0.482624	0.567245	0.17455	6.34256	4.18217	0.124937	7.26723	32.8706	19.2418	13.0912	8.9596	11.9777	17.1265	11.9515	1.34044	6.19938	3.84045	0.163742	4.36779	6.90109	11.221	2.2267	5.97621	2.27167	7.53557	5.76434	6.71658	9.08262	2.48324	27.9402	8.73506	4.73371	6.90556	5.35767	7.40931	3.75119	6.20589	8.21433	5.33497	6.77368	4.08071	12.5885	20.1822	7.66766	11.4298	4.54638
2150			7.18048	7.49735	21.2927	10.4305	8.34125	3.84314	0.505827	8.37513	11.6995	10.8301	3.53422	8.71227	3.11572	12.834	12.8837	8.01506	17.2941	0.316003	0	1.47774	5.7673	5.83169	0	3.46337	0.863748	5.80628	6.9951	8.7362	5.65765	4.83624	11.2489	6.05564	1.15299	4.58195	1.05319	3.85543	8.12905	10.2511	1.78189	7.65037	8.77923	8.59954	8.75543	11.6138	5.80656	5.7409	5.02306
2160			1.70347	1.89956	2.47395	14.6123	11.9671	3.57442	3.47832	24.993	7.70285	5.04725	14.3938	13.0537	18.0032	10.6513	5.9115	0.2978	16.3655	0	1.10286	0.548798	8.32208	11.5591	3.9412	4.8874	2.44441	8.29369	13.6603	4.16556	2.27072	5.14269	10.0476	2.13718	8.40648	3.00312	7.08689	2.90402	8.31878	7.28612	7.33352	5.33944	5.60004	0	1.21293	3.57074	7.5271	12.3992	5.1764
2170			2.73576	14.9733	1.89628	0	11.3662	3.27692	3.10893	4.14388	2.6946	12.9886	8.34392	3.82323	4.72626	16.7207	18.6037	2.69114	5.19347	2.21913	0.0799952	2.92618	7.34394	11.5249	12.2833	2.72415	0.226145	6.90826	3.24489	3.22252	7.08879	5.37681	9.56683	8.87689	3.2552	1.12859	7.29384	2.92713	4.39021	9.32114	11.1437	5.31429	3.7969	8.21271	2.25035	5.99055	9.6713	6.15022	5.35607
2180			4.84169	12.5176	1.84874	0.443962	10.2193	2.4095	0.499059	4.91238	2.95487	11.9228	2.25413	4.02593	2.38601	1.24551	10.4365	0	1.46797	65.4354	2.05467	0	8.06087	7.68159	0.62309	4.01653	2.07757	7.44408	2.41933	8.00803	3.38787	2.77635	10.0522	6.44326	6.95862	6.62557	2.59365	7.27781	6.33569	5.05919	2.52038	4.70059	9.15686	3.09412	7.4059	5.77145	6.35713	6.43997	10.43
2190			1.53865	13.6598	2.6947	28.9231	7.78967	2.43018	1.55763	6.7309	1.67886	7.45075	10.6025	7.12381	8.3387	13.7171	1.34663	0.109867	1.07909	8.49128	3.38829	5.91329	8.07209	7.36493	5.69663	2.81949	0	10.2654	5.61892	3.77197	1.04412	1.96918	8.78044	4.71414	2.4176	1.94774	1.40304	5.05608	3.72364	10.5449	1.73602	0.682081	4.62985	1.22487	4.95417	11.0594	6.70231	1.72842	3.74318
2200			6.23051	0.910581	3.25941	16.2589	8.13438	4.01359	0.932669	4.75454	30.4114	0.533397	0	6.72927	4.24865	17.039	10.1508	17.5716	11.2513	0	5.57468	5.16519	10.3118	16.4641	7.35309	6.93361	0.0810024	7.23549	7.41208	5.7227	4.38331	1.25222	8.85815	4.80936	5.84678	1.29568	1.56225	5.44815	2.83362	3.26015	4.87936	0.415184	6.19108	0.435802	0.844962	9.06545	1.75825	6.67948	4.12039
2210			0.249715	2.05134	4.46919	26.466	18.628	2.74329	1.01365	7.42194	14.9086	10.6555	6.6465	9.25394	5.88774	12.1509	2.40976	5.98446	5.01021	7.1428	1.76031	0.702893	8.72369	8.4133	12.8293	6.30836	3.36282	6.81228	5.02671	6.7976	6.82977	1.63109	14.9903	9.0243	3.29113	2.2036	0.740464	3.26146	4.17964	2.89374	2.34174	4.91971	5.55589	0	2.7905	8.80722	3.7976	11.5081	4.90368
2220			10.0746	12.1399	1.11572	13.3721	20.9368	1.91382	1.15693	11.0614	1.2006	1.45928	7.92232	5.19123	3.37755	13.9148	0.692045	7.77923	21.1156	3.88064	2.96372	2.78424	10.9398	13.3781	5.01132	4.43085	0.0604995	8.13369	4.64801	6.43957	5.76984	1.07221	18.3133	4.84515	5.05521	3.19771	4.9356	10.6679	7.01713	3.43846	1.07825	3.81694	3.76867	0.198815	15.0646	17.1359	6.47689	4.20363	2.48258
2230			5.94324	8.89549	2.2721	5.24855	6.68776	6.35995	0.667001	7.87875	8.47366	3.06249	7.61264	4.99958	6.82455	8.51149	1.49896	7.70654	14.2823	6.50617	1.21033	0.099644	8.59801	8.59874	0.368485	5.46188	0.10909	5.00198	7.70343	5.25312	1.08515	1.02208	6.16156	7.92374	6.6078	1.15482	5.56491	5.8157	4.25723	7.0104	0.235469	5.5046	7.25556	0.152854	9.32581	9.79625	9.83554	0	4.22494
2240			4.56335	3.71302	2.54637	8.14207	7.52745	4.4333	3.02851	5.88148	13.4684	1.99987	9.75981	6.26224	2.56552	13.2772	17.5018	6.1071	11.4481	1.18346	0	0	9.75247	11.0529	0	5.75345	0.906404	3.41409	5.12901	6.29514	4.99223	2.88503	2.77961	3.12367	6.22778	6.44526	0.504669	5.40656	4.75583	5.3245	5.28984	7.99343	3.47805	6.69194	5.91093	3.15518	10.1365	9.5326	3.36232
2250			10.9454	6.10851	1.94754	11.6363	3.11614	1.46846	8.32632	1.05085	0.518856	2.74063	10.1824	7.37125	1.15669	7.58233	6.9604	1.64636	7.36195	36.021	0.0216252	0	8.90788	8.76271	0.0556612	7.25783	0	3.55818	6.3363	5.05778	4.82378	4.46279	1.16262	1.68761	0.717508	1.17455	4.00465	4.11654	10.2629	5.49829	1.58329	6.15734	3.20801	5.55939	5.21071	4.74745	6.57899	2.88266	4.23137
2260			1.42683	13.4554	0	37.3672	15.6755	3.69807	0.460211	5.57429	7.49291	3.35299	7.86356	4.75074	15.7296	8.19723	1.38617	0.903985	41.0787	17.8689	6.62786	5.07141	12.1209	10.5195	0	1.73984	0	5.50128	6.17102	5.93838	2.49709	2.43109	0.30529	11.8705	3.36932	3.73528	0.383329	1.436	7.478	6.58643	3.82768	2.7482	9.33432	4.4926	8.32437	9.35299	7.88961	7.54859	6.1279
2270			6.44263	2.12115	0.705846	8.89058	10.1254	9.39447	0.317026	6.91828	9.56392	3.78776	6.8539	5.41082	5.15573	15.6072	6.11493	6.20501	3.26149	14.6895	4.88781	6.74662	3.22388	8.80546	1.23412	4.17048	0	9.2506	10.0627	10.1501	3.84464	1.82596	2.51323	7.76525	12.902	4.54688	0.326594	1.8209	3.23986	4.93117	3.99363	4.7309	2.8801	9.05715	6.02157	5.53765	12.6075	2.36625	4.87099
2280			3.30844	7.07522	0.647788	11.5397	0.495942	0.326539	7.3208	10.0072	9.10929	0.899157	0.727032	19.6731	0.415699	19.2019	18.3058	24.474	3.29913	5.87572	3.14531	3.61327	3.28916	6.17622	0.110684	4.74469	0.2186	7.03443	6.8738	8.61877	1.33383	0	0.50072	3.77404	3.44732	1.55811	0.442428	5.5303	4.5616	7.69547	4.62145	5.08411	3.85364	0.022937	9.00271	4.01144	7.42822	4.06218	3.87876
2290			9.97783	5.74457	3.36953	11.7691	0.130763	0.285093	2.89353	10.0222	2.02689	0.119567	0.52804	5.06545	0.266475	7.19162	7.07845	0.205116	3.33991	1.53917	1.69213	1.27175	0	13.2454	1.66013	9.5004	0	8.64585	0.970924	5.832	2.39117	0	4.45801	3.13262	0.919442	1.27471	0.200547	6.74974	2.94493	2.98126	1.27588	4.04942	6.97034	1.98787	13.7064	5.57917	5.60111	3.37136	7.54476
2300			4.41981	2.58347	10.3278	8.42547	4.33926	0.431331	2.75365	6.81547	4.52859	0.0459271	0.706365	7.08318	4.94176	4.85105	16.3416	1.89974	0	9.56054	3.60462	5.8877	0	6.21063	0.0495344	8.57967	0	8.79171	12.0211	5.10763	8.09346	0	1.62972	3.12997	4.78491	6.78792	0.645673	7.44206	7.4548	1.90345	2.39656	3.82969	6.87235	1.21873	8.6109	3.19707	6.75713	11.9396	4.71699
2310			6.82339	10.6757	3.91091	10.1569	4.17944	0.37548	2.70034	1.48549	14.8	0	4.38366	1.18787	0.928227	3.9352	5.05436	1.47405	3.70135	13.0457	6.13689	11.2746	0	5.25166	2.22758	4.13525	0	8.89095	7.49841	3.58658	5.15963	0	3.40483	2.9018	3.8546	3.8267	0.117742	4.17605	9.83466	0.989013	3.13797	5.52145	3.98297	10.5524	3.67704	10.7156	13.8121	4.48418	2.25937
2320			8.20139	4.26895	9.01061	24.3802	7.08458	0.500601	2.57482	1.1316	14.3327	0	0.289207	8.21583	9.96336	8.04259	5.23036	1.0234	4.51158	14.7808	7.175	4.96196	0.42523	3.02604	5.0121	5.32372	0	6.68246	12.7341	3.35526	8.87747	0.344054	3.72337	0.305006	2.81401	2.40179	0.0626718	5.78007	13.6313	2.41261	4.56959	2.19799	6.53558	9.35571	6.66553	10.0279	10.811	6.52926	1.48716
2330			4.17347	13.7291	3.83167	6.85894	8.36607	0.0629858	2.79922	0.0275987	3.90842	0	0.0229635	4.75876	5.97926	5.97377	1.30549	6.27779	5.65083	19.8635	4.33107	0.469993	8.61734	8.1267	3.73288	5.68957	0	3.49932	4.80628	3.7257	5.78064	2.3482	7.58505	1.33683	6.14394	0.531436	0.224	13.1731	8.13006	0.0477039	4.50323	1.99323	3.29742	1.0757	11.2636	10.3329	10.5768	9.21639	1.41883
2340			1.56141	5.84264	5.37734	5.54405	4.64007	0.611838	2.83803	6.74455	2.07506	0	0.0462993	16.5428	1.49939	2.33406	1.35294	2.81216	5.1155	16.5723	4.68413	5.46637	6.91554	6.03112	10.4132	4.38497	1.19901	6.79313	3.11602	4.91493	4.61732	2.53034	0.490162	6.13203	7.66912	0.161193	0.217892	5.84544	3.70135	3.25495	8.7321	6.22519	3.2942	7.09107	5.9292	7.12695	2.38108	6.76112	0.264419
2350			1.75549	0	0.518729	3.88348	11.8545	0.804814	3.57365	3.80394	14.072	0.106171	0	1.32858	9.78408	2.98621	7.349	6.65593	2.5735	8.5136	6.23414	2.6218	6.53848	6.73004	5.93642	5.13239	0	5.05709	7.2174	2.16111	0.556362	1.78439	3.77348	4.61063	7.05808	2.46217	0.320591	1.31228	8.91856	0.704985	3.49441	2.99483	5.52519	0.022937	9.93057	4.58637	0.0208595	2.07353	1.17431
2360			4.80596	12.6545	5.50649	8.28416	1.19028	0.712717	0.0459271	3.39552	7.80261	0.264425	0	2.31308	1.81553	16.2075	1.01486	3.88471	2.09012	3.81243	2.31302	5.47156	8.13481	5.67716	0	4.40561	0	6.24462	3.94041	6.24551	4.94859	0.045874	2.37232	7.92621	0.492481	4.94636	0.177434	9.85219	6.26572	2.45392	0	11.1941	6.24574	1.14363	4.83559	6.13117	0.112734	9.30096	0.336305
2370			2.44677	6.84919	3.42175	10.4805	0	0.329035	0	0.740111	5.50384	0.740346	0	6.94421	10.8426	11.5021	0.252599	3.14457	4.65326	4.97948	0.184881	18.4193	10.6161	9.60332	0.191821	10.3026	0.369805	7.4583	7.81967	6.0252	7.35895	0	7.06364	1.20968	2.49709	2.90514	0.26247	9.05354	5.76031	0.143162	8.02887	7.82863	4.6438	2.20256	5.92221	6.36095	2.28769	7.58828	0.466992
2380			1.52975	8.02331	1.54328	9.10061	4.26706	0.882924	0	12.6548	0	0.251594	2.18935	4.32741	4.31798	1.399	5.88097	0.65803	5.43576	0	0	3.8169	3.95568	9.7112	0.0305826	3.03341	0	3.60752	7.77571	0.0891242	0	0.271013	6.3116	3.21288	1.98899	0.519546	0.259009	9.43064	4.90924	0	7.44479	8.11739	1.88817	0.0324378	1.31826	5.4664	8.31489	22.117	0.0634097
2390			0.220701	0	0.674265	10.4308	1.83905	12.7197	3.2288	7.40801	5.37435	2.70296	4.38434	3.88123	1.26195	5.98421	1.98504	2.92779	3.63252	0	0	0	9.00918	2.05818	0	4.4468	0.147064	7.55431	6.48777	9.95902	0	0.0895285	11.5358	3.39869	3.93427	0.983769	0.207584	6.55548	5.15928	0.572637	3.33655	6.67369	7.2304	10.9947	1.52999	5.94182	8.53406	8.10241	0.0612359
2400			1.46213	0	1.72951	5.94196	4.54236	0.132764	2.52313	7.02624	0	6.59522	0	12.5496	1.21452	6.96291	4.04408	3.32373	2.39821	0	0	0	2.01878	4.71486	0	9.0726	0	7.76004	1.35815	3.12588	0	0.49114	7.0664	4.43054	0.147082	1.5416	8.06241	5.36122	6.5793	0.0614452	2.50755	0.0841892	4.36476	5.66987	8.68234	6.08324	7.19929	4.10516	6.40184
2410			0.0417539	21.7069	0	8.88265	3.13514	1.15772	0.943351	0	13.8229	9.64296	0.0229635	7.31996	4.03862	4.91198	0.183708	1.63806	33.5683	0.320468	0	0	8.81774	10.6341	0	3.82706	0	10.1388	3.08899	5.40598	0	8.4013	3.13158	4.74004	0.147023	0.206069	3.02722	10.0513	2.25229	0.0547603	4.04128	5.00301	7.7523	0.222077	10.6687	9.96192	3.91843	3.78717	0
2420			4.74395	3.09937	0	7.99723	0.392307	0.874073	2.04205	0	0	7.72632	0	9.06318	8.94485	5.11659	13.4133	2.2289	21.5594	1.33756	0	0	6.19545	8.8817	2.37333	3.65082	0.252307	4.20599	1.73453	0.0657281	0.236039	4.52466	0.809852	7.06784	0.326041	0.702988	1.14818	11.0175	2.06012	4.8546	8.22051	5.02037	6.2593	3.29825	11.872	5.99692	7.0278	7.69487	0
2430			2.03508	0	0	0.686285	1.06595	0.0200301	3.66541	0	11.7349	5.48569	0	3.85111	5.54919	4.29874	3.21075	0.0249056	12.7252	4.26253	0.462911	0	15.8657	9.3155	0	6.68065	0.115037	6.25526	5.8225	0.107549	5.05365	5.20127	4.0039	4.83277	0.307362	0.0214204	0.364892	7.18208	5.72238	0.594275	4.23569	9.78196	6.55771	5.10629	8.19533	6.44831	3.82011	8.61648	2.51594
2440			0.0203828	0	10.1193	0.881525	1.15801	4.59582	4.7239	4.4558	2.86758	1.24127	0.0229635	2.04461	0.654141	0.764772	6.81604	3.40813	9.33061	0.30004	0	0	10.0589	11.0313	0.220896	7.54446	0.152913	2.31696	3.32613	0.666934	3.65656	4.13211	6.51651	2.61909	0.161746	1.51625	0.418277	2.72173	5.28965	0.256093	0	1.93487	5.747	1.48605	4.98011	6.92259	2.77593	4.26821	2.50618
2450			0.311416	0	0.0459271	11.15	0.454591	4.2326	0.861736	2.46248	1.37272	1.32101	0.108405	8.08059	6.4137	0.956783	4.30437	2.67594	2.18241	1.93761	7.7669	0	4.66206	5.73886	0	10.9164	0	8.70019	0.644024	0.372367	8.56798	2.26373	5.2448	5.30253	0.599099	1.64837	0.300632	2.41135	3.31341	0.117577	0	4.84311	1.54868	5.81067	2.90842	5.55971	6.56487	2.21251	1.21898
2460			0.0220587	1.93544	0	6.44095	3.1976	1.67018	0.288357	2.21086	3.47669	1.84706	25.9894	3.19824	1.82814	13.0708	1.90948	10.7089	0	0.782818	3.10116	0	8.8811	6.38672	0.336363	6.98296	0.0216252	7.93611	2.53409	9.26405	3.84686	2.70555	9.15662	4.33255	2.14647	1.08828	0.22183	2.00429	0.0408478	0	1.51135	4.50515	8.71386	7.31024	6.28825	5.28555	5.5717	0.410674	6.42403
2470			0.486997	0	0	7.41614	1.7017	8.68593	1.577	3.69266	8.41359	0.703816	3.98656	2.59837	0.163822	2.55876	0	2.40617	0.5578	0.061236	2.66023	0.400134	5.25507	1.15952	0.022937	11.5042	0.112937	4.59921	4.8484	3.69319	3.8653	1.0054	0.271937	7.06159	8.10693	1.10744	0.615987	5.36464	2.482	10.3336	0.5743	2.89019	3.41012	4.34756	2.18405	3.22965	3.38278	1.13467	0.318829
2480			9.59456	35.7196	2.64801	3.38054	1.89146	2.3608	1.41057	3.91395	2.77566	0.691413	1.72072	15.2016	0	0.910904	0.0355037	7.30351	5.67284	0	0	0	5.28717	5.1996	2.68604	6.32724	0	6.87242	15.6561	6.5211	3.25248	0.276408	1.2876	2.75757	3.95644	0.925562	0.62141	3.912	0.460448	6.58445	8.03456	1.13038	3.76882	5.4863	10.3719	3.75383	1.74108	0.811096	0
2490			4.41812	9.36982	1.48336	1.58232	3.27703	3.50699	3.4927	2.7372	10.7527	1.50082	3.97906	2.31764	8.04313	2.66466	0	0	2.20201	0	0	0	5.53279	11.5825	2.25493	0.335701	0	6.93376	4.46476	2.68426	2.65446	0.382649	2.42101	5.13987	3.597	1.93337	0.158049	5.01824	0.806533	4.65095	4.90269	3.04389	3.85181	6.41144	7.6106	2.33656	2.62613	1.97006	6.86777
2500			3.56086	6.12943	7.27648	15.9278	4.24235	1.05431	3.74401	2.85267	18.1762	3.14258	4.90545	5.2898	8.31411	1.65926	1.35947	0.0578626	5.3588	0	0	0	3.38709	5.98225	0.444907	4.29618	0	4.11723	6.36193	7.87363	7.59698	0.266434	4.81484	4.72195	0.896857	3.11665	3.68721	3.88391	5.57447	6.83865	1.36017	6.9569	4.46932	3.5915	8.87456	3.91974	0.758403	10.0448	5.09626
2510			6.66591	0	0	3.58957	1.25675	1.51232	0.158533	4.32716	6.02365	1.21305	8.85906	4.83949	12.1433	5.08262	4.92089	3.81407	2.73224	13.193	1.21113	0	5.15156	7.00069	4.19554	2.51959	0.0841022	3.62603	1.42195	3.97025	10.7775	0.966178	1.59519	7.22324	2.22906	0.155009	7.60964	4.44253	5.49449	2.9016	0.0655645	5.23016	0	0.022937	9.9283	3.84252	2.69772	0	6.18926
2520			5.41584	4.39606	0	0.272404	13.8156	1.2146	0	2.38009	3.89904	0.771686	7.54905	10.6	7.85332	14.5579	1.6583	9.29853	1.95247	5.24841	0.910915	0	5.6414	7.76546	11.0128	1.5474	0.022435	3.06975	0.767022	2.48261	2.25192	0.198788	0.169805	5.16157	1.36975	0.148203	1.5132	6.07716	3.62265	0.450186	0	2.8034	0.272753	0	3.66111	8.39949	5.57614	3.77635	3.62206
2530			3.6302	0	0	0	5.81459	2.0525	0	4.05025	0	0.370806	0.101343	0.0414395	1.44416	2.96352	2.01149	13.4453	3.1523	4.46203	0.145974	0	8.46562	5.38282	12.8052	2.44153	0	8.59053	0	2.34008	1.72932	0.46038	0.920095	1.08494	2.11879	0.0402023	0.0205287	4.06377	6.65092	2.82937	0.0221195	1.36042	2.74506	0.319112	8.64714	7.71955	4.47994	6.44439	4.60713
2540			4.03135	0.984129	0	13.4096	8.78003	1.39328	1.82742	5.32341	0	0.663918	1.084	3.59839	1.13358	3.05741	4.61187	2.98065	1.34547	0.0459271	4.84011	0.264935	8.71331	1.62394	4.11458	0.356803	0	3.78663	2.38377	2.40348	1.4378	0.319305	4.17817	4.80739	2.76944	0.306107	0.809858	2.03896	3.32339	0	0	1.63444	4.33973	3.15942	7.70151	5.78344	2.75915	4.6872	5.1031
2550			6.9081	5.966	0	0.127166	0.521973	3.35239	3.27891	2.39257	0.630711	1.50923	0	2.54319	4.34266	1.57635	3.8739	2.24729	1.18337	0	8.08477	0	10.3406	1.18381	0	5.18762	0.401639	7.51815	3.59123	3.54563	0.0202185	0.934741	0.0430482	3.7806	3.3954	0.85787	2.33525	0.431694	5.47851	1.44821	0	1.12793	4.76726	0	4.07821	8.70519	1.76577	0.568813	4.92948
2560			0.818141	2.37632	0	11.8869	5.56686	3.32034	0.19513	0.151551	0	1.52908	0	2.93483	0	1.33603	0	3.52031	3.44761	0.0691888	2.40691	0	4.4834	2.41657	0	8.03842	0	7.87047	2.07852	3.24918	0.713092	0.179346	2.00535	2.35018	2.72567	0.960298	0.411556	6.4938	5.33843	0	0.0945107	0.97005	5.49996	0.95718	4.46603	3.17847	0.716327	0.77444	10.4913
2570			6.39074	5.49442	1.08687	8.36407	0.0431324	1.59362	0.0608539	1.10992	11.9976	2.40787	0	2.95023	0	2.74972	0.0472265	5.31103	1.42507	0.0412208	0.413107	0	5.14623	3.03765	0.0557015	6.3349	0	9.24125	1.20174	1.67849	3.32674	0	6.08217	0.394546	0.825414	0.24016	0.612305	8.03266	4.13189	0.629548	0	0.786909	8.18251	0.0938895	3.81997	9.24275	0.416537	3.00011	5.78496
2580			3.48309	5.19566	0.289495	1.50363	0.391115	0.203509	0.06653	4.12018	5.35618	1.01388	0	5.22196	2.50391	2.91426	0	8.57253	1.78551	14.2805	4.59722	0.0216252	2.0227	1.24603	0.502844	9.74623	0.0910215	3.57229	0.775496	3.81637	4.80331	2.14295	0.208801	2.95636	0	0.755635	0.305009	5.68436	10.0331	1.76683	0.0676882	1.19002	2.74568	0	1.13963	5.73032	2.11345	5.33646	6.4278
2590			1.19812	3.95161	0.988644	6.88509	0	0.15631	0	0	3.62947	1.00295	0	2.85285	0.797405	2.00721	0	3.08622	4.90696	0	2.12612	0.374251	1.08479	1.21834	0	4.65631	0	3.31301	2.92593	1.14754	2.9378	4.17244	6.88733	2.64166	0	0.378029	0.222345	1.43074	2.94985	0.401939	0.0891728	0.463262	4.33878	0	1.06929	10.0209	3.36696	8.06632	0.721667
2600			0.162596	12.2706	0	3.90533	1.35929	1.36182	0.0993151	0.390574	6.22368	2.56894	0	0.571417	2.68206	2.82554	0	4.4412	2.39808	0	0	0	1.05442	6.58278	0	2.03944	0	10.2111	3.23823	2.51479	1.26612	2.53786	7.70533	8.66355	0.385972	0.48422	0.020281	5.2186	0.978719	1.49146	0.30714	0.445179	8.57339	1.87498	6.37057	4.43867	9.41576	2.73011	0.568423
2610			0.586512	0.0229635	0	0	0	2.31486	1.71578	7.43014	9.8489	1.89503	0.125071	0.84986	1.6558	2.15395	0.0454832	0.228827	1.42759	0.160674	1.56345	0.0953888	8.83101	0.632067	0.0211687	12.0051	0.022937	9.62872	4.15723	1.93586	9.1978	3.29449	0.590472	6.85731	0	1.10376	0.0201014	5.80902	3.92095	0.524046	0.0670226	0.979236	4.06984	0.0471146	14.8735	7.67838	5.68584	4.09965	1.50129
2620			0.44734	0	0	2.82012	0	1.37061	4.97679	9.53806	2.64835	0.400811	0.0688906	7.35903	0.0868046	0.970916	0	0	1.42275	0	1.00407	0	8.90465	10.7967	3.51795	1.44152	0	7.07465	0.314243	2.08634	1.08027	6.48016	8.50425	6.85013	0	0.501903	0.0608535	4.95817	6.05966	0.412569	0.067509	0.990895	0.307067	0.022937	2.42961	0.396924	0.789166	8.82931	1.42464
2630			1.84159	0.0458559	0	8.24644	5.68874	0.87361	4.27949	6.38983	1.19792	0.950704	0	3.31145	0.0903401	4.81601	0	8.92827	3.51561	13.8897	5.13524	0	4.31885	9.19959	4.89501	1.74954	0	6.93243	4.28741	1.7106	1.66673	5.44767	0	4.28694	1.13625	0.222971	0.0201884	2.87037	8.20541	7.98014	0.238879	0.721737	0	0	8.58016	4.30873	5.25629	0	1.93685
2640			4.7499	0.030618	0.0229635	4.10332	4.66823	0.880404	0.207554	9.54529	2.7844	1.39346	0	4.03291	0.764046	15.619	0	18.3897	2.44097	2.5334	9.462	0	9.25437	7.03979	0	4.73925	0	10.9259	0.724906	1.46254	1.54652	1.94627	4.57333	5.5142	0	0.460834	0.0213803	2.04631	5.05512	6.74225	0.0991881	2.80266	0.180593	6.36694	5.8112	5.57614	4.14739	0	0.95777
2650			8.79912	6.65102	5.1692	0.752079	8.37274	0.681982	0	2.29939	0	2.18935	0	1.30013	0.395304	9.53142	0	4.04103	1.01643	5.38154	5.2576	0	5.49066	4.41293	0.645946	8.46449	0.022937	6.72228	1.15075	1.87495	7.86939	2.38084	12.1681	2.79153	0	0.195922	0.0729787	1.60215	5.83937	5.79659	0.0433632	2.4012	0.152913	8.27511	3.31325	6.61353	2.30636	0	1.61662
2660			7.71461	8.53334	2.19116	5.79433	0	1.31515	0	0.174098	0	3.18808	0	4.27222	0.815221	4.54591	20.0831	0.485902	6.21718	3.61655	2.64642	0.817041	6.8319	7.66846	3.93101	1.05549	0.569565	3.76806	2.62244	3.21265	4.06911	0.366342	4.26743	9.45756	0	0.589383	0.0610507	0.625691	2.67565	2.11777	0.0409777	0.0218657	2.67377	1.49183	0	4.3978	26.4273	0	1.58455
2670			2.78756	1.34529	0	1.08805	0.0201302	0.929239	0	4.47775	2.0358	2.40952	0	8.61359	2.82725	0	13.934	0.453238	0.790708	0.657394	2.83351	0.383314	1.16056	12.9125	3.38377	0.979715	0	9.59855	0	1.52657	0.269284	2.33192	4.70216	0.129751	0	0.128095	0.0910641	1.4074	1.82045	0	0.128978	1.76801	2.2231	0	1.90746	4.02695	3.85485	0	1.09982
2680			9.01363	0.205968	0	2.79889	0.108079	0.499852	0	4.40611	7.50756	0.630385	0	0.711623	0.298526	0	14.1848	3.79964	0.760885	1.10032	0.788175	0	1.79761	5.47425	2.30985	0.915574	0	3.81304	2.54851	1.14854	1.01091	2.47685	9.75407	3.42453	0.0305826	0.431571	1.01507	4.72602	2.41633	0.022937	0.0889032	2.24832	1.74949	0.111998	9.61622	7.46288	7.42486	2.31971	4.52093
2690			6.42018	1.26071	1.29334	5.70785	0.466864	0.586475	5.70151	2.17905	2.46791	2.42391	0	2.04479	0.656643	0	7.30432	0.406928	3.12012	0	2.33313	2.57256	1.32754	5.38903	0	10.4456	0	2.96689	3.15009	2.66375	1.59606	2.88603	0.460777	3.1832	0	0.947183	1.09202	1.7554	0.745696	0	0.0822227	3.08623	3.13959	0.658706	0.0216252	5.32041	4.47981	3.62562	1.67975
2700			5.3399	0	0.76403	6.9356	0.110176	0.36904	6.12896	4.47647	0.0412208	2.92365	0	7.34526	0.915655	0.459281	1.88464	3.99454	3.12996	0.0484114	3.01702	3.71699	0.50753	1.41043	0	10.781	0	2.59168	1.30687	2.19628	3.3863	1.50419	1.30477	2.55807	0.0409401	0.33935	0.38936	0.589851	2.5474	0	0.0202046	2.66916	3.07366	0	3.0378	14.8537	5.90802	2.23746	3.85678
2710			4.91741	0.410767	0.495422	5.08987	1.56986	0.538179	4.1178	0.0242057	0.256332	3.5363	0	2.71009	9.33251	0	1.65685	0.776418	1.42927	1.65146	0	0	0	7.4061	0.111983	0	0	10.1455	2.92245	7.34594	3.9286	0	1.23351	2.7771	0.183495	0.191359	0.295898	2.10707	3.48086	0	0	1.87012	1.88198	0	5.20632	5.72411	1.56315	4.1598	7.02032
2720			2.22968	2.91355	0	8.3023	4.09729	4.99018	2.77231	2.33519	2.58812	1.62286	0	1.52494	6.11678	0.0229635	2.5022	0.644101	0.334814	0	0	0	0	12.4797	0	1.5398	0	6.08651	3.28616	5.87954	3.52044	0.165248	0	0	2.02253	0.450723	0.159993	4.27179	1.8489	0	0	1.93703	3.91979	0.305826	7.72624	4.79587	0.408906	5.01011	0.941001
2730			0.0405411	22.7281	5.19902	6.21413	2.48522	0.0448658	1.65631	4.00059	8.49067	1.27003	0.0603773	2.99562	1.67666	11.9882	3.29287	0.811593	1.7345	0.333448	0.0535196	0	0.0241777	9.26845	0	11.0083	0.498341	2.72612	1.20182	2.68167	3.36444	0.0587903	2.23311	4.15879	0.291842	0.134046	0.181392	2.81359	1.21359	0	0	2.37487	4.23945	0.459632	12.8109	3.4997	8.0313	0.107633	5.1569
2740			12.9592	16.5866	0	6.22612	3.5557	0.020071	0.830052	3.58581	2.32366	3.53307	0	2.22879	1.35834	1.50205	2.21756	7.20543	0	0.158675	0.0648755	0	0.022937	2.67489	0	1.1504	0.500153	7.96382	0	1.02455	0	0.26954	0.379265	5.54492	0.561759	0.362393	0.0813599	1.48326	1.90526	0	0	3.03705	10.4808	0.18979	16.4265	7.70657	4.5213	1.10151	7.62496
2750			0	3.33376	0	6.46787	9.98958	0.0690397	0.144932	2.24347	2.61649	0.360939	0	3.80847	8.18371	0.0644143	1.51017	0.531616	8.15477	0	0	0	0	10.5166	0	0.2084	0.022937	6.68766	7.25111	1.23473	7.64891	2.58265	0	2.76855	0	0.466669	0	0	1.1612	0.999243	0	1.95432	3.20951	0	7.83287	3.85243	2.19724	7.71403	5.78196
2760			4.78828	0.318176	0	0.45979	7.67196	0.0461859	0.228077	1.86778	3.28649	1.18897	0	4.85243	2.53712	0.0423549	1.63786	2.20752	0.242524	0	2.6569	0	0.0241777	5.67595	0	0.161696	0.451983	7.21002	1.18653	0.321054	3.96588	2.1916	2.48539	4.69877	0.0213353	0.0664683	0.0466726	6.56902	0.226039	0.0674991	0	1.22046	0.768558	2.90219	7.07275	1.08932	0	4.58764	1.37452
2770			3.64459	3.16305	0	5.87558	0.32435	0.0219857	1.90547	0.207064	17.4284	1.49758	2.92625	2.09625	3.62609	0.0663782	1.19047	3.26184	0	0	3.61087	5.99037	0	8.48998	0	7.51514	0	7.25691	0.714098	0.551052	4.61997	0.142117	2.7741	5.65859	0.550459	0.13122	0.708572	1.93506	2.31337	4.71475	0	1.67426	0.129751	0.247546	0.0426827	5.46635	0	0	5.28423
2780			11.1334	12.5109	0	4.22473	0.488662	0.0400509	7.72832	1.71244	1.09543	0	4.6326	6.83168	2.84296	0.193566	0.441106	9.62878	2.0553	0	0.194086	0	0	2.73032	0	2.48453	0.228069	6.28194	0.293066	11.5997	0.288812	1.96527	0.354171	0.423369	0	0.35139	3.7708	2.75561	4.0735	2.01216	0	3.49422	1.63653	0.2825	0	6.2543	1.25565	0	10.5556
2790			0	5.52588	4.19666	6.24424	0.525812	0	1.28401	9.32551	4.79406	0	0	1.25534	0.0874149	0.276701	11.3548	3.09061	0.257843	0.314163	7.75186	1.57413	0.109125	0.198787	0.413268	3.6272	0	5.26136	0	2.25046	0.523719	0	1.10828	4.61459	0.626645	0.205228	0.237883	5.76355	0.0923825	5.5029	0	1.75604	0.112462	0.233032	4.03791	0.0216252	0.284824	0	2.85583
2800			0	17.3037	60.3668	11.5182	0.187009	0.0439684	0.247887	35.0137	12.1504	0	0	4.0425	1.47951	0.163902	0.251499	0.245687	0.785555	1.3992	6.10161	0	0.0241777	5.17978	0	1.98363	0	7.40471	0.0505038	6.5434	1.86551	0.365614	1.47083	5.88303	0.263325	0.951057	0	0.234585	0.201841	4.11562	0	1.86944	5.62175	0.358083	8.90804	11.2544	0.107633	5.81044	1.6587
2810			0.106739	0	0.538065	3.59212	2.5779	0	0.19274	0.214189	5.88859	7.40878	0	2.65415	2.80524	0.171735	0.586858	8.2287	1.16376	1.72459	2.45711	0	0	7.98192	2.19594	15.7125	0	3.71812	0	3.72219	4.02473	2.53648	0	7.14784	0	0.690959	0	3.22233	0.647846	0.603749	0	1.86067	3.47607	1.59787	4.34389	3.0902	0	2.11544	0.740586
2820			5.31846	0	7.00378	3.83766	3.93648	3.27889	0.0606692	0.13243	5.49308	0	0	4.71778	3.26621	1.17203	0	0.172788	1.18645	3.36228	0	0	0.229686	4.08468	0	6.96902	0	5.81195	0	2.01446	7.63303	3.3692	0.262446	6.00738	0.219787	0.105294	0.0795934	0.156711	2.30502	0.045874	0	1.82968	0.981188	0.379283	4.55115	3.39964	0.775427	0.352881	3.57637
2830			6.52904	0	4.3041	0	0.0241152	2.08896	0.996763	4.55032	0.0468508	0	0.16864	0.605349	3.51413	0.72988	0.625727	1.39371	3.28499	0	0.0643117	0	1.65311	4.76501	0	4.48186	0	6.11	2.58337	0.843979	6.7493	3.14847	3.04999	4.27004	1.6626	0.105179	1.16811	0.0412666	0.127106	0.229935	0.022797	0.989278	10.6062	0.0837035	11.3506	3.9974	1.23277	0.0534429	0.607919
2840			2.45163	0.175248	9.13083	6.91128	0.0436569	3.63052	2.87089	9.93538	0.431479	0	0	0.944077	2.3174	4.40306	8.10842	0.254287	10.0241	0.147071	0.237011	0	0.52324	3.16863	0	0.13852	0	1.38996	0	13.1047	8.77965	2.58402	8.69043	8.94213	0.874044	0.0434368	0.209052	0.398677	0.0819034	0.0248768	0.0202796	3.34252	5.44837	0.022937	6.71789	5.03037	2.0253	0	7.83901
2850			1.26019	7.29027	1.23222	6.30652	0	3.48529	2.25927	17.5778	1.44115	0.281371	0	3.72263	0	1.44887	4.29512	2.9183	0	0.0229635	0	0	2.02737	0	0	0.0305826	0	3.77042	0	4.43517	5.11875	0	4.1253	9.21499	0.0305826	0.135401	0.0849586	0.924534	0.34911	0.152913	0.0210154	3.57659	3.98967	0.629713	7.66767	8.33501	5.99739	0	1.7638
2860			12.4211	1.50083	1.01313	7.1456	0.0276828	2.0071	2.05171	0.963167	0.0459271	0	0	9.07858	0	7.50876	1.30772	0.7056	0	0	8.29523	0.0275668	4.6586	0.543207	0.32415	7.56553	0	4.86206	0	1.53254	1.14484	0.552366	2.64099	7.53165	0	0.21924	1.55663	0.105488	0.6653	0	0.0855342	0.884156	6.71607	2.91999	6.6244	4.83934	2.44056	3.83077	1.16947
2870			6.12143	0	6.52781	1.27199	0.117982	1.74556	0.0858787	0	18.8624	0.323791	0	2.87292	0	1.36275	3.07191	3.6322	0	0	0.747682	2.37701	6.11944	4.31046	0	8.248	0	2.43404	0.0535196	5.02638	3.93688	11.823	0.292565	16.7928	3.49225	0	0.442705	0.745507	1.45722	0.0543211	0	4.96959	4.77449	16.7656	4.6141	10.8936	1.15627	5.7659	4.80394
2880			4.75094	10.2257	0	3.36054	0	1.07418	0.0447307	1.63603	6.96304	1.33436	0	3.46351	2.70807	0.958096	0	3.06581	0	0	1.58208	1.55016	0	0.913143	0	3.99213	0	4.76145	0	3.67182	3.33312	2.01973	2.22645	0	5.60171	0.0659915	0.296729	4.20911	5.83012	0	0	3.14707	2.08245	10.8667	6.00583	4.03844	2.87793	3.39576	3.54384
2890			3.40267	0.162813	0.137781	8.51088	0	7.9672	0.861443	10.1017	1.2909	1.11426	0	0.105093	1.41764	23.6916	0	2.72399	0	1.06875	3.93918	0.214078	0.219726	2.8543	0	4.96782	0.0459038	1.36513	0.832413	3.7789	2.94596	0.989221	0.107731	5.62488	1.90713	0	0.229357	0.917645	3.25464	0.149182	0.0410848	3.18247	2.94418	5.04629	8.71253	3.27988	0	0	9.76647
2900			7.36832	5.63176	0.387307	0	0	2.30909	2.0266	7.10672	0	0	0	4.22838	6.09863	5.97522	0	1.43045	0	3.24877	0.31037	0	0.24617	2.20879	0	3.81143	0	3.8665	0	4.86637	10.3808	1.76618	0.494103	5.34537	1.32283	0.0201141	0.163171	6.36594	15.8669	0.220147	0	7.08733	0	0.0636918	8.90879	2.25685	1.2937	0	8.84611
2910			3.19756	10.8313	1.75699	1.02846	2.73871	2.19627	1.74257	3.08756	0.0552137	0	0.101332	0.765831	2.72376	5.22588	2.29397	1.60218	0	0.589902	0.573785	2.13822	4.64868	2.06794	0	4.12658	0.0688109	0.861488	0.669616	6.70193	0.440161	3.74177	0	0.566252	2.69381	0	4.34657	6.70423	4.56664	0	0	4.81566	0.82395	0.95714	2.74753	5.53825	8.06062	9.22374	2.50056
2920			5.66491	17.6371	0.316366	1.65393	0	2.27704	1.45443	5.47656	9.64049	0	0	1.36431	4.12267	7.15395	0	6.5768	0	0.0202221	5.62555	4.09326	8.42562	0.735398	0	10.6571	0	9.51815	0.767876	5.59776	0.068926	5.68674	0.666886	0	1.2288	0.0854053	0	0.623096	3.34842	0	0	4.20361	11.4208	2.54061	6.07922	3.45905	15.5322	10.3274	5.83297
2930			4.88676	0	1.77574	7.18769	0	2.29249	2.02433	4.17235	17.1862	0.374573	0	8.39442	3.07128	6.77675	0.542926	21.8327	0	0.120507	9.68146	15.7227	1.07033	7.63556	0	6.09105	0.0774332	7.94781	0	7.65976	3.88126	2.32055	5.78657	0.0917478	2.2246	0.0241609	0	3.98826	3.09765	1.83711	0.0402302	3.28947	1.11494	3.36661	10.1784	13.4862	9.14742	0	6.98966
2940			5.38862	1.58604	4.4699	11.4506	2.14296	1.17023	2.66808	3.82233	0.912463	0	0	7.42622	0	7.78437	0	14.339	0.763131	0	6.4	5.77765	3.26012	8.55238	0	3.12462	0.335346	4.34712	0.0305826	4.03228	4.14585	3.00814	4.62788	0.022937	0.445896	0	0.282903	5.48298	2.00337	0.100634	0	0.134222	5.07266	2.34583	5.66052	3.86953	3.78208	0	3.68799
2950			1.39142	2.41965	2.04093	10.7447	6.20528	2.27745	3.09449	9.60833	0	0.0484114	0	8.19023	0	0	0.172024	19.0778	0.34413	8.39311	7.48417	9.26921	0.87881	8.59121	0	3.8089	0	2.97354	0.701361	6.6795	1.78377	1.05565	4.68824	0	0.458572	0	0	2.06192	1.77661	2.97747	0.0422482	1.4886	2.91669	11.6988	5.18725	5.45376	3.85343	0	1.39942
2960			4.40522	0.293499	0	4.44344	3.25658	1.17539	0.292315	2.95148	0	0	0	2.3264	4.13541	6.8984	0	8.09541	0.289971	0.192419	9.55079	5.79693	0.417425	3.4316	0.0917478	4.81315	0.175788	1.13656	0.138679	4.1473	3.0647	1.59554	1.32912	2.50607	0.088309	0.0201591	0.240174	1.31536	7.96809	0.212488	0	3.71441	5.43886	3.68751	7.21377	3.19778	7.1865	10.3717	4.23661
2970			1.23823	0.383649	2.23836	9.22437	1.58305	0.847002	0.065927	4.84381	2.35772	0	0	1.15605	5.62806	0.324268	2.38788	13.3658	5.58943	0	7.84529	0.208217	0.0617592	7.09961	0.0694261	7.25253	0.243122	9.6321	1.71426	2.11898	2.42324	0.592531	7.87549	0.301561	1.323	0.243732	0.968579	2.52851	3.9064	1.62314	0	0.352269	3.98307	0.0458739	0	7.04209	2.1508	8.45084	0
2980			2.66164	2.9749	9.33296	8.02808	1.03333	0.730885	1.64853	25.8998	8.87314	1.55036	0.628062	1.47132	1.90297	0.89107	3.67836	5.51943	11.6065	0.600481	8.55755	0	0	5.19389	4.07776	1.90075	0	1.52107	0.0315238	2.16583	1.55121	1.04326	4.68271	2.8016	1.5596	0.0417107	0.0408107	2.01792	0.314938	10.7692	0	0.150494	9.72136	3.25511	0	2.93396	6.00516	5.29172	0.145267
2990			11.8528	11.9159	44.513	2.43508	2.27152	5.62443	3.13971	7.23538	6.82626	6.97124	7.03231	1.84237	11.268	1.90134	1.84935	4.54513	8.64857	4.11354	2.37571	0	0	5.75721	0	1.96249	0	1.67032	0.0993935	2.03848	2.96759	2.00878	10.6789	11.777	3.81263	0.0201224	0.0217775	0.0419985	0.678959	6.00658	0	2.2307	2.2356	3.45171	0.0984559	5.69434	5.35713	7.72208	2.5664
3000			10.4102	4.5892	50.0033	6.06309	2.9562	3.21068	5.56665	39.8518	13.0403	4.07381	8.64833	6.76066	11.58	6.82848	5.70614	6.84115	11.3458	12.3758	0.508524	0	0	0	0.0483554	0	0	5.40228	0	6.06653	6.08678	1.46114	6.16195	6.78494	37.3275	0.0854623	0	0.496739	5.50469	1.36737	0	2.292	1.88067	2.79946	0.0764565	5.51902	3.46675	0	3.23834
3010			4.12394	1.76974	65.4929	5.19593	1.84634	3.63071	6.03752	1.3412	0.0229635	11.7177	19.1809	3.11486	6.22413	8.05096	8.88807	0	5.20591	7.11447	10.2353	0.0806525	3.14513	4.293	1.22855	4.50047	0.665237	5.97495	0.515455	4.00465	2.0269	1.86274	7.2368	6.08464	0.810403	0.811651	2.39382	1.34068	0.326308	3.26824	0	0.747541	1.71421	0.893866	0.168204	5.0129	0.676638	2.27751	8.86735
3020			7.03026	8.89897	70.9069	6.35065	2.91596	3.50244	2.76987	4.69293	0	9.52726	18.2508	2.25762	11.246	6.58451	5.69928	6.26531	11.2319	11.9743	8.01153	0.521631	3.96705	5.01741	0	1.6288	0	3.364	1.31873	2.83425	1.46483	0.514608	5.91273	10.0862	0.805299	1.11619	2.0608	0.315507	0.454826	8.72724	0.881196	0.0826743	2.8957	1.82544	1.75424	1.28944	0.0917478	0.0305826	4.1806
3030			5.8482	6.39763	70.5877	9.46319	1.24046	3.94889	6.20134	0.0535816	1.55124	5.73375	13.882	2.76132	5.96984	8.29736	5.03558	5.56604	14.4452	0	3.70093	0	0.419445	5.71124	0.022937	7.96483	0	1.32322	3.55938	4.14002	0.193906	0	8.47656	3.7176	0.61378	0.913667	1.79936	0.950105	1.94796	8.92815	2.23238	3.67201	3.99717	11.0752	3.00249	5.07963	0.0455337	0	5.3088
3040			9.42414	9.52581	69.713	6.16297	1.53774	5.58648	4.89169	0.0612361	0.107163	10.1456	2.72723	4.33711	8.36479	24.165	2.69921	0.0216502	11.5495	8.274	2.41243	0	0.783415	8.36986	0	2.03435	0.463502	4.33878	0.966459	2.84699	0.737871	1.99276	1.31766	0.312754	1.37756	0.585651	0.369999	2.54713	1.83822	4.8979	7.97387	4.82343	4.04711	3.51798	0	9.08727	1.76169	7.31494	6.12815
3050			3.82639	4.63884	71.434	19.0459	1.74167	4.41568	5.20591	0.0229635	0	8.12178	2.5736	7.66836	16.0586	4.55215	2.71711	0	18.3632	4.41691	2.25158	0	6.60747	7.56029	0	9.8782	0.022937	9.26719	0.0248768	3.23697	0.498017	1.47424	2.90647	0	0.329095	0.743737	0.354859	1.23632	11.141	9.87956	5.20754	7.16705	3.7414	0.022937	4.54853	5.57778	20.2799	18.9254	6.35754
3060			4.67395	14.659	62.8961	7.87563	3.33536	1.6156	5.10919	0	4.31907	8.66146	7.71089	10.2473	6.85966	3.20485	3.8264	3.46818	16.1672	12.1087	5.10472	3.85978	5.93572	3.13564	2.40079	1.71717	0	5.09767	0.272549	3.30821	0.51002	3.73824	0.4041	10.1202	2.33683	0	0.412323	6.79317	2.41177	7.34736	4.21078	6.61328	3.75858	2.05267	7.92742	4.68769	6.15198	7.90761	4.64904
3070			5.95471	7.38155	79.8405	16.3843	7.12023	0.105752	6.61019	0.0672411	0.850121	5.15303	0.161707	14.1292	4.76687	12.6462	9.39952	14.0409	9.24323	10.9625	0	0	16.4295	6.3362	0.304503	0.133109	0	7.56214	1.1231	9.24249	0.278271	3.20488	5.60125	7.96846	3.60915	0.129878	0.134093	6.46	1.81304	10.0668	0.841407	7.13924	7.3266	1.61305	9.67647	3.11568	6.599	10.596	8.87151
3080			10.8293	7.44241	71.0322	16.9953	2.39605	0.94071	8.79599	4.7451	7.38459	6.26163	0.111798	36.6732	4.01917	15.2193	5.04947	8.77305	5.19614	4.99222	0.0275668	0.0779267	9.28012	5.07313	0.281369	15.7092	0.613384	10.3121	2.15953	6.10705	0.0699537	10.3244	9.64567	3.4762	3.56278	1.83657	2.31972	7.53987	3.07005	9.29872	4.25789	3.20017	6.92966	0.184889	1.33065	5.08349	5.01805	11.8452	9.43706
3090			4.11437	11.7424	84.7986	7.72443	3.7451	4.95878	6.32055	4.14697	0.308637	9.44109	0	61.2475	7.52379	15.2111	1.94687	3.43031	7.55789	6.13734	0	0	7.13969	14.0986	0	10.5878	0.968081	8.04626	0.956884	0.973882	0.135415	4.082	9.51099	8.17235	3.88783	0.248189	0.376188	2.97292	0.111322	10.2099	6.74289	3.94963	0.652677	0	4.10996	3.60656	9.69195	5.72954	5.95349
3100			5.14561	12.0533	69.6757	7.64087	8.34939	2.8426	6.03094	3.11581	18.2139	3.14576	0.312118	4.75872	7.8795	4.46031	9.28081	5.35451	8.91321	4.41505	6.90992	3.07044	6.49868	8.7547	0.432146	14.6576	3.12379	4.87761	5.09842	10.3383	0.641317	4.32002	8.61651	7.97047	2.03343	3.04518	0.277054	3.31785	0.191905	6.89341	5.44317	10.6564	2.77534	0.433797	11.9024	1.04174	4.17059	0	0.876457
3110			26.7574	25.6329	68.1128	8.28338	9.44506	7.40405	13.292	2.11399	20.7551	8.84933	6.11985	7.73156	43.3305	1.39859	5.82442	7.46292	11.5053	8.10934	9.9881	10.9122	3.58608	11.5783	6.46207	28.7711	3.06906	8.31799	0.415121	3.34208	1.9852	1.42732	3.6887	12.6111	7.27785	1.03434	0.0209886	2.33716	3.59738	10.5757	17.9223	11.1092	1.08315	0	6.0645	11.7702	1.0733	4.94176	5.55857
3120			45.3872	11.6525	87.5543	3.00348	3.22626	10.3654	6.29923	2.21841	1.65628	10.2039	0.984235	1.95389	36.1662	6.35219	2.76368	36.2194	9.44772	18.1262	3.02579	17.8096	6.51206	7.88023	0	31.1094	2.52012	6.47575	2.30951	12.2723	7.17476	1.92118	6.72508	5.0749	2.70146	0	0.0621875	1.4526	6.42258	6.78705	3.19052	2.92063	1.45692	0.922967	8.08347	3.98743	4.81362	0.0445622	0
3130			22.0183	16.4317	87.6173	5.21914	6.23789	2.57417	2.96746	5.96966	13.7335	9.10933	8.53478	0.732342	9.06381	30.0088	5.34643	59.3009	16.392	18.1256	5.0896	0.359547	11.9265	3.91291	7.77426	0.634878	2.95762	3.40185	8.12029	2.5094	7.98202	0.229231	3.63387	5.61764	4.55568	1.93016	0.0202784	6.44763	4.13715	7.88806	12.8813	2.67165	0.74625	1.72881	12.0233	2.96485	12.7495	15.1003	8.04015
3140			27.353	14.7365	83.0625	3.9399	4.63739	5.33729	3.84988	13.5843	14.827	8.10628	4.84114	3.83323	13.3666	36.5284	8.14698	58.5321	10.8244	10.7806	1.88934	3.62183	0.506556	4.42957	5.27825	17.3411	18.3053	9.07066	9.62632	7.73302	9.6999	0.291457	4.57581	8.81151	10.9784	2.70164	0	7.20153	2.57982	7.09307	2.36014	2.24518	1.20075	2.99207	6.2636	5.83697	10.8424	5.66975	6.87812
3150			21.2365	17.3287	84.5032	20.6255	8.81846	12.4749	1.87471	8.81795	19.3904	35.6524	12.2265	16.197	49.8683	23.4194	8.79728	23.8464	14.5131	18.0484	2.54488	6.25552	2.91918	6.61571	5.51627	6.98663	12.6008	8.11212	11.1954	8.56489	7.7167	2.20847	7.86702	6.49784	5.2671	0.801976	0.954402	3.70219	0.368647	6.51585	8.55579	0	2.65665	11.5851	3.15951	7.05231	5.18243	6.0804	4.21015
3160			46.5284	22.8851	80.0133	27.4141	18.4663	66.8585	11.2156	4.6357	21.082	2.33062	13.3856	19.262	13.8157	31.2892	27.6216	34.149	10.407	11.4327	1.84591	7.50106	6.12054	5.09137	6.81395	3.50348	4.55484	8.14604	4.66952	5.04436	2.14968	0.146209	3.7113	5.75163	6.25251	1.57446	8.37017	2.90422	3.70131	6.23405	12.2125	4.27453	3.52855	5.46853	7.79217	2.40169	8.97101	0	8.45294
3170			28.0484	23.8095	88.9683	21.5294	29.9594	46.4715	15.3935	9.02333	18.6388	10.1179	12.6186	12.2315	4.70736	18.2232	14.0788	41.2074	5.18866	10.9974	5.99488	1.97467	5.56966	6.3103	10.6611	4.58716	5.76759	6.20138	1.95983	3.29958	5.15926	2.23971	15.7549	6.24569	4.30562	1.76599	3.20273	3.06473	6.48259	3.1991	24.7382	3.82853	3.16889	8.89087	4.97588	6.26394	5.60639	10.2257	6.10215
3180			21.9806	15.3314	91.486	4.66211	9.26486	44.8765	8.52839	5.4082	21.8673	21.6415	11.5853	15.4587	8.23453	19.7309	4.86582	44.7955	10.4451	10.4806	4.40838	16.3333	12.9273	4.30807	13.7812	12.5247	0.871927	11.9099	3.77404	3.71483	0.505187	1.84872	6.45948	1.823	2.48733	6.67317	9.39313	6.14234	8.07092	8.90245	10.8081	2.71996	8.81374	5.33335	5.28639	5.51656	7.76929	0	0.0710906
3190			36.1702	20.5245	101.417	10.2793	10.9276	37.0505	7.84325	6.4448	25.8882	25.9951	9.19333	21.3427	12.9697	20.6659	3.60887	23.643	15.9915	35.2362	2.79288	3.17597	13.0049	3.71898	2.31698	5.13901	7.59276	13.291	7.8313	5.25344	3.72499	1.65064	7.49315	3.98849	3.70114	9.82227	1.14745	1.09837	5.12826	5.45852	11.5789	0.0707068	2.66835	5.11166	3.89129	7.22906	7.07837	0.604761	3.57618
3200			30.0497	4.72193	108.532	12.0641	13.5533	15.5455	6.39945	21.298	13.2761	25.7804	12.6469	20.511	41.1881	18.8919	3.216	28.2106	9.4555	11.0292	9.38134	4.03767	8.72045	4.85863	5.83212	5.54781	14.7529	11.7488	11.8628	5.73501	6.31923	2.18908	5.45	4.89762	3.73855	10.8665	0.485747	2.78573	5.9956	7.21294	6.7184	3.57872	7.18165	11.1867	5.96645	3.81131	10.3112	5.77247	3.875
3210			8.25179	8.47642	75.4623	11.4462	8.51473	13.8837	5.1883	64.8475	10.3484	8.11951	11.7409	9.47773	20.5815	10.2463	2.86038	16.9059	7.90094	7.44668	8.92564	14.7646	12.9364	2.47414	0	5.18091	4.43381	10.6281	7.89045	6.0217	7.00665	2.39292	1.61077	6.74864	1.37862	9.55258	0.263826	0.209357	6.62203	8.38585	16.8089	7.12233	4.78005	8.85905	2.97483	4.36394	3.09402	0.205919	3.87264
3220			8.34496	13.3276	101.929	25.0641	5.99639	2.90653	17.3335	40.5126	16.2452	10.1676	12.7349	4.74824	13.9081	11.4328	7.17225	14.0543	13.7269	11.9127	6.39118	17.1018	11.5481	8.4844	6.0646	6.38464	7.68454	9.74456	5.63903	6.40677	6.45436	8.86919	5.03256	7.72306	1.04079	4.48724	0.0405654	1.31759	5.19162	5.86858	10.8589	1.34163	9.484	8.87566	8.84038	9.85539	6.94867	0.828794	8.10692
3230			26.968	16.9155	105.275	4.3308	7.76425	19.9414	9.00988	34.2852	11.6175	11.8484	21.0466	17.3732	10.8876	18.1252	9.09772	6.23811	14.7318	10.7047	4.78841	0	9.45965	7.14771	6.00056	10.4116	3.79652	6.67497	4.97127	5.50824	0.897578	4.98489	4.76387	8.06339	1.16273	3.6274	0	0.557127	11.0149	10.0033	13.8724	3.33146	6.90026	9.02105	8.66522	3.53824	3.26849	4.09324	6.69732
3240			29.903	9.90657	91.0804	1.70874	9.476	33.8957	3.32782	56.9797	12.6333	11.9138	17.0636	13.8201	10.2388	14.4261	2.5169	17.357	13.8171	10.3254	11.4972	3.27955	11.5141	8.44432	7.02915	8.34595	13.4254	7.18406	5.73649	9.51917	3.19953	3.70515	4.7555	4.26314	3.55308	12.8674	8.88109	2.01826	7.66491	8.68682	3.93783	7.02535	5.20048	7.17702	7.11498	6.69723	11.4129	0.247571	7.25856
3250			27.1102	8.76969	88.8728	8.18872	6.53528	23.8288	6.67676	26.2609	11.0716	5.96694	13.8813	36.4606	15.7159	21.4455	4.32054	14.6652	7.55439	11.4141	11.4972	18.4952	17.2224	12.8493	8.21454	11.2945	13.4414	6.48656	7.68565	14.9644	9.53988	6.12613	10.7247	7.80212	18.266	11.2311	16.6879	2.96699	3.91784	7.96238	8.55031	5.56621	3.96429	9.23818	11.3259	12.0644	9.99872	9.80038	7.23358
3260			31.882	32.1733	84.4317	4.99975	5.66305	10.0131	6.16838	0	14.6671	11.0206	17.9858	16.2487	21.7042	10.5085	11.0374	19.7884	18.3687	12.1172	6.49552	5.19207	8.654	10.6414	7.68753	0.625092	0.149241	8.27248	5.67299	5.73374	6.92443	5.36578	7.65098	9.81028	10.7965	10.724	0.327997	9.64805	5.05571	12.7895	4.75883	7.85179	6.11364	20.0341	8.00964	9.41979	23.0615	0	5.97223
3270			42.3802	23.5912	94.5231	12.1207	7.27809	12.9745	5.1486	4.23419	18.2754	14.7623	20.1853	5.72216	22.6658	8.60468	3.30566	14.7011	14.2995	11.1269	5.53092	3.95271	10.7815	6.92061	5.80892	2.92623	0.842664	22.9632	7.44115	6.72711	9.58179	4.85195	8.97848	15.2902	7.3632	8.97958	0.626154	2.42576	4.9379	6.78175	4.73171	6.84003	6.67404	9.80613	5.27601	4.27172	5.56696	0.0699805	7.18571
3280			40.9526	13.5441	103.256	16.1207	4.9795	14.1231	5.09379	16.8841	12.2992	9.01754	15.8388	6.68087	24.8429	10.3485	4.37216	36.902	16.414	9.19435	5.17556	0.196333	15.5621	13.2892	5.56822	6.25825	0.685334	8.15229	15.0762	5.44954	4.10612	4.84302	8.61144	13.0526	9.63326	11.4322	4.9999	7.71825	8.63933	7.17062	3.53136	9.36747	15.7732	10.5189	10.0526	20.0287	5.33051	12.754	6.07071
3290			21.1131	22.263	79.6385	11.6762	9.08205	8.48449	8.61206	12.2735	23.6288	17.8248	17.9905	9.34085	9.67187	12.0044	9.52928	47.1057	14.8465	7.91086	7.62297	0.176847	7.00082	10.8326	7.54968	7.11128	4.13893	4.08278	6.44019	8.21736	7.04738	3.95298	8.88554	5.25459	3.81452	4.55108	1.42657	5.55145	6.52909	6.18451	5.00839	1.23453	1.76077	8.55447	1.59144	9.10226	10.5627	14.1628	9.69416
3300			0.0611589	28.8828	77.7596	9.28943	10.8445	8.92561	5.57506	17.8704	33.1101	9.53013	5.31229	14.3447	12.8279	30.7467	7.81841	65.1919	10.666	9.9131	7.95176	4.96394	12.5947	11.083	0.131217	7.10647	5.55085	4.86676	6.83321	8.78744	3.69782	3.95889	7.06318	10.4537	7.02698	3.937	0.98347	1.48065	3.59155	5.50215	7.42209	2.17766	3.60919	7.96683	7.60018	11.4902	22.8954	2.64465	6.27835
3310			4.85825	63.4279	117.595	15.1895	14.3382	7.54762	5.90314	21.2916	15.2121	13.83	5.55082	16.2462	13.0971	22.9651	9.31331	68.8187	28.8401	8.56745	5.99846	24.8028	5.90237	5.66051	0.686152	6.11952	10.9259	14.7656	11.5537	8.3115	9.02769	2.81274	18.4607	11.2232	7.95331	7.08307	1.77025	1.44824	10.2439	10.6592	11.8028	4.63821	3.56222	8.5826	10.6246	9.22773	15.2357	0	8.81271
3320			10.3721	11.1482	119.324	18.1469	6.87709	15.7379	7.41219	24.6821	18.6834	7.90107	7.77147	6.24601	16.0877	22.0307	13.1965	52.1487	22.1274	13.1695	9.7629	5.5284	13.9573	7.29139	1.55962	13.7464	3.01578	14.982	7.31625	4.96243	6.68065	8.03551	9.98628	8.54658	12.7163	10.5525	11.9209	5.76636	9.44685	5.41969	8.24789	0.476018	2.91301	12.5492	0.0505038	7.44273	22.0411	0	4.67443
3330			45.5915	30.1364	119.595	18.693	7.39388	9.33051	10.3026	20.947	11.6232	9.42858	4.08809	7.03698	18.94	27.5055	6.57584	44.8079	10.2711	10.439	5.97009	1.08939	8.15006	4.88637	10.2799	12.627	7.57866	7.40554	2.25123	6.19981	10.6607	4.01152	12.6512	7.46048	7.38866	7.08825	1.03349	7.61648	4.91835	5.1838	9.87281	0.198033	15.3566	12.2554	8.24374	7.6942	5.25388		5.92172
3340			54.6058	59.1606	108.37	25.9358	6.0522	7.61988	3.61586	2.37103	8.45118	5.46943	15.094	6.64449	17.7807	27.0793	11.4949	17.3443	30.7315	9.68967	7.55303	4.57508	2.24451	7.54596	3.58337	11.5655	9.81559	9.89263	11.2406	7.82663	8.35403	5.15202	11.494	4.54209	7.48981	10.046	1.00423	10.5571	4.5989	11.3747	6.63131	6.81202	36.6404	10.3731	4.23862	8.58846	8.03162	18.29	8.68103
3350			63.331	43.0189	128.685	15.3314	10.3293	11.525	6.5104	15.0309	8.43492	12.6369	19.5422	13.7564	10.8529	31.2356	8.69215	16.9589	29.6837	12.183	5.60427	9.35303	7.74196	4.87603	0	5.47887	15.6767	8.28076	11.0757	5.5763	7.92606	5.71748	7.42376	4.04481	8.46045	3.33685	15.9265	5.24888	5.80179	11.1043	7.80849	5.43187	7.63232	9.42899	7.52735	10.7645	10.4111	10.2628	4.11365
3360			58.9144	32.3518	118.876	18.1894	10.0829	6.91363	9.26084	33.9395	8.60478	12.7972	14.7586	26.5226	8.93528	47.5468	2.51498	14.4157	20.4662	10.392	9.00192	6.84628	13.2752	9.74547	5.65941	6.87638	13.8545	15.6886	6.8427	7.13529	3.62718	3.31021	6.1091	8.36413	5.73182	8.84725	3.63371	7.78775	7.96019	10.2119	6.92934	14.165	5.29872	15.75	6.72073	9.0437	13.5505	6.62303	6.76135
3370			60.5359	2.73925	114.5	21.8856	7.87218	16.5197	7.9844	13.9753	5.1832	7.25672	11.5827	7.75108	9.20728	56.4845	11.0047	13.3345	18.0497	10.1926	9.02884	10.2877	9.74578	7.02243	1.87922	8.76454	9.49342	17.2732	4.74095	8.81112	7.61799	3.5278	12.2326	9.30551	3.05555	10.4785	0.198985	5.11219	9.74592	12.9193	8.97371	3.06764	3.29703	10.3268	6.0305	5.53049	21.3145	0.305112	7.34762
3380			55.9275	48.2157	113.035	23.3276	10.2127	7.82819	5.89657	10.3993	12.396	19.8727	11.0543	8.12116	14.3388	67.1374	19.8907	14.7077	19.3855	17.8862	13.3989	0	8.03693	9.7136	5.57437	5.44715	9.91117	13.5562	7.7869	4.59382	7.77491	3.54044	17.7981	7.24046	10.7934	5.76363	0.88215	7.98605	6.82258	7.75809	10.2857	5.60783	4.57838	9.89886	3.11001	6.7872	14.1139	0	10.075
3390			41.488	71.2558	98.3875	11.5857	12.0878	21.8351	7.28806	20.0776	16.1427	25.565	6.35992	24.8456	10.8569	68.7514	10.6094	13.0451	22.7656	19.0093	13.0243	17.1016	3.07062	5.49966	6.40491	6.72136	22.5545	9.3528	3.40946	7.44292	2.24061	1.91158	9.707	7.55169	9.57132	8.45511	21.9689	2.72505	7.65087	9.31373	6.4632	3.65238	3.81821	12.6685	7.88011	5.80663	8.63773	12.9197	5.42561
3400			17.5439	5.38243	106.003	20.9171	3.96112	40.5371	6.6131	10.4752	11.1348	13.775	6.99185	22.637	9.23827	71.3562	15.0178	12.5159	16.1441	14.038	6.2652	8.4989	9.86215	9.1501	1.92693	12.0504	6.4096	8.21854	9.24798	13.4535	0.227663	5.22025	8.99726	3.95597	6.62656	3.93327	0.104678	8.77011	6.12296	6.81407	3.66404	3.63599	3.61834	7.78145	4.0325	13.8546	9.20212	13.1862	10.9659
3410			5.62012	36.1009	128.807	13.6338	10.912	20.4936	4.3986	27.4464	10.3627	14.6268	9.53927	41.7342	9.53859	59.1448	8.20439	22.2572	18.3627	9.29541	7.30322	0.103001	10.7471	11.2943	4.27625	6.45534	4.97097	6.42908	9.56041	6.59329	0	4.74163	7.48309	12.4375	6.12719	4.19777	0.229762	5.53218	5.38456	5.15667	17.3872	2.76126	12.5156	10.2371	7.34155	8.74006	10.6556	10.5924	5.65806
3420			3.38613	80.4971	113.364	7.73296	9.81337	8.49754	4.6879	16.4317	12.3636	4.97685	12.006	12.4798	13.0069	63.6137	8.15521	10.3004	12.4998	18.555	9.00369	0	12.5188	13.0249	0.35414	4.11402	0.285912	7.82686	8.10518	8.29744	0	4.91188	18.2365	15.3156	6.21337	6.98112	3.03092	8.38453	4.45707	9.68227	5.13135	6.36053	35.731	7.48476	8.66781	8.68819	11.8797	3.59111	7.24334
3430			5.01624	35.8939	102.934	5.87598	9.16947	6.43267	6.35029	23.9385	11.1941	11.7633	16.5118	9.31897	16.3653	60.627	18.6618	24.8938	13.0444	5.36586	10.1881	1.67441	12.2156	10.2138	0.190206	11.0809	12.6308	11.1199	7.02192	10.3149	0.0305826	4.14026	6.87611	6.96402	9.5677	11.3929	4.17764	2.0261	4.88203	12.2099	5.28	2.73553	7.97594	9.22756	1.7186	9.18228	3.43542	15.3837	8.8315
3440			4.92194	58.153	111.355	9.61544	11.2725	22.8186	5.73966	30.5742	20.3253	7.8856	7.168	3.70824	16.5682	44.6052	7.74023	16.0289	15.7231	11.886	8.35081	0	4.94436	7.69817	4.53104	11.1308	9.2929	10.2589	8.54064	4.50363	1.63393	4.30323	6.59525	6.43892	7.62396	5.9086	0.278324	3.78271	9.67377	9.96664	17.2091	4.18786	5.89507	11.6586	9.71977	4.25564	10.3676	1.94094	13.944
3450			11.7495	90.0234	108.893	9.32193	8.85211	8.93804	5.45626	19.0866	6.41827	7.37049	8.19484	4.99043	15.7698	55.4688	7.06461	29.3298	15.1587	8.32303	4.7081	0.754437	3.96799	6.89929	5.92394	8.37335	10.0171	10.5711	7.53129	3.50854	10.6535	6.32816	8.99563	11.4105	3.85529	5.38298	0.230431	2.79509	11.2941	9.33416	11.686	5.12961	5.59017	13.5307	14.684	9.97693	15.9555	21.2782	3.29823
3460			6.8616	17.658	118.551	9.53465	16.5121	7.15324	6.4349	21.2658	1.08586	6.00732	5.06896	6.44374	15.5962	66.0824	4.40521	44.7368	11.3996	14.5524	12.5821	11.4847	5.30375	9.57778	9.85718	5.53506	7.46599	16.0843	8.33741	8.88622	2.89272	5.86834	16.0028	5.3665	6.76912	6.20392	3.20716	8.26294	4.45041	8.67032	3.49984	5.08192	6.83069	12.1621	3.08929	9.32404	16.3252	1.60456	8.23453
3470			6.85719	18.268	118.764	3.50669	13.221	8.03993	10.3242	9.18245	3.80695	11.6171	13.3767	9.06813	13.7758	67.3675	2.8282	55.4697	13.5699	18.1818	7.67518	0	0.0458739	7.4875	5.34724	6.73099	8.42529	8.73417	5.58053	8.99954	0.226528	6.86418	8.72696	3.80301	6.52201	6.52307	2.07599	9.0671	8.47397	11.9362	9.62936	3.66857	6.6635	13.2411	4.47136	13.8101	9.12892	4.62793	9.53878
3480			4.9671	21.5152	130.061	19.6616	5.9702	13.5157	10.039	18.1086	3.28518	14.9873	13.4745	28.5405	17.6823	72.7433	24.5525	40.4493	20.2586	16.2694	10.3322	0.680866	10.3228	6.81605	12.0057	6.57742	3.6765	12.7165	12.2124	2.53622	1.47396	6.25726	13.7502	7.11617	4.81464	5.35615	0.249484	6.61342	10.8304	6.95828	3.63459	0.956776	8.15949	9.79384	4.86584	6.72617	7.0708	2.65783	5.02669
3490			2.44884	30.4526	145.013	11.8036	9.12053	20.5589	14.4332	13.6692	28.0763	13.5794	10.924	34.4916	16.8137	74.2131	11.5691		21.7072	9.56156	8.27508	0.44813	13.472	7.81293	3.59304	7.86048	3.59026	13.8476	3.33403	14.8617	3.14869	5.31997	1.63627	10.1829	9.4002	7.93609	1.66123	5.29916	3.18676	11.0627	7.40779	7.54625	7.14917	14.3825	3.64353	7.63801	8.14666	5.32127	10.3744
3500			7.80065		62.9116	10.9431	14.0716	9.52976	7.40485	10.4157		11.1603	5.96092	16.0899	8.13916	72.1716	14.9909		13.5933	17.7592	6.48175	0.0216252	15.175	8.73794	20.1163	8.45378	3.86402	8.59948	17.117	4.3527	5.01692	6.65438	10.8655	5.72445	6.07766	5.3172	14.9459	2.66757	7.80891	10.9377	4.17533	6.26721	5.30409	15.4039	7.36738	8.57485	13.1409	6.54305	8.20159
3510			10.2927	11.7597	33.5336	1.29515	16.6946	13.8164	0.700969	18.3111	19.1438	20.863	1.43914	9.32357	10.9794	17.2469	27.469	31.6696	10.5408	9.79098	5.90143	0	10.6165	9.56686	1.27236	5.65674	6.17339	15.2542	9.0573	5.63839	11.5883	7.06262	9.18063	7.8167	3.06785	7.4441	1.90538	5.06425	5.56875	10.8162	8.78045	4.263	4.6843	13.408	8.68735	8.18453	9.71071	0.123846	7.94514
3520			4.16399	15.1668	2.65387	36.714	8.23276	0.340575	3.76797	10.6388	0.613817	6.16037	0	6.29109	8.3934	7.24579	22.6891	3.21726	5.37745	12.8744	7.48175	0	15.8918	10.2552	2.02743	1.51827	6.72123	4.88492	12.9524	7.31373	6.34908	4.03181	29.5166	7.24322	5.58434	4.58126	0.638557	2.8127	11.7852	7.43206	16.9096	6.00981	6.79101	9.12627	3.27846	6.60804	10.6901	21.2805	10.3149
3530			4.23846	1.95201	2.91107	23.0422	5.35255	0.714974	1.48227	13.5223	26.4797	12.1915	4.39586	3.92046	11.6815	20.7321	2.09633	8.19269	4.00538	8.1196	5.22208	3.9393	16.8805	4.17828	5.18119	4.41079	0.686719	13.4299	9.38998	4.88782	10.7953	2.21584	5.94139	11.4419	14.1787	8.70493	0.623805	6.01843	6.80398	14.2133	4.25155	2.13987	9.78686	13.3275	3.66863	5.74947	8.52254	6.52603	7.07636
3540			4.74685	6.84626	36.1459	28.2725	7.48881	14.5116	11.8613	11.2015	36.1188	16.4862	11.0051	5.32261	7.56115	19.6811	5.42959	19.4925	12.351	10.4189	11.8257	15.9543	16.4058	6.39465	0	7.21427	7.78428	7.7015	11.9226	2.93963	10.9339	1.27066	5.24426	9.47625	9.31385	6.64653	4.87748	4.19411	10.6714	11.5498	4.45929	3.95653	8.92188	6.43199	6.88092	14.4698	11.8277	10.1959	8.28692
3550			10.2599	7.86954	2.67224	64.4829	20.0818	4.77116	2.11251	11.5046	3.4061	6.79406	12.2872	9.28441	11.8582	26.0495	31.5609	12.1303	6.38292	5.35096	8.20943	2.2743	10.935	1.2372	7.96555	9.77847	7.22382	15.7394	8.10664	4.09881	9.22519	4.48354	6.76138	6.79877	2.85741	4.47916	0.046867	3.62349	12.495	22.3	8.81927	3.39774	6.96419	11.2654	5.06054	6.34663	9.77215	8.94605	4.92077
3560			11.9678	14.2945	0.235309	57.7679	16.737	2.91462	17.1835	33.8137	2.34203	5.14159	30.7468	3.26656	8.23698	28.319	34.8064	0.0758293	10.1178	8.69524	7.22353	2.11457	4.87937	6.46335	0.552452	13.3117	11.4881	9.11732	7.28069	7.73241	6.63836	7.9142	17.0922	10.8696	3.02211	4.96722	0	4.59509	6.70506	15.2985	8.49744	0.0900894	5.35169	9.2582	5.84861	4.75999	4.9874	7.83298	9.09812
3570			5.47225	5.9841	0	14.2861	8.44268	0.793608	2.24941	6.62325	7.92725	3.72434	13.0503	0.930991	11.2628	10.4322	4.05689	6.84542	15.6167	11.1328	4.89331	1.11755	0.508453	11.3194	2.14024	7.15523	2.23009	14.0135	9.09318	2.82136	6.10978	4.79192	0.310835	8.55196	7.00399	7.69317	0.0258477	10.4953	5.80122	15.0336	7.3654	2.80952	7.7578	10.5991	8.68775	4.72686	7.70806	6.36172	8.98208
3580			5.81229	8.11763	5.17268	61.8363	8.73354	2.90203	6.82885	7.30702	23.6859	11.0134	4.34384	2.38648	13.7746	15.6551	6.43102	20.4696	7.82576	13.2225	10.1417	0.864307	3.47472	12.7007	12.4673	6.43957	4.9426	13.8291	13.2626	7.42988	4.29145	4.1041	7.98588	5.9206	6.20503	7.25405	0	11.9258	9.8607	6.54591	3.21384	2.55839	5.34022	13.9295	9.70983	3.00351	18.0735	2.70916	5.98118
3590			3.77372	9.8416	11.6963	68.503	3.90656	7.09856	2.81221	16.3502	17.192	5.3794	13.5321	10.414	7.87127	15.4688	3.29616	8.78542	2.31687	17.6951	7.79116	0.124918	10.8642	10.3416	0.818562	5.40811	0.104317	11.5519	9.7372	4.23251	3.94195	3.00562	10.2252	7.56081	5.74756	2.80195	0.0426891	4.39731	12.4945	5.50164	8.91084	0.0200247	6.32078	8.52458	3.66732	9.25082	4.11722	6.56843	11.4513
3600			2.56472	1.71055	7.84057	64.2313	27.4248	0.212693	0	7.75509	13.2108	4.46258	9.56198	2.70998	0.199064	8.95912	13.7958	2.75305	10.3396	19.4645	2.52893	6.80697	14.9423	10.6017	1.42291	5.98324	1.48519	6.87223	10.2888	4.65905	2.81212	4.16142	4.24	10.0527	5.89656	4.71693	0	5.07161	6.34318	4.8799	4.79511	0.965441	7.88458	12.5955	4.61647	4.40235	4.96586	10.8206	6.6421
3610			6.39797	0.944957	1.45328	0	8.40626	0.330822	3.2888	16.8382	20.009	14.0001	13.394	4.60397	6.72336	11.2475	24.4172	20.0433	16.6514	2.84719	2.3015	14.2869	11.2887	5.87963	3.10425	8.6049	0.162877	10.0057	6.86495	4.80493	2.68999	5.88815	11.3412	4.91072	6.49961	2.92076	0.0841058	4.17602	6.26394	14.9543	9.98001	6.0254	5.41358	4.78695	11.0325	7.82906	12.809	4.84714	3.33988
3620			5.40949	17.0376	0	38.8737	8.52906	0.181582	0.319089	4.32499	6.85098	13.1416	12.5623	2.25133	8.95331	47.969	22.539	14.6696	12.0285	8.33827	4.99379	0.183421	10.2373	8.66271	4.39909	3.69866	0.0205471	17.5473	7.81083	1.40375	1.63233	3.45075	10.7155	5.62268	6.28962	3.19632	0	6.36138	7.6259	10.1592	5.98552	5.41783	2.6766	10.9215	12.2104	5.21328	6.8355	14.5606	7.83205
3630			4.77046	0	6.72217	12.515	1.35916	3.30894	3.26571	17.6289	7.74029	2.92855	11.6281	10.8583	4.31466	11.5518	13.4918	6.2115	7.25695	2.7491	8.04018	0.049192	9.91079	13.4446	11.7012	12.186	0.0216252	4.65738	9.07009	32.2187	2.25345	4.30177	3.64574	6.34513	5.08439	3.98592	6.19581	6.6616	6.36913	14.9873	8.13891	7.36599	5.23645	8.49184	3.50513	3.30292	6.86337	6.83199	2.05073
3640			14.9187	0	0	16.9156	4.20664	22.8951	4.3935	8.98987	0.955851	11.4138	13.6904	5.63378	13.3726	19.3194	2.93144	3.63569	7.12507	4.30005	4.4882	2.86168	6.36505	9.40763	8.45901	7.76057	4.28001	8.31002	10.7953	5.70786	2.31318	2.89224	3.23302	3.775	2.59815	5.52642	5.52999	11.3281	5.22853	15.3785	5.74459	2.35814	6.00936	8.09148	6.22294	14.9815	9.99502	4.10567	10.0037
3650			17.5082	0	0.102267	16.3876	4.10359	1.71689	4.12253	27.6313	13.4165	1.89479	14.3842	11.8673	7.34778	31.0402	9.45874	22.6809	3.95291	6.93299	5.20517	2.88728	4.0117	10.1328	5.67319	7.42803	0.131907	6.17619	7.92075	4.53434	0	5.27951	9.07437	10.3931	3.22629	5.51351	3.67297	2.70645	8.13973	9.35809	0.172169	6.70716	8.5659	10.3132	7.45409	5.27283	5.74243	1.73264	7.09236
3660			7.77649	30.7879	2.25474	36.999	16.7197	1.39064	12.9105	5.58315	15.4257	7.33188	5.66794	4.3314	4.84697	22.9917	1.25974	3.4972	6.17395	2.06531	1.75149	4.43284	7.50019	11.1656	2.85646	10.68	1.71652	9.80811	6.82718	3.10011	0.0305826	3.79632	8.61995	6.00852	3.10672	2.7103	0.466889	4.33062	4.87549	21.3699	7.53307	1.03839	4.01285	4.04063	11.1519	9.41075	2.43141	4.79383	5.55297
3670			8.70517	11.6651	8.00938	39.9956	4.22563	2.6797	4.35163	2.93342	6.034	0.580227	0	8.98409	12.6049	22.3014	7.66349	8.66848	9.85391	9.83194	1.97277	2.65825	15.7734	5.03858	10.3937	8.18478	0.122399	11.0915	7.92672	1.99601	0	4.7942	4.46604	2.86913	5.49412	5.60186	0.135709	5.21364	4.28852	0.991156	7.89133	2.0022	9.38086	0.0598535	8.64847	4.61457	12.4807	0	6.83562
3680			5.3781	0	0	19.162	10.4488	0.928419	4.50095	13.5912	37.3744	1.88668	0	2.79912	5.16828	7.72216	10.7679	6.11729	0.156551	0	5.82425	0.571829	2.0915	6.15318	2.97119	5.8719	0.159703	7.63189	8.29217	4.20609	0.144258	4.89291	0.93455	4.12609	0.51728	3.16783	4.03135	5.87264	4.5399	9.33459	6.72152	2.33014	6.59749	0.125671	5.61615	0.980966	5.28906	0	2.77798
3690			4.22876	0	12.2205	5.27389	5.0512	0.567641	1.53176	11.3521	7.92533	7.72344	0	2.62848	8.44183	15.596	11.9355	11.5769	8.56847	3.40459	6.08018	5.01458	2.55398	7.98753	6.82655	8.23713	0	6.25211	4.89534	7.69866	0	4.49689	0.167195	4.42907	3.48995	5.71538	2.11	8.31373	1.99918	10.4194	3.76474	4.72791	5.29928	2.32798	5.18965	3.47707	5.13172	3.40097	7.18437
3700			8.2938	0.0930344	25.1243	0	15.0414	9.19148	2.37984	3.38188	18.2565	0.8918	1.62236	0.946484	2.49452	17.0474	19.5937	15.9024	0.603594	2.78643	9.79939	3.12973	2.08617	8.24791	2.67217	7.51692	0.499931	5.9539	9.62673	5.52907	0	4.66304	1.02803	5.59099	3.88684	3.59873	14.2575	8.55884	11.968	7.77915	3.26882	8.84473	2.02114	0	7.47862	4.75795	7.81855	9.06221	4.68626
3710			6.01054	0	1.11079	0	13.0317	4.98413	4.1717	13.7662	14.9888	0	14.4405	11.0007	3.82836	4.40892	0.87605	1.24504	12.3898	1.12245	5.30924	1.07118	0.787329	6.62819	5.72576	3.0419	4.47382	3.72648	1.73171	8.20921	8.0862	3.38488	0.0780705	3.2044	2.68625	4.50302	0.366059	6.24708	4.15339	7.81775	1.89454	0	0.932367	0.532213	9.40464	5.16791	7.94752	1.06976	10.403
3720			0.843137	10.9321	6.27018	30.025	2.85696	1.09848	3.33225	15.4721	1.82387	0	14.6321	12.0027	9.75308	26.1359	0	8.8956	9.36143	0.0216502	8.28474	4.93436	0	8.24298	1.4838	1.66998	4.99155	16.2107	11.6967	5.74514	10.8691	4.71427	0.0421548	8.29678	2.95391	2.79079	0	6.09643	4.24128	7.63164	1.52359	0	6.02646	0	4.0903	2.91087	4.15932	1.80647	5.08104
3730			7.00705	13.0417	1.82382	5.30706	3.8243	0.957165	4.39722	11.3319	16.8038	0	1.11921	4.02819	4.99806	22.8247	3.97077	10.7143	8.70003	33.8953	10.4992	2.66446	1.26475	4.69032	9.35394	6.89738	3.55998	4.49528	9.9353	3.75394	5.29314	2.82019	0.0433107	2.35611	1.41929	4.58147	0.0855716	3.11784	3.30358	7.04305	0.281944	0.259553	3.4016	0.511301	11.3814	1.99665	7.25973	4.78305	8.31269
3740			5.7089	5.57248	6.65558	4.60171	15.7587	1.39987	4.25908	5.4746	9.0901	13.8835	18.5262	1.04277	4.6017	6.36707	2.73199	5.30592	2.17513	15.0772	6.82859	1.38843	0.928201	2.75758	11.5818	0.132891	2.55262	6.71209	4.63528	3.41011	3.57862	5.082	1.19062	3.27016	1.86626	3.43467	0	5.90202	2.33705	10.8675	2.74705	4.46329	7.26855	0.0535196	4.66423	7.16906	6.4825	13.3969	1.95382
3750			5.07816	0	3.26885	2.1796	17.1498	1.30014	0	16.379	9.69576	9.79945	39.7715	9.94041	3.63999	20.5086	1.84497	3.64394	8.10557	2.45955	7.85538	0	0	8.7123	6.22572	0.173705	0.112015	6.38027	4.37025	3.08632	0	4.3352	19.177	10.6551	7.49031	0.0241777	0.556116	5.2907	6.96357	8.07553	5.11772	0.130061	8.4259	16.7524	5.74256	6.98507	3.52944	4.43336	7.75319
3760			24.2213	0	7.5169	9.35035	13.5659	3.2215	0	25.8088	19.9127	23.5124	41.0024	5.91389	5.03815	18.6699	2.17884	6.3741	9.97097	1.97474	5.56556	0.149032	3.41358	1.6976	4.64315	3.40769	0.0535196	8.65299	5.44009	4.32784	0	2.16996	8.69995	8.13798	2.68113	0	0.136365	5.75797	6.09813	4.34808	0.593067	0.0201318	2.90042	7.63683	3.91095	8.3985	13.5191	2.75043	7.53558
3770			12.4227	9.4647	9.66435	10.0521	8.31943	13.9305	0	13.5831	2.2647	0	13.4369	2.81321	6.24854	8.04885	0	8.48882	13.2813	7.20538	7.85418	0	7.19999	12.2767	0	6.1052	0.022937	7.05234	6.71464	5.12499	1.28673	3.10759	2.65906	7.68642	2.09057	0.022937	0.0631707	8.1689	8.54015	4.54301	0.106936	0.709837	6.37412	8.34942	6.01213	10.4454	7.03208	5.40746	1.48481
3780			4.17286	0	0.946133	9.39156	40.9644	3.38119	1.00452	6.18695	2.12028	0	8.40001	3.82531	7.69938	8.46067	0	0.429711	3.67049	0.180627	9.04405	0.232005	7.38861	2.49328	0	1.99308	0	5.07852	11.1533	2.75272	6.2867	4.21542	7.32827	7.2217	3.2555	0.0535196	0.0620797	3.34493	10.7517	8.04285	0	3.6423	3.39702	4.37363	7.74085	1.39439	15.8236	5.08192	7.23491
3790			6.62632	0.0229635	6.03686	33.9686	1.83905	4.03537	0.603949	11.418	6.61878	0.030618	7.78036	7.97437	7.90049	37.8938	4.17358	1.64709	1.34311	2.38594	6.57213	0	1.60921	6.21827	0.0241777	2.56374	0	4.80981	10.8359	2.01645	0	4.86796	5.82407	10.6411	5.80557	0	0.238073	6.9144	7.19404	8.08966	0	8.21283	5.72662	11.9374	3.54968	11.2325	7.41425	0.142594	9.067
3800			6.27082	12.0177	0	7.37994	13.1023	13.0561	0.382845	5.67468	16.0608	4.14982	8.50346	5.97266	0.0459271	15.029	2.39486	9.52225	15.2378	1.26926	7.78451	0	3.63303	5.44193	0.855542	3.49272	0	9.91041	5.87105	6.36221	0	2.74982	2.0747	6.11197	2.75727	0	0.249608	5.72091	9.51887	5.78736	0.0917479	3.51759	7.53383	6.5236	1.29498	7.23519	7.45773	7.6533	7.9314
3810			5.38981	6.48744	1.55437	0	10.2676	1.74953	0	3.51821	4.71543	0	9.13808	7.96348	5.78748	11.1402	0	12.8151	6.92342	6.68681	0.499937	0	2.20857	4.16961	9.50468	6.07447	0	7.35532	7.83034	13.5595	0.0771274	1.78288	4.625	5.79602	1.57198	0.749086	0.551609	3.02399	4.64916	1.08462	7.16373	0.837299	7.24169	7.66482	5.93913	6.53719	4.63949	5.95324	4.71119
3820			7.78485	1.93188	8.30544	6.19989	5.67169	0.891073	0	9.99455	2.39443	23.0516	7.26284	6.83895	4.49971	0.0597252	0	0.42454	2.90248	5.10809	0.696804	0	1.16709	9.88353	1.24264	5.36881	0	6.1103	9.42738	6.39811	0	1.38968	2.36792	9.73361	2.4074	0.852428	0.243232	0	8.18511	0.17648	0.127085	4.56301	5.18859	7.66072	1.76972	9.44558	5.45477	1.59902	4.57068
3830			6.79607	2.65446	4.76883	41.9743	12.019	0.549338	0.0416495	0	1.42327	2.93465	8.49843	6.59558	4.74389	5.05265	0	5.01637	9.05055	2.77978	0.305251	0	1.09598	9.81813	1.48124	4.69338	0	3.46977	7.36417	1.54983	0	1.53996	0.450819	5.1513	4.01789	2.07735	0.185108	0.159014	8.18266	0.102459	0.881384	4.66871	6.47306	3.20222	0.718136	1.51194	3.47169	0	2.97548
3840			7.48158	0	7.62654	41.3225	11.4447	0.800605	3.72697	7.33935	0.693203	0	8.07958	2.19263	4.03451	12.0311	1.09544	0.030618	5.32555	0.562276	7.43427	0	0	4.95113	7.84813	5.89839	0.302757	0.28157	6.71866	2.2426	0.202395	2.56801	0.107568	5.41354	1.27436	0.881709	0.152496	1.63205	3.48808	2.63711	8.12135	0.330507	6.37867	2.28183	2.40306	5.29441	5.98607	2.65302	2.98928
3850			11.2688	13.1837	2.38931	1.15712	5.93402	4.33504	0	7.24888	3.65009	2.71977	6.50712	4.48275	3.38658	5.60523	10.5559	0.169023	9.04884	0	4.69791	0	0	11.2016	8.02081	4.75011	0	9.47158	8.19431	2.0449	13.3326	0	0.930046	4.40036	10.1025	0.818745	0.11358	0.725443	5.34203	0.501468	3.37389	1.38731	10.7556	0	2.58427	4.90049	8.17291	4.57011	3.40069
3860			0.923516	10.6687	0	0	9.05153	6.15265	0	0.0688906	5.47091	3.86509	0	1.77151	2.7085	0.576368	1.3325	9.9497	9.88694	1.88386	8.06734	0.209372	0.0873407	10.9961	0.341646	9.76216	0	9.59223	6.43441	1.1401	9.24003	0.529361	0.0794014	10.2637	12.482	4.57538	0.0888724	5.80844	7.86539	5.48443	6.8961	4.30431	5.84877	1.86322	0.450348	7.35238	4.62368	4.37656	6.43002
3870			0.568923	3.16916	7.63983	0	2.82575	0.877608	0	0	0.883773	0.599037	0	8.64931	1.36733	2.25554	0	5.30079	0.180759	4.11309	5.92513	0	11.5623	9.82775	0	3.40796	0.109784	0.418258	14.4707	2.40243	5.82964	2.48556	7.64685	7.09615	0.84867	2.56328	0.0458254	6.0046	5.18015	3.77178	14.9718	0.108669	6.16404	1.75429	4.86605	4.49622	1.69322	0	0.982869
3880			5.04267	0.925051	6.93367	10.7366	3.88161	0.41493	0	0.0492489	0	0	0	1.7958	3.35587	5.49801	3.8886	28.0403	0.0558072	7.03649	0	7.32327	1.63065	5.81652	0.0959943	1.66982	0	1.64454	2.77439	1.49617	5.00664	2.0277	3.15242	4.99451	0	2.19779	0.0422037	5.23964	7.94082	9.97992	2.64408	1.13338	2.5425	1.55357	2.32468	4.76562	7.11435	0	6.34293
3890			7.58865	1.54364	4.99841	2.96737	1.0391	1.20398	0	0	0	0	0	0.664855	1.89565	11.4524	5.34261	13.5146	9.63874	31.9324	1.83561	0	1.4153	11.435	0.26381	4.99608	0.0505038	7.81497	5.75474	3.43799	4.79104	1.28781	0.253687	7.14844	0.231695	1.27949	0.170715	9.47435	4.6099	3.52643	3.9974	0.808923	5.05545	2.38685	6.97427	1.83901	8.61689	0.894899	3.17545
3900			3.20668	0	2.82803	17.574	1.00522	0.296942	0	0.30618	5.70116	0	8.79674	0.491118	5.71067	0.931332	5.1755	21.259	8.15315	32.6478	5.14737	0	0.38506	13.0139	6.83693	1.49786	0.022937	2.9104	1.34842	6.40795	8.68788	0	1.62307	7.8283	1.56814	1.17941	0.0433405	6.03744	8.30719	8.86711	0.604601	3.97374	11.1239	3.21131	5.46881	7.58392	7.35299	8.97195	2.14587
3910			10.9392	0	0.209943	7.34766	0.565547	0.23323	0	28.3327	2.94879	0	5.97977	0.443057	0.317266	0	6.28731	0	4.4754	1.53292	3.89342	0	1.10827	3.37373	0	0.333799	0.087047	5.80027	3.63291	2.95372	9.05098	0	5.33081	6.22162	1.01616	1.03243	0.563297	8.34105	1.44984	5.41205	5.08976	0.586953	4.29583	0.0382283	2.13306	6.34128	6.75281	3.40733	6.12638
3920			6.35011	2.68251	1.94661	7.92303	1.40179	0.967527	0	2.6947	0.0373115	0	4.61079	5.19261	3.23572	9.9889	5.83871	4.17398	2.0043	3.02082	1.2951	0	3.64968	0.398329	0.957935	4.03578	0	0.948942	7.89977	4.15298	6.72036	0.176696	2.63406	0.977349	0.0200702	1.52879	0.74451	7.02302	7.37257	3.79982	9.63005	0.400644	6.51824	0	5.55871	9.88056	3.51145	0.273585	5.8026
3930			3.51066	7.23458	3.15777	7.74713	0.479939	5.9154	0	1.8132	10.5581	15.5268	4.26355	4.37351	4.78436	4.40939	5.20265	5.01078	1.95474	4.25982	5.50464	12.9272	1.34598	4.29937	4.51076	3.15055	0.275244	6.84247	4.04143	4.90326	5.98554	2.45375	5.23644	2.69732	0.954571	1.14265	7.88501	7.93209	6.0229	18.6945	0.465703	2.02605	6.21268	0.0216252	0	5.08512	7.22658	5.27209	11.5936
3940			8.54836	0	2.96384	2.99948	5.62207	4.60797	0	0.467138	4.47906	19.649	3.6441	3.31767	10.4156	6.97873	3.81137	1.82654	1.98779	0	4.96114	2.74788	0	2.79006	1.39431	9.65273	0.0773978	14.2828	2.10541	5.09772	9.82344	2.03968	3.43957	2.98921	4.69826	3.70126	2.09434	4.62378	1.89105	4.36305	2.17838	2.62206	0.790567	0.0688109	5.82487	5.08107	10.839	8.81115	4.86972
3950			1.95646	0	2.01096	0.0216502	0.0382725	5.49789	0	0	8.97293	2.09986	4.13328	1.69562	6.04428	1.2382	0.481223	6.73185	1.26371	0.671322	3.67891	0.0611652	0.772551	2.56374	0.785062	3.49688	0	4.80952	2.24099	3.25477	7.86761	3.07845	3.44449	10.4081	0.114067	1.979	0.105764	5.25207	0.0896732	10.4639	0.0382283	4.33816	5.20642	0.0707898	3.17216	8.9162	10.4549	2.18057	2.61453
3960			16.6254	9.29403	0.0612361	9.90154	2.26713	6.23968	0.0216502	5.70364	1.55189	3.48831	4.4278	4.96123	1.62408	0.43999	0.0229635	5.99283	1.65341	3.24567	0.804539	0	8.5676	1.99709	4.6079	10.4634	0	7.18894	0.102577	1.53456	8.25547	1.25505	5.74404	4.57474	0	0.0687399	1.00017	3.84022	1.29033	3.86628	0	3.73147	2.55249	1.73697	8.00936	1.77727	13.7093	2.3707	2.99031
3970			13.1173	2.57711	0	0.0715333	2.70936	0.522959	1.715	4.74891	1.37264	0.0275987	5.40466	1.19212	7.32909	0	0.834676	1.95635	4.92454	1.9047	0.289664	0	2.30896	4.93583	0.870402	1.19238	0	11.4701	10.3894	3.35048	6.14497	4.34797	2.20674	6.6106	0.022937	1.95787	1.35883	4.97528	3.14051	2.3359	2.59483	0.569391	2.54495	12.9567	8.4007	4.98784	10.3148	1.43436	6.90064
3980			8.09841	0.0984979	0	39.9265	9.40305	4.164	0.0611067	2.11381	17.9422	0	5.24843	0.0551974	1.02378	16.319	23.0283	2.53869	0.298324	9.13037	0.0935316	0	9.04975	3.98272	0	3.63073	0.022937	0	8.49306	3.8176	5.97259	2.29923	0.0445622	6.82002	0.589323	0.504028	1.37244	4.76463	5.07637	6.51672	5.02611	0.308648	3.82531	8.66656	7.62055	3.84755	5.67925	0	3.15317
3990			5.9405	0.442886	0.30618	26.7281	7.75064	0.986411	0	4.61214	21.1561	0	4.65921	0.0382725	1.1878	4.36744	12.4673	2.01937	0.0535816	15.8393	1.5766	0	7.03776	12.7619	0	4.20596	0.796998	5.5526	4.92898	2.97761	3.95191	0.0925874	0.274962	7.19916	0.0282608	0	1.12904	1.02458	3.90233	2.25612	0.898937	0.973558	4.65491	9.29776	14.2954	6.03654	2.36186	1.86955	3.3973
4000			6.50379	0.030618	0.758066	5.7216	0	0.740659	9.65157	10.2019	11.7137	12.2593	0	0	0.753847	0.17862	0	11.4621	2.02929	1.05747	4.64046	0.442458	0.049192	6.81327	0	7.47785	0.155381	3.45192	8.08005	7.99458	4.66988	1.01615	1.2157	6.89433	0	0.72906	0.660897	1.05291	4.66795	2.01573	0.609138	0.524413	3.48955	6.339	7.46551	3.17904	11.6552	3.27955	4.48696
4010			3.65545	0	0.789512	5.68554	0	3.62259	1.00138	0.426592	11.5	5.78924	0	5.28048	1.20147	6.66294	2.59687	5.77887	2.3345	1.00964	5.93802	5.31734	6.99825	11.8509	0	2.27863	1.06625	4.80334	5.6342	3.83909	3.84716	3.41255	0.348361	4.34942	0.026295	2.23411	0.975022	1.28682	6.36663	4.63172	1.58609	0.798981	7.52345	12.0742	9.5412	8.70636	8.55924	0	0
4020			3.68527	0	1.24967	0	8.76477	8.30377	1.31197	3.78477	3.99936	2.21846	0	2.92332	0.872741	2.15853	3.6397	0.923509	10.7023	0.0484114	5.69767	0.221647	6.04564	6.68063	0	1.15224	1.62438	8.01345	6.89494	1.87901	1.74258	1.52562	4.38834	4.09896	0.130507	4.97946	0.816706	18.2856	0	5.26302	0.899742	0.740853	9.52342	5.47875	5.3192	9.23224	0.0697596	1.32524	1.60542
4030			7.39152	2.61775	5.89567	0	4.76657	1.31	1.08008	5.48078	2.2665	0	0	4.5659	1.267	2.20824	2.06749	4.69203	0.149955	1.44122	0.682908	0	11.4506	6.70636	0	12.9907	2.68152	5.90586	5.5752	3.44839	1.14392	2.11349	9.62374	7.88217	0	3.35918	1.24458	3.37045	0.152507	3.72081	0.549326	1.26882	1.5743	6.1703	2.40623	3.17479	7.67496	0	0.716552
4040			4.57032	1.89446	4.62616	2.06322	2.4489	0.509888	0.705057	5.36088	3.55524	0	12.1647	3.49112	0.858973	2.31847	0	2.82246	0.211102	0.716259	0.401636	0	0.783815	5.72797	0	6.04634	0.0616412	0.125419	13.2299	6.62696	6.39492	7.41455	8.98577	14.5994	0	4.45368	0.849777	2.63085	3.45215	3.02092	0.251961	0.496035	4.16583	5.08215	5.62879	5.38242	1.29419	0	9.47197
4050			1.95529	0	1.40092	5.5603	3.97351	0.345326	0.0447639	8.73108	0.998812	0	3.42073	4.70919	6.09829	6.8227	4.04343	5.43404	0.136472	1.29639	2.47073	0	3.34497	4.48415	0.158664	9.53448	0.0287112	4.17894	5.20308	5.99108	6.77981	4.41638	10.5047	7.03021	0	5.02808	1.27139	0.873919	4.82127	1.62816	0.641988	3.58271	3.0778	7.89677	3.08296	4.51906	3.26436	1.69794	6.33791
4060			9.55834	0	0.125357	3.74879	0.367956	0.850561	0.0229635	14.2101	0.0535816	0	6.68268	9.30074	9.17456	0	0	2.414	1.16946	3.04861	3.50879	4.4353	0.394515	5.3258	0	3.5947	0.128338	11.27	4.71898	7.29331	0	1.66056	7.73592	9.53467	0	2.51459	0.959833	7.01989	0.108871	4.04778	0.361654	1.25036	1.73179	3.84128	2.25765	8.29861	4.54462	4.6627	5.58634
4070			1.86207	0	0.0459271	13.4066	5.85305	1.0404	2.58289	3.07588	6.91399	0	10.4269	2.15619	0.844974	0.362118	1.10492	2.54768	0.260036	5.84565	4.23677	0.595504	0.194356	6.01524	0	4.26361	0.192978	1.94707	5.96314	7.20972	4.73139	0.960643	13.4865	0.322698	0	1.42782	1.57681	7.63062	1.73101	1.91844	0.284176	1.87376	4.699	8.06865	6.26652	6.82354	12.1938	7.69933	5.18498
4080			3.00045	0.0535816	0	0	12.6006	1.15332	2.88578	9.34909	4.57439	0	12.398	5.85155	1.07637	0.260771	0.503006	9.05772	6.79676	2.08722	6.26658	1.1094	0	7.21132	4.9634	4.95583	0	2.62248	3.20834	4.39367	1.86061	2.47236	18.0099	4.33229	0	0.786657	0.261899	9.43547	5.25622	9.35724	13.802	1.66231	4.37187	5.58202	4.62358	8.13505	9.4561	7.04177	6.01421
4090			8.12058	0	0	0	3.74555	0.365832	3.05584	16.2391	4.68076	0	1.9858	0.0473839	6.56092	28.0019	0.643768	5.58376	6.31119	1.78151	3.4486	0	1.36178	5.92873	11.5831	5.03587	0.0382283	19.4394	10.1189	0.692968	0	0.183496	9.34324	8.05592	0	0.391783	1.10515	6.67244	7.73084	7.85378	2.47127	1.89002	8.57576	0.319878	1.4376	2.63742	11.7671	7.75426	2.95065
4100			5.96294	0.283438	0	17.4162	7.09553	0.985196	6.08559	9.23529	0.153854	0.605706	3.74466	1.02312	7.45145	13.4265	0	1.83558	0.0620791	1.05051	4.45919	0.0483554	0.160871	3.13465	2.45813	6.64403	0.0683848	6.19337	4.77215	5.24575	0	2.28212	26.9729	1.06844	0	1.09279	0.486322	1.602	0	2.89892	1.09092	1.58457	1.72336	7.45193	1.94696	4.24898	0.290774	7.15669	5.17984
4110			3.84183	0	2.87137	4.98978	0.540011	0.451521	4.97055	35.4886	2.51395	0.0242057	0	3.59004	6.08839	2.29695	0.0459271	8.2993	0.0408204	0	5.64721	10.3508	0	10.3017	3.52701	0.810581	0	7.00852	2.16062	5.39528	0.0917478	0.0382283	5.36496	6.19755	0.286171	0.535196	2.42351	8.18733	0.949018	4.53582	2.0284	1.59664	5.45451	3.04717	5.64777	3.37696	16.3271	3.68713	8.11997
4120			3.39451	0	3.34032	6.06258	0.32244	0.34053	0.262359	0.948406	9.83619	0	0	1.43057	3.76034	20.7875	1.22292	4.2808	0.0832333	0.0315603	6.74313	0	0.0976184	7.28373	2.61207	4.51727	0.0315238	0.680887	5.03673	4.92291	0	0.529546	1.09172	8.52472	0	2.37063	1.89571	3.34285	3.29309	1.67805	0.808826	1.26727	7.07016	0.265489	12.2938	6.98635	6.3546	1.45635	4.62793
4130			0.104929	11.7674	4.38108	6.82271	0.476417	4.15567	0.089087	1.7942	2.64427	0	0.0720929	2.72517	0.862135	0.694361	0	2.22314	0.0687182	0	4.90837	0	0.375572	6.58092	0	1.42478	0.0315238	2.39362	4.42873	6.17568	0.575896	0	0	8.40551	0	1.30291	1.54716	3.3511	0.675168	0.571035	2.41561	4.87047	5.60482	4.00433	0.0688109	3.16758	1.05157	0	7.4968
4140			0	0	0	7.22898	0	1.73747	0	4.41899	0	0	0.0242057	7.39318	5.19611	38.377	0	10.1459	0	0.0229635	2.11055	5.1094	0.404104	6.67526	0	3.94577	0	3.20368	0.13647	2.36147	6.13992	0	0.121867	4.50745	0	3.1434	3.01296	2.0406	0.0837475	0	0.1352	0.085758	5.53686	9.67718	2.2073	4.10837	2.05988	0	9.68317
4150			0	0	0	7.51369	7.60815	3.95311	0.134762	5.0199	0.384217	0	8.12553	4.63543	3.66017	9.01717	9.97886	2.6887	1.19822	0.045927	7.91872	1.81956	4.32466	8.3242	8.42886	2.54741	0	3.08907	0.276373	0.870406	1.59167	2.40762	0.104415	2.07526	0	0.734098	1.68697	10.9666	0.0647876	0	0	2.53812	3.33794	3.43565	0.39164	4.5674	2.5198	3.20419	9.00554
4160			0	0.437986	0.575972	16.1255	3.97192	4.42126	0	9.94396	0	0	0	3.0054	12.1182	12.3179	0	14.6593	9.12374	0.884613	7.89742	13.3445	2.18799	6.6209	1.70318	8.70294	0	0.154576	9.48508	2.41517	0.301344	7.1014	0.139873	2.56977	0.14118	3.06065	1.81605	3.58005	0.164335	0.301267	0	2.87434	2.88353	3.17415	0.723556	2.64621	2.12932	0	5.78633
4170			0	0.680423	4.28309	6.87444	0.356743	2.7319	0	1.04972	0	0	0	2.16726	9.51424	10.1963	4.00721	1.78715	0.10873	8.84817	9.52274	2.8262	4.89405	6.8032	5.37279	4.90161	0	3.00267	2.90422	0	0	4.49705	2.38642	10.1396	0.561239	2.17489	1.68058	1.86677	0.333985	5.60489	0	1.84155	2.92715	4.24267	0.0341924	7.68603	8.40987	3.90059	9.34234
4180			0	5.6238	0	5.6094	0.225303	4.39647	0.551425	0.615859	0	0.473895	0	0.389417	1.03012	9.56744	7.25112	2.54034	0.134199	0.034232	7.33407	0.630859	6.60913	4.23712	0	9.44485	0	7.34428	11.5179	0	0	2.393	2.54785	4.0915	3.95579	2.90942	1.42412	8.48661	0.317944	18.7996	0	1.58268	4.47047	0	2.47519	6.08567	8.07793	1.28963	4.11637
4190			4.35358	0	0	0.180534	0.15309	2.98331	3.2222	0.200259	5.12957	0.066264	0	1.13721	0.0242057	8.94237	0.385678	0.679616	12.1034	0	7.50924	13.6677	2.96897	1.95786	2.07773	5.72503	0	2.15109	6.61696	3.99031	0	2.55773	0.685014	5.43611	4.53506	0.972831	1.89795	5.43397	3.33664	27.1002	0	0.406237	2.54847	4.30197	4.06425	6.14344	9.35569	0	6.52884
4200			2.75162	0	1.13503	19.6273	7.5097	3.3024	0	0.457772	12.7979	0	0	0.925968	0	9.31059	0	3.52642	3.14953	0	12.0939	4.94889	0.989283	4.24358	5.23694	7.21492	0	5.49963	4.6161	4.15096	18.7982	1.52955	0.0734407	9.69068	0.7101	1.14954	1.68633	5.67588	2.57399	0	0	2.39842	3.21173	0.35567	0.491229	4.10549	6.96759	5.74162	3.51436
4210			2.73447	2.29734	0	4.07719	1.83451	11.0182	0	0	2.17798	2.29496	3.06181	0.252758	0	9.17107	6.61153	7.96315	0.0713749	0	13.3859	0	3.08013	7.18385	18.4238	5.6225	0	0.072129	7.72676	1.21119	0	0	0.0751448	3.19177	0.557212	1.82271	1.9162	5.12721	0.644896	1.37406	0.16987	4.016	3.47096	0.107039	4.64961	4.62818	16.2738	4.8356	0
4220			0	0.122472	0.417322	0	0	2.98761	0	15.2124	0.803303	0.710589	6.19745	2.54776	2.15725	8.78533	0.70953	1.63983	3.47147	0	15.8924	0.227379	0	5.8579	0	16.0517	0	2.58914	11.9543	5.89745	0	0	0	2.33151	0.80047	1.93427	1.23361	7.66292	2.19228	0.643183	0	4.91192	4.5814	1.13051	4.84547	2.69555	4.0411	0.088526	8.58165
4230			0	0	0.232819	6.79949	1.77183	5.35124	17.4666	7.20901	0.0901142	0	20.4608	3.2753	8.7693	9.92322	0	4.00882	4.78867	0	10.605	0	0.3333	10.3037	1.24325	0	0	11.0914	6.26076	4.84591	0	0	0	10.6889	4.91325	1.01296	1.03736	5.2509	1.90902	3.85254	2.08355	1.28561	2.6065	8.63038	4.07536	7.27041	4.28985	0.626268	4.03714
4240			0	0.107163	2.00157	2.1307	0.0555959	6.17034	0	0.855533	1.158	0	0	4.73993	3.89252	15.0774	0	0.0875607	1.30838	1.97302	7.64854	0.1238	0.0712924	3.46237	9.37981	2.92491	0.175269	10.4108	13.7835	1.51058	0	0	1.1893	17.204	8.26849	0.786912	4.70715	4.356	10.5	7.50734	0.500423	2.8896	1.1588	5.45004	3.18199	0	2.6152	1.77056	4.25846
4250			0	2.69428	0	9.33213	0	9.72288	0	5.97301	20.1132	0	0	1.25356	0	12.8748	0	8.22089	7.14368	0	0.894258	0	0	8.24219	0	7.75946	0	6.90165	4.35187	8.52992	0	0.278141	1.11881	11.1956	1.29312	2.684	0.874364	5.3854	3.78479	4.14468	0	1.33966	1.24968	2.05594	7.24395	11.184	1.89376	7.29293	2.02924
4260			0	4.79409	0	4.20891	2.00957	6.43828	0	0	8.2001	0	0	0	0	11.6925	2.32127	1.00025	0.0200263	0.0948023	3.14639	0	0	0.727723	0.786129	8.16162	0	1.79327	5.97192	2.96891	0	2.06709	0	1.80592	0.545457	2.73703	0.246777	3.92305	3.26572	12.1414	0	3.71845	0	8.71892	11.9735	8.65011	14.1319	5.05263	3.51992
4270			0	3.52824	0	0.131643	0.0224573	8.32708	1.07221	0	6.31696	0	0	0	0.0259226	4.38784	14.8024	0.117011	0	3.15616	7.23483	0	0	0.772062	0	1.03373	0	6.13218	0.5579	5.32004	0	1.90583	4.60257	2.33009	0.546608	1.33291	3.77051	6.32644	3.81433	6.83778	0	2.2816	3.85968	11.7811	2.71292	4.33574	7.26425	0.0517445	2.3506
4280			15.3833	0	0	0	0.0672891	8.7353	0.808319	4.18616	7.30868	0	0	0	0	4.01498	15.7716	2.53573	7.10706	2.09809	9.32019	0	9.20434	0.234235	0	0.431865	0	3.33425	0.514051	1.15037	0	2.17937	0.0688109	6.32848	1.2794	4.61774	4.65107	6.60737	4.6713	9.19708	0	1.53811	5.51933	2.79656	3.76372	0.966816	11.8292	1.17973	4.55729
4290			1.17925	0	3.31246	0	0	6.36063	10.816	5.02827	4.52148	0	0	0	7.23257	1.30253	6.98409	1.03339	1.98121	0.0672078	15.5195	0	10.5359	0.517687	4.09273	6.72786	0	1.40218	12.232	3.57223	10.396	3.42672	0.895342	5.79935	1.80061	3.93157	2.32967	5.7319	2.43822	2.21399	0	1.65745	4.73062	4.30668	4.3317	2.78115	11.7839	0.541988	8.41648
4300			1.16134	0.910068	4.30577	20.1307	0.306352	8.15198	13.6006	4.44454	4.87881	0	4.83698	0	7.59749	1.88081	9.49537	5.53523	0.128204	0	9.75584	0.237563	8.40135	0	4.89555	7.47075	0	2.23785	1.51954	4.89987	9.12478	0	0.022937	7.00352	0.449017	0.504087	1.0363	7.92362	1.22586	3.74852	0	0.393911	0.0432503	2.68048	0.743831	4.40163	6.16136	0	5.69964
4310			1.99138	3.08993	0.0771603	5.03826	0	7.19269	5.40903	13.644	9.28469	0	0	0	3.09133	0.79242	20.4914	3.59147	0.211579	0	5.94757	0	1.3709	0.0786063	4.08084	5.55156	0	5.11628	2.23633	0	8.12358	1.2189	13.3098	3.78321	0.730933	3.80739	0.0205241	3.0907	2.34764	0	0	0.5705	1.24171	2.19348	1.82473	8.50907	23.2427	0	7.4469
4320			3.07807	17.7581	0	3.9337	0.0207699	6.6919	0.917249	1.94948	8.22197	0	0	0	10.0255	1.67738	3.71507	1.8823	0.258255	0.807327	2.7117	0	3.944	3.49751	10.9672	2.92513	0	10.5444	0.590446	0.663627	4.67726	5.5787	0.898258	2.63762	0.745971	4.58785	0.0403884	7.97239	3.30469	4.08628	0	5.08709	3.8277	4.9876	0	8.71383	4.50972	5.95653	4.58998
4330			9.67368	3.91323	0	11.2878	0.13952	4.91155	0	1.59756	5.73744	0	1.46866	0.147074	12.4454	6.63209	2.02304	0.299553	0.231995	24.4092	8.25747	0	3.19416	2.93942	0	3.26876	0	6.02799	7.36677	2.16887	0	0.825515	0.0933707	1.14591	0.983079	5.22697	0.263028	3.46884	4.88457	1.25469	0	3.64925	7.81001	8.70858	1.44761	4.25723	0.914415	2.69221	2.3364
4340			0	1.58315	0	0	0.0566811	13.7822	0	9.35507	0	0	2.16278	0	6.3843	12.456	15.3361	1.76466	0	0.33508	7.79603	0	0	0.281484	0	0.639532	0	2.45283	9.80356	0.384932	2.45485	2.56323	3.44158	1.0772	0.990463	2.13824	0.088358	3.47965	2.75156	0	0	4.70684	4.06334	11.129	1.69814	2.4575	0.369311	5.9868	2.14779
4350			0	0	0	4.51664	3.19845	2.50579	0	5.99249	4.26406	0	0	0	6.77483	7.48969	0	0	12.9744	4.17999	0.804281	0.0781017	6.55406	9.72514	0	2.66216	0	11.9232	2.03519	12.618	2.33074	1.52399	0.571317	2.27304	0.426609	0.828771	0.218716	4.10806	5.19933	0	13.2259	3.12506	6.8937	5.98429	1.69925	8.5262	0.668252	3.89408	4.31766
			0	0.903806	1.15424	5.38056	3.64791	0	0	6.25927	2.11679	0	0	0	3.62016	10.6034	0	9.48031	13.5033	0.18619	11.8078	0	1.14704	12.3585	0	0	0	5.31533	11.4352	3.58586	0.365089	0.0837044	0.852411	1.48705	0.959424	1.84871	0.129801	3.65858	3.5452	0	1.02702	0.4983	4.18326	6.93886	1.84443	3.89731	0.092203	4.35292	4.2226
			0	0.0216502	14.6161	0	2.83537	0	0	7.48678	1.91461	0	0	0	12.447	20.7218	0	6.50433	0.0408097	4.68022	5.13603	0	0.482465	1.11194	8.33856	7.61433	0.320501	2.48862	2.63485	3.74715	3.51581	3.12217	0.250694	11.7213	1.62496	0.179607	0.147552	7.84411	1.28658	0.022937	0.241648	1.9042	3.87724	1.90516	4.01525	3.09447	9.96808	9.36026	4.67916
			0	0	0	0.395959	6.04177	0	0	10.2861	7.22079	0	0	0	4.64155	9.46913	0	3.48478	3.16038	1.33275	7.87533	0.0216252	9.33212	11.0773	0.903869	19.6543	0	2.45685	0	3.53829	0.322571	5.06067	0	9.01683	0.973155	0.461829	0.0202193	3.2312	3.76351	0	0	2.62613	7.44574	7.94805	3.80576	0.0382283	10.7539	0.0664947	8.23728
			0	0	4.77091	17.2453	3.0099	0	0	3.82238	0	0	6.18145	0	3.718	4.20383	0	1.32084	0.046046	0	5.34739	0	5.22676	2.64739	0.0683848	4.12923	0	12.6181	0	2.61456	3.53496	5.59421	0	5.5716	1.18265	0	0.119517	4.6643	3.91114	0.0846962	0.664893	0.400754	4.08248	1.57993	5.48388	1.10536	6.93586	4.14438	9.80565
			2.82344	0	1.32225	17.9484	3.15943	0.578921	2.10568	0.837597	1.13187	0	10.8875	0	0	13.8843	0	7.81296	0.0219122	0	0.669467	0	7.22835	9.09237	0.0431797	1.9087	0.0216252	18.9613	4.09989	5.93126	6.80196	3.53703	0.208484	4.1986	1.67051	1.25255	1.25768	2.70621	8.0388	4.25905	2.41155	0.686539	4.51358	10.3946	5.49354	3.16971	4.36414	3.74823	2.45505
			2.9076	1.36766	2.83811	0	2.63089	0	4.51856	0.594369	0.909026	17.757	0.241255	4.79787	0	0.159819	0	0.644545	0.112894	0.0433004	9.46599	3.03297	12.3481	9.50747	0.0285265	7.49422	0.328466	21.3606	7.66409	2.90293	0.688719	4.75925	0	6.40206	2.07298	0.774613	4.60976	0.657567	10.187	13.609	0.788861	8.86156	2.80096	0	4.00966	1.68072	7.23264	3.37745	3.36832
			2.79867	1.36011	0.0484114	14.1104	3.13817	0	4.80656	0.46037	16.3422	0.0688906	0	4.93244	0	3.78061	0.282033	5.0749	0	0.124715	7.62476	4.33644	3.6021	9.57329	0.30511	4.4476	0	3.95998	4.9703	5.43632	0	3.9843	0	9.56854	2.84949	0	0.66372	3.16493	6.66893	5.22241	0.588148	4.54851	3.30692	0.519254	3.4948	9.30138	4.926	0.370382	1.5947
			0.101738	0.811853	0.0995086	8.27405	2.6097	0.502884	0.398279	6.88522	0.794381	29.7764	0	5.09958	0	7.6009	0	10.9622	1.15622	0.0765451	1.15338	0.577102	2.82574	2.19247	0	1.25298	0	6.23071	0.264351	7.70587	0	3.56792	1.47875	17.9641	1.51809	0.022937	0.647118	3.33287	5.42023	2.95769	0.921961	1.23916	4.67451	0.900883	7.66186	4.95693	3.18309	2.25475	0.709729
			0.0244743	7.65576	0	12.3934	1.72274	0	0.372988	13.5897	0.546172	5.31487	0.0212706	5.71486	2.05381	7.80441	0	2.38727	3.43526	0	5.63437	3.74483	4.22302	2.777	4.65535	9.65911	3.04183	8.17417	0	3.03151	0.0458739	2.30682	0	5.44353	1.04944	0.121479	0.10877	7.03566	5.12136	2.74875	1.21148	0.697096	4.91024	2.04144	4.06673	0.380504	20.9514	6.72467	1.60054
			0	1.68562	12.9104	11.5795	4.66905	0	0.308487	14.5734	12.0197	0	0	5.54934	7.98079	0.106444	0.52741	3.57681	5.40953	0.257076	0.396301	11.9185	5.54102	2.38743	0.0630711	10.7247	0.648627	6.33373	0.831198	5.41706	2.33199	2.83575	5.06985	0	4.26701	0	0.0430876	5.56377	3.8191	0.0648755	0.636814	0.663047	5.13646	1.23608	2.90601	9.28266	3.12469	3.36699	2.82869
			0	0	1.31803	3.00188	0	0	0.0659118	1.93498	5.19843	8.36906	0.0735693	3.30869	20.9756	0	0	6.50896	1.79253	2.787	0.482602	1.54601	4.82406	3.41788	0	5.50674	0.420285	10.6552	8.31183	3.00095	4.00495	0	0	1.02579	0.0275668	5.57672	0.0888603	5.21242	0.661309	2.19445	4.49059	1.34088	5.56562	0	1.50082	7.01662	2.20031	0.666365	3.52779
			0	0	3.51457	2.15913	1.965	0	0.196457	7.58742	1.42289	16.2277	0	9.83663	1.42749	0.145901	0	6.95977	3.94581	0.0649507	3.62382	0	1.68303	5.47518	6.93488	7.01773	2.72889	13.4525	5.70691	5.08753	8.40783	0.0920659	11.4044	0	0	4.40269	0.044879	5.75348	6.35961	4.72939	1.89628	2.01058	4.13253	0	2.36631	3.75687	2.7589	2.7589	3.10631
			0	0	0	6.83976	5.81157	0.030618	0.0867091	1.15488	11.4759	0.0607284	0	4.9187	10.9134	18.4661	1.04292	3.05636	1.44201	0	3.01658	1.05949	5.03385	11.8445	11.8847	1.57563	0	4.09778	4.76754	5.53113	7.99458	0.687398	9.24791	0	0.0929175	1.37614	0.247439	2.84499	4.17829	11.0772	3.21255	2.37701	1.38219	0.803119	3.85886	3.93925	4.74042	0	4.43024
			0.484697	0	0.0229635	1.95092	1.4918	0	0.433464	1.96282	17.1397	0.0898125	0	3.44028	0.501324	3.86928	0.324613	4.51097	12.0684	6.14441	5.90078	0.116719	0.885986	2.95066	4.45955	5.4991	0.220765	3.78668	7.19514	5.43989	7.258	5.04772	3.71636	0.349311	1.39385	0	0.347451	8.85645	6.77376	7.89283	2.88054	3.67117	1.84386	1.73014	4.23022	5.62262	2.79981	2.52892	6.74038
			0.601001	0	5.64824	18.7259	4.04483	0	0.884947	0	7.16345	0.0229635	1.88984	3.34929	4.28397	3.83832	0	6.81323	8.40568	4.98667	8.20664	0	0	2.68683	9.70604	6.06364	0	8.62221	3.54373	2.81433	4.91803	1.9054	0.792239	9.45092	9.92862	0	0.33954	7.27647	14.035	2.40227	2.31463	11.522	5.33547	2.4891	3.45007	8.39473	4.12755	0	1.89477
			12.599	0	0	7.8668	11.8543	0	1.27873	5.88755	6.88069	0.271041	0.126241	3.78422	0.771375	2.26878	0	4.38742	3.52832	7.45881	3.39187	0.022937	0	5.9232	12.4966	7.24196	0.0458739	2.74619	6.93263	4.48607	3.62219	4.08774	1.82911	10.0139	1.21	0	1.29165	3.62704	6.70968	2.27102	3.99763	0.840729	2.45451	0.0764565	6.27848	2.0923	7.08506	0	2.61234
			4.55077	1.9733	0	7.84882	6.06101	0	0.87736	5.61996	16.1185	1.04017	0	3.4755	0	1.20171	0	4.94162	0	0	0	0	15.5671	4.06494	4.76328	6.99398	0	5.65453	1.42714	8.63823	0.86763	1.19909	3.44723	10.9813	0	0	0.0861486	6.44499	6.20607	3.24987	0	1.45541	4.15714	0.305718	2.51445	3.41005	4.32758	3.21889	4.39071
			3.00365	0	6.51377	3.65067	13.7703	0.41295	17.0845	1.6382	8.07448	1.7713	7.80064	3.19112	7.64291	5.82201	0.786841	5.78016	5.22084	1.54541	0	0	3.98548	3.34781	2.43864	4.3407	0	4.66805	2.10444	6.14944	3.34049	2.66196	2.19745	6.71397	0	0	1.65159	4.1659	4.80171	2.66323	1.82034	0	5.78415	0	3.22898	2.49532	4.82337	1.77011	3.51461
			3.85069	4.55629	0.19668	0.601211	9.29108	0.24627	0.496326	0	9.35099	7.82897	1.47794	1.34654	0.117148	10.5176	3.47749	9.88132	6.1393	1.99953	0	4.56006	1.51856	3.7243	0.695383	7.95684	0	3.34085	0.311403	4.48994	5.94003	1.91583	4.70158	3.19486	0	0.0305826	1.84783	11.4736	2.82229	1.57685	5.84657	5.56864	5.57575	5.19151	0.0458739	4.31693	25.6309	0	3.7016
			1.38399	0.667969	0.613895	13.9365	6.15301	0	5.52577	1.15885	8.80685	0	1.64582	13.8969	0.223274	15.521	0.81066	22.0535	6.2997	7.30163	3.10311	9.02244	1.5344	4.29345	0	9.94545	0.0241777	5.09275	6.01772	4.69762	4.10682	4.08474	1.60255	2.58465	0	0	1.79041	11.1025	1.15795	2.0225	0.174445	3.27357	5.06363	8.41913	1.06232	6.4244	8.61668	0.0619488	2.94713
			0.456934	10.9542	3.81304	0.108251	7.92044	0	8.12524	1.86282	9.26461	0	1.14712	10.6311	0.467943	9.01334	1.61071	1.56607	2.08016	14.001	6.74173	0.573517	0.0917478	15.6432	0	3.93772	0	2.3158	3.10491	2.92379	8.27966	3.79523	3.1019	1.44871	0	0	0.702858	17.5925	6.50267	7.02918	9.41324	0	2.50298	8.44255	5.22919	4.21247	0.848321	1.46493	4.14731
			0.0484114	7.02707	0	34.1771	3.88443	0	1.81061	9.65349	6.67763	0	0.464552	3.74203	0.21753	3.80549	0.188719	2.78553	24.9947	0.321489	0.755654	0	0.808593	12.8824	2.51368	2.6734	0	5.27493	6.94156	7.53557	5.26743	10.5338	15.2291	0.864215	0	0	1.63255	7.35332	6.63452	7.40299	3.7761	1.22676	4.42741	6.61018	5.02815	2.08003	0.0717557	6.86065	5.67841
			0.503933	0	4.9131	19.5336	9.13707	6.69175	0.451616	11.1571	10.5117	0	0.975903	19.0678	4.84507	7.65332	0	15.5384	1.13593	0	0.0761054	3.18491	10.2274	4.10002	1.98358	1.07305	0.0923214	0.584733	4.77781	4.51046	7.72071	3.49651	9.66737	0	0	0	1.8872	6.41451	3.57587	3.37856	2.72697	1.67304	5.34709	6.43533	3.87614	2.31888	0	6.05056	1.82694
			5.86586	4.73655	6.12365	18.0158	1.14211	3.73871	0	2.64222	4.79427	0	6.03036	11.772	4.92862	20.9079	0.329532	9.79069	0	2.23387	9.73931	0	3.10732	6.19888	7.13391	8.32507	0	4.56391	6.85605	3.63168	1.7686	1.62297	4.17435	0.127195	0	0	1.15691	7.56107	4.35305	3.99508	4.68773	0.275649	7.4117	3.69208	5.94094	6.33415	0.301987	2.59877	1.27256
			4.65813	1.6463	2.01152	14.2816	7.90813	4.03187	0	0.335017	4.68945	2.97112	5.31191	0	8.84473	9.30229	0.917088	24.8016	0	0.207587	4.67264	0	2.90561	9.30964	4.53919	0.80037	0	8.36782	6.45215	3.3721	4.42382	4.6721	2.04017	0	0	0	1.41584	3.56836	2.2532	4.79163	0.0559584	4.93613	6.57593	4.97005	3.93007	4.61046	5.93985	3.06128	6.66976
			0	1.55577	0	7.99664	14.5516	2.53941	0	0.0487923	4.3016	19.8557	0	0	2.0526	11.6086	2.476	8.41052	0.331475	38.7391	7.2692	0	2.92681	4.62437	8.80479	5.68775	0	10.4961	3.39508	3.76952	2.39984	7.2308	0.313046	11.6584	0	0	2.13371	6.1295	4.51093	7.68472	0.0616412	4.11505	4.37254	5.56653	3.09052	8.82126	3.70391	0	5.31886
			0	0.0200742	6.35924	20.6324	0.500148	2.04446	1.97208	0.24942	2.82918	3.76509	0.030618	0	12.3443	1.85912	9.71364	31.586	0.589808	38.8313	1.07694	0.517111	0	8.00557	5.4234	2.9842	0	5.95168	4.75778	2.33448	5.46445	5.38011	0.630811	9.14477	0	0	5.69403	12.9934	2.933	4.1465	0.728494	1.76394	4.361	5.65625	7.65215	10.1049	3.71061	1.80976	3.05054
			3.44366	0.0203234	0	20.7911	3.06039	3.99685	12.5672	1.75832	13.4201	5.69093	0	0	6.38926	4.94841	1.18206	19.6016	3.53354	3.03526	0.349488	9.20693	6.95414	13.9462	4.99031	3.18535	0.450943	7.14102	22.8993	4.01644	3.90873	3.38015	0.626688	5.04404	0	0	3.60153	4.76084	4.93948	5.40482	0.0535196	1.0065	3.68489	5.36354	2.5812	6.38128	6.83033	0	2.7549
			4.642	0	1.84867	6.37756	6.56508	22.1908	2.59753	17.5074	5.2895	0.535699	0.0242057	3.76484	4.47117	10.1975	0	15.684	1.18206	0	2.08561	5.45783	3.54923	10.236	8.31207	6.47035	0.0826276	8.66938	6.05055	9.24112	4.93836	3.69783	10.3713	14.8917	0.21997	8.87624	2.92042	1.55759	7.51128	13.1487	0.0764565	3.1106	4.33718	4.88054	6.3195	5.04126	12.6901	12.6992	4.16683
			0	0.0216502	13.3805	28.8627	0.672517	10.3983	1.15189	13.5573	8.89061	26.3148	4.78076	1.30465	7.41937	45.1116	1.71169	6.14386	2.35485	0.0649507	2.93992	5.41742	11.5833	6.32355	1.9798	2.70371	0.0639506	6.02218	2.25359	4.66415	3.77098	3.19094	10.4736	11.5084	3.55699	3.50439	1.17477	7.45567	2.09329	4.80439	0.294392	4.18316	2.11711	12.536	9.55298	11.2791	6.18859	1.41017	3.68651
			0	20.8556	9.71378	64.4863	6.02464	9.0861	1.01303	1.53641	21.2077	20.5057	3.21018	1.64957	11.212	14.1022	4.20891	17.9566	0.234297	1.59973	5.22948	3.11233	17.6183	10.606	9.91036	5.77408	0	5.73909	4.39665	4.50552	0.946705	5.09602	7.85061	6.27377	4.25667	2.65784	1.31693	7.66342	3.45052	9.05323	0.704021	0	5.07848	10.7338	5.41074	5.57487	11.1917	4.51492	6.02419
			0	7.90393	0.883867	46.0853	22.487	36.7629	5.35922	17.5772	7.41274	20.99	0	7.60268	5.05817	8.57512	2.72866	2.01037	13.6779	17.5934	1.74748	0	9.20536	9.05134	12.9119	7.03613	0	2.79463	5.86584	3.50647	1.81035	1.71096	5.99336	8.36328	2.33522	3.04063	0.888495	8.90808	7.41744	4.61295	9.61365	0	3.01983	10.381	10.0917	7.68489	6.55158	3.88131	5.69635
			26.9755	6.91101	12.5219	22.0186	9.43767	20.9534	0.990178	1.25737	25.1529	7.10458	0	4.16307	5.23462	15.7029	17.7841	17.7417	7.19382	1.96078	4.59807	0.57237	9.60861	7.92174	5.54664	4.97707	0	5.14743	3.41404	3.38315	6.45339	1.14586	4.51429	6.40769	0.205174	3.53881	0.477908	10.1916	2.52058	7.46126	10.1466	0	5.32371	6.35412	6.98794	5.78918	3.40117	7.91571	1.95958
			5.29991	3.875	17.4025	8.61234	15.0895	6.72251	0.276138	19.0979	20.8647	7.55612	0	11.8638	2.23688	14.9953	12.988	13.1351	2.804	8.57599	2.27733	15.2708	2.79093	5.60494	1.20486	6.96382	0.0207237	9.31576	8.64363	2.33376	13.8981	3.56329	4.20469	0	5.10698	5.08433	1.64079	9.90822	6.60804	8.00719	2.36318	5.44277	4.11513	2.95188	2.77496	11.053	2.97477	13.9635	8.21526
			2.20041	12.6592	17.7934	13.3712	3.86037	4.35125	0.273305	13.5648	17.6657	7.95002	0	1.02275	8.78182	13.3914	0.16058	15.5614	11.9499	6.66115	2.06433	6.23031	14.2522	7.90675	3.10972	9.50003	0	13.6121	8.50918	6.99138	4.19314	1.64713	3.62024	0	8.82314	4.38745	1.09945	9.47417	7.35721	5.69175	15.8338	0.994568	3.57768	3.77572	7.29426	1.16733	3.92033	8.27032	4.54187
			10.0692	13.5487	31.1029	8.27471	7.38164	2.27166	0.274691	4.50512	10.0373	13.6146	0	0.271691	5.16169	13.5209	1.44732	12.3432	0.940179	11.5512	8.07068	2.10201	34.387	19.4814	11.5037	18.5944	0.225273	6.87524	12.2178	2.53584	4.92792	1.09002	6.61757	0.134321	5.89628	3.20118	5.1017	6.77168	7.49794	17.4255	1.23305	0.18895	3.29209	9.38706	6.49574	4.86289	16.7664	5.54493	6.19264
			0.214114	16.6707	17.345	19.5949	7.18796	1.5321	3.89448	23.6922	14.5163	8.05887	8.80766	6.39722	9.40322	5.72167	1.31625	8.83872	4.2981	33.71	9.82049	2.55298	15.7943	8.50069	7.06934	1.54643	2.07904	9.49984	8.77659	8.91396	10.1318	8.84845	5.53006	10.8997	8.86694	5.50459	3.32855	7.06794	6.15193	9.02238	8.15017	0.999625	5.09931	7.88791	1.69596	5.24148	2.90751	2.06425	5.84741
			3.98758	16.774	5.10204	11.9582	9.68708	27.967	7.75336	40.5803	48.6448	15.8085	2.29276	22.8559	4.99434	12.5663	25.9021	12.4568	14.5766	3.48712	7.9706	0.0969988	3.58044	5.85512	0.741715	2.02835	35.2758	3.78513	12.1842	20.2301	6.968	4.36919	10.8281	12.2077	4.46663	4.21835	0.408642	5.37741	2.73828	3.4849	7.39332	4.13059	4.78931	11.7089	4.67507	8.45148	1.55169	6.84336	9.9092
			11.4894	23.3512	0.363573	13.9484	5.82758	5.98894	2.71689	25.324	5.97597	20.072	2.39719	3.54774	9.32575	14.7216	18.0678	10.2377	11.675	3.54421	5.93473	19.3695	13.9216	8.53597	0.966484	15.4747	6.50058	2.68873	6.1392	2.54059	12.0287	3.55598	5.95938	12.6473	6.17123	9.40018	1.4851	3.88112	10.036	10.6378	18.4105	4.47596	5.06646	16.3617	10.615	3.02902	7.92641	5.68307	7.60734
			3.14906	1.06368	4.06341	17.7051	4.76662	8.08464	1.32513	5.30121	20.4847	7.77757	3.42537	13.4833	4.3192	11.6692	1.28891	20.3791	5.6719	22.3739	9.42228	0	16.4629	3.41743	12.2515	16.263	2.36015	15.2042	8.29185	5.57945	5.69036	1.98482	10.0566	14.7899	5.13098	6.94149	2.73609	5.3596	7.97752	7.83076	0.640944	5.77509	5.64087	11.3514	5.64979	10.8419	16.8176	6.72505	8.77173
			7.465	8.02407	3.88962	37.4489	25.2906	6.45544	0.908341	15.1997	14.4925	19.1609	12.0419	9.3698	23.8467	23.6759	8.24125	6.67136	6.64046	19.9886	14.586	0.0250771	14.821	5.5502	14.6313	12.0145	5.99519	5.17719	4.31823	6.30057	7.8847	1.27886	9.21928	15.5283	6.01682	7.84428	2.13291	11.2119	11.5524	5.92768	8.54492	0	12.2794	14.3607	6.19453	5.55582	8.71594	0	7.69056
			5.15915	10.456	25.9763	13.3807	5.35883	19.334	5.39665	21.3976	25.5782	16.9578	3.52961	9.97771	3.08963	34.1474	8.43549	16.5457	10.3343	5.49429	4.15578	0	6.50908	7.40316	7.63622	5.9213	8.14633	4.83352	5.94054	6.24957	11.7154	3.26886	5.79251	9.21278	1.99212	5.84562	1.8744	8.14439	7.29757	8.55936	11.8205	0.0831901	8.36569	5.28853	0.0551336	13.1169	15.4023	4.18589	9.17892
			5.52417	32.2322	0.467902	42.3919	7.23469	0.102008	3.02534	8.24839	8.81105	19.7588	6.78123	3.35575	4.72895	23.4324	14.6827	3.35002	12.1098	7.52373	4.54209	0	7.05563	20.3226	0.958582	10.1277	10.3455	17.3438	7.76334	5.36668	8.54866	7.7237	9.8356	14.388	3.73251	7.02971	1.4149	5.44695	12.2876	4.61348	5.80129	4.13133	4.60199	4.68768	4.45783	4.00876	11.205	11.9924	7.69113
			3.40913	10.2834	37.3386	21.4174	22.1404	8.12052	9.11081	8.32804	18.4488	16.3265	8.09913	3.51486	11.4664	11.8997	15.2778	17.8917	3.65175	11.4095	10.7046	14.5092	13.9008	6.43637	0.380049	9.92377	8.29107	30.971	7.55597	3.22291	10.3917	3.00253	12.1698	11.3776	3.17957	5.30314	1.41093	5.03233	7.71789	11.253	1.38777	2.78919	6.77063	7.29237	4.98046	3.69292	9.43739	12.0621	10.5716
			2.49855	17.2631	8.21359	39.85	6.36819	12.0101	2.16783	10.6401	59.5557	13.0233	38.7173	12.6239	10.2785	10.288	2.00076	15.4944	6.48297	7.10626	6.35737	0.593169	13.715	7.10198	0.866069	6.41543	2.00443	15.2413	6.68512	10.0556	4.50421	1.94605	6.99905	12.0161	7.77972	10.3785	0.856429	5.56904	13.5208	5.07585	7.23174	2.69783	9.61648	6.51925	4.2481	10.0241	16.1434	9.20135	7.03547
			2.82036	11.7871	0.18711	46.612	9.8833	5.39796	0.412982	20.3812	2.81572	14.811	15.8708	9.33772	7.26199	14.1122	15.0411	26.469	17.9012	18.9189	10.3832	0.149185	14.7068	11.2943	3.05778	11.4028	1.98283	14.7671	8.14579	5.81388	3.62713	7.35649	11.2045	11.5795	1.9548	3.74382	2.38984	3.05791	11.2296	4.63765	12.3777	1.3014	18.7743	8.55694	5.41998	3.31868	11.1792	4.17263	7.08825
			3.28213	11.3803	9.80771	64.7003	23.9284	36.092	0.198306	19.8322	6.56182	16.6852	4.2802	9.97588	13.902	12.822	3.71958	12.674	13.649	16.3121	3.84289	5.52607	15.742	11.6393	11.8623	16.4169	4.38722	12.5041	6.02611	4.98498	8.35021	13.0506	20.4819	17.2608	0.171978	7.25391	5.538	12.4378	0.690658	4.80417	4.85448	4.45258	9.25911	7.9881	7.05945	4.9005	10.0339	0	4.5025
			9.74073	6.27754	11.8164	19.5301	15.3906	0.219797	7.57377	6.7303	18.0716	14.8257	0.212323	7.32557	5.43635	30.4699	24.7653	17.4146	12.4796	9.29918	5.67067	0	11.594	5.68954	10.0278	11.9693	3.70268	18.5876	8.18289	7.6601	8.77397	3.81456	5.97388	11.388	2.65915	4.93755	1.01032	14.0208	16.2028	5.92122	6.53167	5.05201	20.5926	10.8222	6.96383	6.63293	9.85702	0	5.72991
			5.67219	17.406	9.17535	43.8479	13.8429	0.978375	5.26501	24.1524	19.2551	16.2834	6.28428	11.7853	2.26654	13.798	1.51328	9.52931	3.17084	6.338	5.17211	0	8.28647	12.2742	2.92428	10.0586	0.116787	22.8058	6.35135	4.49848	8.71987	3.74743	11.6061	17.9083	10.3249	6.71249	0.465401	10.1131	4.44763	8.66483	6.73504	3.07182	6.99757	10.0669	3.13464	2.95365	6.6409	10.3654	9.64302
			4.81161	11.8102	1.90784	23.5753	17.3232	0	0.122525	6.8062	7.02067	18.7402	1.51996	1.76308	16.6866	7.00177	1.6846	14.4113	16.9714	8.12039	11.7918	0	22.1255	9.14774	0	5.65228	12.0054	19.7883	10.5638	52.5007	3.99968	7.29097	9.58363	6.33159	5.41738	11.6933	0	5.8051	4.45177	11.6939	6.61317	6.41286	3.64526	8.15447	1.23283	11.1539	10.3822	4.12078	9.87426
			5.70314	3.02675	3.16804	28.0237	8.43079	9.17148	0.063571	17.2711	29.1285	17.9375	6.53204	13.2952	10.1736	22.9915	3.91922	28.5756	16.9668	6.38442	12.832	4.22789	18.8716	13.6706	11.9895	18.5263	13.8244	9.3924	9.71226	7.6613	4.72345	5.10019	9.3502	13.2851	5.46806	6.62692	6.90518	10.7861	6.91809	6.25294	5.54255	0	6.78313	10.8655	4.97697	7.91638	16.8357	10.7246	3.40354
			3.86404	12.7001	9.28185	17.7249	9.20044	20.5026	0.0209307	14.1032	20.6963	19.1619	14.3903	4.36584	5.70925	7.92882	9.88651	16.419	2.99221	9.99585	12.6022	15.1517	12.7144	10.3135	15.0329	18.1342	5.16536	10.7554	9.36925	9.72042	9.13451	5.44604	12.5082	20.0632	4.47545	7.6102	14.7877	10.8826	18.2361	12.8028	9.29954	4.04915	8.51322	16.1324	3.96129	8.03753	10.1434	19.8658	10.7244
			6.58195	16.4558	4.87168	22.2702	12.2763	1.38114	1.80183	14.8936	6.5575	13.5154	16.3708	9.82653	7.20195	14.2721	0	12.2295	7.03507	7.4493	8.26756	19.2165	8.58783	5.75857	13.2199	9.0152	1.3134	9.11937	6.25657	9.88541	5.08018	3.6919	9.03696	11.8479	9.90284	6.243	0.937902	6.87052	13.8851	5.8163	8.25319	1.3894	13.863	11.672	4.45219	8.51292	16.7108	0.535613	9.23651
			6.34117	16.0867	7.62547	23.8234	6.97318	0.221322	4.67123	15.7479	10.3116	18.1406	15.5392	30.0404	8.59245	12.0868	26.1421	15.3895	6.21181	4.48591	9.50111	1.49442	15.2608	4.08279	11.2875	8.18004	0.13244	8.4591	4.11717	4.02437	6.73663	6.00193	14.3593	8.9573	8.27891	4.99843	5.41917	10.5377	20.524	2.70241	8.69801	2.62958	5.37683	10.5751	4.90291	0.927589	19.4774	7.26722	7.74706
			7.60318	27.8329		16.6082	13.998	4.88618	1.92991	9.17455	3.26808	15.9653	9.35035	0	13.147	8.76086		27.6153	11.0312	8.48016	8.52973	7.82076	16.3729	14.6098	1.33624	4.38265	0.256087	6.39223	5.53861	13.8792	7.87491	8.56391	6.84133	3.46655	5.4876	8.01794	9.12022	5.62356	11.4179	5.65913	5.5624	2.17328	6.89361	7.76784	5.75429	8.85062	10.4464	0.128567	3.67267
			5.6805	5.61891		21.0919	5.57271	20.8556	3.42667	12.1648	20.7323	9.30235	0.0459271	0	5.29094	11.5826		3.00629	4.19726	7.58305	10.2182	6.94029	16.3967	10.7788	8.49242	12.5423	0.318937	14.1507	13.3011	14.6752	5.83532	9.27035	14.104	16.2652	5.16347	6.6293	1.73771	4.73679	12.7272	16.0773	5.43225	4.53254	8.43531	8.96892	8.19402	10.5133	8.27277	6.73848	6.56578
			1.9023	5.31758		24.8926	9.86059	2.69437	0.206875	13.2744	36.4378	10.7614	2.774	0	11.1289	5.90641		21.4369	3.03129	9.3726	13.3673	0.350159	12.5365	6.74522	3.8681	7.68316	0	21.6524	5.15068	10.831	11.2033	13.3978	16.4554	6.49565	6.73411	6.0097	3.19239	6.77345	9.52011		7.61067	0.506411	10.3848	17.6244	5.52849	4.34458	11.4927	5.77344	4.35908
			6.71834	5.90804	15.0671	20.8238	21.0601	1.71673	4.73124	13.0682	7.71509	6.79431	5.70124	11.977	11.1456	1.96073	39.8187	16.4231	14.9025	11.6608	11.6934	2.97668	11.3484	14.994	2.04315	14.9681		15.0011	3.50768	6.47883	6.88559	9.25281	14.5139	8.45035	4.60192	5.6397	0.382508	10.3064	6.06197		4.85367	7.18962	9.91863	14.6417	3.06015	5.91396	9.71649	0.87623	10.1622
			13.8535	14.5527	12.5499	22.1861	10.4508	0.792843	8.48636	11.4269	0.0964893	7.02135	0.187875	4.69285	0.0602246	7.65466	19.6885	0.502209	11.2026	10.5606	13.0722	5.88575	13.8381	5.29073	2.95423	10.6107	4.32125	12.3437	9.59653	6.37156	6.37768	9.76662	16.7048	5.66226	2.53168	5.16337	3.92836	7.84103	16.7732	3.29802	8.41159	1.48347	7.95044	11.4152	8.2902	8.95797	9.83516	14.5719	7.55756
			4.35698	6.21806	6.53899	43.6326	11.1038	1.94292	8.2868	18.5424	25.735	5.82813	0	0	7.52562	15.5251	1.19576	22.7888	16.8142	11.7225	11.0991	1.07502	9.26163	10.0079	0.300063	4.50186	1.57109	10.7914	10.748	11.1184	5.20701	7.30327	15.0165	15.6937	8.20565	7.00781	0.569747	11.7662	14.431	10.354	3.61087	3.47457	4.80235	12.4255	5.84953	8.32816	12.0649	3.96083	8.91993
			2.44704	2.96148	9.50096	53.0916	22.7991	0.294021	0.26521	15.7519	6.0764	3.19638	8.09113	2.52237	11.9779	10.4167	4.87152	4.62212	0	10.6712	16.9337	12.2264	12.2972	12.8067	0.0229979	14.3015	8.19846	11.2713	19.0713	3.9385	9.14485	7.28612	16.0932	10.5967	5.73997	4.93198	2.85293	8.06283	11.41	8.1804	6.20773	6.65712	10.93	12.6955	3.26134	5.49121	23.8892	7.97555	7.30744
			3.02364	23.3143	5.28432	32.0941	9.3148	38.683	5.20338	7.27114	3.99131	4.57112	20.8274	4.10072	2.52812	31.8278	2.87926	12.887	0.121634	13.1409	12.7797	2.30346	24.7214	9.80431	0.0708171	5.59518	0.329764	15.8077	7.38441	3.41958	7.99987	4.70831	9.45487	4.61311	6.52505	16.3504	0.295709	12.8498	8.59417	8.83152	5.54941	3.05102	5.60711	17.1724	7.36583	9.66039	15.4078	10.1579	7.31402
			10.0084	18.2271	17.6211	15.6921	21.4302	4.90012	4.36157	14.9229	33.9962	10.6788	0.407451	15.5613	1.94296	30.5845	2.39361	0.409529	24.461	12.8707	8.76334	6.15727	6.94093	10.3327	4.05615	6.3051	5.37301	9.99983	8.70065	4.63102	7.68897	10.5547	8.00333	6.48832	2.27717	4.31132	3.93061	13.1586	16.5059	9.1753	3.84613	1.75041	5.47548	11.0763	4.79325	1.78512	10.668	9.05007	5.92336
			7.27674	10.8925	32.8812	20.413	8.14118	0.774252	7.57031	7.75394	0.55549	20.9786	13.8696	23.0161	8.18928	16.5746	12.1332	18.4381	10.984	9.79206	10.3167	2.58607	3.27702	6.50475	0.0603721	4.15921	7.72779	16.3351	8.76556	7.97572	9.70329	4.30678	8.00819	14.4081	4.11453	4.68109	3.14465	11.9436	10.6124	9.0058	6.459	4.04988	8.86729	19.3017	7.68245	10.9071	8.49167	6.17731	5.43489
			9.17717	20.6576	9.10722	22.3699	8.20353	3.41141	0.258607	6.96637	21.3724	11.7441	10.1007	1.59532	6.46369	9.96665	13.0953	1.54388	5.53892	9.25445	11.1714	2.49857	12.8235	6.54421	5.46548	10.2458	0	3.99662	9.10138	11.7655	5.28911	3.52351	15.3921	25.3841	8.60626	8.10061	1.97286	10.3057	13.5115	7.61171	5.24184	0	9.47995	10.8847	1.77591	7.87367	15.1761	12.3268	5.96029
			11.9329	10.6508	12.7187	16.0407	0.452307	4.75255	0.131182	7.37002	1.82557	30.1195	0.743883	4.64121	0.882813	10.5823	11.2374	10.5078	10.6809	9.1256	8.79277	2.94954	4.86831	10.9763	7.36051	9.43581	0.347505	13.9519	8.69209	10.0527	4.04662	3.26297	10.1438	11.4827	5.24991	6.0841	4.40526	9.46256	17.2076	7.82776	7.06397	0	4.81691	5.35947	6.98972	6.3704	19.7112	12.954	3.03538
			15.3753	12.7832	13.7177	15.8267	10.107	19.8959	0	5.37319	11.9432	3.85155	6.35119	10.4523	3.3181	14.6402	21.3621	0.103084	3.30524	7.20457	10.3146	5.76967	11.1164	20.2904	6.85608	4.63419	0	2.71522	8.35661	6.86888	8.05844	5.49694	13.1375	16.0631	5.73325	6.34853	0.771002	21.4418	7.97189	8.97373	10.4562	1.76402	6.963	16.3418	4.16559	5.87277	6.90435	6.58022	5.43019
			4.68679	16.3699	7.47617	22.0578	4.8692	3.46694	6.88022	9.12962	5.88863	4.12611	9.77749	7.9867	7.96438	10.8902	5.93136	8.8788	13.7632	7.71478	7.10064	3.42763	9.42746	9.71014	7.63814	7.57272	0	8.87077	9.82182	5.84601	4.99045	7.43739	6.85328	9.44656	3.11017	2.38132	1.29521	3.31381	5.58544	9.21053	3.57203	0.310487	7.33363	14.4409	9.22191	1.87879	3.36523	17.638	6.00634
			9.26694	13.1954	9.66176	11.6577	11.6519	16.9999	1.65874	15.2249	13.001	11.7535	15.2346	5.25795	4.20457	9.46744	16.5719	6.84875	9.85169	7.56572	10.7525	1.14723	5.47801	10.4511	3.94716	8.05855	1.8065	13.7811	6.52272	14.336	3.65951	7.59751	8.08278	0.154724	3.90452	3.46381	1.43295	4.05124	7.51764	7.33436	8.10042	0.089849	6.54307	11.1513	8.77667	8.75246	15.5758	3.62809	4.0505
			5.04507	41.5298	6.79978	20.0719	7.30702	10.4044	0.429492	11.0205	6.18277	5.40566	4.57195	3.48043	9.50459	16.8076	16.4883	4.4964	12.0057	13.7776	13.414	0.305396	10.839	8.20625	3.52896	0.640514	0.694642	8.34852	5.49469	6.03536	9.18485	9.79516	10.991	1.15765	7.08992	5.18996	1.24849	16.6985	7.86918	14.025	2.28889	0.649401	7.08999	3.89014	3.95811	8.98812	11.4703	8.94007	4.90564
			3.72638	35.9775	5.99397	14.8485	7.73042	0	2.41	13.5137	8.45242	8.06669	17.2521	3.86087	11.0196	15.0631	7.8945	2.44462	10.3729	9.9107	11.2433	2.95036	2.41849	9.41951	5.16368	8.0001	2.36529	9.03046	10.6432	3.34879	5.96036	5.78193	13.2838	22.9161	14.6045	3.02745	4.01453	7.93921	13.3287	5.69765	4.48151	0.46596	10.976	7.04717	5.10336	10.8689	15.0914	7.04192	2.56136
			8.43071	8.31211	13.1945	24.4366	7.18708	16.5704	0.949989	8.97312	6.43309	9.66504	1.37324	7.77724	9.29477	9.41153	16.512	9.29763	13.3667	10.0007	5.64688	12.0844	5.46934	8.08885	0.62207	6.24818	3.63328	7.25568	4.97754	8.13545	6.64058	9.27521	8.39253	9.18308	8.75779	6.71927	3.25675	10.2699	14.3183	4.46902	4.75538	0.344279	5.04645	11.6721	4.16521	4.62399	3.05994	3.44358	4.55666
			15.0546	6.21049	7.57883	17.6223	11.1038	6.9084	0	8.5419	11.7107	10.7585	0	17.1028	7.25486	15.2321	5.22156	15.2737	4.08724	11.9519	14.7374	0	10.3243	12.2177	7.99967	1.94232	0	5.59706	7.03673	3.25834	6.17776	3.55412	13.7543	3.14432	3.80691	9.50701	3.75034	10.1612	8.4725	3.07887	1.0032	0.285691	6.63821	10.1271	5.22058	1.72011	3.43715	8.4915	8.60704
			11.125	18.4367	3.77664	19.137	2.64376	0.242289	1.54595	13.0222	11.8744	12.1555	3.37631	8.21913	4.21836	6.58647	11.2731	14.3915	6.28482	5.11012	10.7237	0.129758	10.0002	8.87433	3.53081	1.90788	0.0458739	6.74156	17.4908	7.7755	3.91044	6.3446	10.7441	0.698626	3.27346	7.24439	1.29638	8.41679	9.65037	5.45342	3.71852	0.20854	5.07812	8.27783	5.51919	9.02823	8.05021	9.94295	8.46643
			2.34597	5.58206	3.82456	21.8485	16.5218	22.5584	0.198335	12.9982	7.43565	5.61524	7.7113	6.4897	0.434395	19.8993	8.07454	1.36243	12.7715	12.1316	10.8228	0.0465067	5.86578	7.673	1.44134	7.06112	0	1.02436	1.54026	6.75212	2.89435	4.86623	3.37411	7.52381	7.7883	2.22099	5.37833	12.7503	6.04141	6.90661	7.95586	0.287038	2.75524	9.81238	4.61561	4.41092	25.1603	9.81766	4.6356
			7.81229	5.24741	9.35766	11.4718	9.4973	5.2762	0.262911	4.72898	13.2895	15.2247	3.32265	1.80216	10.4275	11.4815	0.444992	4.83119	11.9889	4.80674	8.30524	7.7515	11.2378	2.51113	1.25955	11.5552	1.70217	15.1793	6.7056	4.25226	13.4786	3.19901	4.86301	4.03018	2.63842	5.43043	1.11601	6.61945	6.72005	3.48543	4.15407	0.539863	7.51929	8.41003	6.14398	4.28647	9.81229	9.11789	2.57366
			8.38214	7.21986	42.1483	15.7061	6.87484	8.03946	0.588224	8.57973	10.5178	11.0617	5.38816	18.267	14.6084	16.6169	0.11217	15.1068	1.39448	14.7887	5.41909	0	9.60882	9.45912	6.12031	6.5215	0.201268	15.7325	8.13441	4.56691	4.74781	9.34584	9.22084	5.24325	8.02039	5.04755	0.0877189	6.08192	10.5931	8.00171	11.1515	2.92951	9.47604	6.69152	1.32831	5.02546	7.90925	8.37473	3.93307
			4.22208	13.302	22.3814	6.9682	8.8918	1.41294	3.10354	10.8766	12.9841	8.77659	7.48787	6.4651	9.76982	39.9404	13.5571	0.368567	4.98084	9.04493	9.13088	0.0458739	5.78628	22.2822	4.61948	2.51223	2.48412	10.8919	5.8576	4.64911	4.64408	8.82176	8.01597	5.15949	5.79573	3.68622	0	9.08936	11.2008	6.74164	5.61953	0.34	7.36363	6.3654	5.68679	6.39339	5.72679	0.39532	5.36016
			6.19909	14.5639	9.0327	10.2939	6.97924	2.64932	1.28058	7.11464	8.37892	9.49686	5.63722	4.20928	4.57891	21.7936	1.45341	7.16498	8.52406	6.37815	8.23243	0	6.34572	8.73833	3.7997	4.03241	1.05248	10.1073	1.83497	2.84943	6.06312	7.08578	5.90199	6.8272	2.64016	7.88547	0.0428574	9.1183	6.90691	10.2109	5.67137	2.19999	6.47275	15.1954	3.12305	5.17535	4.83397	0	7.62868
			11.2388	10.1196	16.004	35.4711	5.17089	2.25466	0.517237	13.9443	18.6792	5.845	10.3385	13.0966	10.0319	3.22465	25.2536	2.83088	17.1344	7.95844	12.4169	0.307185	4.10153	7.56171	0.535218	4.61906	0.11521	5.54908	4.4886	5.64259	3.33611	2.95605	8.34584	4.91095	3.78398	5.81556	0	2.51311	8.61796	11.4434	3.02565	6.63394	6.33951	7.23491	2.84021	5.20435	11.131	15.3931	8.74888
			6.22561	3.98497	10.2028	46.4151	16.3035	20.0583	0.321006	12.8936	9.45433	10.605	8.57351	3.15226	5.51989	16.2798	10.0549	7.62598	4.24528	5.50009	9.44152	0	3.48346	3.98079	4.33221	6.82899	0.0712923	5.05052	10.2614	6.18596	3.36913	5.05934	9.52168	8.65465	10.1298	8.16541	0	14.9707	10.3802	4.92767	0.467372	3.11313	6.25134	6.92933	3.66055	11.4185	15.9179	8.853	6.52946
			4.31426	2.75068	8.37175	10.5928	5.51112	6.2857	0.16662	15.5589	8.91316	14.95	0.110399	25.2662	7.24446	14.9389	8.63105	2.85743	6.07697	6.40414	7.20051	0.956815	8.35921	5.71271	2.26358	7.33861	0	8.15587	10.9491	10.074	1.03968	3.54061	7.12256	7.86301	12.5993	6.69254	0.0221396	1.64418	4.36925	7.67858	6.69237	8.90957	5.09102	10.0001	1.55144	6.22202	7.13603	4.07726	3.16496
			5.13108	9.94996	10.9668	11.3489	5.56484	14.8117	0.608862	12.5687	5.4717	6.17195	2.16972	17.0225	3.12851	24.9049	0	2.67222	7.61064	0.734566	4.05597	0	7.1019	1.99374	0.0681319	8.33209	0.287253	5.23233	7.50322	5.24685	10.3981	9.19514	13.0136	9.44784	2.69621	3.94876	0.0200713	9.13689	6.29529	8.3227	3.04504	0.0418052	5.92094	10.6606	6.46914	4.33444	6.60541	6.77511	2.32398
			5.51281	3.89122	10.3709	10.0711	4.21743	5.54885	2.59295	14.8987	13.8376	7.88461	2.73536	16.6696	0.167456	7.44236	2.20864	0.974818	17.903	3.30917	12.4284	0.182355	8.22915	9.38744	3.50116	7.79879	0	8.88725	4.49594	5.63873	4.66008	10.2138	5.91293	2.06293	2.98274	3.098	0.0201116	5.61203	3.69026	6.24095	3.60089	0	6.15411	6.8555	6.27271	8.3402	1.14496	6.50431	1.82475
			5.24862	11.8949	4.28436	10.5592	3.87086	0	2.77652	8.94056	0.587522	6.37599	0.0871478	2.56854	0	9.97485	11.6504	6.50375	7.98904	6.98849	10.4116	0.051498	8.48271	5.81365	3.36321	3.13466	0	7.88111	6.437	7.40669	3.11404	7.78721	9.48068	1.47547	2.91584	3.97672	0.0428975	7.23508	12.597	6.73078	6.19582	0.928309	5.26941	7.4025	2.5668	5.49142	0.845939	15.1477	3.95692
			4.27055	0.0890979	7.32184	11.8456	12.2158	0	0.480678	12.8787	27.0667	6.89045	9.17301	16.7905	5.20229	4.39728	0.200241	7.89759	9.12046	4.07249	11.0025	0.753676	8.2792	7.30162	8.99392	8.1836	0.351363	7.08948	9.71942	9.86923	9.40803	3.71172	8.57276	11.3887	3.72532	2.87465	0	11.6051	7.69121	5.28529	0.395759	4.67625	4.01191	4.92035	4.33866	3.52519	11.4821	12.4523	5.1022
			0.276396	3.70536	6.25477	15.6151	7.22258	1.41429	0.0940072	5.7237	7.7159	8.60834	11.0134	3.55874	7.67614	11.3109	0.625151	13.7214	0.977465	1.59552	4.40126	0	7.75861	5.50761	5.882	5.9747	0.386891	6.25168	3.66913	2.61428	3.9816	2.56645	3.98896	2.11137	2.49754	4.45918	0.0425008	5.60193	6.4938	7.38867	3.79183	4.27275	12.7507	4.35771	1.89879	2.28042	2.61205	12.7985	3.11914
			0.383413	3.65339	6.76381	12.4751	3.85961	0.143658	0.593911	9.53156	6.77619	3.49684	0	9.1259	6.46008	11.3749	2.77698	0.109671	13.3715	6.09901	5.53523	12.7811	5.15104	1.11391	4.17845	6.0785	0	5.95833	4.36719	5.33752	5.21654	5.18563	4.59641	13.8121	3.01135	5.5736	0.0442513	3.38418	11.917	5.94005	3.40926	0.84903	9.44978	6.45527	2.35885	10.6281	12.8187	12.02	5.89254
			7.13437	1.79858	4.84092	6.63839	1.18798	16.7718	0.561356	5.90463	1.46822	5.3934	2.66499	15.1746	7.17266	4.94004	11.8718	3.67996	26.5364	0.181198	8.49003	0.197006	4.27077	11.2484	0	5.56914	0	3.68008	3.36972	4.38538	3.67356	4.27686	14.1183	11.7793	2.55011	8.69423	0.0251192	5.65316	10.3392	4.12204	0.144897	12.6564	7.20674	11.684	2.93064	6.2307	3.20253	11.802	9.04728
			12.9188	0	6.90507	11.9204	1.39888	20.9249	0.50034	7.81037	3.73225	5.36303	6.58882	7.69805	4.7913	15.1296	0.129801	0.112526	6.7223	3.29338	7.21999	0.0780705	6.10969	3.35432	11.4763	3.5768	0	6.4253	3.80025	7.34048	1.53628	4.78183	15.2109	3.41942	4.65455	6.67712	1.19107	7.1759	6.57787	6.1526	0.183983	2.70423	6.34312	4.62071	0.887518	5.20415	4.88131	5.2879	5.74875
			3.50911	0	6.17835	12.4799	2.26184	8.73588	7.51366	2.8106	5.57135	6.30687	0	7.38381	10.0057	8.17217	0.0200396	3.19891	24.2845	2.37987	0.194929	0	3.31115	0.77315	4.01121	4.84403	0	3.2324	10.7782	1.58055	7.32179	1.05688	11.5912	7.28524	0.979426	6.36282	0.526077	7.18012	8.56733	7.2885	0	9.57299	1.85939	8.26266	3.76634	7.02946	2.80968	3.61455	4.51732
			5.65197	3.19273	6.41321	13.6703	22.1791	13.208	0	14.5767	1.85893	5.287	0	6.33829	7.08615	22.9016	0.081195	3.22025	5.2628	0.683677	12.2331	0.12427	2.96092	9.55904	0	0	0	1.68454	5.32162	12.676	5.0978	3.03209	12.0787	10.8946	0.36314	4.49963	5.17041	7.27915	10.194	5.26727	1.0045	0.87606	6.99596	5.52048	4.40072	4.08039	8.89356	4.13699	2.46663
			3.3686	12.4304	6.8216	12.4728	5.17275	10.2501	0	6.72835	6.53847	6.41803	0	12.1023	2.91991	5.69815	0	14.1308	0.330405	0.0228864	8.20411	0.0688109	8.55576	7.92923	2.31355	7.93977	0.022937	2.81129	0.332472	2.6246	3.82169	1.28524	10.1891	8.86159	6.62774	5.56963	1.11628	6.73614	5.72369	7.42024	10.2297	4.72313	6.9808	7.77279	1.10576	3.62085	2.89109	4.95773	3.78731
			3.06857	5.75288	7.45355	9.35847	2.23763	3.43704	0.0439898	9.83828	1.14993	1.94696	0	6.24171	1.05589	5.13367	1.6645	6.4938	4.91154	1.89104	6.2195	5.89249	4.49563	8.78457	4.6987	4.05177	0	4.98514	1.07862	3.79555	6.24645	6.04068	9.14318	2.24147	4.51835	5.80791	1.93807	3.70811	2.32491	3.04648	3.17046	3.414	6.12158	10.856	5.09618	2.49049	12.7205	2.26989	6.11318
			4.80551	0	16.7996	7.2914	1.91239	1.22128	2.49347	4.97016	2.45099	7.57604	0	3.3625	0.894889	11.5231	11.8621	2.23384	26.5424	0	9.16018	0.261527	5.7408	6.36514	2.48263	4.50639	0.185121	7.43288	3.41482	3.0957	3.46614	2.95459	9.95158	11.6814	3.31287	6.05627	1.61079	5.93534	6.68817	5.39809	0.608158	0	9.167	5.46016	1.64075	3.20334	1.57136	0	4.58802
			1.05924	0	12.5299	13.6092	0.780123	3.19546	0.341127	1.23112	9.92462	8.62715	0	5.07461	15.5368	0	9.69003	14.7845	7.82243	26.1122	7.74194	0.0535196	3.53673	3.97085	1.34168	1.67124	0	3.8833	0.28867	2.44795	4.14152	3.05958	5.61307	7.55185	6.06263	4.56257	0.113612	6.318	2.1083	6.9953	0.235153	4.37869	5.99946	4.91403	7.37795	5.93319	1.42465	0	3.48766
			4.87498	0.936606	8.48716	12.0266	5.04425	6.91797	1.27608	6.57413	5.13914	6.13159	0	5.52039	0.992306	2.6625	0	0.130675	8.67164	27.0664	9.43181	0	0	5.47286	5.00559	2.30342	0	6.70538	0.0216252	6.69493	11.5945	5.45389	4.91935	14.375	1.64416	3.58974	3.1459	9.63057	3.78513	1.44764	5.86339	2.08183	4.7776	7.22131	4.67741	2.69369	5.01367	10.2758	4.57276
			2.14845	9.64136	9.16434	9.43832	14.0771	14.7512	0.085476	13.9201	4.89406	12.1906	0	10.8228	6.28168	5.9494	0	2.27336	3.01701	10.1512	7.60303	0.10501	5.82707	3.86483	0.910141	11.3285	0.0674991	4.60344	0	6.4498	3.55359	5.39258	13.5303	13.4038	3.46774	3.39105	1.91817	4.43129	1.57693	5.29868	3.69534	2.11828	3.56759	7.07904	3.66384	5.71331	2.82909	4.24342	3.06218
			3.85581	3.63479	28.0594	18.2629	1.78925	1.2556	0	1.48016	7.26471	12.8078	0.145948	1.47804	7.13685	9.59079	0	5.69819	12.0065	12.3304	6.36903	0.0688109	6.3301	5.14464	6.00849	3.90283	0.0246444	2.18118	0.42119	8.7246	5.8752	3.70422	17.3037	2.11554	2.54381	2.79324	2.17029	5.34394	7.25433	3.35247	0	1.61293	7.2067	5.52633	3.77987	2.39032	5.51559	17.9259	2.97812
			2.22493	6.74995	34.7542	7.11346	0.52593	1.20357	0.0644643	2.0252	4.54545	6.95738	0	1.77584	1.71908	24.9164	8.95346	2.06733	1.97688	0.740219	3.04605	0.447047	6.1744	4.26984	2.49353	5.40384	0	2.71251	1.71881	9.93778	0	5.31746	10.951	9.32284	8.63066	3.05954	0.36029	5.90116	10.2179	4.84993	0	4.30848	6.79528	8.34382	2.65965	3.40435	3.48935	12.4513	2.70008
			4.2528	0.827708	10.3562	9.19042	6.70602	0.399883	0	6.47799	0.0275987	3.78861	0	4.25712	7.41915	1.84452	9.37985	0.844352	15.935	4.02102	6.55738	8.89485	1.34769	1.73068	4.85711	1.48877	0.402389	22.0451	0	2.01337	6.29234	4.07411	8.23144	8.95884	8.2079	2.49876	0.195251	0.664486	11.5432	13.131	0	0.722399	6.92943	2.5425	1.00005	3.39425	9.5591	7.44756	13.3028
			3.18837	9.0291	6.18168	7.64125	5.84272	1.5258	0.104156	4.09081	1.68875	4.46101	0	10.9093	0	5.34855	0	6.04168	0	0.102335	3.51667	4.9982	0.156481	4.0042	0.50253	2.94345	0	4.0337	0	4.73402	4.11085	4.52086	5.44034	14.3028	4.44984	4.40836	0.876378	2.47585	8.01965	7.61673	9.85394	0.825014	5.37985	3.67403	1.0071	4.06733	4.97141	0	7.32574
			0.0708992	7.64624	3.56109	9.30851	11.0527	18.8364	0.0200061	16.9361	0.0229635	5.882	6.78208	6.21831	4.43464	0	0.0510619	4.0252	0.721553	5.78277	2.8405	1.93829	0	3.89728	1.83224	5.14012	0	5.41936	0.257046	12.9376	2.394	2.73708	7.74213	14.3933	3.84199	0.709598	1.32906	4.96738	8.91598	4.31446	9.04777	0.31684	5.07395	1.48708	3.25785	0.371056	3.19956	9.04314	3.23255
			0	1.10844	4.36773	8.43396	3.83739	12.0917	0.0835171	10.4097	4.3204	4.56208	4.33747	4.11144	8.70645	0	0.0995086	2.73526	2.10643	6.31291	2.35178	5.03602	0.184766	1.10697	0.133586	0	0	2.33185	1.3882	5.38335	2.27134	6.05175	15.0749	11.5472	0.507887	0	0.724914	4.51889	7.79837	3.49814	1.15368	1.42465	2.91961	4.15378	3.26949	1.98922	4.34493	0	6.42094
			0.0478691	0.0216502	11.1125	2.96051	15.5848	2.72625	0.172553	3.55596	2.36463	4.07657	1.81775	18.0466	7.00245	0	0	16.537	9.49804	2.64874	8.06613	0.107242	3.50755	3.99641	1.23555	1.22554	0.0900205	15.8178	5.98916	23.5991	2.54221	5.14857	16.4934	9.99004	0.443068	1.79271	1.44839	4.77014	4.16974	9.13393	0	0.977376	7.75654	1.91565	2.91196	4.61176	3.26402	10.1776	7.72401
			0.20635	0.518833	27.2397	12.8983	6.63329	5.67426	0.113236	16.0446	1.74015	2.14832	0	11.9298	1.14116	0	0	0.045927	2.79906	0.0911455	4.37484	0	5.99644	8.80493	0	17.6783	0.0240093	8.58798	6.27679	13.3359	4.22131	4.66757	7.24588	3.61791	0.581896	0	1.31088	6.01745	2.57914	4.57832	0	0.820203	4.95246	2.20206	3.85184	2.08706	0.704597	13.4585	8.59987
			0.0216502	3.73622	15.8405	12.4744	14.3461	3.53892	0.822175	9.46554	0.34827	0.0930963	0	3.92782	1.38959	5.17134	0.178455	4.95216	10.99	3.49672	4.15859	0	6.23835	3.26005	0.443073	4.14212	0.180474	4.52453	4.97221	1.34036	1.6376	0.0879186	5.65682	6.06959	1.08318	0	10.7992	4.17717	1.11817	2.95924	0	0.635299	2.02258	8.1251	2.90309	3.31596	13.1361	8.85835	4.39354
			0.305611	0.439526	7.04818	12.9501	4.05743	3.80022	7.6332	8.0811	1.2574	0	0	3.95177	1.48563	8.05977	0.192734	0	2.95662	3.94347	2.59794	0	4.57806	9.01128	0.693314	3.92683	0.137622	2.08803	0.0305826	2.9839	5.71796	2.34794	10.2166	14.7172	0.108782	0.0305826	1.36065	7.56939	7.12947	7.43376	4.19549	0.710219	9.0806	1.88508	3.82545	5.68276	11.7547	3.4561	3.20994
			3.53023	0	9.85965	8.49355	2.5383	9.8976	2.06679	34.0645	0.535252	3.90922	0.0345036	4.21877	8.18012	13.2724	0	9.14284	29.2877	5.95248	3.77597	0.383802	7.29992	3.78521	0	4.32594	0.0510081	4.1918	0.0216252	6.34271	5.30383	2.24085	10.4883	12.3489	0.358939	4.41714	2.14845	6.54793	5.82012	2.69904	8.13396	0.792598	6.09553	2.48438	4.21296	2.22841	7.44162	2.16729	3.44144
			0.0532106	1.57886	9.69273	7.25673	7.28084	0	4.2524	11.7623	3.49088	0.506642	0	5.28569	6.00752	5.45377	2.25824	4.80603	9.30293	12.3632	2.24882	7.79139	2.86117	6.56166	0	2.36725	0	1.2641	0.790582	5.68227	0.0305826	6.17654	4.87693	5.67058	0	1.39143	2.43869	5.35254	5.07881	7.13594	5.35783	0.77607	3.78595	9.0237	0.875442	2.67073	6.78362	0.022937	2.46536
			0.245758	0	0.0459271	8.34766	4.63989	0	1.05186	3.2857	9.41825	0.561239	0	7.72591	5.28428	3.42377	10.1387	1.08997	3.05928	1.09614	3.16678	4.5079	7.05625	5.13189	0	10.1068	0.264045	5.17539	4.83569	7.48936	0	4.80276	11.0608	13.0157	0	2.66211	2.16516	6.74118	4.55954	9.46957	4.57615	0.463191	4.18888	4.13408	6.25495	3.55092	8.15453	0	2.37627
			0.116749	0	0.266121	1.17106	8.81062	0	1.29763	5.6882	1.9122	3.72251	0	3.40433	0	0	4.35082	6.40188	2.33535	2.74557	3.05244	1.92901	4.69601	8.78354	0.0255919	16.172	0	5.36148	2.02993	8.70447	0.280024	5.83731	4.03974	13.2574	0.43449	3.20889	0.327426	4.51431	4.00706	0.0216252	3.36756	1.00622	10.4386	7.76326	4.27338	3.88742	5.73075	10.6229	1.11751
			0.030618	4.85382	1.70885	10.0528	0.664664	0.827416	0.749857	6.48354	0	8.50901	0	4.81239	0	15.6175	0.121189	4.82236	0.857232	4.73273	4.59426	0.297115	6.61566	3.44882	9.50805	4.58475	0.350146	5.23863	5.50682	0.199484	0	0.292727	7.58318	10.1093	0	0.0673265	0.132783	4.08527	3.83012	0.630704	3.11846	1.99591	5.09008	6.3447	2.94048	1.81122	19.6359	0.384864	0
			0	0.954156	6.62483	7.29441	2.46032	1.47128	0.828529	5.59054	9.42166	0.502147	0	2.19494	2.95649	5.59886	0.0788458	0.568258	0.689468	6.54141	8.0725	0.150832	8.7977	6.89174	5.34922	5.95133	0	8.23314	0.282389	0	2.08507	2.72716	8.41271	11.997	0	0.712473	1.44997	2.14696	6.49393	7.89365	5.4729	0.14718	5.60735	10.423	1.92539	2.90248	16.8837	8.67898	8.08644
			6.46057	0	4.38928	5.42423	2.35136	8.66172	0.477334	1.16322	1.91235	5.91849	1.82269	1.44411	3.36093	0.767376	0	0.297086	5.64191	0.349361	7.86587	0.022937	2.20123	7.41261	1.45782	5.91271	0	10.8706	7.07317	0	2.63217	4.78544	10.1248	11.9696	0	3.60305	0.655841	12.1452	9.18244	5.57596	6.78654	0.525113	3.97148	3.25117	2.44711	3.60701	4.86152	4.19233	16.2619
			0	0	14.1652	1.56933	0.663696	0.179858	0.0662386	4.70387	2.48705	0	2.37462	0.986862	3.59407	0.0612721	0	2.88923	1.65125	1.21699	4.88187	0.211969	2.26497	1.90346	1.41047	8.43859	0.205974	22.1924	4.11434	0	0.410201	1.54961	5.7727	16.0256	0	0.241777	0.654263	2.84291	4.54835	6.34737	8.65014	0.992707	6.52115	3.75288	1.44722	6.06875	2.12519	6.83153	6.13749
			0	1.68745	7.44947	3.17112	0.266845	4.90132	1.21913	11.7103	0	3.71507	0	4.22644	1.44127	2.01139	0	4.6531	0.864943	2.86389	3.00544	0.0908595	5.07639	6.87912	6.47461	5.00234	0	26.8119	4.13366	0	6.15053	0	3.92209	13.5247	0	0.925501	0.194364	9.5062	2.20614	8.43293	1.40375	0.139199	5.9746	5.9015	0.142069	6.30563	2.6187	6.08692	8.14525
			0	0	9.77404	6.73739	9.28898	5.37856	0	17.2954	0	0	1.57801	5.31131	0	5.12951	0	3.52692	1.67766	0.230679	6.08669	0	4.34465	1.72999	0.715206	5.18903	0	4.97464	0.559694	10.0316	3.81772	0.690213	9.90087	2.21184	1.40187	0.738395	0.127905	13.9655	5.24537	4.26326	1.46902	1.21212	6.26546	5.6342	5.29705	0.819715	8.17856	3.50711	9.66549
			0	1.37675	2.71101	6.1105	6.22009	0	0	9.49101	0.229635	0	2.58445	2.48613	0	0.612361	0.0557048	2.88521	3.43717	3.63428	7.83365	0	9.78138	3.50627	0.355338	3.18542	0.0275668	2.4592	2.70722	1.94603	1.98419	5.04971	4.43788	10.0422	2.29031	0	0.248527	1.24168	9.55911	1.41013	3.45708	1.28387	3.83775	3.03855	1.93076	3.44121	7.22764	10.8005	2.51228
			0.0648517	0.68563	4.20629	11.8269	8.10679	0	0	3.69026	0	0	0	8.48401	0	0.54347	0	0.236679	0.337343	0.128813	5.68082	0.0275668	9.90412	5.90938	0.282733	3.19995	0	2.11517	4.01373	0.673011	4.63026	7.91065	7.66834	1.16857	2.23325	0	0.0808517	4.65341	10.1824	5.66676	4.07163	0.607434	10.6803	6.17755	4.3317	0.160254	6.54504	3.42284	5.35985
			0	0.0228864	0.957495	2.79123	10.2474	0	0	10.8313	0	7.41299	6.77386	7.44063	4.99343	5.71606	0.119616	0.0417273	1.37465	0	4.24284	0	3.20435	8.57752	0	1.54924	0	6.91223	0.0908139	7.82549	3.09728	5.42999	9.50007	9.46569	3.14656	1.69012	0.793296	10.9116	9.11173	4.4275	0.0217765	2.46835	4.4971	10.8212	1.60197	0	6.53632	8.85307	3.77411
			1.7665	1.40216	25.5498	20.9867	11.0506	0	0	7.25671	0	0	0	7.07889	2.32862	18.2144	0	0.108955	3.90571	0	2.73488	0	2.32349	6.97712	0	9.86747	0	4.07461	0.381091	4.62581	9.8379	5.16296	7.73892	10.5943	0.953282	1.99934	0.928478	7.06329	6.52913	3.72058	2.79791	4.4706	7.42306	5.88614	3.10406	7.35608	7.14532	0.479272	8.28143
			0.0275987	2.08554	1.77463	4.23623	8.46587	0	0	6.30046	3.02806	0	0	3.45028	11.2941	6.31595	0	5.50339	0	0	5.7541	0	3.83731	4.20978	0.214554	2.44591	0	0.363476	7.97166	2.12364	0.231444	2.51476	6.53725	12.7274	0.988356	3.14819	0.308938	5.00113	5.85718	6.31273	5.57684	3.18438	9.32554	3.50535	1.48465	3.42596	4.29708	8.81791	9.42391
			0	3.74663	0.664377	4.17487	5.72402	0	0	3.14978	12.8015	2.47105	0	3.10811	6.26022	7.12377	0	6.69465	0	0	8.2179	0.0382283	5.66953	15.1685	5.09011	6.09862	0	8.98976	9.33292	23.2734	1.35229	5.67166	5.72443	17.1381	1.78932	3.42999	0.755118	10.9607	6.94976	2.85593	0	9.7833	9.1701	6.05447	6.06261	4.33791	8.40637	1.78103	6.2762
			0	3.40461	0	10.9942	2.32363	0	0	12.6352	6.20512	0.0866009	0	6.7636	1.53623	0.133712	0	0	9.41239	0	6.47	0	12.8494	7.52123	0.816589	7.89522	0	2.29353	0.557552	13.559	0	7.65122	3.09708	8.09839	1.51046	0.809761	0.54286	6.1044	7.94323	9.05834	0	9.57762	6.36226	7.18003	5.4824	1.15452	22.345	6.06009	6.80847
			0.0302997	2.54792	4.04049	3.31036	4.75104	2.66942	0	7.04043	3.64537	0.775795	0	0	2.33852	0	0	3.79095	1.17782	0	6.2785	0.700915	7.49336	8.30682	1.00251	3.1235	0	6.43421	1.34448	6.31887	0	6.0622	13.0475	13.9868	1.68895	0.183496	1.38469	7.41915	7.02306	4.29147	0	4.75154	7.24474	1.89692	2.11124	6.23652	10.4685	8.08912	1.20775
			0.561188	4.3176	3.09449	7.26124	7.11657	1.91346	0	8.13798	4.3608	0	0	1.71822	5.10551	7.15796	0	14.7217	1.28026	0	4.91805	3.39591	11.2914	6.14465	0.104522	2.80921	0	11.6712	6.62321	4.97293	0	4.13974	4.91908	1.82221	0.618096	0.187344	2.96931	1.33946	5.23645	0.0305826	0	3.54772	6.26912	7.12429	2.28131	6.11711	2.94412	4.11545	0.278316
			0.0382725	15.7495	0.0892661	3.4061	1.29949	2.48989	0	12.2483	3.78137	0.0242057	1.6252	7.62043	2.86459	4.3148	0	2.89956	7.05919	0	5.53271	9.0022	3.52462	3.51997	0	11.5178	0	5.388	3.36099	4.54032	0	2.90244	2.98169	11.2054	1.03529	0.830322	0.261953	1.44247	2.34658	0.0445621	0	0	4.13283	6.4341	0.874144	4.37874	15.7552	9.73978	5.69475
			0	0.157779	0.295274	1.86844	0	4.60342	0	12.5854	1.93127	1.25486	0.0412208	3.62542	0.644881	5.06624	0	0.635607	10.2039	0	7.37462	0.770341	5.91307	13.6519	0	3.10383	0	6.75796	11.3309	10.3864	1.89766	7.91331	2.71317	6.75461	0.72322	6.42247	0.363606	6.45275	7.16446	3.81061	15.9107	3.98214	8.24045	6.52554	3.23743	2.20426	2.01826	0.132942	6.23272
			0.13841	0.135248	10.871	0.0459271	0	6.55421	0	2.31483	0.030618	0	0	12.0316	0.689164	3.82728	0	0	7.89006	0	5.04532	0.644159	2.13091	4.71858	0	3.43303	0	2.73269	1.48069	3.76465	0.50481	3.04859	6.00213	13.6298	0.405153	1.5492	0.348114	0	7.15012	5.35408	0.299775	2.91408	5.24315	3.45062	9.67263	1.87088	0.644008	4.44681	1.80231
			0.275453	8.99342	5.05121	0.072115	0.0535816	3.43323	0	3.32212	0	1.5179	0	6.28916	0.978401	5.21365	0	7.33376	3.81395	0.597882	3.10848	0.683271	6.75615	12.6806	0.0216252	11.9757	0	1.78353	4.34895	2.00844	0	3.48938	3.89105	2.64311	0.267993	0.552285	5.79872	5.69617	0.776401	3.22866	0.0483554	0.637319	5.46849	3.84884	2.5334	1.45878	4.9914	6.37255	0.80282
			0	6.42305	3.06316	2.01964	0	4.93425	0	5.73981	0.255294	0	0	7.00394	1.04685	0.390539	0	1.88112	3.51202	0	4.84783	0.0938514	5.73178	8.64352	0	7.83119	0.141332	11.0087	7.67613	5.40583	1.53148	5.91653	2.96859	6.81348	0.664551	1.19111	6.92923	4.46916	2.22833	8.85156	0	0.0473795	7.87324	6.62638	3.28079	7.30679	8.92568	3.39803	0
			1.35665	1.40822	2.34047	0.228104	0	4.60351	0	0.309082	0.403473	0	0	1.45341	0.715685	0.0324753	0	7.79551	0.0492489	0	3.86117	0	3.32034	3.85472	0	5.72884	0	7.14372	1.99073	2.57799	3.81553	1.94391	9.36796	8.43786	1.65009	0.897909	0.940006	0.877674	5.61374	4.77482	0.0540629	0	8.26778	1.64359	2.04357	0.663986	0.179229	15.2509	5.77583
			2.06715	0	2.20927	9.63916	0.0229635	0	0	8.22126	0	0	1.26428	4.35071	0.8063	8.06695	0	4.707	0	0.306228	2.28015	4.66703	5.79292	2.10102	0.0595438	1.50674	0	3.97166	1.93757	4.7451	0	2.56213	11.0334	9.59142	1.06432	6.40404	0.920667	5.85228	0	7.43633	0	0.159558	3.79005	0	12.7267	0.667926	0.561498	8.69595	3.10045
			0	0	2.05357	8.53297	0.0747564	0	0	4.59592	6.27036	0	0	12.2692	1.64788	12.2353	0	0.115903	0	2.56912	9.53789	4.22781	2.11414	13.8255	2.8442	8.80232	0	3.51318	3.94181	9.51688	0	2.17394	6.51062	4.87984	1.08461	4.65729	0.906611	5.829	2.48156	7.45843	0	0.0659618	2.61855	0	8.24874	1.06756	1.24662	4.14455	1.96137
			0	0	3.37512	11.4714	0.632055	0	0	5.04096	0.191363	3.72079	2.96386	3.52909	3.69795	18.5964	0	1.8268	0.578046	1.8902	1.75907	0.271965	1.29906	6.34792	0	2.31366	0.0341924	5.67524	1.89803	5.9805	0	0.674921	3.18946	2.7082	0.63434	6.55046	0.427174	8.43208	1.97701	6.35327	0	0	5.14474	0.277737	5.35239	3.90778	11.3999	5.48835	4.6458
			0.0337175	10.9846	3.38041	11.8545	0.312863	0	5.23078	0.794686	0.565393	7.61891	0	5.40843	1.73965	6.30572	1.26329	2.85024	2.72885	4.52144	1.74921	0	5.28598	10.6084	0	5.57757	0	5.66973	0.384315	3.20573	0	2.30604	5.31436	15.9369	0.622795	4.01975	0.767234	6.16243	3.51942	6.31194	0.0616412	0	5.18534	3.24692	5.87144	3.45673	3.80388	4.18057	2.01417
			0.199748	6.53417	12.7148	19.8252	0.296595	0	5.50975	0.52554	8.26654	1.29309	0	2.0989	1.24802	11.4513	23.4349	2.01569	6.95344	0.0922949	3.94125	8.56953	12.7327	2.70061	0	5.98344	0	8.17395	9.13631	6.07258	0	5.33072	6.97922	5.0518	3.17822	6.88589	1.4585	9.65862	0	4.48449	0.0534721	0.107726	3.54411	1.71969	2.91392	5.72832	23.2721	0	3.93399
			0.700729	6.65615	4.85144	0.113611	0	0	4.10152	2.85786	5.19585	0	0	0	0.894299	0	1.16081	0.445812	0.780949	0.402061	2.44012	0.562779	3.89791	2.18655	4.27709	2.05155	0	8.35115	6.57941	3.64222	0.0648755	6.63934	0.252181	10.481	7.72638	2.88798	2.16499	6.4652	1.07837	7.84422	8.30241	0	3.63188	10.5039	4.2024	4.05207	8.73963	3.48691	2.63949
			3.84165	10.1552	6.08483	12.8072	0	0	5.4993	8.35781	2.71101	0	0	1.76717	1.02562	0	1.04847	11.0218	0.0504847	2.43833	1.8337	0	6.49051	6.70509	1.68214	5.25402	0	11.1616	9.74271	1.47861	11.3996	6.61918	3.56451	12.0742	2.14651	2.02914	3.02588	8.0685	5.93798	6.26347	8.86599	0.0507707	5.23688	9.67611	6.91609	3.71322	0.671428	1.0904	1.40375
			0.724633	6.0196	0.400644	6.74864	0.0558822	0	4.85057	12.2684	10.1398	0.0722124	0	0.995616	2.7887	1.00197	6.52629	1.62435	0.0486967	0	0	0.587514	3.30297	5.42357	6.83331	6.53992	0.022937	0.884291	3.2182	2.29961	11.3562	7.52014	5.31974	3.79176	0.636818	1.83444	2.89615	3.82894	2.09472	0.849888	12.6474	0.101983	3.81785	3.64203	1.14332	6.40404	3.27239	0	0.036042
			0.947337	15.6764	2.70983	2.30687	0	0	0.5542	2.93526	2.14005	0.0216502	0	0.210164	4.30894	2.72277	12.322	5.99756	1.05851	0.0649507	1.2867	0.905246	9.63231	6.02624	0	10.9433	0.3965	5.42125	5.37352	3.32228	1.36924	0.981542	10.3472	0	2.61819	3.92471	0.892648	7.63125	0.74147	4.6884	1.91146	0	5.81211	1.5668	5.69567	2.46439	12.8724	0.0305826	0
			11.9836	13.1524	6.65269	0.0216502	0	6.23487	1.88454	1.39451	3.42064	0.492011	0	0.420293	2.0567	8.4638	13.2889	4.1656	0.081035	0	3.39545	0.082987	9.68964	6.69021	0	2.3216	0	10.2776	1.27336	1.28528	6.30594	0	0.0540629	12.825	2.03726	1.25794	0.680143	5.32549	4.05805	2.29606	5.36465	2.54654	5.90052	8.44929	7.2631	2.29921	6.53773	0.113868	1.06272
			0	2.31599	25.2887	0.809803	0	10.3722	3.04694	7.08386	8.32367	4.42896	0	0.17107	15.3826	0.262434	3.40458	0.063674	6.39203	0	0.770009	0.267709	0.994654	9.68259	0.807038	13.5401	0	1.68283	8.36869	0.407052	9.96544	0.201019	4.74814	14.5677	4.23485	2.65177	2.81728	8.09929	3.55268	4.77432	3.51706	2.93943	4.46256	10.1328	4.79423	0.992354	6.22755	0	2.3303
			2.32923	5.68211	4.31464	0.43138	0.0995086	10.8841	0.762748	12.2	3.97354	0.851763	0	0.32716	10.7498	0.123425	0	2.74571	0.907895	0	4.12232	1.5321	8.54119	13.2134	2.1795	7.41382	0	12.8552	7.32538	0	6.21039	4.93456	9.92262	14.9417	1.32886	4.20861	1.44811	5.32769	3.94141	5.73712	0.946681	7.25625	6.09037	11.8057	1.55378	6.99152	4.05064	0	2.00173
			1.10557	4.63587	9.83708	2.38769	0.240096	4.00296	0.549449	1.73789	2.20829	4.7441	0	0.213237	0	1.97979	0.373972	2.35327	2.07892	0	4.06935	1.28831	6.33042	7.67466	0.527393	4.20322	3.21444	8.15312	2.85156	0.0679794	3.44068	13.5415	0.981204	17.1237	3.8667	2.3881	0.837744	5.72369	6.33547	3.95248	4.982	4.47729	4.69408	7.0428	0.0305826	9.05873	2.56471	4.29918	5.52661
			0	14.2391	3.62767	3.21693	0.0452289	9.18336	0.47112	3.45904	5.07286	0	0	0.74766	0	6.87525	0	1.40255	5.42244	0	11.7956	0.245335	10.6683	5.42294	0.587915	7.22888	0.932609	7.40876	1.42682	8.61507	2.91582	1.40117	2.31962	14.5873	1.51356	2.38452	0.234851	10.3494	5.22277	9.91609	4.45222	6.38412	5.61899	13.0708	0.37118	0.292729	16.2607	9.0103	5.67352
[truncated: 64 more columns]

## Sheet: 2C_PD-lak
time (mns)	start	ctrls	PD1Arena_04_	Arena_05_	Arena_10_	Arena_14_	Arena_15_	Arena_22_	Arena_28_	Arena_68_b	Arena_69_b	Arena_77_b	Arena_79_b	Arena_83_b	PD2Arena_01_n	Arena_06_n	Arena_11_n	Arena_14_n	Arena_15_n	Arena_18_n	Arena_22_n	Arena_23_n	Arena_38_n	Arena_39_n	Arena_43_n	Arena_44_n	Arena_45_n	Arena_46_n	Arena_47_n	Arena_48_n	Arena_51_n	Arena_60_n	Arena_64_n	Arena_77_n	Arena_78_n	Arena_81_n	Arena_82_n	Arena_83_n	Arena_84_n	PD4Arena_02_d	Arena_10_d	Arena_14_d	Arena_18_d	Arena_21_d	Arena_23_d	Arena_27_d	Arena_38_d	Arena_39_d	Arena_48_d
0	8h30		0.41424	63.0515	0	5.3179	0.713149	7.09515	12.1664	1.30393	8.32734	7.13367	7.15046	4.40176	0.878088	2.38051	0.0715441	0.154912	0.211145	0.409542	2.50409	0	0.196001	0.893505	3.07048	2.13032	2.54537	2.53075	0.174477	1.262	3.63857	0.0201038	0.401699	1.47193	0.401246	3.1181	33.5271	0.27431	0.530336	5.73866	5.736	2.28559	4.34966	1.04773	7.40549	5.93717	6.46695	4.10845	7.33041
10			8.24697	73.9248	0	11.4008	2.29727	10.8698	6.4176	0.167503	6.17959	2.90102	6.39125	1.90856	0.105889	1.2143	0	0.76663	1.44986	2.24352	0.338734	1.04144	0.419722	1.99017	3.33691	2.16481	0.812681	3.66884	1.12423	0.355356	3.02871	4.46367	0.709585	1.09266	3.55257	1.31302	15.9424	1.02188	2.50958	1.24121	6.38119	4.52305	3.98944	0	7.76597	9.45473	20.1456	6.13082	2.40728
20			3.12001	75.4165	0	5.75666	2.26475	9.49327	9.13502	4.51622	8.26626	8.92611	8.25314	5.74685	0.112108	1.29729	0	0.539087	0.102728	2.26275	0	0.30644	0.216374	1.08355	10.9056	1.64053	2.52969	2.38783	0.572845	0.123787	3.96949	1.97965	0.733995	0.621414	3.03549	5.2573	15.239	0	0	0	5.01613	4.0172	7.63852	3.60478	3.96238	5.14272	8.81855	7.69457	0.700398
30			0.814637	84.7899	0	2.51241	4.845	10.1993	3.53993	2.27942	8.7695	1.53883	6.79814	3.42165	1.20896	0.421376	0	0.02027	0.516721	1.23666	0.0989416	0	0.134971	1.73014	32.9275	0.0200362	5.89142	4.83946	0.046567	0.397393	2.98182	4.87179	0.250039	1.87199	2.7297	3.70414	5.86863	0.101848	0	0	0.973511	3.5541	7.02907	7.20566	5.7892	4.67411	13.3546	17.0559	2.58446
40			1.90285	84.4183	0	10.0103	5.85224	14.0257	11.7106	6.57178	8.24301	4.54073	12.2352	1.14016	0.783442	4.79774	0	0.160515	0.851039	2.66568	0.186061	0	0.558197	0.59882	1.53307	0.110878	0.469051	1.23285	0.419158	1.50371	1.60699	2.50785	0	1.04789	1.43205	0.0845833	28.2292	0.162046	0	0	6.8388	5.37898	17.0883	11.3766	3.82692	14.1964	13.98	11.1532	0.605567
50			0.974428	85.7764	0	5.21708	7.42671	8.94754	7.27567	26.2729	9.70331	6.11885	10.8897	3.88847	0.511252	2.30491	0	0.0206106	0.327006	8.84524	0.210087	0.270866	0.234075	0.43147	1.15174	0	2.20758	0.67045	0.290878	0.249772	1.48124	0	0	1.12712	2.24514	3.95014	24.639	0.164029	0	0	0.110132	5.75153	7.8837	11.1855	1.6525	6.60843	6.96503	8.25697	2.73243
60			0.929177	98.4626	0.1689	6.21346	4.60204	13.4098	9.35671	57.5511	9.82246	4.79424	6.77031	6.71401	1.4021	1.3202	0	0.0204651	0.429483	1.69111	0.898135	0.127247	0.480466	1.9647	0.769914	1.28021	0.221701	0.90364	5.33257	1.8359	3.31725	6.20148	0.459951	1.98442	1.37458	2.89913	15.3738	0.184943	0	0	6.04433	6.59746	4.793	4.91367	9.89619	8.57359	7.25419	3.7371	2.92185
70			1.29982	92.7437	0.0904214	2.43224	21.3866	10.3552	5.39123	68.7284	7.72787	2.38506	9.41914	5.14643	1.37831	1.3277	0	0.1525	0.106294	7.93172	1.54522	0.968748	16.4912	1.16051	5.25801	7.38132	0.141234	2.03784	0.0913842	1.19992	2.76034	62.755	0.392888	4.19019	2.32641	3.25432	31.4575	2.90413	1.51325	5.26038	8.83403	8.72428	3.60257	9.37746	3.76794	15.3225	19.0242	4.36445	0
80			0.408706	78.7559	0	7.11046	9.22189	11.7965	6.17857	22.8868	6.78829	4.6935	6.51799	5.54154	0.669018	3.21717	0	0	0.369184	72.1685	0.366652	0	18.9301	0.445122	36.4201	8.58498	0.172526	1.09439	2.60217	0.423095	0.854193	12.8434	0.413215	0.739138	4.95675	0.451037	33.9356	2.48354	0.381579	4.08566	9.26742	12.0573	5.56885	3.81376	10.7548	8.80353	13.3236	7.90139	1.58611
90			8.18191	89.7077	3.02664	8.47287	12.8271	8.50664	12.1964	19.8434	7.45475	27.7137	7.98536	8.77843	0.788772	5.78332	0	1.78175	0.558734	0.719857	0.774758	2.75144	44.0251	1.67606	2.17824	21.575	0.679176	2.68466	0.513501	3.32218	9.99578	84.0934	2.72366	0.19483	4.97967	3.84362	25.3366	1.4373	0	0.0899048	9.86733	12.7113	4.01053	8.63194	1.948	8.69423	7.7633	3.62099	0
100			9.73376	74.7849	0	9.54008	5.87902	11.862	10.6718	20.4495	10.6346	16.6626	9.86088	9.56114	5.94946	4.47131	0.0623694	0.255627	0.579705	0.93675	1.06826	8.37782	44.7561	6.17866	8.77416	5.78929	0.833266	3.97911	0.588054	2.52942	24.1782	60.9325	2.07929	0.0433923	6.62298	4.4788	8.66304	1.04576	0.0212495	0	8.8048	26.386	9.69441	7.28612	4.12591	4.17136	17.2232	3.40349	0.763315
110			34.3438	72.8908	6.22367	4.38492	10.8557	11.3409	12.0016	29.4532	7.81168	4.86157	9.93167	11.6875	0	4.09014	0.499538	0.0217201	0.237863	1.13076	1.20321	42.4826	9.23292	3.73228	27.1096	2.09654	0.680963	4.44528	4.53497	4.2085	3.93781	32.6344	44.7319	0.166282	5.89185	8.85067	6.281	1.06831	0.903288	0	10.7741	20.4211	8.31607	11.862	11.6761	9.32598	19.4904	10.027	7.23757
120			15.3355	84.2248	7.89731	11.291	11.4351	21.9692	12.2686	22.5905	14.679	10.3306	6.9901	10.9603	0	4.02932	0	0.0640909	0.271261	14.58	0.124313	8.61418	9.54619	5.20983	1.65689	15.2192	26.8947	5.99226	4.41532	17.5115	6.83278	3.84947	89.5515	1.035	7.9208	9.42569	35.2806	0.363067	1.45904	3.14242	10.7138	12.7004	13.117	26.6916	7.69694	11.3823	12.706	6.90136	7.91723
130			52.7534	87.8768	0.595952	14.9309	5.80223	19.3039	11.7753	22.5844	8.7003	7.79732	12.006	4.57659	0	3.98321	0.0838575	4.35875	0.083548	5.57738	0.15834	0.022846	2.75549	3.16494	2.09889	34.6056	53.0483	5.02598	0.162305	2.2619	8.68023	28.0154	67.6781	2.87252	36.1531	3.14632	84.7236	1.77178	12.0103	1.87235	6.06245	14.6616	80.3131	56.2837	5.11589	8.80791	6.07077	5.92388	19.8847
140			35.7479	95.6598	1.66335	26.5781	18.8651	9.54201	17.8056	10.6399	9.11744	6.20026	5.5032	8.37623	0	6.21147	0.449586	0.63959	1.62276	12.0478	37.446	0	0.166829	2.83825	1.75843	2.41137	23.5044	4.24278	1.18862	2.10493	12.7563	62.2236	59.6402	38.2708	14.8063	18.7816	6.74139	0.125932	0	7.0717	4.99732	9.64904	15.0235	60.5652	6.26315	12.0859	12.9538	10.3738	17.7061
150			16.2421	98.6199	7.66219	73.2945	74.1038	13.1318	19.1502	18.2146	3.71642	8.23468	13.0058	8.19706	0.138804	6.65908	0.55661	2.20954	0.326399	1.21217	46.396	0.536855	1.66651	2.61218	4.5492	1.63934	6.2558	2.99201	1.52239	1.69234	10.3333	40.7799	40.8183	32.1384	5.09221	18.8768	14.8434	1.79339	0	15.7101	17.0039	14.4163	4.02705	65.6943	8.2474	16.0161	8.84862	24.5171	20.3945
160			2.57142	92.1682	2.62306	62.5608	61.2572	8.83865	8.44212	39.172	7.30218	10.6977	15.4147	6.56187	2.19976	9.59817	0.0201422	2.35687	4.14908	9.57563	1.95963	0.214238	6.80553	0.295545	18.182	0.898965	4.69867	4.88938	1.21717	5.91629	26.3097	16.5982	21.5543	3.30496	4.57333	16.9377	97.8378	5.82684	0.145842	34.4546	13.3991	27.3702	2.30304	37.1925	11.0039	51.3255	13.2997	26.1369	19.487
170			3.38662	108.133	0.584215	59.2946	57.3836	13.9057	13.6026	29.6129	9.4242	9.9416	11.9304	12.8421	43.3387	9.81983	0.0214371	4.53252	9.10058	4.71128	0.215408	0.127343	41.0889	0.408214	6.76487	4.95297	3.0563	4.15584	3.19752	19.0598	30.4907	10.1094	7.4133	38.7864	8.96004	3.10859	108.66	52.4387	0.021327	28.7756	16.0341	25.1739	2.50591	4.8379	5.67486	37.7098	11.6511	10.3716	20.7911
180			4.81193	101.486	0.237285	37.4511	49.0581	20.9215	10.3051	12.0571	9.1322	8.97734	9.80794	9.06296	13.6258	8.82004	0.30206	5.1301	6.34724	29.9593	0	7.40531	55.2893	0.847611	26.4461	2.78064	23.1147	2.85242	3.30587	7.18677	5.62936	24.3122	4.04897	33.0913	9.22305	12.6579	116.159	82.2054	10.2445	15.5099	7.10271	11.5116	5.56226	10.3064	5.71676	26.3221	6.04313	12.1567	25.8102
190			9.17289	100.421	4.25001	40.0638	45.7667	26.179	8.92614	19.9852	8.97046	10.0642	11.2429	5.00665	2.54824	4.31384	1.05875	2.60652	13.7127	2.89501	0.443793	8.33162	25.9694	1.25406	2.0185	6.08628	2.38276	1.61257	5.3771	5.96295	10.8604	69.1749	3.43034	2.25005	7.08509	9.83653	95.3472	73.6398	55.3192	21.542	13.3553	9.06801	3.80427	13.1236	4.52658	19.0961	9.89794	13.6221	26.3733
200			10.5929	103.551	1.18155	20.9711	37.8038	13.3759	9.77831	38.7976	6.629	10.5884	8.10164	5.21894	0.0211345	5.54663	0.123856	2.9252	3.40002	11.4955	0.297551	5.04011	62.8847	30.1428	4.43059	47.3793	3.34359	6.49419	0.664481	2.42885	23.1538	12.7856	22.0381	1.26781	11.4216	3.62664	4.42666	71.7878	40.6787	29.3277	10.0905	6.28519	4.75131	16.5769	13.8	9.09301	16.6648	12.2256	37.6641
210			10.3079	95.4515	11.5639	8.25629	58.1509	15.3231	11.5066	15.6672	8.72285	57.7026	12.0929	9.20335	0.170476	7.35862	0.858185	8.48872	3.53869	6.62793	0.942563	8.26103	9.14426	4.63334	4.65177	0.298268	1.42562	4.93711	3.18232	11.633	27.6233	2.89043	83.5497	2.26134	26.8713	13.3488	33.3591	63.88	49.6771	9.25534	17.8981	10.0736	5.59882	11.8898	8.08934	10.8398	13.3022	13.1275	25.2741
220			9.45726	93.7375	10.1374	7.44695	48.0941	22.2387	10.5706	33.0062	9.28533	60.1998	6.90138	5.55254	0.779784	3.45025	0	3.79697	30.1048	4.60746	0	9.30091	1.57633	6.92802	6.31263	3.3652	6.89061	6.98028	9.78064	4.54224	8.13938	1.56797	64.45	2.87335	3.94755	14.9077	129.559	36.3944	21.4656	5.0402	9.77254	13.3779	3.49016	13.0838	2.09951	10.5921	13.9921	10.6678	18.7726
230			7.92613	108.095	3.73889	11.5255	28.9421	14.9968	10.5571	20.0263	15.846	129.112	8.66316	6.90752	6.88521	5.68193	0	5.49042	21.8777	9.36171	0.166262	4.03186	0.88723	5.92524	10.4536	7.85948	13.2076	5.83993	3.83392	5.20132	17.5404	8.64679	55.5751	2.24819	4.07816	2.45459	88.9703	0	3.53895	15.3053	15.357	21.8857	9.35189	9.53671	11.2963	16.9518	14.7567	14.4543	23.0214
240			7.18371	102.255	2.09275	7.21357	11.7469	15.3383	8.50309	17.5471	12.3348	118.592	12.1044	5.37485	5.55054	3.35096	0	5.96003	1.13886	68.6132	50.5741	9.68089	0.92503	17.775	6.89875	2.10733	1.8177	5.99713	7.52834	13.7931	18.7915	14.6012	20.4772	8.71128	4.19215	8.40845	5.37585	0.627991	2.35483	15.1019	9.60936	16.4258	6.36187	13.1284	8.01702	8.96469	10.2926	9.29156	16.4189
250			8.59063	95.5924	0.853156	11.3715	2.22235	16.3578	18.0481	26.2797	11.9816	126.438	35.4514	8.64409	1.47469	2.98223	0	1.79089	2.52386	5.64621	60.6921	22.6607	11.6186	2.49617	1.08059	9.07021	2.28895	5.57928	4.1518	2.24048	9.46153	4.82002	5.0986	15.4621	7.56676	10.3497	119.469	0.41883	0.778254	10.1024	17.8137	11.3872	9.15372	10.9857	6.68715	15.7255	13.0797	10.003	17.4584
260			18.6054	107.898	0	5.29495	9.34896	19.9589	9.46682	22.9506	9.58316	103.489	55.5904	7.56288	0	3.82688	1.20194	10.2864	3.9186	4.53951	1.44039	3.14691	12.3372	8.69747	3.22207	4.51699	2.05786	4.92242	3.93079	3.23631	9.13366	18.4198	5.45266	16.5436	8.35269	3.90934	107.689	0.736887	1.05486	2.51243	10.3015	10.9023	4.46628	15.8661	7.06421	11.9803	13.7545	8.34103	10.397
270			9.37477	107.485	0.0451402	10.6383	7.23255	15.71	7.88533	26.4632	9.50582	98.9584	18.7384	6.35378	7.92599	4.26143	0	10.4301	8.40125	3.82341	4.2718	9.84936	4.73955	2.53666	7.00847	3.33274	5.17472	6.98659	5.96018	8.62617	10.3967	44.5369	29.8439	8.0766	10.5795	8.94231	4.74669	0.0849194	0.89768	4.85913	5.46209	9.34414	3.93929	48.8802	11.7437	18.8341	5.33809	13.9002	11.075
280			8.83057	90.2699	10.4687	7.69459	5.47531	12.8156	7.39103	26.3072	5.23304	96.5894	64.4256	5.26519	16.7685	3.92199	0.150914	9.6895	5.20068	12.1243	6.10914	41.6108	11.1977	4.50794	26.3277	17.7392	15.5392	3.42953	3.23061	10.611	13.8091	26.0511	28.9905	6.95432	3.64974	33.0431	10.1965	0	0.535783	1.58607	8.07371	17.4014	9.84809	62.3765	12.0933	7.49823	12.1959	12.5209	9.6906
290			8.54052	107.266	18.2911	8.16823	10.4468	13.4315	9.9932	20.7019	12.3402	96.862	89.437	5.52998	8.34098	6.25912	2.33412	5.84925	3.62268	1.01944	4.57686	9.01077	15.8316	2.47137	22.5794	11.2312	16.816	4.82525	1.92967	7.409	7.77042	37.4868	17.374	9.16166	6.51592	3.35232	19.6117	2.71165	0.270262	4.93362	23.6468	11.967	4.92072	64.68	6.1552	26.2225	9.66253	14.2265	18.2006
300			31.9174	93.6117	20.8863	10.3356	20.4964	18.5907	15.7149	12.8085	8.6919	85.2361	93.7371	7.74063	3.37467	5.4897	0.126568	6.84551	9.44355	16.6084	2.42519	2.79239	10.6304	2.54341	6.73606	10.8648	32.7542	2.55752	5.44512	9.22861	7.88962	72.5002	34.2147	9.00069	2.31514	3.66805	13.3571	2.99199	1.50472	7.14686	17.4884	8.18585	4.71182	48.7564	11.3739	34.5981	17.334	10.9819	13.0902
310			32.9132	91.0211	1.0611	8.66581	36.5632	12.8117	10.7363	25.091	12.5174	80.6367	88.8985	4.01514	3.73383	5.17729	0.138325	4.66867	6.25951	21.3472	2.60423	4.35678	15.5681	11.9257	48.4585	1.00647	28.2137	4.05527	1.8284	8.25371	6.98948	36.5804	51.6651	9.05365	8.42861	12.6148	98.0234	3.14595	23.3196	8.56936	11.7227	8.57236	1.75868	19.771	8.77815	31.5886	12.6809	19.529	12.6138
320			2.27	90.4671	5.30515	6.99686	28.0278	17.1827	10.4602	19.2579	13.7751	99.2202	63.1075	5.20838	0.810653	4.09603	0.287017	9.73085	2.31896	0.387686	4.17961	8.31874	32.0118	5.33125	10.2504	2.53364	23.6731	6.36253	3.24704	13.1035	10.2509	40.5813	44.0866	11.1873	7.02027	5.8145	95.2306	2.87828	67.7245	6.39362	6.50581	14.0739	9.29793	16.5479	9.5845	12.3141	17.2915	13.4481	15.7908
330			7.35391	96.2281	2.12052	6.9387	16.353	18.4023	11.5569	27.8653	11.0999	80.6673	81.4605	2.48579	2.15312	3.62688	0	5.54041	1.4439	3.80563	44.5122	10.7765	30.7747	9.14185	2.06161	2.54095	48.7227	6.25712	4.50515	8.14214	7.536	43.3398	59.7062	16.3173	9.39602	3.2307	92.2339	1.99099	41.6076	3.96154	2.23313	10.3902	5.02647	9.59191	5.72135	9.42471	9.05195	10.0263	14.404
340			11.8072	99.3027	1.56676	8.66688	17.8419	19.2461	9.09685	24.2279	11.4497	49.7105	91.6511	7.18885	2.41442	1.76575	0.489393	6.84423	4.7021	9.36532	10.2941	19.3671	39.3204	11.3557	2.03471	3.92972	19.9913	4.46847	3.20086	7.30544	4.55081	37.7866	58.4193	19.9659	6.86527	9.43003	76.0625	3.60714	3.01968	9.12664	6.12091	12.4309	4.82659	9.49832	14.031	7.26523	15.8918	8.61091	10.6666
350			22.6351	94.4261	0.132052	7.24956	27.0867	20.9392	6.70888	26.7094	8.83816	80.3367	94.2179	4.03994	2.07592	5.81095	0.359718	10.7115	3.62114	14.5953	0.234331	23.8861	45.0812	0.754677	7.49726	7.71397	1.73883	9.69819	1.61811	2.1478	6.76595	25.2643	48.3722	10.7554	20.4672	6.93921	12.7251	2.86147	0.33932	5.34532	3.55729	9.96287	15.4431	11.9666	11.3652	10.2822	14.3959	11.4145	17.4948
360			24.313	103.705	0.0863039	8.70468	24.4305	16.4566	2.79262	38.5015	8.3545	13.9209	105.398	7.28965	4.12961	3.6937	0.0832959	2.46044	1.55641	5.5748	2.05238	12.15	34.0891	0.892511	6.53079	3.77654	1.4825	7.25597	0.63033	6.60707	11.2261	27.9812	53.6502	20.9663	7.79267	9.98653	104.314	1.85449	0.468488	3.50933	8.47407	11.4176	2.14263	12.7326	8.85868	13.6944	7.14125	11.3546	12.9929
370			13.8502	97.2034	0.0217551	3.65542	22.0772	19.9774	5.63489	20.7934	8.816	47.583	37.4405	6.7299	1.48589	12.0389	0.0615846	5.81217	1.34034	8.34917	0.0464719	15.6145	52.1841	3.74896	27.516	5.05321	0.945942	6.51122	1.44947	6.89933	27.5354	17.5558	2.87822	7.51538	7.78391	7.79838	72.4148	4.14239	5.00092	5.4513	16.9649	5.61458	3.24226	18.8116	4.06507	10.0991	17.2642	12.8229	19.8842
380			6.59405	104.11	11.1815	6.70586	8.68466	18.0413	9.33415	20.4252	7.4721	66.8115	73.8657	4.96055	4.62124	4.10106	0	9.27639	1.38474	5.81674	2.93184	3.50831	41.6108	2.95979	1.38954	12.5797	6.09015	4.4689	9.28697	6.82768	15.52	26.8972	11.5751	5.77322	3.98099	11.4981	44.8102	62.7608	5.6351	9.36961	18.5763	0.0430191	2.7019	49.278	4.88023	13.8842	15.4894	12.3421	15.5407
390			8.61192	98.1147	5.24745	4.33371	5.07078	20.2727	6.86151	63.7465	12.0741	78.163	69.6797	2.48159	8.60055	4.73261	0	9.1812	1.70323	5.00319	0.628679	9.64239	26.4595	2.19937	1.48166	3.34689	19.9792	6.43372	10.9795	4.80401	21.7902	39.5077	16.5855	18.0268	2.15203	13.8472	119.155	60.3595	0.65796	6.53953	14.9584	7.80425	2.79344	68.532	13.0433	10.3117	7.77243	7.7928	15.8058
400			12.3732	91.4087	9.11678	7.88102	6.69506	22.1956	14.7804	42.9696	7.1484	64.514	78.8029	9.1766	2.85234	8.66445	0	6.03674	2.57749	7.28184	1.10921	27.3457	7.12004	2.24949	17.8471	7.31687	7.65854	4.99767	9.03608	9.51929	6.95307	16.9946	28.2133	5.88958	1.42153	10.1253	81.3812	70.7335	0.174795	6.47757	14.681	3.82603	5.92741	57.638	7.54137	14.2595	11.5372	15.4401	14.8141
410			4.92725	89.5556	2.77473	9.30551	10.5633	19.0643	14.2763	13.7284	9.23662	12.1216	82.5911	6.90645	0.043497	3.46301	0	2.89889	1.32512	2.17825	0.296096	13.3132	5.52011	1.65418	5.47539	4.58501	2.95532	8.10358	19.7636	9.27595	28.5598	7.1217	35.4626	8.72475	5.68316	8.46159	92.3538	51.8884	1.7745	8.24007	14.0633	10.766	5.6713	61.8761	10.8152	13.2607	8.75295	9.37479	16.5273
420			12.4343	93.4023	0	6.66015	8.03423	16.0346	10.0285	37.1515	7.1066	66.6396	89.4536	7.68039	3.49597	4.28986	0	6.94399	0.129921	30.1725	1.41497	7.24068	28.4146	1.36396	44.3107	6.59756	11.498	3.69428	26.7922	10.8251	23.7509	11.4055	37.3954	2.85361	2.20951	12.5008	57.4705	9.50895	7.13563	2.67379	17.8124	13.4726	4.95467	60.4406	10.8101	10.8548	14.9651	8.34023	13.3653
430			15.3132	105.569	0.502254	5.84108	5.90631	18.0604	10.9793	55.3614	11.7924	32.0356	40.9744	1.40646	1.58846	1.23754	0	10.0392	3.07681	35.771	2.30863	8.45931	23.4933	4.66773	4.10972	14.217	9.31492	9.91868	27.5351	8.52299	4.23399	7.40965	56.5852	13.4782	2.77505	5.85518	77.0063	0.251643	4.32667	4.32013	13.8287	7.86149	3.28584	47.6525	13.5967	16.1756	6.90816	11.8489	14.0114
440			24.7044	101.429	0.190167	5.54441	10.4511	17.829	12.0066	34.7451	8.53946	64.0144	74.8984	6.61533	0	3.69211	2.23184	10.2167	2.38094	0.284914	2.81528	6.76443	25.4895	3.20001	2.90149	6.47336	9.64781	6.60776	12.1991	8.02549	3.29227	16.5876	44.1075	3.91893	5.94031	11.1222	111.33	3.08037	17.7181	10.3314	18.9833	12.9146	18.1949	15.1565	9.37447	38.0842	13.0739	10.7902	18.8684
450			40.7328	109.33	0.10353	9.38996	13.0055	18.3331	11.462	18.3989	10.8007	77.2433	88.6296	2.86586	1.06593	6.04914	44.9722	8.54003	0.0403098	27.725	4.19955	9.06547	19.5755	0.591739	4.72293	4.34534	4.99636	3.73554	15.7812	9.83966	26.3748	51.2508	56.2903	7.92356	8.16188	10.0716	77.3468	0.0407228	74.4232	13.9406	13.8705	7.67082	9.95549	15.5699	9.30285	47.7878	11.6907	9.87222	16.6152
460			33.8188	114.654	0.772798	3.75318	10.5118	16.8235	8.11414	54.7206	12.5155	74.8139	97.3454	6.94117	2.90689	2.77738	95.2952	9.4513	0.730567	8.33952	17.1284	2.16197	12.8958	2.24082	9.69157	13.8495	12.6978	5.29098	12.5717	7.38308	46.1435	34.1078	47.8846	9.44039	3.28916	9.57864	44.5321	4.51556	18.3327	23.4165	12.8249	21.0002	11.2587	12.6006	6.90965	37.7053	12.6542	11.3647	13.3681
470			9.95222	101.26	6.69647	4.54562	19.9017	16.8686	10.3245	65.4177	16.5887	45.8979	73.2377	10.2307	0.139282	2.38407	23.3285	7.3332	3.24279	0.797112	69.693	4.99579	13.3495	5.38864	8.8382	6.87858	7.98918	10.2816	5.92578	14.8317	26.978	21.8571	59.4425	2.04121	5.94582	4.02668	124.268	3.43155	2.40201	19.616	9.28791	9.46498	1.59505	8.96392	20.9678	24.0177	11.5843	10.1094	17.3385
480			6.9829	107.129	5.74648	8.85632	28.4901	17.1234	7.45841	59.0991	11.2521	76.7898	69.9021	9.8338	0.665791	3.38427	0.476044	8.20611	1.88319	4.3936	19.4036	5.02268	19.8732	8.32581	4.54351	7.80829	1.33969	9.17369	8.6625	3.86973	12.2433	25.3912	62.2791	10.6598	6.68351	9.61867	88.8149	0.374348	46.6771	11.8824	15.8591	11.528	9.39997	13.8519	7.10096	16.0332	9.86285	9.72397	18.9767
490			9.47901	99.9426	7.28057	5.47855	11.7232	14.1465	9.46208	58.2749	7.73826	58.719	26.1154	5.661	0.372243	0.26992	0	6.35403	1.14367	5.56148	1.54408	8.54084	6.21401	11.987	23.4481	24.0214	11.6158	8.21059	4.66033	6.78053	3.90755	15.4873	58.125	12.4986	18.3091	1.64328	49.9564	0.0400311	7.91867	0.880587	6.12667	17.5725	4.5213	22.9588	6.44706	10.3271	8.90047	10.872	15.7735
500			8.84721	95.166	0.802423	4.5758	14.0043	8.57904	11.9138	41.4258	15.3328	64.4282	19.9465	4.36757	0.930608	2.79669	0.0200114	5.77579	25.65	3.74125	13.3948	12.6651	10.4303	4.95801	19.4381	2.18166	11.713	3.4982	7.14195	12.6547	5.9678	31.5563	37.449	10.3254	35.3886	11.4241	124.977	3.73984	12.8213	6.12467	8.16519	17.2005	3.5588	48.5233	10.7426	26.5962	14.6882	14.2869	13.4966
510			4.6833	83.611	0	7.30847	10.7409	15.0359	8.60885	51.8713	7.96757	56.8259	24.7164	5.63494	0	6.19232	0	4.24443	2.09049	4.6415	11.9907	12.7647	13.4113	1.82728	3.53315	3.75825	10.7495	13.4721	6.52651	14.4355	7.60711	18.6799	21.83	5.98643	3.1126	16.8425	108.331	3.90525	5.27803	2.43677	7.45013	12.5003	4.19019	56.0146	7.10408	48.4945	16.1803	15.726	17.0207
520			7.62781	86.4588	1.11024	9.19743	8.95561	16.7998	9.68754	67.0614	10.844	81.5202	23.5844	4.42651	0	6.00165	0	5.40694	1.88962	6.59465	3.92052	5.88239	10.5254	22.0183	4.78615	7.55917	10.3056	6.62375	10.127	4.90455	11.726	24.4384	0	10.1888	16.7899	14.7446	29.5489	6.39786	27.08	12.8474	16.3764	7.49703	9.57551	25.3214	3.99266	41.7713	11.6357	15.8064	17.771
530			13.3978	87.9535	0.0503013	7.80822	9.30739	17.3033	10.5528	54.196	8.25499	25.1893	49.2895	6.07759	1.28788	3.88251	0	6.80994	6.16531	55.2203	5.8814	8.3494	10.6976	1.01903	9.32325	10.0098	5.76567	5.86456	8.88304	18.7184	18.3744	16.703	0	4.57374	7.27505	7.6804	105.364	2.88864	70.1255	6.00502	1.65254	12.6048	4.90707	5.69068	15.4664	20.7827	8.37919	14.9377	21.5339
540			9.57362	85.5364	2.2679	6.88242	7.69303	16.6227	9.80061	34.3291	11.7385	80.1956	57.2686	4.05885	31.1593	8.0657	0	6.06724	1.87049	2.33186	8.54786	9.17343	15.5417	0	31.1445	2.29259	6.07548	1.49452	6.42955	5.82094	12.4374	6.81928	4.45215	5.85606	3.54596	35.0327	82.0699	25.8667	46.0183	2.82147	9.47597	10.5322	2.24844	9.17494	7.18805	5.83595	9.75864	11.5756	14.3853
550			9.00564	97.4619	0.26046	4.35967	8.3766	10.781	14.4337	29.1841	6.746	12.4673	67.2251	3.69081	14.2749	3.80738	2.15777	4.26857	3.90918	0.301176	4.468	4.20213	27.9262	13.8709	2.08911	4.2735	6.68116	4.31257	6.1208	10.4103	6.31911	22.6613	6.48724	7.71476	11.4366	2.79448	81.7713	5.49334	66.9463	7.0524	7.82502	5.14325	11.3585	13.8037	11.2327	9.36215	9.28898	11.152	21.0146
560			9.081	96.1135	2.73171	3.16345	9.62378	16.7169	12.005	30.6977	5.15817	62.6126	68.2859	5.20719	7.69888	3.15054	0.592167	4.04235	0.941515	0.744998	2.53199	6.70071	22.0296	6.42328	2.41378	2.57673	4.60222	4.07109	13.8898	17.8595	4.80795	25.7398	6.86422	9.25491	1.85389	2.21499	106.81	3.59522	9.68138	8.81368	15.0599	8.1498	2.6642	6.88635	9.7237	33.5553	7.52024	7.35143	14.1358
570			8.87073	111.218	1.11538	9.60222	7.51091	24.6313	4.93394	29.929	5.26664	78.5469	48.4368	20.7029	4.91973	4.02853	0.249805	2.60367	3.06181	1.46943	13.5122	8.45765	13.3295	21.6751	4.19512	6.47083	8.7613	7.1707	9.13526	7.20725	9.98234	1.30981	0.682161	6.29237	7.00683	10.8097	93.7955	12.143	5.6249	5.4847	3.59705	13.4682	4.17315	12.095	12.9395	47.7907	10.444	7.97896	13.5035
580			5.40201	113.849	0.509262	4.87156	7.80136	24.578	8.21767	39.3023	9.08846	13.3383	67.2261	11.8181	7.67643	3.32777	1.72634	4.12885	0.811046	11.478	2.93856	19.5935	9.76774	5.81697	14.405	1.45104	7.67028	2.12093	8.37017	24.3486	5.26101	22.5841	10.9808	10.207	6.11166	14.2115	60.3568	15.8748	10.7453	7.43714	11.8749	25.9862	8.66949	10.8803	3.21522	14.1443	8.96475	9.95091	11.6411
590			13.6806	118.123	0.903106	6.99118	8.25118	28.7351	12.8244	31.413	8.12077	76.4539	41.0217	3.09722	4.93594	4.9486	1.21308	4.90944	2.05747	4.70446	6.77261	15.4555	10.3002	9.06278	12.2352	3.45533	5.78589	4.69278	6.29082	3.90633	1.6368	16.3684	3.84258	7.98951	12.0938	9.76482	95.9855	12.8712	55.7229	9.86079	6.23133	9.00113	2.03499	10.2942	9.86884	13.9508	4.33272	4.43964	13.3326
600			11.8721	115.239	1.6684	4.27199	6.7237	21.1721	8.49555	25.7208	6.94766	81.2825	59.1688	5.36291	11.3079	5.27354	13.0585	2.32721	1.60782	14.3835	13.1268	5.9611	14.5655	4.12236	4.76039	1.689	8.8852	3.25665	3.03972	9.40555	4.59696	18.228	8.43443	25.6931	10.5895	6.76999	126.112	1.27191	46.603	15.3129	10.1718	6.03083	5.95445	11.8898	5.47121	9.72916	4.17091	9.98716	11.8545
610			5.47978	101.928	0.0844405	6.42822	10.0128	21.381	7.1059	28.1411	6.98745	47.9357	65.6561	18.551	3.44592	4.99323	3.66851	1.74885	2.00545	9.14022	10.3832	0.585244	21.6816	3.57424	10.4973	7.634	10.1009	4.48691	3.04664	0.832554	17.1602	14.8671	10.7053	2.62985	9.13801	14.9267	114.04	1.66806	39.2581	25.3058	16.8581	10.2695	1.60936	16.1871	8.41946	21.2515	15.9327	16.5716	12.9979
620			5.90836	105.833	1.19827	7.21645	10.0042	17.2709	8.19909	29.9276	6.00774	60.0533	6.17412	3.29642	5.66647	1.03116	1.63534	0.103259	1.33172	6.70783	6.02687	2.16199	17.953	2.91442	8.95115	2.63845	6.73396	3.66132	4.50746	10.1126	9.69749	18.2073	38.6435	4.77928	7.45113	7.2246	25.0505	69.7691	77.1099	25.8634	8.48825	4.53848	3.69908	14.8827	7.24424	15.4663	14.7678	9.38779	11.5469
630			9.33456	106.723	0.0676456	6.42417	6.81779	19.2485	6.04284	36.0855	5.22283	55.4862	60.1054	2.89005	1.90287	6.15004	2.82313	0.574583	1.53761	27.0877	21.4503	6.86272	16.7267	1.23425	7.39694	13.9283	4.91194	1.57774	6.08876	5.96849	11.0088	20.7029	45.0072	2.69026	6.10341	7.35748	57.7655	36.3339	30.7458	5.93799	9.09197	4.94947	1.58098	20.536	8.03943	10.7101	6.17368	10.8164	13.1072
640			10.4539	98.5257	0.0660157	5.53051	7.13589	19.8092	6.49287	28.6243	6.54322	57.115	74.6297	4.33035	6.35727	3.05242	3.9454	1.96337	4.18235	2.18226	56.2182	6.00894	11.0502	0.490907	31.7113	10.9702	6.90639	2.34891	5.61536	13.4539	10.3076	17.3164	43.009	4.97424	6.31907	13.676	116.379	7.64775	81.0514	3.72692	2.64265	4.94065	14.4989	56.0368	8.10066	21.9088	7.02333	17.0005	14.4572
650			8.32492	114.353	0.170612	6.12687	5.57897	22.38	4.44522	25.1107	7.43344	81.8776	67.1764	3.3454	0.374991	6.50267	0.844912	0.662924	1.49503	0.762447	18.4393	7.21629	10.5342	21.5205	9.26978	2.5763	5.12695	4.2309	2.97841	3.91523	8.78888	14.2057	45.3445	3.90338	6.59859	12.5566	0.107821	10.733	79.9832	1.19823	6.9954	11.6084	12.6779	48.916	9.44188	12.8316	10.4823	11.1493	19.397
660			5.03995	121.329	0.0466701	6.24548	9.09878	15.005	6.31193	30.5864	7.23568	82.0886	84.7909	3.7936	0.827277	6.79674	0.899092	0.781388	0	9.05855	63.4395	5.76298	6.2381	2.4662	0.436286	0.976277	7.41785	0.596842	1.73627	5.6611	4.1706	7.12703	11.6104	24.4321	4.47813	17.4189	122.567	18.4953	75.5403	2.85358	8.50081	10.7279	5.30846	28.1645	4.01177	8.67317	11.5383	14.7887	12.1105
670			12.7543	122.1	0.089043	3.93492	7.81474	17.9063	8.69023	46.9772	3.54182	87.9574	66.7866	6.66554	5.46469	2.72489	3.44641	8.14634	7.00615	2.85898	21.6676	9.00522	41.68	14.8863	2.24284	6.89868	2.8345	6.30164	1.91436	5.10541	5.1838	13.6052	2.42004	36.4447	8.06317	11.2712	70.1556	9.89107	52.9337	2.9208	4.74794	15.5086	4.39492	9.3377	4.06973	3.60663	6.73465	11.5808	11.644
680			5.03116	102.431	0.107495	12.1637	12.215	14.243	5.57708	59.8143	6.32357	24.5207	73.9407	8.99572	2.63402	2.85284	0.779646	3.12142	4.96601	3.80154	33.712	6.42588	43.9225	1.20797	5.48488	1.50625	1.79018	1.84887	2.32999	4.70212	6.60651	17.2901	0.401387	65.4254	5.44741	14.7451	18.4528	14.3797	80.9054	7.52883	5.58395	2.75333	14.2302	14.0455	8.75548	12.7567	7.32625	9.29345	8.3958
690			11.5229	125.509	3.79988	6.51945	9.41939	18.5094	4.90391	26.925	7.65789	35.2705	76.4101	3.07722	0.389369	4.33557	0.294287	3.85991	0.709629	7.3028	28.6477	2.24162	47.8461	1.23052	8.36001	3.00724	1.78381	2.06186	3.2618	10.2419	8.27688	10.8407	4.18304	31.9838	6.12357	5.38319	105.25	20.117	93.2787	6.55828	4.55101	1.384	3.67116	12.0582	12.4735	11.3193	14.2367	9.76126	16.9695
700			13.4462	116.984	0.04569	5.67054	10.7655	16.5388	7.77922	23.2003	10.9185	89.2776	58.3968	0.971124	0.261163	3.15732	0.789331	2.75744	0.263794	6.05604	7.853	2.95002	38.8834	1.23373	1.56295	0.778171	37.5374	4.8676	0.506325	5.05253	7.18696	6.24988	4.1625	6.3102	5.13248	12.8233	7.77957	5.49299	87.038	8.55059	4.04471	19.5144	2.04003	7.84012	7.68349	10.2837	11.3775	6.13487	10.0504
710			1.96589	80.2135	0.0685343	14.286	8.20186	14.3074	6.67263	8.77569	5.49604	74.671	10.7538	5.79732	0.438087	3.18006	0.732329	1.18654	1.4138	6.21838	7.01518	6.4255	13.4813	3.578	13.2671	4.665	3.90954	1.25949	1.52701	1.02507	4.79599	7.09773	7.92685	22.1659	1.6816	9.39311	134.726	1.86641	74.2199	3.22649	5.11874	2.3623	4.26959	10.482	15.6844	24.9502	12.2352	13.1119	9.16309
720			3.73004	106.712	0.31983	13.4947	5.82855	19.9936	8.83854	5.99594	7.44317	70.0712	36.5115	4.70534	2.31488	1.13634	0.700382	0.08887	0.684875	16.5045	1.07975	4.72161	9.49878	6.70667	2.36701	2.21287	0.748409	0.506895	0.641949	5.26669	4.43	16.9741	4.3905	23.9961	4.2677	9.28837	78.0292	1.0198	63.3397	1.38389	4.13324	0	4.8312	12.1431	8.34544	31.8416	21.5541	16.6275	11.5172
730			3.71839	80.8445	0	4.30863	7.97583	15.2868	5.8612	12.7285	5.14252	48.785	78.961	2.60515	0	3.18382	1.49652	0.319241	0.783888	0.603265	1.26655	2.13948	9.40439	2.80418	13.4236	0.417748	3.25548	1.68487	0.690066	2.95581	4.72805	1.20872	7.2339	0.330599	8.33291	3.51505	38.4446	11.5685	64.3213	4.62798	2.39317	0	8.78275	11.2379	23.9053	47.6685	12.876	11.8882	7.69179
740			18.9409	28.9936	0.271542	3.86195	9.17872	11.663	9.25223	27.0792	6.12989	5.39596	67.1035	3.64029	0.0304614	3.66502	0.213218	11.3499	0.648447	4.05459	3.98079	4.02547	9.92731	4.80947	2.80834	1.02885	0.571805	0.827037	0.719515	0.703453	7.5607	7.52294	7.02236	2.24928	3.44964	3.27333	108.078	1.80044	17.845	4.23373	3.66156	1.25589	3.7685	8.37079	4.49615	28.6291	13.1692	5.89847	9.61432
750			5.38578	2.71848	0	2.76441	4.74888	9.26861	3.46044	20.8396	10.983	32.7737	13.4304	3.52849	0.0356767	2.05163	0.118238	3.26259	0.0419871	5.78634	0.556307	3.90592	6.50628	5.71989	5.18631	0.930907	0.500949	2.23964	0.0523147	2.90773	5.19288	19.0908	2.27361	2.15708	6.1101	9.429	35.4592	1.23105	1.75324	7.53145	6.92222	7.02726	0.530832	10.0281	7.03217	10.6147	11.5179	2.93836	14.5514
760			9.10708	6.42835	0.098995	6.51923	6.38636	10.4612	9.29898	17.1954	3.11305	34.884	3.74375	6.47837	0.399693	3.67807	0.712043	0.260344	0.212991	1.16491	0.250074	9.95919	3.18541	0.695634	25.3877	1.68463	30.4587	0.628253	2.81715	0.754772	2.42905	13.1976	5.68785	1.36541	4.55282	4.99974	61.1689	0.249738	20.4994	5.5417	7.97526	0.985786	0.603431	6.65282	7.00397	10.0895	11.2684	10.025	3.40972
770			13.0318	20.5385	0.189029	8.25399	12.2465	11.6494	7.58719	17.8207	3.78247	77.6726	10.7132	6.16822	0.206688	2.48695	1.27027	9.66563	3.59223	3.89933	5.87066	6.02104	8.00926	0.389349	0.504064	2.97871	49.8686	0.579435	1.32408	2.98112	13.372	12.6312	2.78216	0.981302	2.72069	1.12038	80.9579	0.419586	43.4303	1.93472	2.45166	0	2.90325	6.89423	4.23844	8.20663	12.4514	2.29213	8.0207
780			6.80582	80.2384	0.0708555	11.0454	9.94223	11.6652	11.4327	24.1963	3.40566	57.5761	10.021	2.86002	0.510276	6.85919	0.0406936	7.63941	7.68202	10.2982	2.5768	1.86978	3.0885	0.758518	2.7877	1.76075	3.63173	4.74164	0	2.00794	7.73918	13.4376	7.10134	5.9175	5.00812	5.09139	17.8462	1.02239	44.2638	6.10278	0.146274	0.14637	3.21888	10.8207	4.25449	8.83504	7.14319	6.09675	7.02539
790			8.67481	73.3303	0.115817	6.27685	11.6256	12.1217	8.78318	22.5321	3.52026	11.9668	9.31642	3.82652	1.10643	2.50569	0	2.36337	0.737057	7.79595	20.1885	0.573962	1.98043	2.8556	5.05469	2.77225	2.49334	0.415429	0	3.73304	4.14468	7.63922	13.8274	3.01625	6.25271	5.45939	75.4197	2.18951	28.4707	3.26434	0	2.68618	10.8116	13.8116	7.54061	4.71391	17.0988	6.11773	2.40993
800			6.26993	101.539	0.448423	5.39535	4.98033	8.93775	7.28511	25.5674	2.95371	16.9573	11.8728	3.2513	0.100519	0.156861	0.0626635	0.188052	0.66608	2.05862	67.7295	2.96311	4.49843	0.479037	1.70816	5.42855	2.67352	0.30488	0.329955	1.39603	8.38714	3.88999	1.49187	0.490612	2.2946	0.859331	64.2938	15.6818	46.7725	3.0636	0.305646	3.03983	6.32381	13.7617	6.40618	12.1381	10.3675	12.2261	6.04607
810			7.28838	104.323	1.36296	1.90039	8.37092	12.2077	13.6974	22.6701	11.9876	28.7316	8.29318	5.64456	0.432257	0.0261361	0.105106	3.51828	2.3372	3.07183	15.1018	2.07306	13.091	0.697544	25.2882	0.48008	0.68468	2.8043	0.170463	7.13157	5.82396	3.85652	6.46948	2.30212	5.23659	2.81299	95.9238	51.926	11.8006	4.25753	0.925662	1.29461	14.9805	10.9811	7.79208	11.8447	3.90528	8.58153	5.85834
820			1.08828	91.8144	0.219443	12.1301	12.8804	9.82255	2.80733	32.2538	1.98175	54.504	12.6336	3.83945	0.574381	1.66524	0.040293	0.162923	0.206411	4.4132	1.34882	0.381727	4.2634	0.833076	6.96373	1.91864	12.2472	7.80697	0.785563	2.10702	0.795058	8.06679	3.5654	1.69037	4.29283	8.19361	71.5724	28.7317	39.2436	5.88668	0.337984	10.0172	2.04677	7.4315	5.20837	17.8008	4.00393	20.1022	8.76644
830			3.79463	76.0037	0.692069	9.93432	6.21046	11.8871	7.59807	18.3074	8.24103	77.3066	16.9104	2.46446	5.35606	1.46154	0	6.82766	0.0664521	4.79595	3.39812	0.921073	1.21531	0.740401	2.77085	1.29561	0.731358	1.1791	0.51899	1.70596	11.1833	1.86665	1.52932	2.85502	4.02396	1.43483	29.7826	2.85277	50.8292	4.5836	14.2266	3.67552	0.280882	10.2064	4.33172	45.3515	19.7601	17.1167	5.07296
840			9.13786	9.38372	2.70551	2.50895	7.5113	8.30981	7.1352	17.5552	6.36471	72.46	6.55927	4.61636	0	2.18183	0.434284	4.45857	0.040564	4.3328	2.33583	0	1.00229	0.726328	2.51324	4.64235	0.0993006	0.585574	0.722684	3.33985	0.274737	2.80565	0.897423	3.71772	4.50163	0.386877	105.552	21.487	43.6013	4.0819	3.04945	4.97111	2.07152	5.72362	12.5253	18.4	4.5356	5.68815	6.96478
850			5.04405	13.7597	0.164058	2.59197	1.99397	20.1648	6.37392	18.5232	1.90376	43.4988	13.4706	3.59499	0	1.70254	2.48321	3.04784	0.180807	1.18813	3.3086	0.327021	4.18453	1.59574	2.10476	3.77557	0.812917	0.531557	0.533664	0.983983	9.8605	13.3212	4.18504	0.776005	6.18459	3.40239	52.5808	20.5419	38.0904	5.09394	6.56121	15.4763	14.1045	15.457	5.88165	14.4312	5.985	11.5265	7.58707
860			0.521604	7.2872	0.053305	7.91572	7.99254	13.7693	5.60888	15.0472	4.66741	80.2109	7.31219	5.44628	0	7.98327	0.540024	0	7.08269	0.350332	0.0859672	0.83403	2.74462	2.24722	2.61966	2.28082	0	4.45404	0.400639	3.45292	4.76841	1.89608	0.745189	0.888183	2.37684	2.82233	43.3336	58.6639	13.3724	3.70139	2.71682	1.77955	2.91822	11.7856	3.93821	9.00886	10.09	10.751	9.08481
870			4.40732	5.53525	0	9.6249	2.55858	12.062	8.6856	7.91926	6.86177	82.5938	9.04989	5.54887	0	4.07503	0	0.264897	1.68863	0.939146	0.0218202	1.1448	0	2.34438	6.02789	8.639	12.662	1.14371	1.35586	0.803664	0.305545	2.69281	1.36847	0.527745	5.35687	5.29006	88.9754	56.1729	14.9622	4.83552	0.113602	3.85941	8.04397	6.12897	4.29325	15.639	11.4538	12.4502	6.7707
880			6.15275	45.6162	0.159844	5.20791	6.22649	11.6256	12.9799	14.2912	3.24922	75.0136	6.59792	3.67537	0.642647	2.83575	0	2.61338	0.696252	3.29917	0.283823	1.35957	0	5.42592	4.38834	7.8338	24.2849	0.191765	0.0533074	2.24395	4.84645	6.65223	1.61634	1.80166	5.35819	16.262	30.4501	37.892	22.6202	1.89382	0	2.43516	1.42934	6.31677	7.39597	10.5958	1.55169	12.4916	12.8863
890			12.9135	107.792	0	2.55299	6.73622	10.0158	4.75103	17.3381	3.41551	74.4832	6.15604	2.27569	0.517191	1.4218	0.11669	4.48506	0	1.05482	0.0833547	4.48342	0.022846	4.07392	1.37225	1.05905	0.330213	1.00349	0.11423	2.77167	12.2654	0.809699	3.35739	4.10644	3.08909	13.9838	0.376186	37.9912	22.5222	6.594	0.0378673	9.54363	5.51889	18.1913	4.46022	14.9732	7.8833	11.4188	4.42333
900			11.1396	91.9028	0	2.61471	2.87159	10.0916	9.3252	7.24616	8.82909	30.1281	8.62564	1.01719	0.825637	0.355384	0.492896	0.801826	1.14888	3.04806	8.24847	5.49652	0.210552	4.09871	2.28765	1.04787	0.1539	0.962458	2.14788	4.06396	1.40593	1.05399	3.19537	2.4644	3.19911	29.7995	27.632	30.9177	37.5748	3.0553	0	3.56775	5.37145	11.6968	5.63346	10.3215	2.44687	9.14291	9.13619
910			7.21757	84.7401	0	4.11973	7.88317	14.8199	6.57575	11.0231	1.19973	59.6601	30.689	7.87167	0	0.851837	2.26572	0.57142	1.37304	3.57043	52.3885	1.42697	0	1.77336	1.60664	0.931533	0.398845	1.30459	0.532343	4.24802	0	0.022846	2.64992	0.926639	4.81384	2.02391	76.3988	0.547215	20.9023	2.15023	0.100208	6.50952	10.0614	12.0874	12.315	14.559	3.54414	10.8582	11.6212
920			6.81212	91.2775	0.0632495	3.22325	5.09142	12.7113	9.83084	16.0156	1.06687	70.442	41.0726	4.93198	0	3.00691	0.0204441	0.251345	0.818367	1.49676	0	7.85381	0	1.11499	2.12417	1.80086	0.0211216	2.18825	0.202665	2.26474	11.1733	6.40438	0.787342	3.09628	4.6639	1.18304	1.60072	0.32753	4.74988	2.28274	5.85103	9.8667	7.46531	19.8312	7.53088	8.09945	13.3015	7.9915	8.83566
930			2.90653	49.6179	0	8.10978	10.2707	8.83703	7.39013	13.9832	2.88725	75.6475	42.7843	3.24053	0	3.26761	0.352129	1.04993	0	4.23971	0	4.98016	0	3.66752	2.1103	3.77732	5.84324	3.20311	0.282025	0.934741	7.97999	1.51407	2.57087	0.500555	4.56467	2.4167	14.1248	0.683299	0	7.69673	5.11099	8.82122	2.89262	9.3876	1.95032	1.13475	11.9856	5.6646	0.315882
940			5.13743	1.48966	0	4.00027	9.27956	10.9517	6.09474	5.74897	2.2299	73.4849	9.31032	4.14344	0	1.05748	0.0586107	0.398968	1.97554	3.21897	0	4.61823	0	1.08738	6.00646	0.796625	0.742893	0.94807	0.421671	0.31934	0.859208	0	2.17301	1.75241	3.78167	25.2238	83.2665	0.470564	0.560339	1.34518	2.1263	7.82864	1.43489	8.27449	2.44164	12.6904	6.4	8.67588	1.97033
950			9.49972	6.33454	0	2.69599	7.85314	5.94435	8.83182	6.59428	4.98271	71.5693	20.8748	2.36819	0.135638	0.202908	0.28212	0.262988	1.09142	2.10075	0	0.447066	0.11321	1.07656	2.82564	2.70266	3.54121	2.54232	0	2.14987	0.0408742	0	0	4.18321	2.74957	8.59468	0	0.734111	27.5852	2.76105	0.574039	11.0401	8.98089	8.61154	5.37274	26.7963	12.5188	8.70925	3.83787
960			5.70092	31.7277	0	1.17444	4.68612	14.8443	5.79211	1.70177	5.72165	53.3219	29.8545	7.1396	0	0.579716	0.0822501	1.03474	0.192005	1.8113	1.28474	2.3739	0.340529	1.04967	4.52538	1.36727	5.21863	1.17428	0	2.58459	0	2.40994	0.11024	2.896	4.13983	0.518815	5.98054	1.28533	70.5637	4.96166	0.182615	9.95097	7.79391	1.28167	4.76984	0.152747	12.5809	14.9449	1.61907
970			9.53753	55.5692	0	4.59204	4.54492	9.87524	10.3142	4.33791	4.17551	82.8511	13.1651	2.94091	0	0.82814	0.105026	0.564913	0.80105	9.55858	3.23067	0.344153	0.253081	2.67347	2.68132	1.97185	0.313475	0.570848	0	2.21535	1.18392	0.567792	2.1645	0	2.9289	0.689044	6.0359	2.20179	70.7127	4.18399	0.40508	0.262522	9.49146	8.24979	4.69611	14.5508	8.13762	10.2067	4.1355
980			7.89333	7.6497	0.980719	3.12847	5.61544	11.9808	3.86686	5.77939	2.8025	40.7754	11.5947	0.176477	0	0.0409819	2.46775	0	0.896831	6.96198	7.66509	0.479815	0	3.69648	0.845992	0.310224	0.325165	0.833299	0	0.816505	8.60783	0.244702	0.207012	3.2979	2.29128	0.0614501	75.431	0.911124	74.0241	0.35499	0.455111	0.0203416	8.52261	8.19798	0.947151	0	5.48905	4.85034	7.45656
990			5.28799	1.7297	0	9.33937	6.70065	11.7725	9.23964	5.01339	1.89475	53.6932	7.26831	2.04995	0.0205154	0	0.321143	0.0202813	1.05512	2.40136	0.32746	8.82229	0.317429	0.901734	0.581004	1.75733	1.20177	0.85904	0.489213	4.95575	0	0	9.86312	3.78487	2.26024	0.916062	4.35259	1.1486	46.239	0.362346	0.1833	0.174256	6.97749	6.91592	1.05749	3.88022	13.2873	10.0393	15.8876
1000			7.03159	3.77919	0	9.11637	8.245	11.5042	5.64238	2.96803	6.46689	38.6992	6.53705	0.263257	0	0	7.02516	0.216359	0.0201069	4.83874	1.1784	2.38718	0	0.164293	3.02393	0.639879	1.19164	1.13526	1.68505	4.08984	0.0417941	0	0.0718169	0.241606	4.37147	1.02658	2.96188	1.29715	8.44962	3.34518	0.566904	0.189303	0	17.6129	18.8796	24.6059	8.87042	7.66801	4.96773
1010			17.3009	6.19491	0	4.03366	6.80222	12.081	5.19096	9.27683	3.98432	51.6809	4.5698	4.7195	0	0.0508488	1.32943	0.0203518	0.061305	1.39909	0.771454	0.210946	1.25475	1.60871	4.08496	3.75145	0	0.6869	1.94101	1.47623	2.79484	0.402575	0.126639	1.38636	7.05953	3.84514	19.7157	2.00115	0	8.28123	0.204023	0.31773	2.31144	3.69637	11.0053	29.1732	0.732801	5.05571	2.17804
1020			10.9098	2.59568	0	4.251	7.61967	13.7763	4.06383	8.82368	6.94108	33.5332	9.24748	2.04813	0	0.320567	0	3.51879	0.0428897	2.20879	1.54311	5.73297	0.0609228	2.36729	1.53545	0.0446117	1.28897	0.935878	1.09012	0	32.7173	0.111507	8.57206	0.922634	0.580145	1.34501	69.0997	1.03513	0	13.0605	0.859748	8.16066	1.46863	9.12431	5.08551	10.7466	1.5286	9.87279	10.3673
1030			5.6913	62.1953	0	6.38868	4.0285	10.9779	3.83103	8.15392	12.648	32.5437	8.1377	3.21851	0	0	0	0.722883	0.0808191	3.35958	0.118213	2.91021	0.12286	0.413721	0.613385	0.776035	0.832989	0.186243	0	0	1.13196	0	0	1.68423	2.4067	1.98942	0.679959	0.0612894	0	5.68566	15.6073	8.33187	18.8677	2.55366	3.6343	8.68136	9.94657	16.3333	12.884
1040			3.94402	78.5109	0.0211906	4.40457	10.4885	4.44392	8.85783	7.71461	5.69786	25.878	8.94905	3.86696	0	0.0200797	1.61857	0.0401655	0.0605048	6.57103	3.14273	0.116258	0.381255	1.96601	3.08379	0.0818275	0	2.18491	0	0.858415	0.689739	12.6716	0	6.68261	1.08959	1.51373	3.57444	0	0	6.11225	1.93089	0.062188	15.0959	0.4596	26.1837	2.69532	0.853499	8.73392	1.78877
1050			13.7577	69.2758	0	1.74432	12.0151	3.74173	8.82611	9.756	4.43292	20.9801	3.99192	10.7503	0	0.0417483	0	0	0.12177	1.27475	0	0.396866	0	1.77685	5.09539	0	0	2.91992	0	2.44629	14.9548	0.216498	2.11312	3.88005	5.19282	2.8529	0.774375	0	0	5.29856	1.12168	3.57304	9.81604	11.9967	11.5099	0.958965	8.90003	13.2497	1.26954
1060			3.56282	34.7784	0.112294	16.1454	9.12354	5.74452	4.05241	10.6278	3.90553	25.6649	6.54839	3.83541	0	0.0406175	0.0340569	0.0408347	0.040423	0.947953	0	2.96608	0	2.07531	1.26974	2.75022	0.422003	0.9625	0.0685381	2.04196	7.87417	0	1.70795	6.38648	4.32745	3.4783	38.947	0.0819093	0	2.16421	0.407879	2.10998	0.107296	6.54496	2.42805	1.20787	5.04949	9.98233	6.20891
1070			5.98993	1.69082	1.79305	13.6927	3.65827	13.831	11.5355	4.18398	12.1649	12.1757	10.17	0.818392	0.0215395	4.19621	0	2.03184	0.0885271	5.32599	0.30058	0.331036	0.317569	0.37879	1.48547	0.30806	0.244286	0.824338	0.999518	0.710711	1.15045	0.196692	12.6693	5.4667	2.83049	6.80345	62.1372	0.492362	18.2905	5.53755	0.108949	8.0688	0.128739	8.20871	0.922118	0.472379	8.0008	5.94896	1.30693
1080			5.68576	0.757729	4.14638	14.1763	1.40162	5.59888	12.2656	6.19592	6.90646	11.0262	7.77148	4.55804	0	6.43485	0	0.555635	0.0633981	4.78721	0	4.24056	2.13658	0.32832	7.22931	0.754644	0.794708	0.341859	0.31719	1.20173	0.807009	0	2.87753	2.55291	2.16163	1.86475	12.1617	0.338151	65.5054	4.55041	0.0471034	1.12665	1.08684	6.13466	41.6166	4.45172	4.63273	4.66244	6.10484
1090			6.22028	1.9194	5.33596	2.48642	8.11443	12.7929	10.9973	9.81209	2.42614	9.5871	10.3543	4.14677	0	11.2796	0	2.94447	0.0827146	0.61994	26.7814	15.2402	20.8943	3.89894	1.6482	1.13011	0.291766	4.43408	0.0671804	0.819811	7.18136	0	0.157871	4.6783	4.18745	0	0.396077	0.102651	72.9282	0	0.124747	0.115952	3.84339	7.06782	3.92897	9.43369	0	6.88398	8.42734
1100			12.7818	1.78376	6.08351	6.97241	10.4526	3.23903	6.42792	10.8194	2.69232	31.8341	7.33781	3.65829	0.415532	6.37311	0	2.47005	0	3.87839	50.3042	1.1203	4.36518	0.604776	2.21144	0.0409816	1.59307	1.02601	0.244558	0.557029	6.28217	0	0.200465	2.61152	3.24008	0.105717	46.8601	0.383699	47.6202	7.58257	2.33805	0.106379	0.895591	6.67794	3.91336	22.7791	0	2.85132	8.48556
1110			12.5887	1.23665	6.91344	2.85502	4.78579	8.30639	6.04133	5.39156	2.96139	24.0876	11.3535	4.17804	0	3.07113	0	0.0681138	1.30466	0.987684	3.31216	0.502359	0.316627	2.11284	7.41867	2.45002	1.27374	1.52074	0.44584	1.69735	2.52702	0	0.0220376	4.51305	5.37524	0.0811528	22.7271	0.0422327	60.5139	2.36728	3.43364	0.0565013	16.3915	6.60935	3.17651	21.0766	2.64862	4.89227	8.5832
1120			8.4627	2.06722	6.91032	9.87686	2.29424	7.80296	6.89043	8.53992	5.79016	13.9637	5.66809	0.441124	0	0.519805	0	0.0912427	6.33351	0.23019	0.162575	0.724838	0	1.04685	2.78157	1.99873	0	4.99675	0.110558	4.45168	1.31386	0	3.36907	4.5765	6.07549	0.0233995	1.42076	0.0691356	25.9935	3.48782	0.157333	0.468909	2.04114	5.40872	3.15911	0	9.24395	5.61261	4.0634
1130			4.78055	1.72268	5.92745	5.24602	4.71036	7.06814	6.69235	5.74113	3.10232	12.8666	10.8109	1.75901	0	0.734819	0	6.98575	2.61666	2.36906	7.06107	1.31298	0.137343	1.18773	1.75727	2.57185	0	2.41121	0	10.5453	4.4206	0	0.861015	3.45963	1.5307	0.69776	3.22312	0.281312	32.0109	0	0	0.218159	4.15351	12.1253	2.3562	1.03754	7.85915	1.10333	4.63807
1140			4.10581	4.05077	4.28852	3.39767	13.3747	15.4739	7.93048	7.53283	10.7378	6.56132	5.94301	0.916757	0.0816137	0.287376	0	3.145	0.0202464	4.4647	14.8426	2.91508	0.303044	0.759722	0.168935	3.2317	0	1.935	0.76458	5.2147	2.49079	0	2.02161	5.85454	3.5721	3.00302	11.8835	1.38066	23.6943	23.4909	0.257786	0.173286	0.816627	14.8715	7.0679	0	3.10619	3.43856	5.71551
1150			9.74056	5.5254	5.11411	4.93694	7.04739	10.7423	8.96934	4.39447	4.52674	7.75324	8.04914	0.170011	0	0.433643	0	1.92526	0	2.97802	9.43393	0.125081	0	4.33916	13.1221	2.03698	5.41155	5.11248	1.38099	5.23178	3.09295	0	0	2.98164	9.8326	1.49486	54.4473	1.381	6.75592	3.52145	0.938251	0.232759	5.39937	10.0973	8.33577	7.97518	16.0292	10.3752	5.85722
1160			5.62283	2.58013	6.74172	5.88308	4.63476	16.3641	5.961	5.39558	1.96169	17.7324	3.15211	0.553995	0	0.389084	0	0.503463	0.104014	3.60075	9.55075	1.06769	0	5.55913	32.4984	2.1179	1.55827	4.58686	0	3.34868	0.0243095	0	0	4.22547	5.76449	1.99789	0.975682	0.295365	0	6.38801	1.3168	0.353411	0	13.7794	3.1098	7.2173	2.16182	5.61267	10.6989
1170			0.0643282	8.49689	6.88178	5.81341	5.60405	10.9464	7.0948	3.94307	7.55575	16.3254	9.2808	2.60019	0.065235	12.2471	0	1.59594	2.80139	0.684974	3.3167	2.39154	0.0920636	1.26907	0.404457	1.67424	0.87112	7.9821	2.75172	1.85683	0.733535	2.94639	0.666317	2.59676	3.70027	1.20238	1.2621	0.503832	0	3.66155	0.230146	1.81914	0.0701439	1.76379	6.6295	0.327482	11.6786	3.53718	9.47172
1180			2.6332	9.60021	6.8068	1.44289	2.26095	15.6887	1.96361	2.19986	7.56674	6.43323	7.15786	2.51002	0	20.2716	0	0	0.0837433	4.48666	0.0878909	0.235643	1.47986	1.63365	0.148154	2.17199	1.66189	5.50951	0.946397	2.7459	4.10877	0.630328	2.28413	5.33201	12.0432	1.1045	42.3389	0.334049	0	13.3259	1.53448	8.35557	2.8721	3.88473	4.51466	0.11141	9.75128	5.6952	7.3393
1190			3.83659	49.0283	4.26871	5.08856	3.87806	12.9328	2.3816	5.98841	4.60949	5.65072	1.70891	4.0624	0	24.5159	0	1.44265	0.554244	2.50442	0.105762	4.32852	1.44952	1.5798	0.181304	2.21734	10.1282	5.03136	2.15113	2.93047	2.88919	0	0	4.2302	4.41775	0.836563	43.833	3.32604	12.1882	12.9665	0	1.31911	2.20511	6.7755	0.626736	0.070117	7.40939	2.22172	13.3462
1200			7.77873	60.3706	5.09758	5.61352	6.23132	10.0758	6.08805	12.9566	4.71351	8.41581	4.08956	10.7517	0	60.2995	0	1.30736	2.39656	4.99263	0.0899407	0.0844436	2.22541	0.0416438	0.886482	4.29172	0	0.795609	1.30396	2.80953	0.108618	0	3.04161	3.33077	7.92738	1.71571	11.4532	0.789027	75.8119	8.83974	3.65752	0	0.22409	2.96492	4.21826	0.505918	3.31751	8.94099	5.18962
1210			5.5605	18.7455	5.05119	7.49474	4.01058	8.94736	3.88042	3.75914	3.90194	8.79656	11.3785	4.47954	0	27.689	0	2.35204	2.04298	9.74655	0.129005	1.27656	0.205614	4.96428	2.55151	1.58858	0.0837688	4.25906	0	9.63933	0.353769	0	0.118034	3.11922	1.98428	3.40263	9.36609	0.856264	49.2098	3.49946	0.536095	7.19747	0.368193	3.53174	5.95374	7.67719	4.05815	19.2684	11.2444
1220			4.46942	0	0.500738	5.35983	1.40724	15.159	8.48268	9.07981	2.79751	3.59925	0.893049	2.82941	0.119199	0	0	11.2537	2.85271	3.91635	0.125806	1.97757	0	1.37098	0.129116	4.16235	0	6.81352	0	1.42926	14.3701	0	0	1.66523	3.48442	8.69694	6.09406	3.59164	26.3192	7.83304	0	21.0184	0.172229	9.02214	3.84134	8.56396	8.61139	6.91934	10.0978
1230			5.13691	3.2732	0.0229636	6.71725	7.95172	13.8061	4.1668	6.2449	2.95858	6.87384	1.8276	1.20618	0	0	0	1.20927	1.55122	2.00988	0.021007	0.645431	0.81009	0.912922	5.62894	0.241304	0	6.49029	0	4.2414	12.4417	0.926761	0	2.33081	4.16172	5.70458	30.507	5.65583	39.148	3.08738	0	3.66124	0.315492	8.63083	4.23855	4.45275	6.82081	5.33863	2.88493
1240			7.24496	1.23174	0.131957	2.45404	7.89432	9.77944	8.3514	6.9026	13.1505	8.83507	6.67699	1.29571	0	3.85762	0	0.041802	0.123311	8.42039	2.22776	3.92749	0	0.480555	2.8295	3.2459	0	4.05207	3.19839	13.1935	4.13984	0.054128	0.177287	3.55494	4.16076	3.69705	48.1572	1.40344	57.3189	10.7745	0	15.5556	0.167533	7.33268	3.01752	0	1.9182	4.46169	7.85827
1250			14.4607	4.9455	0.31836	2.13456	4.92448	8.7004	8.1111	2.47464	2.82615	5.49423	9.36777	0.603183	0	0	0	0.0201361	0.436816	5.36661	1.27343	8.23013	0.464421	0.694608	1.75598	4.42792	0	5.55968	0.633083	1.75094	6.45203	0	2.1687	4.09478	3.29103	1.17382	7.44949	0.546981	24.3544	7.05888	0	9.00011	3.15949	11.6007	0.873348	5.79751	0.56047	1.72261	4.80922
1260			8.88856	1.44053	0.130271	6.25634	11.2913	6.28898	5.53649	5.70143	2.97361	3.82018	4.6325	2.40929	0	0	0	2.5619	0.547783	2.59395	42.3096	0.335047	0.113068	0.623672	0.831265	0.215261	4.3452	2.18908	0.0719303	2.4546	6.94268	0	3.39304	1.73598	6.09924	0.809731	8.57551	1.19684	43.2551	7.16383	0.0722997	2.25518	4.31255	3.57888	5.29855	13.7756	3.13838	8.38671	2.1933
1270			5.60402	1.75294	0.0430459	1.92388	10.1701	11.7103	7.06268	2.95527	5.10202	6.1569	4.28376	1.56918	0.0609162	0	0	1.75657	0.273404	0.0680328	45.4736	0	5.76299	0.399476	2.16552	0.715606	3.44433	0.411791	1.2725	3.01643	2.87179	1.13099	0	1.62318	4.23574	0.590256	4.38192	0.966792	20.8291	6.92277	5.08579	9.3425	6.31785	3.33051	0	0.1128	8.46322	4.34512	10.0374
1280			9.59705	5.36406	0.348923	13.1874	7.62798	14.6292	6.85614	10.5552	2.33607	4.87123	9.59375	6.18393	0	0.503557	0.0520417	0.109086	2.97882	2.0062	42.2308	0.0481637	0.758381	0.598832	12.8798	2.69018	1.04818	0.362419	0.395632	1.85663	5.02759	0.0304614	0	2.53811	6.87444	0.876258	46.7338	35.4243	0	5.61438	9.71964	12.9627	8.28627	6.66244	0	0	0.0227204	9.05827	8.78808
1290			3.63057	5.63019	0.744843	5.03177	11.0842	7.24305	3.4561	8.51665	5.05869	2.61253	7.93728	0.660381	0	5.78687	0	0.422712	12.7467	5.35237	47.393	0.124528	1.36914	0.448931	5.57879	4.88893	2.65958	2.46487	1.62487	1.66914	11.092	0	0	6.52834	4.89708	10.806	19.8254	58.1678	0	2.6019	12.7502	3.25252	2.78285	3.94608	0	6.10396	0.184725	0	6.0365
1300			5.24604	1.41501	0.13009	2.87238	12.7044	5.87298	11.341	7.94559	4.75363	13.4	4.25256	0.532237	0	7.65521	0	0.0215395	9.39389	1.88354	3.67576	1.42168	0.0443855	0.820998	4.3433	1.43182	0	3.06977	0	2.73438	0.295306	0	7.73939	2.82075	2.85679	0.360719	4.45031	23.1107	0	10.7309	12.4934	6.86954	14.2383	10.1841	0	20.8206	0	0	3.94863
1310			2.53254	2.7176	1.40203	14.6132	9.83735	11.3483	5.04349	5.6377	4.06717	8.3058	4.08697	1.44911	0	4.31849	0	2.55342	0.812211	4.20357	0.219675	2.97655	0	0.407954	1.72057	0.315299	0.0215395	3.81459	0	0.730484	0.0830351	0	7.52552	1.62191	1.69742	3.35709	3.37281	0.552406	0	1.81761	5.80957	2.10226	1.36966	12.4379	0	11.7536	0	3.13646	7.17621
1320			4.60527	2.87298	0.402224	5.6156	12.3816	5.9763	7.38037	1.86463	2.33232	6.73347	6.32596	2.55969	0	1.52175	0	7.94792	6.26801	0.520793	1.93238	1.08524	0	0.573356	2.10263	1.74027	5.10921	4.77375	0	2.83474	0.0415099	2.2898	0.0456921	5.31545	4.77982	1.59005	1.16767	0.579557	0	1.68212	3.14591	0	0.545977	4.93463	0	7.03152	0.0443312	6.72043	0
1330			13.5005	5.07798	0.190343	4.10562	11.2697	12.2782	10.6311	2.23223	7.02315	6.72416	6.87501	2.5526	2.16294	1.17122	0	2.94286	22.0941	1.09505	0.309719	6.59418	0	1.38425	2.72228	3.57627	0	2.84748	0	1.77194	10.3689	0	1.89778	10.4684	5.41771	2.1013	3.20353	0.156832	0.022846	23.3688	2.68277	0	3.66202	8.51262	2.82253	0.210755	0	9.1192	5.14747
1340			2.8546	2.95894	0.188237	5.84485	11.6869	19.8018	7.50917	7.6983	2.30662	7.65998	7.76013	0.0831371	0.022846	2.03525	0	6.13573	3.29182	1.52341	0.331865	1.57683	1.3608	0.148292	2.5159	3.0004	0	3.42664	0.0215395	0.67381	8.10753	0	1.51826	16.5251	3.87039	1.92535	5.19298	0.110525	0	19.1233	1.37913	9.8561	14.5906	13.432	2.53626	5.15728	0	1.23114	3.87293
1350			7.72139	5.31526	0.191981	8.8047	5.48578	5.61954	10.4885	4.90442	7.62887	5.99337	16.139	0.524617	2.33408	5.66225	0	7.09807	0.677858	5.03514	5.92497	10.7581	0.132355	0.463987	22.0521	2.76789	2.74857	1.43477	0	1.39378	3.55824	0	2.377	5.73465	4.61995	2.76632	71.837	0	0	16.2144	0.328973	4.69004	1.67212	8.9142	0.684922	20.0127	0.0849195	0	0.863885
1360			4.90123	7.5832	0.0208538	16.4755	5.1978	8.10427	3.54819	1.45463	8.75959	4.81553	5.32048	1.51709	2.32143	14.4983	0	8.26253	0.0428669	0.164439	6.12138	2.44003	0	0.186951	4.84354	3.60282	1.0591	6.78846	0.144463	3.89628	2.28952	0	2.93063	9.60479	3.87382	1.45213	26.1521	0.203403	0.238566	7.17816	0.664841	1.21443	13.6733	9.21267	0.0446108	2.74708	4.24186	3.36598	7.08862
1370			6.31307	7.48162	0.212389	5.18668	5.37007	13.0398	6.6403	5.00129	5.95647	8.53009	6.72372	2.37025	0	8.97416	0	6.77061	2.09397	2.53769	0	0.0209664	0	0.0632646	1.83391	0.210464	1.30991	2.21077	0	4.15232	0.813007	0	1.60269	5.47649	5.26058	0.943826	44.903	5.85588	40.492	4.94927	4.18345	2.11259	13.2318	8.91959	0.920635	0.0232299	1.74284	4.22209	4.61397
1380			9.58582	15.2126	0.125027	4.13014	5.06051	14.6954	6.01802	2.85777	8.22861	8.95309	6.39691	2.05329	0	0.649774	0	5.29342	3.9169	2.3592	0	0.116727	0	1.01326	0.047093	3.13857	1.8797	2.00277	0.737825	2.86375	0.134655	0.0274575	0.0215395	3.6863	3.92569	0.986826	10.4884	1.85448	41.0512	10.0233	1.84552	0.314324	0.994951	12.0142	4.03696	7.57699	7.26402	14.7371	1.4849
1390			7.40956	3.9702	0.787632	2.40252	11.1112	10.6914	2.20745	5.00959	3.08166	11.1964	7.58605	0.150095	0.197999	0.504104	0	2.30939	11.5963	1.63074	0	0.0436678	0	1.05153	5.19018	3.04399	5.02803	2.22267	0	0.326761	6.14299	0	1.29251	4.92301	4.70151	1.36839	3.14809	2.40026	57.4575	8.87717	0	1.17236	0.285913	12.1854	0.932443	0.875237	9.16553	0.705338	0
1400			4.23898	3.82951	2.46856	8.45361	15.9347	12.8643	6.90569	5.2977	1.98464	3.83367	8.08983	1.72502	0.0776616	0.24267	0	0.987424	0	2.79318	0.0827055	0.0844263	0	0.311237	1.54806	1.65286	0	2.14322	0	4.05976	0.821455	0.0380767	3.83191	8.84122	3.87135	1.57872	0.627667	2.25965	39.5436	0.893764	0	1.26736	1.78822	3.86163	1.48606	0.7031	2.17193	0.428459	0.342495
1410			3.0183	19.1301	5.29657	5.44523	6.99254	18.8771	4.67088	2.75172	1.90756	5.06611	5.29258	2.87425	0	7.13685	0	1.92031	0.764633	1.61602	0	0	4.40755	3.07591	2.00332	1.45559	0	1.31945	2.04542	3.37471	1.02784	0	8.16533	6.00555	6.02267	1.08406	2.81821	0	10.8665	5.82559	0	21.5654	1.95736	12.0606	0.285705	1.37268	3.914	0.734356	0.407805
1420			4.68749	63.3515	0.632935	3.46061	5.55006	16.7096	3.73808	3.4306	5.72861	11.8816	6.14466	3.92392	0	3.10934	0	2.36781	0	0.532215	0	0.0938556	4.44045	0.303791	1.87235	2.0947	0.499317	5.08033	0	0.590855	1.66132	0	8.25793	2.68956	4.37033	2.13265	83.576	0	0	4.00802	0.0677391	4.3712	3.01713	8.29936	1.02869	9.73454	6.1139	0.384695	4.24607
1430			3.90104	56.1154	0	2.45253	11.8731	12.444	1.36129	3.21491	7.71392	2.66846	4.37794	1.24938	0	4.86628	0	2.83533	1.19423	3.07874	0.803446	0.0643829	0.594132	0.568402	2.27028	2.34445	0	4.62725	0	2.20869	5.04459	0	9.48765	0.126161	1.66729	2.40691	6.00503	0.705389	0	0.061264	0.419757	20.6702	6.04975	2.5097	0.908862	0.895643	5.99572	0.332599	8.83184
1440			4.99957	69.594	0	8.07935	4.04914	13.1325	1.20284	1.93338	8.89556	4.33066	6.32584	1.10881	0	1.53461	0	2.51122	1.48695	2.16956	32.057	0.107258	2.77096	0.595069	0.113053	4.95197	0	1.52504	0	0	4.97255	0	7.85072	0	8.60923	2.6452	51.0026	0	0	0.689112	3.73969	1.60958	4.10908	4.20537	7.67936	0.269071	2.2488	0.171886	6.05467
1450			4.27443	59.5482	0	5.15983	2.30115	16.1624	5.99524	4.24599	3.04226	7.1952	6.72708	0.497384	0	0.593859	0	2.9908	1.76834	0.317694	4.89559	0.223546	0	0.338484	0.221668	8.74061	0	0.939904	0	3.15138	1.38819	0	3.4523	4.53303	7.03811	10.799	1.96955	0	0	0.0693623	15.2485	8.12182	2.03025	4.19256	0.215961	0.605729	4.50683	3.46493	10.8611
1460			5.16628	8.45108	0.022845	6.02579	8.23399	7.10391	15.9262	5.14841	2.98725	11.4621	11.7283	6.01536	0.205989	1.87971	0	1.7639	4.38287	5.13691	43.1853	0.178112	0	0.409617	0.0661638	4.33491	1.09751	1.14765	0	0.739849	0.384459	0	10.7134	4.64941	6.91892	4.93754	49.4588	2.23998	0	8.2162	0	1.05464	6.09345	5.88859	0.0982713	15.0226	3.66156	4.26077	11.0562
1470			3.17519	6.27996	0	5.12287	7.55801	9.32332	3.29911	12.9044	3.71181	20.3847	9.07286	1.30831	0.179808	4.1059	0	0	2.17634	3.22695	22.6265	0.0968974	5.83536	0.19656	0.245308	0.839429	3.27994	1.29968	0	2.84407	0.338422	0.0681138	7.02007	2.13734	2.48044	0.38295	31.8302	56.8329	0.0533074	5.43852	4.04293	15.973	3.97831	0	0.683089	0.715519	0.531056	3.07386	6.87473
1480			6.12146	11.1239	0	4.71532	23.3482	4.58117	3.42702	10.076	1.7415	11.3641	11.161	1.55957	0	1.42757	0	0.129461	0.220907	0.760065	48.7853	0.130576	0.850463	0.616428	0.262024	0.650983	3.3518	0.968169	0	13.2729	2.46762	0	4.21814	20.0496	4.58838	0.434933	41.5851	9.97021	0	0	0	8.52058	3.40478	7.56414	0	5.36668	4.97411	0	0
1490			3.11529	2.87792	0	8.38284	6.37728	6.13919	2.56677	2.96041	2.48776	6.02435	11.583	1.34989	0	1.45789	0	0.645705	0.18769	0	31.7349	0.146873	1.65541	0.471383	0.300442	2.06672	3.25357	1.54043	0.771139	0	7.74012	0	0.358616	3.70833	5.42851	2.09391	24.7188	0	0	1.7353	0	16.6043	3.86303	9.63334	0.167578	4.67998	6.6495	10.8192	0.17529
1500			4.61884	4.81376	0.474358	5.72331	11.4423	5.35648	1.69536	1.71733	3.52239	5.18092	7.61794	1.71741	0	1.35151	0	0.457331	0.113557	0.125314	36.4405	0.0915946	22.0622	0.546087	0.0636225	1.80465	3.99336	4.14634	0	0.450021	3.4435	0	12.2513	0.390089	4.0765	1.1059	0.0570889	0	0	3.7676	0	0.0665426	7.69097	12.9542	3.68771	4.89191	5.61948	12.2694	0.111648
1510			5.99547	31.3399	0.022845	4.9418	8.6901	22.586	6.38586	7.37978	8.42195	4.02781	10.8674	2.14811	0	0.57019	0	0.759202	3.17898	2.88193	6.41784	1.1584	0.383352	0.658173	0.0208984	0.102765	3.78527	4.97404	0.14165	0.171592	4.3421	0	11.1396	0.0426582	5.54907	1.2892	1.43888	0.051568	0	1.63229	0	0.0833081	4.29726	12.386	6.4299	3.62372	3.79812	2.66696	3.57497
1520			9.86355	68.0726	0.344494	6.78921	5.11847	17.1034	19.1582	5.38423	5.47711	7.89043	7.94629	2.70223	0	1.09024	0	1.72268	0.413677	2.17887	0.145502	0	0	1.62907	0.142623	3.45578	3.45656	15.4639	0.022846	0.0942598	7.31634	4.91465	5.77871	6.89942	3.37116	0.910648	83.2117	0.0247782	0.170442	0.113602	0.249315	0	2.31746	15.1864	0.91381	0.406459	3.51547	2.94258	4.91372
1530			5.92766	59.1955	0.140414	9.05442	4.25706	12.7881	19.0705	7.37862	6.07853	3.85368	5.88968	0.599702	0	0.601118	0	2.74586	0.290542	10.7617	0.24441	0	0.0646184	3.68274	0.110537	1.13721	0.840648	2.90966	1.99787	6.93446	15.2536	0.0533074	4.03348	1.47465	8.99093	0.675664	1.39701	3.74238	43.3007	0.0653938	3.85976	2.14282	3.71215	14.1006	4.67658	1.25297	2.95575	11.1353	2.19029
1540			5.02906	6.87993	0	5.31652	3.06985	16.4329	14.1063	16.6844	10.9566	9.99924	7.53709	0.418212	12.5927	5.30696	0	4.3732	4.41618	0	0.46838	0.618665	6.17614	0.0678047	0.325327	0.20216	0.106615	3.14346	0	11.6279	0.571856	0.0954538	10.6933	3.03522	4.94313	0.537528	0.642407	2.40758	53.9729	6.25683	1.3648	5.77042	6.49465	3.96265	2.66312	12.3535	2.11703	15.1805	6.32009
1550			8.12973	1.63049	0.299284	3.34528	4.31078	15.6965	11.1419	6.23499	7.35209	12.5008	10.302	0.129165	0	0.746061	0	4.10614	2.38131	3.30283	0.114196	0.0481637	0.547091	0.0407117	5.10917	0.295952	0.25474	5.07361	0.186081	4.4181	0.472786	0.296412	5.45733	5.40475	3.00689	0.421824	0.48137	0.698669	35.0505	4.22393	0.176044	20.6093	0.730162	13.8798	0.848436	0	5.02399	3.89354	4.36896
1560			5.19203	38.3755	0.0969232	5.98429	4.19196	15.3712	16.0823	9.8041	8.0808	5.4045	11.4656	2.21405	0.136756	0.257773	0	2.92075	1.02051	8.68011	0.0215579	0	7.71499	3.50007	3.49862	1.37308	3.60997	3.7154	1.97923	3.30784	2.78647	0	6.37236	20.1265	5.29105	1.34353	50.8388	1.96799	52.9358	1.09129	4.81448	12.9194	0.550671	9.4576	6.09211	0.0861254	4.31726	0	6.20081
1570			6.88767	62.8818	0.401415	7.0838	4.44205	20.0878	7.63961	11.3723	5.69342	9.69444	9.00876	3.55502	0.147151	3.96931	0	0.558714	0.889498	33.8557	0.326574	0	0	40.8381	8.21034	3.39833	6.13901	1.77835	0.790399	0.709979	1.60443	0.928055	31.5217	25.0319	0.0407815	0.545464	22.9552	1.67504	2.46549	4.90651	12.8052	24.4587	0.744861	2.23398	0	13.9937	7.55899	0	0
1580			6.21176	46.5315	0.249223	4.64188	8.18546	18.9833	7.7277	11.6522	3.09049	8.35255	31.4302	4.36952	0.712701	68.0791	0	1.32034	0	7.63702	33.5152	0.020548	2.7783	43.4997	5.63885	0.424737	0	8.82298	0.437269	0.348661	0	0	22.0095	0.240887	10.7958	0.159443	6.50436	0	2.44039	6.84144	9.06846	11.6774	6.02764	9.77153	3.57076	33.5579	0.55002	0	3.4455
1590			7.48861	4.45542	0.300308	5.27928	7.37387	15.3549	7.24889	5.95131	6.09221	18.4932	60.8931	8.43229	1.00989	4.05236	0	1.07301	0.115005	23.0671	45.7229	2.56295	3.4341	0.990535	4.2856	1.91913	0.786584	10.5637	1.86641	1.0098	0.197512	0	2.15251	26.1075	9.85685	1.99206	58.7484	2.32894	1.85494	0.945293	0.0441414	16.1977	6.70769	20.2321	7.33299	14.7594	3.48737	0.161094	13.9886
1600			7.22056	3.18059	0.0240808	8.58027	3.56606	17.1859	7.74277	11.1333	8.73616	17.6405	59.5105	21.128	0.50473	4.14671	0	2.05821	0.347013	0.347898	16.2036	1.24904	7.33674	0.986605	5.09897	2.40788	0	0.22999	0.831986	3.04371	5.41843	61.8015	11.8296	31.2701	2.43277	39.8828	0	2.22054	0	4.65459	3.11824	7.62224	8.88867	12.6472	5.24651	14.211	5.46877	0	9.88341
1610			0.918694	21.144	0.0855924	10.3999	6.83787	15.8483	9.92061	24.0058	8.03313	41.1002	80.5946	7.1991	11.3018	8.31853	0	2.21588	2.97247	0.721483	55.0348	3.03891	49.1949	30.209	4.96439	0.948773	31.3541	24.1596	4.20117	5.32931	0.170847	0.29344	18.872	26.5071	49.2058	63.4034	0.185451	0.308583	1.738	2.64949	6.75601	2.50702	1.93719	1.83264	0.197784	16.9857	2.83868	0	4.78331
1620			6.00412	76.8215	0.0789934	5.7872	3.28959	19.113	8.76003	14.1139	13.7506	42.2794	64.6014	3.92962	42.154	34.3115	0	10.9757	6.11241	20.2956	17.176	1.8846	58.0074	36.2058	16.6659	0.462609	89.8172	10.9846	2.60447	7.2725	0.198185	0.874081	9.16385	12.6838	1.03827	47.4742	15.3143	1.0301	26.8075	9.37741	6.2765	8.12981	1.7728	1.95785	5.27477	27.3372	8.22722	10.8479	5.87023
1630			8.30098	64.9189	0	4.95367	10.4236	17.1163	15.4097	15.9044	8.95824	50.7031	50.8024	6.79251	0	9.7662	0	4.57834	12.3107	2.43883	47.7728	1.60397	19.2472	0.0632204	2.00004	1.25108	40.6981	1.16777	2.20077	6.8406	3.91889	4.04752	0.758977	15.5046	4.82863	39.2435	86.4897	77.7024	81.736	11.3091	6.03634	10.5501	6.5438	9.54968	9.04459	20.8184	11.2812	8.51487	6.24018
1640			6.06576	10.1515	0	3.85983	9.0473	17.2334	13.1696	8.99819	6.47452	55.8712	43.4418	4.76466	7.70332	9.32849	0	0.970605	49.5297	5.27489	10.4158	90.8519	44.6478	3.36007	18.673	42.6862	1.25532	9.90066	3.68508	3.09449	2.72973	27.5819	3.6675	48.986	7.36717	0.745645	58.6	71.6673	67.4003	12.1994	16.4776	5.18078	5.25483	15.8869	7.55722	10.3366	4.56058	8.7202	10.2968
1650			6.77026	5.16008	0.0646154	3.98825	6.25127	14.0626	7.31234	9.89526	3.36341	72.8984	48.9134	5.24997	2.1516	8.86208	0	3.11094	26.1062	6.62459	34.6759	14.3234	20.1432	19.433	7.83222	2.88629	0	16.3326	1.5895	5.96187	11.9123	22.2776	16.5533	43.2828	7.50359	1.59692	9.33328	59.8527	22.1089	14.7589	5.05567	14.7232	3.7416	7.57705	5.02442	26.9798	8.18046	8.95162	13.5695
1660			6.71394	2.77268	0	5.30909	6.89	24.0158	11.0508	8.71818	4.67104	76.5306	68.6849	16.8087	0.794299	50.7246	0	6.76378	2.54074	33.2806	40.0439	14.4992	3.69649	1.23246	3.77181	1.36419	0	1.09039	1.17813	11.3717	3.2639	0.580935	2.04237	45.0119	4.73992	7.90038	12.6044	7.50026	0.0913842	16.6346	7.27127	14.3632	3.23326	14.991	8.85554	29.7669	10.9284	4.53156	3.76051
1670			10.0286	3.847	0	14.0107	5.61632	25.1195	11.7523	10.549	14.0417	75.3095	72.1879	5.12963	0.910424	9.77512	0	13.7913	7.78998	2.09028	2.37177	1.73204	29.6741	1.42219	3.63828	0.126645	0.454633	3.44768	1.27444	10.5339	4.99941	0	3.22469	16.9339	5.95385	4.96176	64.243	2.76795	0.0710525	2.67977	6.38257	7.83581	6.89545	13.422	0	14.0971	9.55943	0.200578	5.84795
1680			10.6264	6.32463	0	4.62772	5.02182	28.9556	5.88057	20.5873	5.47853	88.3925	31.2841	1.02936	0.649762	6.6269	0	1.71697	1.04887	22.3991	13.4451	16.0819	1.23054	13.4608	6.90178	0.508076	61.1955	1.27995	0.765282	8.12034	7.3448	44.0504	21.2359	51.5117	10.0283	24.9291	36.2613	71.4703	26.1334	10.5695	9.51271	23.4028	4.09916	15.7542	1.06496	4.90802	7.94229	2.15829	9.50415
1690			10.3155	8.47364	0	5.44657	4.21778	20.3024	7.8111	9.93928	5.63757	85.7907	34.9805	8.81238	0.226917	22.5639	0	19.3796	21.5455	7.71225	70.4028	35.3704	1.45801	39.534	1.47575	0.22982	58.985	10.5169	4.57647	2.26276	0.085353	7.67635	34.437	69.7622	35.7226	10.2771	47.8043	84.3767	70.5504	18.5519	4.5254	6.84213	1.86051	18.7334	6.67131	1.80077	5.41869	8.93202	15.6404
1700			8.45612	7.3639	15.0557	13.4212	4.42884	32.2742	8.14444	13.7109	10.2922	95.2332	36.6738	1.03152	0.897749	0.355259	0	4.42935	10.1522	5.58817	1.05111	0.299862	2.88702	11.0502	5.54771	0.215158	62.6511	5.76309	0.91057	8.01103	0.0952314	39.8981	31.6601	20.9284	26.9298	15.2825	2.53093	44.1618	17.2671	11.5557	7.6336	14.17	6.93561	17.2389	2.32988	0.0582943	14.5848	13.6003	18.1679
1710			8.04996	76.8267	9.1419	12.07	3.88887	31.5236	13.2807	14.1293	14.3997	87.4605	60.4485	22.9229	1.80052	20.1893	0	10.4821	4.77352	12.5522	0	1.28371	21.5942	16.2026	25.2448	0.131567	31.7679	2.88761	1.89453	6.75136	17.3971	11.909	15.874	66.9201	2.87382	14.9238	75.0424	2.45918	2.56159	2.10002	11.5411	15.0179	2.43698	16.4122	5.83749	12.2735	6.38146	11.1468	8.46096
1720			5.42431	79.4717	3.62732	4.58318	9.21553	19.9016	7.25792	8.85276	15.747	92.7985	50.5144	41.1398	2.18807	22.1162	0.836891	8.45519	8.58949	4.86945	17.901	25.9365	47.2937	7.65295	1.41242	9.65437	2.57168	2.13642	6.92996	7.8015	8.38217	11.4775	16.88	33.6713	36.4741	5.03167	1.3801	61.0495	67.1462	13.5514	12.6223	8.31123	0.927708	17.2093	16.0043	26.7165	8.83886	12.6379	7.8803
1730			12.2409	88.4233	3.91041	3.59341	3.80044	23.6611	7.35288	32.5452	10.4307	90.4347	37.7963	3.108	0.575343	32.8253	0.579453	9.59905	14.157	3.71446	76.8958	60.7968	49.478	7.37382	24.1804	20.7178	26.7389	9.31143	8.19578	8.88126	13.7981	5.37148	31.4099	0	3.22333	6.43289	32.1018	81.2053	78.3981	27.2419	7.05969	11.8613	1.11941	14.9925	9.29418	18.2125	6.28442	5.66054	10.2772
1740			11.0446	80.2503	1.25461	12.4636	3.6038	24.5197	8.02944	62.7113	8.03818	83.695	47.6056	27.5918	0.657627	31.4486	0	9.63374	12.1642	1.31784	53.7848	64.0992	8.22825	5.0188	6.15539	9.11981	18.3283	3.49603	16.4712	3.50994	0.936252	18.2531	60.8587	26.1877	1.924	13.8431	55.5489	1.42698	1.25488	12.1552	8.17008	12.0035	0.882158	15.444	7.87814	15.5886	8.7145	1.62674	13.7909
1750			11.5935	84.375	0.200885	15.8986	4.97987	16.8678	8.56134	11.0543	10.0676	74.9318	18.0596	7.57053	0.864196	19.6569	1.4498	5.819	4.95545	5.01783	63.3058	3.67971	5.27077	9.03857	2.01327	15.7111	0	9.61951	137.451	6.80976	2.25413	24.2473	57.3537	25.7761	17.1122	51.5635	51.673	0	0.0225216	13.6352	9.28425	10.8044	2.11522	17.0767	0.413448	16.3515	4.71833	15.638	14.7974
1760			11.2729	35.9276	0.23204	9.28361	15.9466	20.6896	12.0926	9.62203	8.7065	69.948	63.2881	1.73516	0.178367	42.2595	0	1.57715	16.8823	25.734	68.096	2.01443	29.9731	19.9698	4.03538	15.9886	0	10.4587	151.801	9.3324	29.5553	4.59522	34.6643	10.0833	31.1228	21.1339	8.4542	0	2.2654	21.0832	4.84985	13.5728	7.81098	15.1763	6.61461	13.366	10.9279	16.2421	20.1013
1770			7.54889	2.90019	0	5.2835	5.66358	22.6595	11.3154	24.139	8.92491	69.1743	56.2897	7.69742	1.6196	43.1692	1.71448	3.65813	14.2374	23.8863	46.1678	14.7315	0.175153	4.1213	26.9739	43.2095	0	3.20824	6.0851	3.39867	2.61207	4.83175	7.92541	18.3896	3.65098	2.74096	2.57479	66.8806	55.8637	16.6409	6.82276	11.3266	6.90644	17.2901	6.37486	6.17247	7.04657	9.74604	11.623
1780			7.75807	3.787	0.10406	5.11469	5.13135	35.8597	8.24075	10.1607	8.16188	67.1837	19.433	5.56177	14.0969	26.5659	0.0486431	9.28695	4.98951	0.818149	32.8419	16.8382	9.69892	1.27928	23.2007	0.190715	27.0304	1.74588	3.32313	12.837	5.30712	6.40688	38.5438	0.110444	7.2895	10.7667	15.0883	87.3131	59.3631	16.2133	7.76453	10.3867	3.73123	11.812	6.11295	13.0661	1.73598	4.30901	13.1044
1790			6.76078	12.7235	0.0848814	8.68798	5.86448	33.1758	7.41422	26.7366	6.67045	72.327	68.5962	5.26571	12.3382	10.9842	30.6146	8.92243	9.3351	11.5834	0.424221	8.2785	41.6728	16.645	14.8325	6.84077	48.1515	2.02737	0.022846	5.14717	14.9853	18.287	45.5281	0.15629	26.2195	47.6622	30.1124	24.0584	54.7735	2.28002	3.93591	6.99747	11.4201	17.1351	8.76914	14.9121	8.32147	11.1527	11.8211
1800			11.8359	60.3686	0.0663641	5.2735	4.30184	24.3766	10.0563	24.7429	12.6314	74.3776	12.4552	8.25683	34.9602	14.3742	96.2664	3.22089	11.7224	6.44506	0.117457	10.0738	8.94375	22.329	0.254882	4.62014	29.3836	0.768131	0.632376	8.85593	6.08077	13.2058	66.4207	23.8727	4.3451	9.93769	39.2122	2.77182	1.34592	13.0321	9.14846	12.6428	21.5671	7.48186	4.74249	17.5453	5.59065	9.95136	10.2907
1810			8.70969	92.2846	8.47435	3.21517	9.20618	26.7312	14.0484	19.0247	8.50963	72.107	65.958	6.23736	0.268588	9.06408	0.129237	5.45052	13.9708	12.2853	0	9.5665	3.32912	12.5607	6.28877	2.83737	4.0455	0.76505	0.110621	6.08297	5.30437	3.49919	49.4896	16.2021	6.30812	4.85001	1.27888	12.3462	0.0705365	14.4677	0.276066	12.7596	0.906649	13.765	2.95718	14.3973	8.99026	7.44807	14.1852
1820			6.54806	98.6448	5.83867	5.82861	6.52068	29.6068	8.64048	9.70461	3.17729	78.013	86.8278	5.79097	3.36909	10.4733	0.022846	4.8474	10.3402	10.0701	60.3318	20.5436	18.8355	9.27575	3.99327	15.3611	0.416086	1.85912	0.619687	11.22	9.68683	0.0304614	14.5696	18.344	10.9999	18.7733	9.18241	59.8822	0	8.69708	1.00549	24.945	1.97262	15.7431	5.99999	15.5585	5.82049	9.78022	9.92257
1830			5.72525	114.419	1.78368	7.4981	4.89684	21.7057	11.6461	28.2219	12.136	71.4649	83.1837	4.75974	10.8731	27.193	0.255562	10.1661	13.0553	19.4072	56.8603	10.9338	38.0765	6.37958	15.9632	14.5273	23.6768	0.0202236	2.67108	11.7026	7.11192	7.59682	12.5296	7.76987	7.62779	13.3507	53.6381	41.6123	3.29295	15.071	12.9808	13.5491	1.55107	14.6362	9.71014	4.86869	3.382	20.4882	17.5263
1840			10.6763	105.953	0.512185	4.80217	5.61548	28.5506	8.82854	45.116	6.83419	69.2942	77.5151	5.85404	15.8834	37.8563	0.763989	5.61958	18.7726	13.905	11.9469	12.0027	2.69005	5.34992	4.11501	0.234323	20.3919	0	4.36006	10.5425	1.45661	42.6713	10.1691	18.3966	4.79348	10.9778	31.0679	38.43	69.6557	4.2148	4.22293	5.2155	0.222911	14.1149	4.65379	12.613	7.95173	8.56182	9.03108
1850			7.79001	110.932	0.309474	3.3462	6.96916	27.0279	9.8603	9.62443	8.16869	66.3957	75.9782	5.97875	3.12178	8.20624	14.8758	4.70997	21.1274	12.4975	0.159922	30.8728	0.559484	16.8617	10.4957	0.446001	0.0639038	3.1647	0.187183	4.8833	7.05112	20.1636	7.0652	0	10.2864	0.0420951	16.7484	10.086	56.6631	7.56011	9.0836	10.1064	4.12644	14.3621	6.09484	14.5843	6.09595	7.48074	7.65063
1860			13.8646	98.3038	0.430902	3.66226	3.59979	28.1966	10.4102	2.46327	10.7006	68.6352	66.9569	5.28171	2.18424	13.0981	71.1142	5.85299	3.65919	3.44679	53.8288	6.96209	0.567503	5.42842	1.31222	5.61036	0.0866347	12.1006	1.51242	6.65719	8.50201	5.16154	11.5814	1.80648	4.83809	4.52799	37.5783	7.28307	57.0197	9.45078	8.24421	10.9978	6.06676	16.0818	2.70175	13.0899	5.41423	9.55994	10.3223
1870			7.26032	90.0601	7.31009	4.74848	5.15576	23.9927	12.4537	17.813	10.2447	69.5848	87.2106	8.3748	1.00317	39.1036	5.33833	6.75041	10.6165	13.8047	76.3955	13.558	22.3979	9.79328	3.06362	21.2938	13.6998	0	0.24483	4.8121	10.6132	12.2957	1.7785	12.0947	2.93771	8.0596	58.0757	0.365746	0.368361	17.2039	8.4664	4.36867	2.3977	14.1158	4.64513	5.54521	10.1387	8.55657	8.842
1880			7.17423	77.9905	20.0833	7.12309	4.20331	19.4105	8.73497	32.7766	6.46345	71.0669	90.0038	13.0509	23.083	10.0445	41.7179	2.36263	16.3926	19.6555	74.4756	3.73107	4.79331	10.1465	16.9499	1.57822	44.1325	0	4.27615	11.9899	14.7063	16.7621	37.6531	0.0658876	12.0489	4.43257	0.0959956	34.0927	33.6034	19.3093	1.38696	14.5734	0.70889	16.1209	1.81793	12.2446	7.10601	12.3573	6.48194
1890			3.15823	3.32712	31.8091	5.64746	6.16954	20.2938	7.09347	12.1129	7.74773	38.3893	82.547	7.73883	3.22397	33.8922	3.71096	11.1649	5.22222	1.52628	83.8947	21.2302	26.3859	16.0797	2.78754	3.74398	14.2507	6.89127	6.94043	9.90716	8.33706	4.64201	42.8894	22.811	1.58642	21.6623	39.9548	60.1012	44.5005	21.6903	7.62511	10.8113	8.82986	22.917	4.4472	9.99923	8.09119	6.736	19.3017
1900			8.44809	2.72501	115.064	2.59138	5.32189	17.2209	12.7815	17.3286	7.97914	4.44721	93.1911	11.7177	0	35.9688	0.352572	0.428901	7.25438	11.6744	68.3711	0.499197	13.8885	7.88802	7.88352	4.72601	3.17039	0.0223852	9.01686	8.20276	5.66206	5.49451	8.59445	14.3497	9.52987	13.3263	28.8136	12.874	12.7871	7.69739	13.0146	13.9458	5.75736	21.8877	10.3515	0.739541	4.73273	12.4176	13.2462
1910			5.51563	6.39469	162.829	4.28933	7.64579	41.5547	11.512	12.6922	29.149	37.6561	92.6179	6.08307	24.8801	0.722059	0.109162	0.754791	8.57191	13.9039	76.3352	22.9871	10.1775	8.51627	6.49912	3.73904	4.88886	0	0.0837688	8.43485	5.33571	13.0699	9.14862	1.92271	14.3569	2.49785	50.0458	2.27016	0.989616	6.11521	9.73142	6.84945	2.81423	12.6283	9.66906	14.1454	1.51066	12.0669	12.4377
1920			7.49248	6.79656	55.3176	10.8328	5.49204	47.3982	12.314	21.3091	7.76612	6.92283	88.6912	8.00881	34.7535	33.0672	0.457692	11.2482	4.25034	1.53793	5.05393	14.735	6.91108	8.08621	22.4196	3.86538	0	0.205959	4.97521	10.5522	1.31704	14.752	11.8218	20.1113	4.66666	4.90349	48.2814	10.0716	0.0215395	9.10316	8.63555	7.08798	7.56702	14.1035	4.33519	9.95218	7.55889	13.118	10.478
1930			7.36771	24.3172	5.30099	8.5795	3.6364	34.3354	10.9181	11.3942	9.0438	11.4134	48.8426	3.48049	3.16568	28.9596	30.0789	2.64584	19.0978	25.855	3.04874	0.569797	5.44752	2.26299	7.48688	15.9458	9.92739	12.1782	16.4659	11.1433	5.10564	12.4938	21.2847	0.292919	2.49014	8.91312	30.8625	20.3677	8.69846	7.33223	0.946367	8.40287	12.692	13.523	4.14648	10.1436	11.0802	14.0251	12.2802
1940			12.507	84.6121	1.20824	5.90909	6.85948	32.8364	11.3683	12.5302	24.5168	10.9298	40.2441	4.62492	14.1726	35.3244	36.2422	5.07954	10.4366	10.0045	39.4435	5.44879	11.6945	6.27304	3.30036	32.9971	9.84189	23.1714	10.8714	7.49336	0.968436	15.1824	6.77055	5.00043	7.01497	0.485633	30.1162	19.2239	49.1907	12.6407	7.95618	5.27714	0	15.6344	5.02938	11.0704	4.69982	17.9858	17.6817
1950			14.5693	37.8623	27.2642	5.08177	4.09034	30.372	11.9008	14.2377	12.3043	43.1714	51.658	12.897	17.1842	10.4824	0.358974	6.63085	0.998447	4.1259	70.6894	55.7406	12.2134	2.72785	6.33395	0.380644	2.93688	0.0878616	13.2022	5.59863	7.0171	8.09538	6.13228	10.9608	11.126	16.9748	25.7036	14.553	24.0816	10.0017	10.8135	13.4955	5.7267	20.2941	2.6052	19.2359	5.90153	9.98936	10.5692
1960			8.02943	5.65563	1.6173	2.83423	4.3352	30.7191	12.906	32.5149	12.3957	59.5641	61.4271	12.7186	0	18.0292	0	3.23372	2.9519	20.8529	0.811336	3.0584	5.45624	14.3656	12.6424	23.1582	5.74085	0.582491	59.142	6.12357	5.14549	11.0534	7.53009	2.24102	5.36654	23.9032	50.6822	7.87136	33.5098	6.06576		6.53779	9.26944	15.0462	4.97729	11.9011	5.76693	13.2593	10.4083
1970			3.95604	8.32427	21.6674	3.62842	5.87731	36.8507	6.34793	21.1108	8.5747	74.4424	53.7148	5.28166	0	23.0758	0.497978	2.7808	0	9.65308	2.01512		5.96205	4.22478	2.73466	10.5956	19.7952	0.0960636	37.8755	10.7153	4.61678		31.3413	12.5047	9.15894	9.64174	30.3332	3.75588	61.3619	15.6361	0.230477	10.6293	2.90167	15.6402	1.16737	10.4133	7.56325	3.42216	15.0924
1980			8.84793	12.5074	7.18764	3.13413	7.50092	45.0915	9.25775	80.5243	12.0717	71.5197	27.0495	4.03461	0.210044	20.8348	53.3202	8.60559	0	2.89301	62.9231	0	10.133	5.89582	6.63769	1.81975	6.92145	7.56296	4.60758	8.15192	7.31709	2.9177	55.1079	20.7497	11.8254	8.71287	48.9877	1.75158	21.9405	13.3912	6.78368	6.8414	0	22.6175	2.99752	5.74352	11.8528	11.8446	5.09897
1990			13.2369	11.2333	8.50629	3.90701	7.12106	58.3129	9.53812	26.0004	7.59347	75.0339	40.3037	1.93154	3.70885	19.4844	22.2433	0	0.135737	7.41623	1.92553	8.40406	10.1456	8.26514	3.84285	2.31652	8.1084	5.19008	0.312984	3.05241	0.0456921	35.729	14.725	5.64304	2.92976	6.40543	42.7643	50.5416	0	10.0078	3.45855	16.5349	4.42748	17.1733	7.23417	8.66606	2.52556	5.942	12.8642
2000			10.4762	26.6853	10.8239	7.07854	5.19488	68.3803	9.25441	6.94693	12.0095	47.3175	44.9253	5.08312	8.55972	22.3239	27.1273	0	27.0568	14.0525	5.9455	28.3884	15.2089	4.57255	12.8146	4.58446	5.9214	3.60069	1.06246	9.63502	3.45428	5.18199	3.36165	20.9543	12.0999	36.8265	88.3637	63.4212	9.64091	11.0721	9.1295	33.3829	8.7842	19.1017	5.96988	9.32918	7.56709	9.40817	14.8044
2010			13.3652	6.02855	1.27662	4.69895	2.78062	39.9739	9.2754	6.95673	9.2236	4.23644	20.0852	7.17391	14.3865	18.8383	21.3065	8.30637	4.07918	4.76787	29.7556	5.0586	12.9362	10.3994	9.9062	4.17108	15.5828	7.74955	1.16489	6.75296	4.75153	7.84013	27.2269	12.666	10.419	7.37183	45.5515	2.22175	57.9645	12.5322	20.2496	7.15531	11.1908	16.9113	13.067	9.71386	5.77358	9.59306	13.5222
2020			10.5158	11.6528	0.462859	4.79078	7.5943	46.4801	6.57333	13.2146	13.7434	3.6134	38.1632	5.65874	1.10079	23.2195	55.6472	4.23285	8.09981	11.9669	64.0712	2.25369	17.5286	6.62139	1.83499	1.39932	2.73852	3.70288	4.7119	11.8757	7.24055	5.84887	48.2941	26.6316	5.84707	0.810951	52.0763	0	12.8745	3.43573	12.4715	12.4984	4.33521	17.4547	7.61798	9.37762	9.7028	8.23213	14.2704
2030			9.97558	76.8729	0.353178	6.73508	6.15716	45.0896	9.00864	23.8309	14.0216	5.70146	10.736	6.93858	9.746	16.2959	0.174804	3.02683	12.0704	29.7252	7.05659	21.1644	2.46572	12.6124	3.39582	3.11496	1.52665	1.90837	1.1234	14.0022	11.1463	5.12973	4.20305	7.7118	7.06613	4.46716	56.0755	17.1399	0.106615	7.05297	1.3193	9.11179	5.62549	16.2445	7.45677	13.709	3.63	17.7829	22.5779
2040			39.548	54.503	0.366369	5.67149	4.94976	44.7323	7.94215	6.91105	10.928	7.77948	57.9394	3.89865	4.51855	20.9816	39.9135	1.47671	2.80781	9.37112	2.47152	5.6571	5.25989	0.940134	6.96723	9.08958	4.97494	2.19308	3.97648	7.09209	15.656	28.3483	3.92107	44.0434	10.5735	6.58549	39.4007	45.4354	0.164993	9.15431	16.1236	13.1165	0.514742	15.8935	1.9059	19.0654	5.42506	11.6776	16.3309
2050			8.29881	5.5884	0	4.42367	8.92173	42.9746	13.2194	3.68382	10.3513	5.1663	80.4632	10.922	7.56223	12.0207	0	11.6335	6.80314	11.769	13.9017	4.85145	8.63275	3.98037	0.324039	4.53012	21.5455	3.0617	9.1006	5.59144	2.41165	12.5405	12.7462	3.11622	6.74464	3.59838	87.0085	0.113175	2.47861	3.36409	5.74125	12.8209	1.45785	14.9468	8.78184	16.0186	10.7414	6.96668	14.0661
2060			14.2831	5.0176	1.1865	5.81068	5.72866	24.0651	12.1255	13.2394	9.33234	13.4468	82.8426	6.38125	0.687531	27.8417	0	7.05922	4.91172	5.27564	94.4324	63.5785	7.23421	7.19144	3.39375	6.47136	0.872316	5.45932	5.16338	8.61833	9.75475	10.5854	4.57164	4.17733	10.1303	9.58468	41.4103	2.04467	13.9731	8.91378	24.9942	7.83777	0.172332	14.603	3.51039	18.6538	9.67488	17.6692	21.1949
2070			9.09965	6.9987	2.04593	7.96558	5.02944	29.4698	7.99086	15.5865	18.1196	59.8258	17.3359	5.96503	0	23.9741	3.30935	1.99764	4.67457	9.02248	56.8073	10.686	8.34278	8.93152	9.9812	0.0458665	0	3.04068	14.6826	4.461	4.01377	5.80755	6.12535	7.37063	10.3018	4.82246	12.3348	18.2388	55.4623	4.20204	9.30459	16.437	3.31932	16.8889	8.05596	15.9557	4.29374	8.81277	15.1976
2080			8.79692	49.7294	2.80489	22.9326	6.1343	28.6748	12.7728	13.1706	17.8907	63.1171	24.0082	6.68186	0	11.4082	44.1844	13.2961	1.24433	5.18509	57.0201	11.8049	14.2736	3.78721	0.55871	4.51015	5.49311	4.89182	4.41543	8.6017	10.6499	3.06172	0.186823	6.4431	3.87253	0.798934	63.9036	1.64648	22.6398	8.37112	6.90778	17.1332	0.021421	21.8629	0.47055	6.62827	7.19106	7.01137	14.4697
2090			8.78366	73.2391	4.63172	23.5156	3.64148	25.0022	6.15627	19.2433	3.38315	65.1956	25.1263	9.59147	5.3949	20.0165	15.8886	15.4604	2.03647	5.23571	26.635	16.3736	3.75945	6.81784	2.43852	11.3559	9.62389	6.77272	15.7735	6.62903	8.88486	60.4429	3.65424	10.5256	7.19766	4.15158	24.4831	45.0129	3.22112	9.7852	9.28526	9.00752	8.23345	18.0383	0	14.4794	1.90959	13.1344	19.82
2100			6.84205	9.84448	0.935235	27.0002	6.55178	34.0561	9.99228	63.017	5.75517	60.2362	25.9154	9.02874	33.6066	12.7926	30.8606	11.5483	1.06998	22.738	0.60172	23.9221	17.9642	10.5558	13.5839	14.2385	13.5729	2.85686	8.24618	8.15575	7.15908	0.744895	5.5037	32.7147	10.6468	12.7281	34.2036	4.14193	21.2009	8.45565	9.31648	10.1373	2.50132	14.9695	0.848192	11.7042	8.45011	7.71235	11.7582
2110			5.86724	3.85968	1.03076	19.5528	5.31264	32.9574	10.8829	27.3721	6.06404	34.8358	34.0758	5.79239	3.95034	28.526	0	1.27226	4.40796	14.3773	1.07308	4.36662	7.72724	41.4515	0.27496	0.247093	15.1598	2.3635	9.08201	5.8258	7.46637	0.499193	4.83927	35.2578	5.52651	7.48032	42.2911	1.53009	38.7897	7.23626	0.32121	8.33872	0.899873	14.9745	0.336065	10.3765	10.4167	11.1568	6.95701
2120			8.99687	5.47519	0.910836	9.71362	6.11032	27.7751	9.23677	9.21877	5.23699	10.664	31.5846	10.5678	0	21.7682	0	8.65345	3.46357	5.30585	2.08651	4.0248	1.87699	11.3184	1.40087	0.889689	4.41764	3.43814	4.95732	10.0798	5.74647	9.21918	6.3658	5.06515	6.02329	2.74169	33.4245	0.375375	3.57903	6.94086	0.0888809	6.84369	11.5498	10.7726	1.17262	13.4327	6.30134	10.3314	11.4278
2130			5.3733	11.5407	0.199033	8.86316	9.45886	20.0097	9.36597	13.6879	9.45152	4.78079	22.3497	4.77695	0.0865741	16.1637	0	3.92943	3.38219	17.1032	1.51801	14.6512	8.30851	3.18679	3.68843	0.655621	3.13462	3.8906	1.96378	2.31186	7.89721	2.63242	2.84641	27.4474	2.89222	18.0526	20.1976	29.3029	0.178618	2.45918	10.4905	5.41832	9.98892	18.237	15.0652	11.1273	5.7385	7.18062	17.3517
2140			3.6021	7.27707	0.691879	13.5334	5.29694	25.4521	10.0396	14.2209	10.0426	7.01031	35.9481	7.57855	0.562329	13.397	0.170384	8.41618	2.87606	3.11578	3.84659	7.79429	12.6958	2.28812	0.0603703	0.207241	11.0192	0.114605	7.27049	8.49313	6.99239	9.09183	5.20185	2.55556	9.67109	3.13278	81.4667	58.5657	16.1207	21.4262	7.8562	7.77957	2.75572	10.1954	7.37489	3.28819	8.60801	5.68464	17.1586
2150			4.82629	5.7222	1.07216	9.13543	3.91955	14.6826	11.3177	11.2947	5.73011	14.8181	22.9647	4.79924	0	8.62682	0.0340569	3.94813	6.2362	3.71907	16.9421	2.88606	4.88514	0.0844925	0.022846	2.182	1.93562	0.63949	7.09069	5.18233	1.1264	16.3236	21.3177	1.15432	12.49	1.21586	0.571939	5.74889	43.912	4.78608	6.71547	10.9822	5.6196	18.1167	3.4907	2.31257	4.32567	2.86071	8.79999
2160			8.83256	5.75858	0.671456	4.15082	6.41748	14.3393	5.33059	10.9627	5.54791	5.97327	38.222	8.09193	0	12.9522	0	6.1535	0.884351	6.72346	28.2894	15.8541	2.2797	3.07577	14.8641	6.32666	0	3.20906	4.31463	9.80757	7.84705	1.90649	32.7839	2.68167	1.19333	0.0853681	41.3467	0.189969	2.24199	9.34045	7.68462	7.46601	3.8416	18.2998	7.02988	0	3.93819	0.262948	9.60429
2170			8.01586	45.7635	0.235963	5.0545	6.60097	23.55	9.07826	3.32954	5.78154	4.46069	16.4451	2.23089	0	25.0225	0.126525	5.65644	7.68432	6.83431	3.83964	20.1278	5.56586	12.9474	2.4519	8.60036	9.02106	4.71715	3.09185	8.34755	2.30927	7.12675	0.907053	18.499	3.73504	0.139679	55.0624	32.2508	2.9608	4.8769	10.4347	6.18114	1.71159	12.6345	0.831169	2.79599	7.29922	3.67076	6.67876
2180			7.34216	6.4381	3.33641	7.89179	2.56615	19.6764	6.23728	6.19407	6.80307	3.7717	12.4127	6.09056	0	0.448608	2.28679	8.01806	4.49627	3.66862	1.39072	0.34286	1.48493	0.895254	5.97472	0.0417906	10.0207	1.94735	2.04378	8.35306	2.11077	35.3108	0.977849	3.37423	13.6711	0.206214	27.3747	10.8512	2.85801	13.0964	7.46356	7.96726	1.68296	10.871	1.8859	9.45713	11.0458	6.11557	6.87885
2190			6.74053	7.57645	2.33909	2.76215	7.87926	16.8339	9.24903	8.04173	5.35564	3.46647	28.6376	2.34397	0	10.403	2.76284	2.86553	0	27.9243	0.0609228	0.297411	5.37828	0.288208	5.8885	0.0615313	10.2649	4.68414	6.36707	7.26156	8.2155	0	1.16904	2.58852	5.33416	0.268449	46.8808	3.28395	0	6.17097	12.9515	8.72521	11.0255	11.8255	3.22341	8.01187	2.29576	4.00431	8.89814
2200			11.3371	7.84962	0.620413	7.17197	5.7292	23.6232	5.00397	10.7527	9.38883	5.95248	11.4526	2.23162	0	6.44264	0.583291	1.7592	2.13396	13.6982	6.32092	0.29572	3.8177	0.0907527	3.56883	0	2.24786	4.57575	9.23565	4.815	3.55267	14.9469	9.56706	1.01891	6.43588	0.421011	24.6919	3.76557	52.0235	9.43207	9.72872	12.1795	4.30384	15.3511	8.10235	2.54969	5.46666	6.92596	10.7284
2210			13.2611	8.61197	0.733934	6.82635	4.13772	25.4647	11.6211	8.60535	16.127	5.28799	10.5987	0.438918	0	32.2085	33.6618	1.99575	4.15968	7.43794	66.8675	0.488825	6.16342	13.9034	8.22539	0.0212149	0	3.75371	1.29631	6.7697	3.56323	55.9958	6.11363	10.9662	10.1387	7.79846	31.4983	18.4869	16.7944	11.3866	8.10344	6.42455	2.901	14.5059	1.67665	4.4292	10.4446	2.19384	4.94992
2220			2.62703	7.03391	0.580224	5.84161	3.49059	14.2087	5.78062	4.02168	8.09907	3.01073	15.8121	2.36549	15.1417	6.93354	11.4658	7.68794	4.92885	18.2717	20.6456	0.329288	4.98546	14.7097	3.24004	0.452903	1.98391	0.646808	2.23214	5.25822	2.66493	10.2092	1.01501	1.44068	10.5217	15.599	52.117	2.80998	0	3.64379	1.87363	7.14212	10.7859	15.2849	1.72256	13.8959	2.67146	8.41094	1.46815
2230			9.36351	7.81402	0.462259	5.39424	4.9301	14.0896	6.98213	0.831832	6.2074	5.71813	8.78563	3.95211	3.15889	8.72711	40.8191	0.784902	5.05805	5.96322	0.545983	2.56064	2.52241	3.92087	4.75351	0.0705708	6.54408	3.52125	0.78062	5.43867	1.81869	6.71733	2.50462	7.08397	4.13563	1.52648	15.186	0.744422	0	5.27835	6.4887	7.56233	11.2594	15.9983	9.24692	5.99151	8.46648	4.87018	9.19367
2240			5.0585	10.3128	3.13298	2.68285	7.0859	19.6137	8.24726	6.25662	5.11751	2.95375	23.1971	2.53034	0.338773	38.6858	0	3.50907	10.3239	4.55528	0.391462	0.466564	3.67677	2.41864	14.4144	0	1.70379	2.98477	4.91345	12.9944	0.157256	3.97175	1.81372	5.21307	5.79481	3.99056	10.9228	2.41162	0.135047	12.4004	16.846	12.1355	4.39968	13.8645	1.42067	4.37522	5.7909	16.482	12.7107
2250			3.59836	38.1818	0.527144	2.55288	5.70772	18.2703	8.44072	3.34488	5.53383	3.85206	53.8153	1.70303	0	30.5352	0	2.58162	19.8545	2.04783	0.590953	0	1.99743	0.190112	2.53369	0	1.24238	0.696694	1.54693	5.65119	13.5693	0.595511	9.77706	2.83596	2.64801	0.107156	27.8544	3.9181	0	10.245	14.6582	6.63228	4.84251	9.44649	2.72756	14.2213	11.6899	6.52065	10.6927
2260			4.07528	7.99536	0.875472	5.0345	4.02634	10.6963	4.25103	0.725701	14.6924	2.27055	13.4817	4.74834	0.145491	0.12661	0	0	11.9556	34.5067	0.315178	0.998478	0	0.040726	3.34717	0	0.136652	1.89529	5.01517	5.04531	4.38488	0.4592	2.22144	7.18329	14.0719	0.431022	27.3277	4.83282	0.672337	14.8477	7.26482	9.1642	8.36801	8.50884	8.19224	12.0279	5.2762	12.9646	9.67269
2270			5.31546	5.48483	2.48172	4.44249	2.86182	5.06159	5.72457	2.52908	7.02678	4.3457	14.6617	2.72389	0	3.78175	0	0.0456921	0.022846	6.63704	43.6883	0	23.3526	0.0480599	3.24914	0	1.41952	1.00607	11.3299	6.95082	11.2014	20.3076	4.50267	11.7233	15.5116	11.3008	44.737	0.70957	0.54092	17.3682	7.63233	7.53241	5.44799	13.7808	0.71186	0	15.0336	7.216	13.5287
2280			13.3756	16.3126	0	5.13898	3.83067	15.6009	7.84903	5.44933	8.71373	13.8009	17.3848	4.65544	0	31.315	0	0	7.10659	0.220845	14.5724	0	4.90316	1.32479	8.47509	1.08705	0.289886	4.73163	9.16293	5.23502	1.46308	2.05818	32.3499	4.58786	10.1144	1.14747	1.7562	0	5.7399	11.96	10.5601	14.426	9.62586	11.7503	2.08061	8.91132	6.309	3.75183	4.10109
2290			5.24805	4.0869	0	3.80861	4.4231	14.2571	3.57395	7.49524	4.21366	9.03215	14.9015	2.23235	0	2.28814	0.957973	12.1994	14.9718	6.79189	0.687505	2.33919	4.22061	0.172081	8.63498	1.11422	0.291123	0.180052	1.32768	12.4371	0.110969	0.83901	15.9957	8.9353	3.43077	3.07283	0.358475	37.1532	29.923	12.7513	3.27948	9.20595	9.67138	8.72173	12.583	11.3597	8.03176	13.6771	5.75949
2300			12.274	2.33665	0	3.15196	2.93496	16.5245	4.93879	7.6415	5.51939	7.59636	11.212	2.97219	0	10.0087	0	4.35739	1.36205	7.09315	60.0161	56.0594	0.480346	0.307791	8.20741	0.537189	0	2.72122	1.7246	6.58795	0.281286	17.3302	1.04879	16.9531	5.03884	0.349753	21.6774	76.0358	40.8354	11.7653	3.63798	11.2274	0.144493	9.05558	14.7146	9.17841	12.0633	7.69087	13.9223
2310			6.61046	4.43461	0	5.364	3.45707	16.672	3.75888	5.79655	4.24967	4.27669	10.2476	2.46375	0	14.5454	0	0.646735	1.87658	2.99612	72.8222	34.5104	0.623611	5.76442	2.67003	0.63178	0.995338	2.41804	0.0418871	5.22181	9.43228	2.46215	1.47593	4.29213	10.1499	0.0469433	41.7335	38.5985	1.47229	4.84634	0	2.77052	1.43369	6.98516	0.111664	1.55914	4.22692	15.0107	8.43449
2320			4.22732	9.17301	0	10.1322	5.13432	18.5765	3.3429	8.13743	9.02425	5.79286	13.9507	1.64286	0	32.6854	0	3.5312	1.24805	6.89359	62.817	1.27186	0	11.3052	7.52041	0.664196	0.476778	1.26535	3.96082	0	2.28465	4.19893	2.44859	7.91095	17.9757	10.2803	29.3519	0.0858151	4.32346	0	3.29379	3.51024	2.66276	10.7751	13.6426	10.7599	7.55264	9.95392	7.34998
2330			8.74446	14.9533	0.159915	2.52469	11.7977	11.4728	10.6571	5.62273	7.04001	6.87747	9.76476	2.16246	1.81047	8.34757	0	0.602623	1.61337	5.38864	4.39739	2.13052	0.139799	6.2411	4.93545	0.335794	0	2.04498	1.09299	2.07037	0.734843	0	0.955844	12.6524	5.79841	0.229488	3.75623	0.480895	4.59793	7.5561	0.782499	6.62738	7.21452	11.3926	3.20421	8.76007	10.72	9.83923	2.83958
2340			4.95965	4.27704	0.0701692	4.06754	5.89245	6.26353	4.00747	7.33303	2.23841	5.67279	9.63848	1.01926	0.617363	0.105259	0	5.45314	1.7254	3.26557	0.304388	0.934149	0.446595	1.62771	3.78659	0.526201	0	2.29167	9.00752	14.1221	0.241452	0	0.617698	33.8844	3.30631	0.692613	47.7067	0.0545432	1.70132	13.463	0.0227204	2.36802	9.3688	10.3315	1.35604	1.36831	6.91744	8.86949	9.40157
2350			4.50578	6.51226	2.11218	3.37165	5.03181	12.086	11.1452	5.6531	3.39623	3.21123	11.0611	3.36386	0	0	0	4.42323	0.0870395	0	0.269279	1.28673	0.0761535	1.65808	21.1914	0.101471	3.52969	2.688	7.54738	0	0.280644	35.3863	0.267059	2.65481	7.19056	6.60769	18.3403	9.91053	2.95007	11.8218	0.217479	5.99828	9.1254	8.91573	1.22526	0	13.0026	8.19382	8.58282
2360			5.48853	6.83731	1.00662	5.85713	6.2319	8.89917	6.36361	3.37018	5.24087	13.7348	13.2331	8.18242	0	5.97071	0	3.13422	1.32615	0	0.589033	24.2072	0	2.15159	0.712821	0.105189	2.44428	4.85181	4.02878	4.78965	4.82618	38.3786	3.97906	1.25867	0.696942	5.07487	2.34405	27.5206	3.80522	9.42977	0.410329	12.3029	27.2299	12.9032	1.65918	0	4.42885	2.80314	16.1736
2370			5.03936	2.1823	0	2.98476	4.57123	9.27187	6.92316	3.32098	6.53137	6.662	10.7187	5.15872	0	35.2836	0	2.53212	0.669461	11.0428	0.199666	0.467079	2.68547	3.90245	0.789673	0.0540144	0.338432	0.354048	0	2.26185	0.154504	4.49185	1.19375	17.2253	3.222	13.5085	14.9314	0	6.88014	17.6577	0.292185	8.03238	7.3053	12.1736	1.68583	0	2.6091	1.72837	3.80932
2380			4.12356	8.307	0	3.07365	8.1174	14.5924	10.904	1.9055	5.4138	7.50514	4.37738	4.61279	0	28.1441	62.94	4.4417	5.53462	10.9626	0.524411	0.669798	0.539199	0.79146	3.03111	0.0200833	0	0.23972	0	5.0579	2.19686	1.85806	2.20907	1.38463	24.9327	0.490144	28.9245	1.63065	7.33761	15.8401	0.0804532	6.24674	5.25853	5.57988	0.411644	17.3044	9.56204	0.78373	10.8781
2390			6.76764	8.2895	0	6.08624	2.07758	15.6079	5.44316	2.45824	4.07355	5.33372	8.60258	12.8236	0	5.53443	39.0223	5.62365	6.20241	0.555646	2.79163	2.57307	0	0.641737	21.6892	0	0	0.15025	0.0533074	0	10.7379	2.98155	1.29016	1.75985	2.2896	0.288016	10.7585	26.0942	7.77086	11.8746	0	3.69829	14.655	4.32386	0.137311	4.27209	2.02567	11.5007	10.4228
2400			6.37153	10.7171	0	2.79385	2.54463	9.87981	14.1565	7.10793	4.04713	0.879789	3.70734	2.62411	0	0	26.6548	0.547073	2.66485	7.024	3.21675	1.36803	2.54103	1.22469	1.05286	3.3383	0	0.0672521	4.10966	0	2.71892	0.270316	6.93314	6.27783	0.0620492	0.697895	18.1127	1.00292	3.18641	24.9358	0	4.21925	10.0101	12.4577	1.64105	1.60169	4.38188	9.32655	6.87824
2410			6.25581	12.9258	0	4.25146	5.39375	11.2279	3.57738	6.86226	4.72491	5.23895	4.70422	5.82135	0	0	20.4549	0.525268	3.65326	2.10789	3.2529	0.141645	43.1356	13.3204	0	2.43203	3.77628	0.120712	4.36849	4.20145	0.0838507	3.3376	0	8.25309	1.77279	0.0239851	12.7416	0.260983	20.5462	3.57311	0	18.0045	2.84744	12.3482	0.0441414	11.7144	3.34971	3.86838	13.0216
2420			8.30541	16.4604	1.17022	10.3474	8.54317	25.9913	8.73635	9.49987	8.1132	19.1362	18.5742	4.34877	3.20544	12.1445	11.5321	12.2385	5.86621	31.0235	28.7172	19.3668	33.488	10.4063	2.39931	4.28617	3.50741	4.96051	10.5394	16.4181	13.1715	33.5541	12.0415	1.85966	21.707	3.70624	16.6962	69.7643	1.42548	3.28893	0	0.766935	4.45428	8.47244	2.87884	11.8198	9.28106	2.54827	5.36129
2430			10.4606	63.4228	5.6451	14.7011	12.1497	47.1361	25.9627	33.1516	14.7986	52.9919	63.5076	10.7613	9.07799	26.5615	1.53046	0.97351	0.050853	12.1515	99.1288	2.52414	44.1709	22.9341	0.129159	5.8538	3.76559	16.5308	18.0911	1.31152	2.15601	42.596	49.7557	5.68902	5.94014	9.9414	82.2665	59.8629	30.3655	9.64239	9.69486	14.79	3.35498	22.0056	10.2788	8.35693	2.5589	4.23394	22.2227
2440			10.2368	114.958	7.56708	14.338	28.1022	89.9107	32.6258	85.2648	53.3856	57.9094	74.966	34.9625	0	33.0981	0.0777532	15.5399	39.6672	46.8808	81.9696	4.25275	63.7636	48.6968	0.0878589	39.8084	72.1682	22.3497	58.7891	40.3482	39.3245	64.4578	58.2479	58.1039	46.9902	34.301	75.1048	108.624	95.6843	13.8141	21.815	20.5066	11.4128	15.6971	20.4692	13.9408	26.2241	30.6417	8.69695
2450			28.4711	143.658	12.0083	12.7637	21.7642	86.2395	14.2097	87.2816	40.0363	56.2555	71.8125	60.4934	6.2932	51.3707	13.5995	107.809	39.0854	74.397	26.2729	50.2476	51.3659	69.1584	28.7582	15.9456	66.6106	21.8639	57.8003	31.0822	77.4794	72.3292	50.3853	73.1824	55.0417	41.2389	85.6696	115.749	101.12	16.457	9.05636	53.6153	4.12259	2.82456	15.1889	46.5868	13.61	11.4108	9.3801
2460			28.4895	137.715	9.26881	6.92355	28.918	110.398	4.85334	74.3024	1.55849	74.3854	62.0761	24.6327	13.9573	14.8146	5.40814	2.75904	30.812	56.9099	86.3557	26.4358	64.3907	61.4471	53.7376	1.01161	68.087	10.4916	60.0926	50.4386	67.762	66.9991	38.9706	57.6611	15.2566	28.6766	29.1264	73.5013	39.7708	21.1255	15.9019	56.9234	16.1713	26.3641	11.4367	1.82927	22.8017	28.5852	97.8461
2470			53.4183	135.899	11.5852	11.289	20.3848	107.678	6.15607	58.6494	5.00796	40.4113	17.7589	33.5214	16.9992	15.2947	5.4587	3.04522	22.7565	6.66147	69.2995	0.602208	48.3197	47.9495	2.84535	25.4236	14.6338	17.142	52.4217	33.986	43.6508	63.9649	31.1393	0.746121	3.53934	14.2996	70.0001	18.516	44.4723	15.3328	11.6033	37.4393	13.8956	6.00176	14.3488	63.4327	25.4613	27.938	63.802
2480			4.19767	134.452	12.8861	23.3328	30.0322	103.397	32.2528	110.931	40.4983	11.647	6.46042	3.86448	6.30997	21.207	9.42609	95.8473	28.5587	17.627	19.6192	4.36209	6.67987	34.2267	0.139216	9.42483	2.2946	3.22843	21.0965	24.7328	3.21286	53.6969	50.6493	2.73238	29.7352	26.3122	47.4558	92.6526	61.4326	7.48326	9.92235	22.2978	13.9252	28.7505	21.8058	56.661	6.89369	25.1452	23.2497
2490			5.43447	136.533	8.67858	24.4891	28.4231	90.7703	17.9191	27.4294	54.5472	38.2626	64.663	21.6974	8.07246	18.5432	0.398536	0.129651	10.1326	19.2057	0.0837688	3.24305	53.3031	36.8335	2.03924	0.742383	8.37094	17.0815	0.40955	3.58649	21.0842	34.1788	54.6238	82.8071	0.200129	68.7088	31.9953	64.7628	30.5885	6.04044	15.2203	27.7851	12.8151	101.23	10.5308	4.08384	10.6848	0.810369	43.8828
2500			10.9895	140.323	10.0089	18.9871	20.9857	95.1937	17.3589	35.286	85.3667	12.9938	107.815	31.9211	6.56008	8.42284	9.69103	48.2967	49.411	71.3511	1.91287	19.564	74.317	15.4467	5.31928	2.27407	51.0484	2.60993	30.1415	18.3677	73.1868	25.9339	28.2931	79.0769	39.2538	12.3064	0.366356	75.9789	59.3812	14.8122	6.39017	15.9748	9.76081	17.7212	12.0643	23.6472	5.21947	11.6732	2.16075
2510			42.1071	127.978	9.12264	9.68215	17.361	97.9779	11.7333	35.965	74.8649	70.4935	58.0524	27.2474	6.85653	15.5952	0.167538	96.6393	6.48554	51.6055	30.0364	54.5829	11.1979	1.41052	4.60379	7.5581	0.0240818	7.51924	35.6149	5.28104	19.2969	49.0085	34.7331	1.04045	6.20059	0.08691	1.51377	81.9177	71.9057	8.54553	5.51038	14.5282	9.30651	0	10.2745	10.0276	18.0493	31.2229	49.4216
2520			4.04321	125.874	5.55135	16.9664	36.8423	50.7488	21.1704	41.2753	19.8832	36.4118	6.4338	5.47928	1.62647	21.7125	0.797106	5.83787	0	24.2421	34.1902	3.38905	4.10874	22.2869	2.94902	2.96479	10.9131	33.5196	16.979	17.1253	0.207817	28.2609	2.79968	0.709297	7.57359	0.174219	40.415	8.81294	20.0256	17.8535	10.5171	23.8449	8.69676	17.6004	15.1246	24.3697	9.44944	7.39075	15.7743
2530			16.7262	110.436	0.471737	18.6372	51.5833	94.717	12.6717	28.8555	34.0053	31.1109	7.00708	5.66845	0.68824	20.7671	0	3.92339	31.6057	1.42064	1.52867	1.35502	62.1605	11.6026	0.776469	6.59314	17.6788	3.56152	0.0685381	2.23995	1.8592	32.012	0	3.75661	6.03529	1.41401	79.8882	68.4131	40.4116	15.4993	11.9734	23.1741	1.21308	0	4.79472	9.24175	17.0486	16.2644	17.7297
2540			68.1064	66.4176	22.72	25.7059	38.4551	81.9048	26.913	68.2426	75.5852	73.0165	35.7645	43.8416	39.5169	37.0572	40.4661	39.229	15.5904	54.8219	84.3506	53.917	82.0563	38.9146	48.5652	66.9067	34.8548	36.8405	33.9599	27.3299	26.3607	32.1026	41.247	52.7432	45.039	52.4428	123.324	104.227	39.2851	12.5962	8.26219	23.8649	2.37127	1.28593	15.7812	15.598	12.9847	0.440376	19.574
2550			50.9258	110.674	127.991	31.7636	18.4335	44.3958	7.77459	41.686	18.2373	51.6126	38.679	74.2527	25.9569	19.8479	24.5385	0.683997	5.74338	43.9393	1.47163	17.4921	10.4773	0.437991	21.9907	13.6723	14.4256	3.4918	13.3816	31.4311	0.478802	2.67591	7.07941	5.97437	13.085	2.567	21.2507	9.8097	1.70616	23.4066	29.3965	42.6062	16.9647	27.8426	1.32458	1.12426	15.6086	24.5088	59.7033
2560			37.0825	117.609	65.1471	12.0292	8.94331	5.41457	8.01545	2.292	11.5609	2.46373	11.5579	15.5828	10.6282	6.00463	0	0	6.41722	0.913145	7.91944	1.5894	0	0.948102	8.31435	0.616844	0.0861752	1.48017	0.619836	9.51611	0	0.407884	0	0.531714	10.3325	0	0.405864	0	1.55702	0	0	11.2006	0	22.4627	0.394501	0	3.75061	5.40121	3.6538
2570			24.5023	81.7971	8.4521	9.63081	7.25674	4.98362	7.43401	1.95578	6.82312	0.469212	3.71846	13.8314	4.71594	1.81006	0	0.0962141	1.61434	0.201178	0	1.51735	0	3.59962	23.9539	0.761604	0	1.08811	1.05088	7.7259	0.0625431	1.78757	0	8.67651	2.78954	0.0228445	37.5441	2.79303	0.205907	0.628978	0	3.20285	0	8.56652	0	0	5.65843	0.269574	0.251206
2580			7.96372	93.3152	0.524377	8.9234	2.39779	7.34757	3.22913	0.406686	6.06263	2.29276	5.96714	3.72229	0	9.5596	0	1.34346	3.14818	1.31288	0	0	0	7.92659	11.8565	5.23508	0	1.99966	0.137928	7.90103	0	1.44882	0	0	6.05853	0	33.8734	0.760633	16.2986	2.85842	0	6.52897	0.348065	7.69807	3.61738	0	30.9181	1.38341	10.7366
2590			10.3848	85.8911	0	11.3267	4.52787	2.0761	8.42717	0.832244	2.03248	7.7819	8.21324	7.0745	1.87077	0.291368	0	0	3.53154	5.07229	1.88737	0	0	1.00018	5.48549	0	0.0215395	1.28423	1.69386	3.01538	0.0659465	3.01017	0	0	3.46744	0.0670269	14.3508	2.12262	1.06767	12.6992	0	6.35962	1.35442	11.7356	0.447423	3.21711	8.64464	5.89092	10.0393
2600			25.857	75.9158	1.09044	12.4073	1.38381	10.4736	10.4516	1.1607	4.81251	12.1433	7.40706	2.64087	19.4962	0.869926	0.621446	0.388502	3.26869	3.07725	19.6754	0	0	0.788886	4.42154	0	0	0.900075	16.282	5.77343	2.68915	1.40291	0	7.06025	17.9467	0	11.8265	0.0442049	0.0609228	16.5708	0	13.836	0	12.661	2.59136	14.2606	7.95171	3.71781	13.5594
2610			20.9374	70.7176	4.62273	16.0824	0.869172	15.8534	4.38031	0.469302	1.29786	7.73219	14.4764	0.0649395	9.34378	0.317298	0	1.41406	1.24005	2.19585	5.52426	0	0	4.69836	8.53144	3.40561	0	3.25046	1.78607	0	0	0	0	3.44843	28.118	0	2.20011	0.0456921	0	3.41176	0.462039	12.3665	0.203707	8.69378	0.792096	18.2198	4.75627	2.50692	7.06718
2620			4.21902	58.404	9.38462	7.95651	2.37725	5.37608	5.28944	2.82618	4.29717	5.88211	11.372	1.65789	18.1766	0.329048	0.302639	0	0.775842	0.0827383	0	0.0319618	6.78621	1.36235	10.2317	0.189616	1.53043	4.71084	0.680595	0.723697	0	0.964446	3.6765	0.960142	1.47465	0	11.5199	0	0.421127	0	9.0732	12.2546	23.7893	16.4711	0.218425	1.93119	6.69293	0.936059	20.2045
2630			4.01328	60.6722	5.58521	4.17095	3.01242	11.8252	3.57683	1.71014	5.67764	32.5285	9.59146	1.0293	7.41936	0.671595	0.0998339	0.19749	0.266767	3.85696	0	2.3275	24.7915	1.24336	2.44499	0.460834	0	2.83101	2.40656	3.51736	0	2.75582	0	0.407127	6.7951	0	0.704394	5.82948	5.93377	0.38166	2.27124	20.9383	1.77966	15.429	0.481553	12.3919	13.0772	13.923	6.15874
2640			11.5915	13.245	1.59947	9.56218	3.08519	6.67807	1.3189	0.431233	3.59715	5.34735	5.8161	1.58393	6.43075	1.34366	0	0.469887	0.0201439	8.19631	0	0	0.568782	2.83705	2.47516	0.217328	0	0.541819	0.888948	3.10713	0	0.867126	0	0.973937	7.83521	0	0	0.908498	0	33.4557	0.0478988	8.77968	3.49175	15.3443	0.470897	36.6136	3.7458	2.68143	1.07917
2650			5.89578	2.21836	1.53802	8.42811	9.75418	9.49869	2.39294	1.34643	6.31772	0.958718	11.7636	0.336851	0	4.32429	0	0.32844	0.723478	0.590815	1.38826	0.0380767	0	3.57085	3.72061	0.22731	0.712742	0.215095	1.51208	4.38061	0	1.85898	0.437922	0.466636	7.73238	0.0449343	0	1.6117	0	28.927	0	0.158006	3.88364	13.8132	12.5388	17.241	23.9596	6.38405	7.07891
2660			3.50143	12.7134	0.393139	11.5932	18.8015	12.107	1.74413	2.55881	2.08722	4.65206	5.34151	5.58218	0	2.606	2.83882	0.197999	0.644853	0.542878	4.65371	0.199476	0.482356	0.485587	0.319639	0.1998	0	0.088644	2.61635	2.67257	0.022846	1.82411	0.518711	0.575962	6.81811	0	1.78229	2.69231	0	5.78596	0	15.4338	9.90452	13.6904	2.62174	5.04227	14.6837	4.13522	6.43503
2670			3.81387	3.22982	1.30903	21.738	5.85127	13.6724	3.7219	1.27077	2.62966	8.2592	13.331	4.44715	0	0.812129	19.6283	0.33467	0.176267	0.0456921	0.317641	0	0.720201	0.380204	0.197466	0.364689	0.0234581	0.389887	1.18296	0	0	2.21749	0	0.238194	6.25528	0.0436001	0	3.73672	0.335061	9.13074	0	7.18454	9.1782	13.0776	16.1483	1.08986	5.36547	3.35532	2.71419
2680			6.02756	2.01319	1.34323	10.5626	6.79658	11.0064	0.929013	2.88645	4.75019	8.36004	9.09914	6.15203	0	0.437472	0	0.132724	0.329315	0	0.0240818	0.216008	0.155782	2.34933	0.692957	0.170665	0.0778023	0.199589	1.91626	4.31905	0	1.20737	0.323599	0.365887	5.95379	0.0920273	43.7265	1.39708	3.03878	1.69779	0	22.7132	0.538961	11.0588	0.248632	3.0213	19.1854	22.5085	19.8377
2690			11.674	6.89012	0.490024	5.86328	7.32296	7.7681	5.00661	2.63509	3.70971	10.1589	5.29471	1.92184	0	0.0671116	0	0	0.477391	16.807	0.0549151	0.42008	0	1.1257	0.0202215	0.15089	0	0.372256	0	5.43809	0	2.85317	3.34902	0.396845	5.00879	0	14.2146	7.61067	5.52338	1.64466	0	11.4324	1.37677	16.2008	0.0434089	2.10778	14.1345	0	0.429072
2700			12.29	10.3747	4.41814	5.21537	1.94475	10.7113	3.14567	2.71403	2.92764	5.07764	9.22361	1.40553	2.85568	0.020866	32.0241	0.11021	0.535346	5.91198	1.51737	0	0	2.87457	0	0.177783	0	0.142943	0	3.16793	0.0445197	0	0	0.208466	0.459116	0	1.87048	4.12031	0.0963183	1.3228	0	10.0899	16.0516	7.81501	0.557666	1.41507	6.82762	0	0.205511
2710			8.05719	15.4422	2.18013	6.54468	1.89143	12.7943	2.79082	1.72779	5.30602	7.09547	11.3376	1.21509	0	0.483335	9.1984	0	0.469784	0.0545432	0	0	22.6044	8.34548	4.09201	5.19099	0	1.44502	0	6.96151	2.53475	0	5.90099	0.0489741	3.4635	0.114337	0	3.23369	0.0575163	6.41751	0	18.3295	0	5.39344	0.142707	5.77517	2.89274	0	0
2720			6.7524	15.2346	0.672152	4.45502	0.923087	9.99952	11.3457	0.721105	1.39304	15.4584	12.752	0.347734	0.468062	1.0777	29.6098	0	0.299518	0.0674729	1.84939	0.09262	13.7189	3.95873	6.14796	12.6213	0	1.10919	1.61566	5.50354	0.565971	0	0.250796	4.50111	0.0425665	0	0	0.0284001	0	7.40196	0	13.6712	0	9.06648	0.0429328	6.62702	0.747293	0	0
2730			11.021	19.0114	0.782232	3.50692	3.27149	8.37713	4.50012	1.14289	4.46571	9.75082	12.3617	1.81065	3.99216	2.06451	9.0538	0.865093	11.1156	0.127064	1.02354	0	0	0.0609228	6.29078	0.837154	0	3.95244	0.976932	2.4827	0	0	0.126176	0.22684	10.4988	0	12.3123	0.0856997	0.220845	4.60449	0	15.8797	4.04486	19.2854	0.366065	18.6268	2.37131	0	10.5507
2740			8.11475	13.3415	0.977919	4.21883	2.6473	12.075	1.86456	3.11105	2.73498	8.81898	7.19565	2.93058	0	1.91505	4.25476	0.432263	0	0	0.123453	0	0	0.0697684	9.99292	6.45803	0.31609	0.0843152	0.512538	0.59974	2.19424	0.0933825	0	0.0413662	2.9114	0.204214	38.2703	0.023811	0	10.1418	0	8.10762	0.447072	15.9197	0.20681	12.05	2.55822	3.68063	7.33268
2750			15.3954	15.9589	0.402241	4.89542	0.220426	11.5998	1.21634	1.65001	5.333	7.76886	12.0833	5.22783	0	0.128875	29.6363	2.45719	0.405274	23.8	0.0675555	0	0	0.757171	12.7601	0.122794	1.77778	0.0621509	0.303706	0	0.193445	0	3.1978	0.19359	14.3378	0	4.09949	0.0229675	0	1.27008	0	1.10322	0	13.1212	0	0.0302938	0.242204	1.27539	3.37796
2760			6.08569	24.1046	5.55813	3.87038	11.0911	10.9693	2.44856	3.30497	5.7381	12.4488	2.90672	3.91426	0	0.405378	0.437779	1.7642	0	0.392481	0.300599	0.343073	0.191333	4.819	7.36032	2.71951	0.904712	3.49649	0.569805	0	0.215819	0	1.78344	5.861	6.98716	0.107734	0	0.102894	1.10084	30.1581	0	18.4222	0	10.93	0.0210895	0	0.987914	10.3314	0.631467
2770			12.9279	15.8319	6.0241	3.74198	2.68569	12.7281	1.07906	1.66909	8.33049	5.00868	10.1219	0.67256	16.0894	0.107027	0	3.52616	1.01585	0	35.1832	2.04697	0.0837145	2.01756	14.0888	4.86975	0	1.25502	0.19899	0	2.50144	0	0	0.498347	3.87554	0	0	0.127636	46.1919	1.55022	0.0484302	7.33898	0.296721	17.9315	0.587905	0	1.45921	4.03138	8.4411
2780			9.89655	15.5405	5.88389	4.41134	5.63797	5.13443	1.71065	14.328	4.43144	4.23789	8.746	2.04576	3.99032	0.527614	0.048997	0.699499	2.34138	3.99003	50.5957	0.289674	0.588153	0.424848	2.11514	0	0	1.41231	0.179026	0	0.132634	0	2.4246	0.145071	4.68433	0.287537	0	0.0229705	0	2.67667	0	10.077	3.39883	12.4378	0.17438	18.0978	0.159439	2.67611	1.36512
2790			7.86896	19.9245	3.47207	1.28908	4.31783	8.30338	1.93209	19.0271	3.76545	12.6054	5.15452	2.6322	0	14.1271	0.0627978	0.414029	1.28096	3.78142	2.34668	0	0.285946	0.657721	0	0	4.74789	1.03472	0.130975	0	0.132541	0.0430789	0	0.183807	3.25388	0.08904	0	1.49724	0.0215395	0.0500269	0.272645	6.12407	7.97617	8.82683	0.0421088	14.1529	0	1.83514	1.74945
2800			11.1966	17.6173	8.19071	3.42292	6.17074	17.6067	7.76865	6.02858	2.45706	11.9535	5.84271	1.02774	3.26045	8.93416	0.0215395	2.52114	9.31179	13.3075	0.274697	2.18899	1.36364	0.214826	4.54502	0.955734	0	1.1121	2.53723	0.753315	1.06682	3.5021	0.345022	1.04998	8.93449	1.59401	59.7975	1.56369	0.390853	14.7065	0	16.3862	4.32075	7.39203	0	5.41505	6.41424	0	0
2810			6.23336	9.55499	11.185	6.62858	1.681	9.64271	7.31793	7.24918	6.45831	21.0671	7.23465	11.4082	6.00703	0	0	0.587116	2.10839	1.26146	0	0	0	0.108775	3.3708	0.170504	0.348612	0.240267	0	3.33758	0.0639794	0.116619	0.688655	0.111586	5.90381	0.458192	18.9755	5.88151	0	7.37301	4.20616	6.3335	4.99216	4.05117	0	23.761	3.61913	6.14763	0
2820			1.55884	12.1298	3.60852	5.20378	2.48657	7.97621	1.69497	3.31435	3.12919	9.86621	7.25221	0	0.513386	0	0.0444047	2.10273	1.03802	0.022846	1.81055	0	0	0.0430548	1.03402	0.608545	0	0.52979	0.383121	4.77056	0	15.4564	0.994765	0.328222	7.67914	0.0827052	0.190857	1.72281	0	0.948106	0	16.2285	4.81153	8.90014	0.503967	2.11889	15.783	16.1444	2.90405
2830			6.93188	17.4046	7.54291	7.89495	2.97992	10.5138	3.46606	3.26297	4.95004	4.69885	3.82146	0	0	0	0	0	1.34615	0	1.01699	0.141617	0.0533074	1.44497	0.566656	4.23812	0.553152	0.382207	0	4.13531	0	5.40263	1.31443	2.3117	2.42626	0	18.5728	5.41124	0.300675	0.687624	0	4.18583	4.20186	5.84366	1.83174	0	0.898609	0.538328	10.7122
2840			11.6154	14.4327	2.87506	26.6207	2.22822	11.6957	18.108	2.67399	1.86335	2.75492	7.23378	0.068535	0	0.35083	0.584719	0	2.02202	0.147561	4.33415	0	0	5.0904	0.65437	2.78138	0.242224	0.355582	0	0	0	0.0893809	1.22715	3.23086	19.0523	0	11.3842	0	0.0845088	2.13377	0	0.875838	10.4048	13.4833	0.0218973	0	0.290492	0	6.49364
2850			15.0275	9.11884	0	18.7851	6.4954	16.0009	20.5724	3.34913	3.25541	1.63694	5.84254	0.745989	0.0304614	0	0.843427	0.171132	0.328703	0.996264	0.964392	0.441096	0.915536	1.23324	0.197425	0.021846	0.298755	0.54067	0.346146	11.6648	0.83558	0	1.95449	2.48538	2.56	0.046477	0	0.804567	0.574514	13.3756	0.0486311	9.17725	0.179479	11.8958	0.18285	1.23558	2.23503	0	17.0248
2860			9.05201	8.20441	0	11.5314	10.7808	10.6261	6.51722	2.8321	5.54087	2.99943	3.29246	0.362541	0	1.11166	2.56067	0.282282	0.087033	0	0.999832	0	0	0.860078	0.351131	0	0.0772105	0.325118	0	1.86694	0.0239676	0	1.00675	2.33418	3.52095	0.173584	0.208288	6.68584	0	11.5576	0	10.7055	0.272618	1.64521	0.206696	0.5113	0.522392	0	10.025
2870			4.95955	6.48204	0	15.6912	6.19394	9.22886	4.5689	2.06832	7.26194	2.10709	5.20585	0.900239	0	9.42978	20.0377	0	0.124016	0	2.0611	0.234304	3.0972	1.17021	0.0428372	0	0.134904	0.519098	0	1.29668	0	0.0549151	0.869968	1.04042	0	0.2376	0	7.79958	0	6.84568	0	2.34002	0.280522	9.21492	0.0616556	1.82551	0.779527	0	1.7891
2880			9.58317	8.7478	0	9.30831	4.3004	9.06407	4.43008	3.84769	5.3775	10.9874	11.4981	1.55373	0	1.37561	0.0476243	0	0.258006	0	3.66469	0	0	0.768003	0.354746	0	2.57402	0.281224	0.129461	0	0.0202932	1.27502	2.62758	1.15345	2.66719	0	0	8.76569	0	5.84369	0	5.16868	0.225512	11.6938	2.05078	10.2249	5.83042	0	11.0515
2890			14.2935	13.7428	1.78683	7.72626	4.17922	3.8344	1.99679	5.9949	7.0982	10.072	3.5321	0.680163	0	0	5.55073	1.15978	0.0214923	0	0.487634	0	5.45008	0.534398	0.440002	0	0.793971	0.271312	0	0	0	0	1.05332	1.25558	0	0	0	2.98456	0	9.12336	0.0227204	12.5344	2.26354	10.0553	0.803549	6.08528	1.53193	6.13876	12.2371
2900			10.3916	4.21644	1.16389	10.2688	1.93672	6.26358	4.91552	2.90543	5.29602	3.12695	11.4344	2.59401	0	3.7247	5.39858	0.57678	0.104861	0.927945	0	0.389477	0.0731496	0.0236208	0.300274	0.0249853	0.120729	0.209689	0	0	0	0.590408	0.2243	2.03384	5.67245	0.0622842	33.7575	1.03321	20.4605	5.99216	0.0252209	5.28734	12.8701	6.6153	4.57081	0	0.975827	14.9738	2.66595
2910			8.23198	9.29851	2.63414	11.5457	6.28569	10.4665	8.23962	0.815317	7.51998	4.14847	8.62298	2.0587	0	4.93515	3.32368	0	0.959587	0	3.72362	0.0627978	0	0.0657697	0.0482002	0.468607	0.387513	0.121031	0	0	0.0415067	2.43915	1.60098	9.48045	8.61423	0.0202136	11.1016	0	0.372153	7.50309	0	12.7643	1.1729	6.30956	0.0723643	0	9.89251	0	6.06441
2920			3.83085	6.94977	6.82126	8.77484	8.19246	10.2205	8.92271	5.63722	5.05614	7.92225	5.48608	0.0866248	0	0	3.05903	0	0	0	0.726623	21.1672	0	0.022846	0.366094	0.0333068	0.0479336	0.0731694	2.87677	2.41105	0	1.75794	0	1.42883	1.99034	0.0810018	25.4324	0	0.0215395	3.36732	0	11.7375	0.383092	18.4251	0.735425	0	0.965028	0	11.3585
2930			4.6005	9.31837	5.11672	7.8537	3.81804	6.83884	1.0383	2.24162	6.35011	4.37796	8.42199	0.82511	4.12744	0	3.63737	2.07731	0	0.195327	0.944301	29.1307	0.022846	0	0.376076	0	0	0.304765	0.937942	2.76645	0.0202877	0.0630943	0	1.67581	3.90932	0	25.8964	0	1.22696	3.46491	0	4.71647	0	10.2367	2.21697	4.44645	8.93396	0	6.12017
2940			9.85768	6.07897	5.56762	9.89991	4.21646	14.6486	3.3997	3.33984	5.87245	8.18686	4.59901	0.0405852	13.9041	0	1.22263	0.3011	0	0	2.89876	1.13775	1.96284	0.166844	0.0636941	0.025952	0	0.107684	0.224011	1.21505	0	6.90396	0.65251	0	15.7507	0	7.29431	0	0	14.3935	0.0454408	10.8575	0.272123	9.37224	1.36492	0.859978	28.8061	0	6.87647
2950			4.19049	12.5861	3.58537	7.5105	4.66794	8.47655	11.2528	1.8786	4.52643	13.3809	7.46889	2.05251	0	0	0.719349	0	1.19051	0	6.94356	0.479679	2.79517	0.240841	0.251734	0.0865712	0	0.205998	0.126715	0.531891	8.63644	7.19504	1.22933	0.939408	3.8724	0.126193	0.583045	0	0	9.38154	0	6.26533	4.51589	4.55113	2.013	0.611555	2.4957	0	11.8344
2960			8.14348	15.4677	6.39041	9.6787	1.77016	13.4767	7.77814	0.721538	3.16986	10.8286	4.29891	1.16082	6.84328	0	0.262429	0	0.231775	0.379942	1.49267	0	6.07316	0.149997	0.132749	0.0874099	0	0.250535	0.404008	6.24834	0	2.37986	1.2055	1.62386	6.07254	0.0704137	1.77522	7.06586	0	4.40501	0	4.59346	1.96285	18.1544	2.82616	2.77154	0.61717	2.81352	7.10438
2970			9.13537	16.4341	18.3807	4.36723	4.24859	11.1365	4.5239	5.30248	10.3942	8.03849	5.81244	1.99871	4.85305	0	0	0	1.97191	2.43325	2.63083	16.5027	0	7.3486	0.504148	0.0223509	0	0.109615	0.469032	9.47524	0	0	0	1.89878	2.36022	0.0201807	0.0936731	7.43603	0.153543	4.65564	0	7.12457	0.290283	14.2098	1.35223	16.3282	0.671216	15.0575	11.5412
2980			5.4226	15.8122	0	8.00269	3.94058	11.317	3.77974	7.97142	10.2712	13.3662	7.89175	0.871515	0.988119	12.2116	0.572312	0.800716	2.65309	14.7553	0.0768988	0.295047	1.1093	11.7024	0.608338	0.438272	2.67247	0.697722	0.510636	1.56945	0	2.31338	1.56253	1.70696	1.89643	0.0623903	1.91203	5.45554	29.4206	22.4911	0.0378673	10.0984	0.906819	18.4695	0.570272	23.0139	0.451297	0	7.29033
2990			4.99791	13.6946	0	8.30427	1.93057	13.9692	7.84035	2.72465	3.61339	10.526	9.54123	2.03685	0	8.81298	3.55945	0	2.5705	0.207728	0.115296	0.58059	1.29271	0.398555	4.66668	0.254868	4.82581	6.12624	1.3375	0	0.520812	1.0884	2.40995	2.00834	3.17147	0	0.480153	6.63218	14.4064	21.0963	3.26112	13.5592	2.4723	5.64373	0	23.5228	2.70727	11.358	1.55781
3000			12.5441	12.0836	0	6.83891	7.70089	11.8456	2.93586	3.63613	4.17569	10.7962	4.25054	2.623	4.20488	8.59846	1.42859	0	0.454217	0.502536	0.0609228	0.0215395	3.85169	0.974527	0	0	2.13278	7.13768	0.443462	0	0.518864	0.258138	2.70632	2.15192	5.10663	0.105877	0.0878006	11.2787	0.472833	10.1871	2.5217	4.64533	0.831917	12.265	1.82319	21.1008	13.2775	0.246062	8.66969
3010			2.99135	14.9727	0	10.6491	2.25489	10.4445	3.71273	1.73456	5.62859	11.5724	3.58213	11.3254	10.4029	0	4.18727	0	1.25904	0	0	0.31828	11.7701	2.04141	0	0	1.30475	6.07504	1.37286	0	0.0456921	0	1.97281	0.364093	8.37787	0.0913841	25.5964	6.55025	0	13.5266	0	2.69863	4.95924	12.9261	6.45792	2.36493	7.52407	1.03996	3.22508
3020			12.1358	12.801	0	7.67036	2.80286	8.1156	5.64126	5.01317	6.60029	7.50478	7.20169	1.75549	3.04402	0	2.2689	0.295674	1.25813	0	2.23411	0	0.418893	0.319489	0	0	0	5.3272	1.03378	0	0.0886797	0	1.73883	1.99042	1.78851	0.254054	16.59	4.4198	0.521582	7.69887	0	8.58271	4.97147	15.5079	8.17608	0	1.01109	0.428951	3.63035
3030			6.16442	16.6944	0	3.08637	1.13882	13.6438	5.63769	3.8597	7.04416	6.57722	9.37724	2.23708	0	6.25353	4.21634	0.480501	0.996054	0	0	0	0.649863	0.162241	0	0	0	2.18276	0.0431826	0	0.0491094	0	1.145	4.39163	1.64105	0	34.746	14.3012	40.4427	8.93193	0.0820305	6.59028	0.310849	3.55413	11.462	3.60191	0	4.26237	8.33149
3040			8.1113	11.9341	0	5.19466	2.69388	11.4158	4.98216	1.91022	3.84045	21.395	13.0501	3.27659	1.8643	9.50597	0.088771	0	8.55461	0	0.488003	0	0.743982	0.639604	0	0.170404	0.12037	1.7507	0.416464	0	0	0	0.908406	3.67855	2.28801	0	0.206007	15.7036	27.0041	21.7968	0	12.6348	1.45703	7.25062	5.88486	11.4222	0	2.37702	17.318
3050			3.65993	7.77438	3.59104	7.63388	4.72691	10.1679	3.47747	3.69012	7.27363	14.0553	6.31529	3.81643	0	1.05163	0	0.618933	1.49402	0.403574	0.0529384	0	2.26026	1.57172	0	0	0.506918	9.19962	0.396594	0	0.0428521	11.7747	1.09829	6.20538	8.80892	0.0456921	4.61462	11.1701	0	33.6584	0	7.4966	6.36446	9.67398	27.2477	15.0941	0.156907	7.6677	9.63081
3060			7.74593	12.4223	0.678886	10.9953	2.2413	12.9319	7.82489	4.51067	5.55917	6.898	5.33128	0.396648	0	0.207162	0	2.0143	6.15583	0	2.43622	0	1.46553	8.3799	0.0548399	0	2.51533	1.25197	1.65481	0	0.068365	0	1.00282	9.06947	5.88701	0.0304614	23.9112	5.83936	0	8.50403	0.0517148	10.1567	4.50362	14.9074	12.0031	16.128	0.916832	3.72973	13.1376
3070			1.92954	11.5832	3.33438	17.5052	4.63338	16.8363	5.65392	3.45096	8.07418	14.769	5.59046	0.987579	0	0.0934045	0	1.67014	3.93635	0.0609228	0.316999	0	0	0.738437	0	0	0.586301	1.4823	2.11824	6.18649	0.0533074	0	0.340005	0.0456921	4.86236	0.334993	27.4114	1.24746	0.0989995	23.1561	0	6.08283	0.287558	0.348049	3.02847	7.09846	0.547985	0.503249	3.3222
3080			4.79433	6.77482	2.29889	13.1966	5.42221	12.9347	2.45971	10.3839	4.58396	8.2462	5.19781	0.690672	0.138564	2.84583	0	3.66241	3.18347	0	0	0	0	3.75592	0.877466	0	0.187333	0.816132	0.535714	4.88065	0	0	0.274903	0.264835	5.38361	0	27.6057	5.87904	0.395421	15.5418	0	11.193	0.034964	10.2039	12.5089	8.22508	6.50205	4.3019	9.42137
3090			7.03226	3.99023	0.177571	10.1397	1.46904	8.99208	3.32662	2.47146	5.30666	5.76173	6.87132	3.21819	0	3.36288	0	0.164761	2.38375	1.29116	0.697476	0	0	0.501594	6.71378	0	3.8584	0.736615	1.56773	4.7298	2.19869	2.85963	0.0205576	0.436661	14.5104	0	2.89457	3.33541	13.9706	12.683	0.021421	6.46111	1.04235	13.8482	7.50279	16.8773	3.01388	3.27374	11.0625
3100			13.6108	7.34691	5.68061	7.33433	7.51666	15.2795	4.6011	4.7788	8.50653	3.66078	15.0562	3.26553	0	6.30692	0	1.60373	0.729473	0.58213	0.410625	0	0	7.51973	5.75365	0	0	0.951795	0.064483	3.85116	0	1.15577	0	0.324802	6.31928	0.725051	0.147528	0.818114	32.4385	8.72629	0	10.7791	4.31355	10.7176	0.341932	13.6898	1.02485	0	7.48759
3110			11.6797	15.6917	7.43522	6.59067	6.55695	11.777	3.73346	7.58215	5.91328	8.70915	10.2984	3.76117	0	0	0	1.2081	0.178676	0	0	0	0	2.27918	3.76016	0	0.693654	0.710326	0	1.6346	0.706402	0	1.44586	0.727274	4.60393	0	30.5505	0.845894	14.4101	0.70681	1.86845	13.8713	3.18815	10.3486	0.0485913	0	0.59137	0	6.6513
3120			11.2049	13.1735	5.18446	7.08776	3.03605	16.9406	5.81106	5.65763	7.13614	21.0246	10.5758	7.16194	0	16.2512	0	0	0.0205351	0	0	0	0.744483	7.95552	1.23535	0	0	0.300338	0.0825235	0	1.36378	0	2.49278	0.0253568	6.26476	0	0	5.14588	3.93508	9.95725	5.89764	6.5828	1.77587	5.33435	0	0.0546602	6.96735	0	5.13557
3130			3.78011	11.0249	25.4605	7.91171	3.08678	24.84	5.4927	1.47608	7.59019	22.8372	5.39612	2.61478	0	4.75646	0	3.65975	0.0203917	7.17711	0	0	0	2.7955	2.21837	0.236142	0	0.276814	0.0454022	0	0	1.15892	1.96474	0.072979	0.0637816	0	0.0735403	0.842359	0	5.08214	0	13.2507	9.36905	9.55021	0.42914	9.5779	6.9506	0	4.86691
3140			5.79498	9.43441	24.7149	9.26555	2.40448	5.25551	3.67672	1.79419	7.40799	11.4634	9.82779	1.63752	0.941226	0	0	4.09831	0.45342	23.8181	0	0	0.697505	14.392	1.42387	0.232702	0.123531	0.36832	0.3618	0	0	0.0913842	4.47754	0.0456921	4.8293	0	0	0	0	3.09057	0	6.76853	5.11299	16.2779	3.32364	10.1083	0.302739	0	10.2273
3150			10.1859	10.2711	23.6824	6.01741	6.38202	5.45096	4.07813	0.0647068	8.82654	6.59689	7.23638	6.40073	0	8.47813	0	0.342869	0.0250715	6.24837	1.19628	0.866315	0	1.03014	0.519598	0	0.358052	0.235969	0.180373	2.05053	0	32.672	2.55264	0	7.11097	0.129461	0	0.292278	13.6559	1.32509	0.0509615	13.6721	5.07372	11.1147	14.3773	23.3348	0.0338695	0	8.71054
3160			5.53375	9.37936	21.0663	5.96598	2.10821	2.41121	4.16994	2.97571	4.69449	28.1376	7.78227	2.0585	0	0	0	0.633747	0.643095	0	0	0	0.0570254	2.90121	2.59138	0	0	0.309283	0.356654	1.54137	0	3.11682	2.56155	1.38573	5.15159	0.198026	0.0240818	0.60208	5.32407	5.29507	0	7.6882	6.77276	14.1393	15.2573	26.7766	2.58307	0	4.24487
3170			3.24655	14.5302	32.1011	13.7261	12.8567	6.63068	7.29106	1.71272	10.7791	54.2075	5.56894	1.34166	0	0	30.8418	0.0456921	0.37266	0	0.506964	0	0.140115	4.79498	0	0	0	0.56443	2.98994	0	0.544196	1.27824	1.02461	3.72276	5.17497	0.143412	0	0.0456921	0.278582	2.43301	0.0534086	4.41298	0.854638	12.4774	16.6182	9.59869	5.79747	0	1.89211
3180			9.45281	11.596	21.7192	9.51443	6.57581	2.5876	8.16566	2.11652	12.6911	58.0987	8.88228	1.12295	0	0	63.514	6.70133	0.455481	0	0	0.181304	0.294939	4.55667	0	0.943181	0	0.552511	6.71441	0	11.7269	0.258656	1.32301	0.543491	7.01903	0.0533074	67.1226	37.4938	0.200724	16.1662	0.173784	9.4402	4.60618	11.2373	4.76318	12.7753	4.88975	0	12.6472
3190			11.7471	3.90586	18.6282	7.92037	5.84266	5.63919	3.91058	3.56783	10.8024	61.4838	11.3009	3.42765	0.0609228	0	2.21597	1.60761	1.6459	0	0.282696	5.72931	1.20582	22.4658	2.20958	0.931854	0	0.527867	0.209407	0	0	0.30894	2.33641	0.113753	3.80279	0.113401	29.5988	35.7294	12.1175	13.6977	0	2.28555	2.39376	12.076	0.25722	0.642576	4.49271	0.1153	12.5234
3200			7.26541	6.38145	15.2289	6.37469	8.16861	10.9017	2.53087	4.38371	8.38461	62.1155	9.79671	2.86432	0	7.94558	1.92804	5.26245	2.95973	21.3967	0.101288	0.662727	0.439469	10.0182	0.984522	3.62909	8.39973	0.44569	0.455917	0	0	0	2.03503	0.0896926	8.96277	0.153244	9.34264	9.71956	0.963601	12.5669	0	5.06708	8.15651	10.4875	7.56305	0.0227204	0.244081	0	0
3210			4.67374	7.74767	16.4765	10.7728	3.81485	11.0049	6.70081	3.77195	8.11264	43.4843	8.02676	2.42544	0	12.9941	1.44154	0.0862926	4.3188	24.871	2.60719	0.0524115	0.502309	16.6798	2.3847	0.510246	69.5762	2.7806	0.746285	10.1893	0	0	2.26229	30.1151	3.08579	0	17.055	0.924968	0	19.0268	0.0227204	7.26822	8.32883	11.9585	17.4939	2.4212	7.06818	0	13.1543
3220			6.86326	12.2799	14.9604	9.28775	7.30597	21.4612	4.21836	3.99103	7.52129	47.9329	8.30856	4.7987	0	1.9095	1.64114	2.76954	8.36017	12.8869	3.91412	0.512738	1.82548	2.51725	3.06641	0	1.70419	0.910693	0.878891	0	0	2.6163	1.45863	18.6268	2.54164	0.162096	1.4934	0.519293	0	12.3873	3.48143	6.00889	3.75626	16.5546	13.2805	0	4.3231	0	8.17081
3230			5.49277	13.137	16.0437	8.77962	2.44694	8.08327	10.1268	9.2402	11.946	59.0651	11.952	1.96858	0	17.4747	1.93181	3.17117	1.91702	5.34452	7.34271	1.71355	0	4.07542	0	0	0	0.860556	0.456105	8.02495	0	1.7011	5.85339	1.0934	3.577	0	21.5607	5.65803	0.134373	3.53365	0.749674	2.26448	6.13413	12.0023	0.021421	5.18227	4.1437	0	14.639
3240			7.74057	15.0512	17.4132	5.41768	4.79954	7.24503	7.44424	5.12936	42.6542	48.5744	8.58797	1.22845	0	1.40549	3.21902	0.716689	0.100879	8.3239	0	0	2.68871	24.0129	3.41189	0	0	0	1.61657	5.59294	0.0203341	18.5448	7.81019	1.21531	7.60818	0.495785	12.404	16.5359	9.27523	4.90314	0	9.25056	4.06748	12.263	6.34378	15.6653	1.83403	0	19.2862
3250			23.1419	13.2553	26.6869	10.1767	4.75494	15.3706	10.6671	20.2821	13.3115	60.2977	15.2431	1.73064	0	6.592	0.285363	5.57092	2.00266	0	0.962844	11.5737	2.58668	7.46372	8.22607	0	0	0.975862	2.5202	1.16499	0	8.25539	7.60545	1.1132	8.82672	0	37.1662	14.3325	13.584	7.20846	0	14.8715	0	4.63281	13.6184	16.7653	3.75137	0	6.74553
3260			60.5098	14.1388	19.9449	3.8814	1.15293	13.1554	4.18568	11.4191	5.83408	53.6577	7.36362	3.04749	0	1.00163	4.02042	15.3235	5.36021	0	1.85234	42.9447	0.219536	11.335	7.29442	0.208466	0.2334	1.40051	3.22676	3.12745	1.44692	6.03349	6.88467	1.48397	3.8933	0.174274	0.307858	20.2866	0.022846	9.56766	0.0302938	6.37031	0.316904	13.2813	0.274059	13.5275	9.03732	0	9.88542
3270			57.4508	10.68	17.5826	11.787	4.78682	14.4393	7.79948	4.37741	10.269	63.9018	19.8532	5.12945	0	26.7694	0.925469	9.86956	3.64113	0	17.3838	0.303467	1.60015	6.24043	9.73598	0	1.43402	1.19671	4.55337	0.106205	0.287324	10.9381	6.44647	12.9448	4.3082	0.0215395	34.4559	0.105225	0	11.863	3.57878	6.08095	8.55794	17.9233	0.671169	0	7.93023	0	1.73028
3280			55.5832	21.4852	6.61114	9.27141	6.73743	11.1344	9.54505	43.7022	29.8368	55.757	14.0804	7.03134	0	31.447	0	11.9375	14.1654	0.290037	36.5572	0.241066	0.131438	9.64933	19.7846	0	0	4.82044	1.91461	0	0.42931	6.75425	6.58588	0.122456	3.28051	0.26957	20.8876	7.72038	1.86364	9.31154	4.00826	4.19909	6.88433	12.2191	4.36509	0	3.27485	0	12.9115
3290			44.2087	10.5864	0	12.2382	3.60985	21.2797	6.93195	13.6326	36.9208	52.0722	17.7472	4.91403	0	23.724	0	14.5666	2.9142	2.7829	0.082932	0.0215395	0.114766	4.64207	1.32227	0	0	1.1142	2.52055	19.3274	0.320113	13.4412	7.29668	0.123764	2.44295	1.16219	24.083	0.375655	21.5775	49.0768	0	15.8964	0.874718	10.2833	3.55091	5.2007	5.31871	0	3.74599
3300			36.4605	7.75145	0	5.43024	1.95355	21.2156	14.5133	4.73738	32.1579	54.5919	40.9761	3.42308	0	9.04817	0	16.64	8.54076	41.2733	30.2454	47.679	0.512589	7.29112	1.9251	0.209261	47.5088	0.732308	2.50736	16.5265	0.350729	9.27494	7.40174	7.96148	9.31719	30.6212	16.7182	1.10713	13.8431	17.4735	0.0757346	13.449	1.88307	16.5342	7.87043	18.7925	5.33079	0	8.05871
3310			20.994	10.6444	0	7.14335	5.32353	16.1577	4.90134	3.33673	15.8527	76.1654	39.7194	3.89957	0	20.0871	10.8964	15.8338	4.20313	21.2935	40.748	46.0864	22.537	0.598095	0.129718	0.489108	61.3629	0.722752	1.97296	3.43536	0.770597	0.291248	0.874058	24.7826	1.80735	19.4562	34.1841	9.87805	12.3651	20.5082	0	7.30342	4.79296	14.2178	6.5316	26.6955	4.44524	8.68118	16.6992
3320			35.4582	12.0168	2.08336	11.2485	6.98787	18.7554	9.87099	5.4651	33.616	74.8416	9.37587	2.30895	0	18.2663	33.1085	8.85684	5.63002	5.88129	1.61835	1.24451	19.0043	7.06435	5.46619	2.50762	10.9005	6.509	2.88604	12.0051	0.517116	2.07268	2.53504	3.45102	7.376	0.021538	2.41283	3.79476	5.12341	9.15108	4.74972	9.57355	4.17098	10.4424	0.482302	33.2734	6.18409	9.86888	15.5345
3330			35.698	8.69339	0.740757	8.62175	3.42569	16.0855	8.79685	10.5046	14.993	69.0323	38.0916	2.70375	0	15.5989	59.1687	6.96495	5.73984	12.2756	1.02892	1.08217	1.37095	15.1297	6.43896	37.3726	0.0837688	26.8404	0.175076	0.115176	32.4023	1.8952	23.7646	5.25806	3.36993	0	27.9533	0.250742	7.26098	0.442112	6.20406	16.6224	1.65894	17.2295	0	10.4882	4.12561	4.3125	10.0447
3340			36.0809	8.78648	0.1097	10.3148	5.71076	15.1847	11.2837	3.80684	9.67041	70.401	38.5653	3.85653	8.05727	15.0688	36.4157	11.4429	4.66957	11.7732	0.0691502	13.5497	3.66114	6.30637	3.91051	2.10003	0	2.47714	0.19398	6.62346	38.0384	27.575	14.1179	7.39343	22.6557	7.63881	12.5969	52.2543	5.93786	13.9302	8.93958	35.0183		12.4668	0.866651	14.3593	1.53088	6.86629	9.52289
3350			43.893	45.8481	7.15972	5.18293	7.99364	18.8076	9.03695	10.1931	11.9622	66.1752	17.7366	6.01137	8.99961	9.47175	12.3702	6.14094	21.0817	7.39382	4.06554	9.34635	4.16262	10.8043	2.73415	1.38305	7.78166	2.20817	0	13.7056	5.95478	52.6069	0.0648434	14.1547	4.09259	12.2008	7.35568	68.5677	34.5906	11.6096	0.245544	7.4446		19.7179	6.38246	15.2706	2.37826	18.7804	9.22813
3360			46.1303	57.8107	8.39928	7.38196	4.15155	22.9626	3.50225	3.72987	8.96266	59.8194	50.388	6.47141	20.4633	6.27968	70.7311	12.4176	11.5412	41.4985	5.44884	10.1909	7.77136	9.77553	22.6887	10.0858	0.426086	9.92746	0.517237	13.9327	10.413	5.95564	11.1674	5.13924	10.8747	14.1422	26.3921	39.3069	19.1697	35.3207		11.7472		17.8929	5.94503	7.57495	10.9684	18.9717	12.9934
3370			18.1475	17.0201	8.21471	12.8581	1.77546	20.5408	3.04269	9.7589	6.46477	14.4366	17.1285	7.20417	18.6513	0	48.349	10.7017	4.96562	1.23485	27.3767	7.94249	4.7671	4.06137	10.0108	1.76529	0.177948	14.0158	0.452588	7.59541	15.3221	5.71582	13.9491	7.44896	5.22707	30.3544	29.2695	28.9637	2.11636	15.3814	12.8415	7.43602	5.02542	12.8306	12.4728	4.72439	3.46776	14.963	13.4193
3380			12.2895	15.6015	2.07002	8.94902	13.4274	27.3784	10.8484	11.5129	11.2706	30.1376	21.5318	4.10904	5.70142	12.3025	34.5027	6.60935	6.3177	0	0.0437122	9.00168	3.8856	4.99289	5.06972	1.87755	0	7.47163	0.343066	1.31267	29.7105	9.73996	13.1879	8.88207	28.7985	2.53843	28.7533	50.1532	19.2888	6.8696	0.0338695	6.63842	2.60427	18.1902	2.59151	12.0174	7.1908	7.04765	15.6816
3390			13.5778	6.79183	0.0415071	8.79493	19.587	21.6247	19.7973	8.71701	9.69705	33.0529	46.9341	1.24988	0.74582	30.1686	1.45896	11.4945	12.0805	36.802	5.89817	9.87015	18.5495	0.859149	15.5422	28.8697	4.75168	1.68278	0	9.35033	15.9154	9.26774	15.0806	3.75286	11.611	17.2563	17.7413	15.228	0.361918	2.87379	0	14.5204	4.66071	15.1477	9.89522	10.8655	1.44341	10.334	12.5411
3400			39.0744	14.7639	0.0239553	9.14367	8.60613	27.9799	8.21189	10.5436	38.7586	10.8389	22.0706	5.26493	15.7735	27.9366	22.2283	0.824121	8.53738	0.624524	1.08382	9.60879	16.0222	9.85751	5.9697	21.0161	45.4891	20.8647	0.209941	20.0545	0	13.6331	9.16902	2.14645	16.9332	27.8857	30.413	6.10298	4.86176	0.0838733	13.8476	11.3226	1.0534	11.536	4.072	15.5031	2.85628	6.91459	8.87781
3410			49.8986	9.98917	0.937694	7.69625	4.51961	22.5107	8.87551	9.86359	51.2282	19.9992	17.321	4.41316	8.70033	15.7158	0.857073	13.2056	6.77754	3.12543	39.4077	29.4818	1.46905	16.2201	0.894552	0.236076	21.5066	0.437177	2.32129	11.6811	7.32898	13.779	18.5829	0.287967	26.5313	2.07357	4.62052	45.9745	23.1181	3.55498	0.729284	10.3512	11.2821	12.0585	2.35541	3.66338	5.32632	0.553653	10.4845
3420			18.8989	13.4256	0.663868	6.70297	13.6371	15.5831	14.4712	11.9853	17.1462	59.1657	31.9483	1.06449	13.789	21.3908		4.57498	12.0857	1.53523	1.29426	11.3496	1.65018	8.51691	1.2008	0	0	0.576363	0.0654254	5.91343	1.08676	8.43278	10.794	4.47167	15.3039	0.435675	16.5511	11.0676	21.6823	7.3482	0.021421	9.3976	4.38906	16.3497	8.85365	14.5262	4.46004	3.28833	12.6289
3430			53.5957	20.2157	2.37703	9.48248	8.36992	23.4847	12.7005	20.2628	24.0565	68.2799	62.6992	5.74236		13.1873		17.5911	1.63685	1.10525	0.689235	9.78809	10.3953	25.069	1.80241	0.411152	3.7107	16.0472	0.0436142	5.69964	18.8868	30.9116	11.8206	8.63589	4.476	20.7418	37.1078	31.4358	26.6593	16.9099	0.0206642	9.38561	3.45822	9.59117	17.3485	11.7001	7.54422	16.7704	17.5321
3440			32.8715	30.6832	1.91222	16.5121	3.5343	28.5406	7.49657	9.83619	13.0732	73.4706	61.7141	2.47963		2.83017		17.1065	18.1871	0	1.97209	5.61399	8.29513	17.9621	1.06136	40.3912	1.37705	6.951	0.213632	10.9588	1.33208	23.3037	37.6619	4.03555	9.25406	10.5538	21.7808	4.60781	1.26134	17.937	12.0967	13.0213	12.2705	14.9046	6.62676	10.5117	6.44262	17.2983	6.8452
3450			49.7762	26.8511	0.803564	6.18969	5.68591	17.7001	9.15835	6.8082	9.33371	72.1065	73.9024	13.2418	2.08313	17.8789	26.2374	30.1475	10.7114	18.5149	53.7276	23.8462	4.00632	17.1772	20.3946	1.60079	8.25062	0.844185	0.633828	16.6813	6.88405	22.031	9.6066	3.14812	10.4494	60.8831	10.1931	38.9375	8.27198	9.19299	9.64827	4.88039	3.67649	19.4555	0.0579277	17.2232	0.978234	9.96092	21.3595
3460			36.1762	16.6907	0.17226	9.99909	24.8454	22.2167	5.81408	11.4881	8.59844	83.5461	13.738	2.63648	2.69221	8.09454	49.4136	3.59488	12.0325	0.0533074	9.28222	21.7528	3.2931	18.8904	7.18345	0.0215395	0	7.15491	4.76255	7.49054	3.95246	12.0382	5.83011	9.45404	10.6569	7.69276	27.7467	55.9898	30.4859	6.04062	31.2191	9.09897	4.91008	25.6252	2.49823	10.427	3.17871	7.05377	8.99204
3470			36.9346	22.3035	7.2604	15.4035	13.3549	20.8439	6.54331	15.6657	10.3689	82.5979	18.4398	4.64528	2.61844	13.0333	9.81594	2.06705	8.18351	1.62383	6.80569	7.58533	3.29105	14.4007	2.79386	0	2.82933	3.8025	29.9985	7.05659	5.43274	13.6964	8.11048	10.8822	2.55632	12.08	13.2912	14.6713	74.3906	14.2333	13.2088	13.9505	6.29216	19.1173	3.32305	18.5298	6.84098	10.179	7.48804
3480			40.235	13.334	4.84422	14.5452	10.5909	17.2701	21.3596	15.4522	11.8	71.3465	60.1296	7.21003	4.24089	2.13552	33.8731	8.10553	15.4519	0	0.022846	4.99749	4.49981	2.02225	7.48713	0	7.81913	2.29134	31.6627	14.7528	10.4486	7.4451	4.17986	1.06178	4.04545	31.3741	39.3118	18.8897	11.0399	37.1595	2.70512	14.2417	3.11504	16.4075	0.143896	6.20092	2.31591	11.9555	9.80183
3490			9.34621	16.7004	4.7901	10.3708	4.69644	19.0873	6.00589	11.4476	37.7803	83.1867	47.6861	8.05723	2.28554	18.0058	20.6411	8.28034	20.9484	0.0215395	0.917826	6.44778	1.52196	2.99251	5.9665	7.21869	18.1794	14.5147	18.7673	2.44734	0	17.6935	9.98674	9.93902	26.8998	6.74891	27.4039	29.1514	0.335936	8.74832	0	8.1987	1.42297	20.2543	1.85411	16.1061	6.02511	27.2607	9.48741
3500			17.8978	12.9504	3.88448	9.02453	1.83121	20.5774	5.37557	25.7821	27.0232	78.0028	60.8212	10.7014	0	9.83687	49.7819	7.27109	12.4016	49.1714	1.82261	17.4658	5.45488	21.3451	13.0763	1.47114	71.9929	3.07965	21.6925	4.45929	12.3242	53.2111	8.69981	4.87391	16.8213	13.5475	21.2622	74.5216	23.1995	19.4475	0.200136	6.68322	0.503038	11.3658	5.61144	18.1902	12.0086	11.9386	10.6263
3510			15.67	11.9926	1.74354	8.21684	4.18354	21.7533	6.85268	5.03852	29.5323	77.4165	64.7366	2.82172	14.9125	15.9284	13.2533	8.97683	1.26875	0.342694	0.0274575	5.04842	6.32808	25.5363	3.33815	0.448174	14.5972	16.3784	5.69782	2.59764	11.922	15.9611	4.40357	4.61033	2.71303	6.4877	25.6659	22.1881	40.4524	5.47457	3.74601	5.95467	6.11993	22.2691	1.62769	13.5274	6.51759	11.0247	19.855
3520			9.50487	22.1271	1.11926	5.94147	8.83794	25.6852	7.2043	10.3567	21.9059	73.3102	88.1919	12.1746	5.98808	6.0311	46.7367	5.51412	12.2573	20.4667	31.0929	7.99585	11.6234	3.3647	9.12644	15.8363	0	1.30881	3.21841	6.101	0	3.70851	5.37273	8.52687	8.14658	7.77881	8.24906	43.8626	65.6326	6.38129	3.35744	4.89307	0	18.8208	0	21.2143	3.06061	14.7756	9.81372
3530			15.5788	17.1002	0.935282	12.6508	2.8581	22.7157	9.6909	15.2623	61.9042	82.4261	80.3752	3.15028	5.68403	10.6493	21.8356	2.01497	13.7498	8.52607	35.2331	6.02687	35.8518	12.0534	0.122676	0.279216	0	7.301	9.30144	4.45215	0	8.86913	11.3215	4.19945	3.2025	8.92332	15.3361	5.96091	2.57944	6.63471	0	6.40305	3.6117	27.2468	0.273155	20.513	6.82663	11.7035	26.2432
3540			15.5341	19.3864	14.5152	6.41321	5.99489	22.4008	7.13153	7.01056	12.7619	85.2885	80.6153	11.53	4.10612	8.94491	20.539	12.3621	13.1665	0.243691	1.23367	16.2345	0.065925	7.78181	1.12317	0.428225	2.00117	3.63805	2.91049	6.86482	16.4472	6.70982	7.16815	1.66471	8.56988	0.121846	44.0348	46.987	28.0839	9.0322	0.0239494	3.74735	2.44336	14.5272	0	6.657	7.49079	10.5172	15.1601
3550			19.4353	22.0159	35.8358	8.79448	6.59618	20.4219	5.05705	7.30784	41.0856	82.5599	82.8521	3.38879	2.33938	10.1465	19.8998	3.99879	8.25552	3.93279	7.75934	17.8008	3.19567	9.73877	5.93461	0.547391	4.90059	0.49838	2.8927	4.84319	21.4116	15.0614	4.17359	9.73941	5.61299	28.1703	19.245	5.67765	29.5927	18.7261	6.78428	6.82169	5.79854	16.5318	0	20.0423	5.12455	9.98736	11.8799
3560			16.6481	47.4161	83.9563	5.88746	5.6259	11.0957	11.7967	7.19767	44.1538	69.3947	73.5256	11.1608	0	12.6859	33.2287	1.66791	5.56907	33.1485	13.9479	14.5821	3.38673	12.5878	25.789	0.245932	0	3.15338	6.72241	0.912575	0	52.0752	2.52805	11.0427	7.88991	1.98742	4.12127	32.4718	55.1899	25.1083	0	10.3891	6.21656	14.4115	0.204422	17.623	5.94624	7.96695	11.3563
3570			14.7108	68.5773	67.4578	7.94172	3.59455	25.6766	5.61812	11.7417	13.5211	73.9537	48.9348	8.08671	14.1952	7.59287	7.57916	10.3194	7.24277	0.0443855	23.8396	6.13602	1.24897	5.85987	10.6931	0.57946	25.4218	11.1971	4.06113	1.78064	7.35808	7.34886	7.29852	19.1042	4.50735	16.5043	23.1344	16.1649	5.60815	16.0666	0.169422	13.1095	0	24.1094	9.31023	15.615	7.22025	12.1955	14.9021
3580			22.7112	65.9637	2.29734	7.09792	5.34378	32.1723	9.02199	9.79753	54.254	76.2934	62.3189	2.96219	0	10.9153	33.23	8.95631	8.09466	32.2024	42.7927	7.90969	0.781594	8.33748	28.8642	6.5077	52.0444	0.540046	7.09102	11.8186	6.2717	23.3432	5.12047	8.78937	3.98833	12.1526	16.9223	27.9548	12.9645	3.94197	32.8601	19.3182	19.1414	12.2276	2.13343	4.71394	8.75715	6.13932	15.9147
3590			14.8419	79.1971	0.813098	7.365	2.76868	29.8705	8.98578	8.58003	23.2262	64.5082	66.5537	4.98914	0	3.84886	22.0656	5.03928	8.98529	0.0921383	31.9814	14.7641	3.09624	10.8933	6.29431	5.95325	0.45619	1.16018	8.09022	6.82686	8.97442	23.0573	7.68992	7.07471	9.03247	19.8985	20.9345	26.5482	15.836	11.1357	4.8691	17.4634	9.17814	19.2677	0	13.4746	4.05285	6.60345	10.0137
3600			43.7667	73.3879	6.98429	7.59325	3.88782	24.4514	13.1727	7.15311	49.3887	76.569	72.9402	5.90484	7.2236	0	19.2799	11.3019	16.2333	9.97204	21.5414	15.8247	3.65687	6.89812	9.61637	2.88388	4.70986	8.86241	8.15324	0	0.0464386	15.971	4.74622	7.13688	11.4771	12.9858	24.4262	4.15209	15.687	7.45701	0	20.6835	0	13.5901	0.0781926	14.3157	1.45056	6.02698	11.635
3610			33.2701	84.0939	5.53163	13.0041	5.82144	17.1026	5.56297	8.31877	17.3398	75.3687	31.4997	3.9323	1.8234	6.39487	19.7062	3.34097	18.6859	43.8388	0.179482	27.7442	7.99917	13.6554	4.29709	0.587831	1.04163	4.55302	4.19692	4.50146	6.01147	10.4131	6.01043	18.2882	8.84533	4.38094	9.54369	45.9987	16.4678	24.1284	0.244546	9.66236	2.07138	13.9148	3.73698	15.0743	5.40304	21.205	5.29621
3620			41.8391	74.9795	1.2529	5.60176	6.93498	18.8665	5.64349	11.6543	11.5068	79.1163	74.8789	10.6867	1.41694	13.6545	18.8834	4.0544	5.51162	2.26673	0.74083	7.24117	12.0095	5.54072	10.2781	1.35769	0.936822	1.48585	7.12226	4.55548	25.3154	11.6471	8.28379	1.22207	4.07549	0.112996	18.8137	10.6151	31.7196	27.0711	0.966759	9.84733	25.6824	21.521	10.4161	11.0881	5.26111	7.28568	12.5815
3630			44.9434	76.2275	8.7022	9.95855	8.70447	15.1209	5.71272	12.2577	18.9973	92.4907	72.5267	5.884	8.72681	2.91594	18.769	7.77158	11.5585	36.7268	0	16.964	2.63775	5.89596	13.102	17.3385	38.4649	5.58107	5.42198	3.3187	0.0201897	17.2514	14.1932	3.1295	8.48769	11.4335	12.6946	31.1762	23.66	11.0023	6.57938	6.64511	0.23115	17.3171	1.32076	11.3131	5.13769	9.73824	19.032
3640			40.169	88.3199	1.54434	10.6545	8.84784	26.2195	6.32922	9.79771	44.0967	75.4982	76.7009	7.12856	10.7228	4.90996	1.31317	3.65422	3.84082	7.28988	0	8.30569	0	20.5106	7.92164	5.69644	0.141756	13.9206	2.29658	6.31774	11.0181	36.2939	3.40629	3.99411	8.26346	11.5725	12.6969	23.0375	37.1378	1.03549	14.7834	5.01308	9.39768	20.5329	0.208213	13.2936	2.89199	9.85519	20.5066
3650			34.4968	88.6883	14.5688	12.4351	28.4529	18.9984	8.59454	13.1457	10.7164	84.5669	48.0926	8.73798	3.61773	0	10.5164	14.8964	2.62858	0.363837	23.9492	14.405	0.290304	2.38271	17.1506	1.17596	0	1.21624	7.06504	0.898188	0.0222533	10.7686	8.34174	3.78678	2.75136	6.44534	24.7202	13.7216	14.7609	19.3496	5.8721	5.77272	2.98942	26.9346	5.6651	15.709	5.20081	5.03789	7.35508
3660			28.1205	90.0139	1.85682	10.3336	10.7549	17.0997	8.01862	7.01882	8.59438	79.1625	45.6726	2.04077	0.149871	14.9312	18.2492	10.4565	4.82224	2.09968	21.614	48.8925	25.2063	19.0501	10.4133	8.08285	0	1.94872	5.49435	14.8262	0.155259	11.1065	4.37799	4.95113	14.0375	12.2493	18.4572	43.6605	55.1319	9.80729	0.0908815	5.65063	9.10833	19.1247	3.46996	6.73163	10.7822	3.60859	12.6293
3670			21.6702	96.6607	2.783	5.15612	3.20204	26.5717	15.0687	6.97549	16.1422	81.6165	27.7971	4.72808	11.1693	0.712526	47.5422	3.36832	6.42231	1.30387	6.20102	13.5351	11.0991	1.17342	5.68061	14.0986	0.158616	7.6066	5.42652	7.46131	1.95241	33.2748	6.50915	7.286	3.98196	9.33985	20.8376	19.9795	3.34517	2.30439	0.0378673	4.32562	4.39148	19.9881	0.0227574	8.13452	3.83925	10.1526	8.95949
3680			11.3952	51.4733	18.6148	8.98813	3.86741	23.1719	14.9579	4.23932	32.2416	66.5853	41.3524	5.49521	0.46018	4.80236	19.2223	12.7508	8.48505	22.5225	3.94662	30.657	0.136669	3.27755	15.3779	0.698948	0.384184	5.86497	13.6885	14.7235	0	7.4723	11.0029	11.735	3.48833	6.23229	20.6487	4.05619	41.9794	2.50638	0.606291	7.26862	4.03767	17.5755	1.16333	12.8599	3.63959	7.57514	13.1788
3690			13.7796	29.9802	25.9825	6.96343	3.66538	21.1758	9.98444	0.57293	17.7815	22.3164	43.9409	7.6993	2.77508	8.29324	35.7337	3.13236	5.20295	1.85406	1.17328	32.214	5.08181	12.678	2.91512	0	21.9304	0.465641	4.16753	6.4903	10.2141	14.2759	8.87593	11.0968	14.0495	13.4113	25.4842	77.9498	70.7346	3.7222	0.0302938	8.49146	4.33882	14.5376	1.18883	4.4304	5.91494	4.19013	7.32067
3700			15.2336	35.712	18.988	9.79443	3.7701	19.6939	9.15909	6.93312	18.1207	13.792	27.7114	11.4768	0	5.4575	25.9998	8.50261	3.08297	26.2267	0.939752	1.17681	3.29715	0.277418	1.22131	6.26533	58.7653	0.95502	2.30302	8.58157	2.08233	10.6863	10.7026	7.25801	7.20935	10.9787	20.7654	45.0209	8.64969	2.32962	0	9.75829	0.93371	21.7447	5.21977	10.8363	5.08937	6.95663	10.8506
3710			10.5059	20.4858	3.75094	13.8389	5.9924	14.6474	9.49769	2.25764	27.7831	9.16822	24.0411	4.279	8.95261	15.8205	57.6059	1.3373	8.65928	9.76066	0.973931	2.93989	1.09442	27.7539	14.3332	3.17948	13.785	4.26472	0.438576	6.20835	14.8143	21.467	48.0363	6.01337	10.3241	17.1155	12.7086	7.97574	19.634	5.51251	9.66754	9.26824	4.64022	18.2383	2.38829	8.18182	5.30169	7.438	10.9134
3720			15.8851	76.8051	3.93006	10.5511	15.1555	18.7174	11.6362	7.53963	4.43212	13.7132	67.1807	2.36766	7.38584	2.85395	26.0795	11.7464	2.28657	0.130453	32.9248	11.0741	1.9704	8.77619	7.15667	3.67186	0	6.45834	9.98957	6.19194	16.0508	14.2825	19.7571	5.40941	6.36181	5.46196	23.8639	30.3232	16.7797	3.87064	0.648805	5.80748	5.11549	13.0906	2.99572	12.5339	1.34527	10.044	18.5645
3730			44.5455	68.6086	2.55238	9.18386	8.42987	12.7223	7.71954	10.2482	10.0654	4.29574	63.818	4.23327	4.36337	0	16.5063	6.51788	7.45733	20.4481	34.9691	15.3258	0.625396	10.2014	13.2454	1.46612	0.221759	1.20814	4.71725	6.2788	0	3.64375	3.59285	5.64542	9.27638	12.6845	8.28217	55.0492	46.8187	27.1273	0	26.4425	3.12087	10.9803	20.1288	14.1093	23.0116	7.77663	16.6746
3740			33.5752	94.6522	0.850067	9.39136	5.71072	14.1673	2.61721	4.756	9.99856	45.0838	20.8878	7.37086	0.91663	13.0121	16.9468	5.45181	2.43291	13.1682	0	0.125616	19.4811	3.34254	6.86619	0.545633	0	9.73675	11.8386	6.11758	0.0416118	8.19959	6.27968	13.32	3.93756	6.38847	19.662	11.2756	16.4863	6.54834	2.17981	2.34038	11.0894	21.5072	0.0739818	16.1902	13.453	5.19876	20.9913
3750			7.19309	20.6964	5.05885	7.99715	10.699	20.2392	6.94625	3.8818	9.89142	29.2415	14.1422	7.66213	0	19.4218	3.00989	25.5819	5.25378	0.224343	0.0685381	9.26307	0.218783	14.3816	4.58644	0.688152	0	4.27367	9.97256	3.8773	3.69294	13.7407	13.8293	7.81555	10.3923	6.38352	7.39947	27.567	15.124	0.620504	39.149	5.05041	0.36347	12.6181	2.5032	9.98097	7.11559	14.1498	10.2598
3760			13.3546	21.7638	16.9135	10.4764	5.7509	19.6164	7.23839	3.01656	32.5078	6.55068	16.1757	3.60214	0	1.44394	31.2544	1.15244	8.98285	11.6156	0.107932	42.8407	3.11268	4.54051	12.6128	0.674122	5.67837	8.5253	4.40433	7.33109	0	17.7768	0	6.58267	14.0154	17.1132	25.2713	67.1769	14.9816	3.48461	0	4.47158	4.23796	22.3504	0.598059	4.35392	11.62	15.3031	8.66762
3770			19.466	51.5425	11.1981	7.3204	7.98237	23.2673	5.60677	5.54086	16.6954	9.8676	49.8144	6.86612	0	7.47632	9.30283	0.553126	8.53007	2.21931	0.975455	59.8191	0.176645	7.99138	4.60055	0.653097	7.85506	0.872593	4.00567	8.28999	11.7797	6.80373	5.42282	13.2634	5.48774	9.36166	1.34767	4.92299	7.45401	1.03198	0.119109	4.5656	4.94006	11.4709	2.27791	12.6218	4.52336	17.4147	16.3935
3780			17.2734	9.09465	32.4708	6.04323	10.0615	27.7113	7.27155	3.45997	11.0618	58.261	43.1493	3.31656	24.5929	19.4291	24.6923	10.0246	6.83713	17.9662	28.6228	0.5735	0	5.58355	11.9424	0.404372	1.61787	6.25633	0	3.38807	1.90789	10.9276	11.7486	5.64123	5.22513	10.9185	16.4029	8.75822	1.77496	23.2957	0	3.35293	5.4059	17.6431	8.21073	4.14817	6.4091	8.08998	12.9197
3790			7.61251	10.5884	30.2216	7.87642	7.25326	14.1995	5.58183	0	15.0722	86.2706	11.1401	4.92726	0.3803	0	13.6763	41.0017	12.3239	15.0168	37.9911	1.14227	15.689	0.913506	3.06972	0.286075	5.9748	3.66268	0.795685	16.4944	4.35248	9.67457	9.32358	5.91678	13.4732	16.4861	3.28375	24.7249	28.0953	13.9464	0	3.19346	7.10405	14.622	2.75523	4.67949	4.45049	7.8554	4.08002
3800			48.7267	16.9772	7.94042	10.5979	8.79624	16.7523	33.5934	1.99447	4.34382	82.5757	20.5278	2.12417	5.23985	8.85569	17.28	1.35804	8.07482	12.1895	32.6467	6.40241	9.01412	0.130588	0.976817	0.844792	6.17459	0.148981	3.41894	3.63809	4.24202	13.8014	7.51359	27.0433	0.946863	21.4442	11.6549	31.2607	61.8067	6.56769	4.90196	12.5073	3.23796	15.3229	0	5.46851	3.83309	3.93553	0.687181
3810			37.636	77.112	7.63123	4.80921	2.71754	18.3961	12.3317	6.70919	10.9413	87.0159	11.8934	2.82489	0.0304614	4.6349	20.0152	12.032	19.9874	4.34867	1.72592	5.21299	2.81109	3.10288	1.85628	3.85242	0.823777	0	10.2254	4.96897	10.3936	19.5553	18.532	1.04034	5.40524	27.1306	1.19261	5.24347	0.0692786	26.6754	0.678127	8.67643	3.98323	11.3302	0.0227204	11.5609	7.28616	18.9175	11.9929
3820			41.9724	87.1116	7.00461	10.1855	7.1724	16.8362	7.73813	3.91328	22.0833	83.0593	10.4955	1.9786	2.73796	5.9475	10.2829	3.349	4.94496	13.6674	44.4124	66.0833	0.424237	23.321	2.38424	0.716741	0.317969	9.00754	0.878106	9.00723	0.876495	8.42649	7.62687	7.83229	1.52123	7.64384	5.38564	6.70782	12.6427	40.1285	0.762574	4.19598	9.31095	8.33227	0.163899	14.5345	9.67028	2.92375	12.9777
3830			15.4068	9.22182	0.759239	8.0863	2.15875	20.5177	10.128	1.94705	4.59845	17.6768	17.7501	6.68789	0	5.20293	13.022	3.53578	8.89601	2.14583	1.25011	20.5385	18.9673	3.53257	1.72732	0.384669	5.9937	1.74835	1.57553	5.97422	8.18074	11.203	9.62336	3.57049	13.0114	11.7923	17.0538	8.33231	36.6384	28.1534	0	5.43056	1.59481	11.5364	9.03186	10.2707	12.2328	0.875309	7.00818
3840			5.93298	8.19431	3.27208	13.0387	3.2452	16.4858	5.45069	5.57501	10.8555	6.38866	17.2768	6.95476	1.37875	0	54.5158	16.985	5.6635	25.929	0.492164	6.90697	0.163518	0.579987	7.14498	0.49781	1.8374	1.44476	0	0.0304614	5.7914	10.3243	19.3999	4.72936	3.01128	11.6883	0.851179	2.03849	38.7587	0	0.216462	3.08944	1.41738	12.6157	1.29376	4.17904	3.87997	0.525862	5.89968
3850			20.0816	17.2963	3.15359	11.1739	4.21813	15.7888	13.5054	11.2604	10.5236	5.58647	8.13214	6.07145	0	0	17.1434	6.25108	9.48675	14.3803	1.97245	15.9188	0	12.6125	4.36716	11.1466	1.40098	4.27739	3.18199	12.4105	1.8926	3.27266	3.3189	5.87655	2.21708	8.77489	0.0304614	7.87271	43.7721	1.31254	0	1.72769	14.4309	14.4508	5.02923	6.63061	0.489343	0.682832	24.4252
3860			6.7107	27.9579	2.29959	8.15512	2.78353	16.1713	18.2251	3.418	12.3912	7.0133	8.21142	0.968774	0	9.91758	23.3793	7.21536	2.9308	11.3108	1.37231	20.2062	0.325385	3.74424	19.7689	0.0647426	0.814781	1.50833	8.31714	11.3346	3.36883	10.4438	16.5698	2.89299	9.58128	4.7154	10.631	2.46467	56.3048	2.24534	0	1.15748	4.78741	11.129	1.73637	13.5193	2.36942	0.393315	6.51964
3870			16.0112	12.2597	25.8398	5.68694	10.4865	17.2646	6.67042	4.54447	5.72272	19.7429	11.4333	3.4556	0	19.9988	6.01691	2.81263	5.66232	0	38.7755	0.36892	0.346204	1.75789	14.0135	1.13272	0.803169	0.357678	6.06109	8.49964	8.57777	22.9906	6.08342	4.31428	4.61301	6.97296	5.57266	27.9162	24.876	9.15172	1.08985	2.1931	3.8914	14.2989	10.7661	11.0609	2.83803	5.16892	15.4012
3880			9.16567	9.25733	29.4687	12.0309	10.0801	15.4941	5.9429	4.56545	6.33097	6.52693	12.5809	6.33164	7.06205	6.4877	15.0152	9.6996	6.1577	0.447539	15.9384	2.34596	0.022846	0.79109	4.30175	0.64361	1.83718	0.207337	2.21294	5.37351	0	3.05593	3.4408	6.31082	6.54298	14.4827	6.49934	2.38074	47.9976	2.01415	0.423589	0.60181	10.3334	11.3569	1.40521	2.33102	0.432399	1.62707	10.2389
3890			18.4333	5.74035	22.6196	6.30093	5.15034	11.3087	7.18502	3.74595	8.6204	6.43945	13.4156	3.76312	0.312464	9.63765	3.58468	6.65307	1.55685	4.18506	1.10706	20.625	0	1.17976	10.7969	1.36533	2.10072	0.264987	0	0	0	9.69701	0.555872	3.41599	2.45488	18.2609	2.58658	9.80669	10.9453	4.34163	0	1.0017	0.573965	8.12159	0	11.9197	8.36186	4.57029	13.2365
3900			16.2912	12.6318	32.5118	8.96008	4.69218	14.0413	7.22755	12.8454	5.89857	5.58195	13.5102	3.62386	0.0416113	5.03236	14.4726	0.0201197	1.82885	5.80257	3.67979	27.6938	5.85974	7.64788	7.90059	1.30404	0.0304614	0.210543	0.0215395	3.54387	28.0628	16.9168	0.0215395	5.953	9.19462	9.5658	1.29147	3.25335	15.8493	2.2096	2.96176	2.76065	0.28636	13.5352	2.37574	9.89162	9.32352	9.26631	6.42078
3910			12.1669	6.82428	19.2942	9.81725	3.74487	9.961	10.0646	9.89159	7.65479	5.45142	7.6867	2.10531	0.642667	0.708398	5.7814	0	12.6409	0.0212307	7.3959	13.5153	12.0663	6.36754	0.0313989	1.26338	0.203904	0.122025	0.874458	7.32494	3.41879	8.65766	5.40147	5.86051	5.39449	13.7119	18.8605	8.48909	52.7632	6.2758	8.80703	0.852311	0.0700788	11.6777	34.3641	11.4298	1.38871	2.03272	16.9963
3920			10.104	34.9809	3.64838	8.87184	11.0307	3.4225	7.58364	0.479484	7.89152	12.7369	10.1308	3.42527	0.115298	7.3171	6.50032	3.48079	6.60089	0	19.5539	10.4742	17.3285	6.63518	0	0.757914	3.03618	8.85649	0.824628	10.4066	6.06217	17.2049	4.43982	8.33028	0.211319	33.9769	0.626287	10.0585	62.6758	1.11858	11.088	0.657578	4.07964	8.51222	5.05279	0.734492	1.52098	3.35341	11.0703
3930			14.8506	74.4333	10.6343	10.547	0.909168	9.28672	8.99157	0.656481	11.5927	5.62177	12.9927	1.16884	1.5849	15.4782	6.57888	13.1871	1.15072	0.0609228	16.8211	10.779	0	3.82195	0	9.73716	2.93372	5.95079	0	8.71263	5.27706	14.553	31.5522	3.02882	8.49793	8.99218	22.1957	23.3347	6.07735	7.65139	39.8614	6.53136	7.96647	12.4105	1.5192	16.2049	0.0235806	10.1088	11.0365
3940			10.1192	76.701	5.33434	10.1367	13.9258	9.49043	10.424	7.25725	9.48935	5.07847	11.2847	2.48284	9.69359	0	14.8205	2.7194	2.89439	0	8.03225	2.81789	0.225038	2.9853	0.0533074	7.99235	1.06515	0.639587	0	2.33685	4.98237	30.32	0.0456921	10.0113	5.8242	8.0704	23.8128	19.2442	14.3137	6.40507	11.866	0.938991	0	13.9483	7.95946	0.0395238	0.126121	2.31062	11.5091
3950			8.1606	18.1861	10.1017	4.64009	5.00834	16.3285	3.35769	4.85662	8.71466	4.26794	21.4611	5.46842	8.45885	0.0533074	17.9227	3.77159	5.59307	0.506395	15.214	0.64946	0	4.36265	0	0	1.5143	0.216396	0	0.342923	8.17691	6.60031	5.31658	3.62353	3.28939	23.2281	2.38233	5.56279	5.49173	1.16337	0.021421	4.05075	2.35656	5.69991	13.752	7.16927	0.383175	1.97645	7.89945
3960			30.3192	8.12678	5.69746	9.62518	2.92555	12.3256	1.89526	1.44994	13.7639	20.9811	8.3605	1.29593	1.05923	0	1.35754	2.34982	1.47825	0.105129	35.2991	5.04046	3.38535	0.575395	0.022846	0	0.219449	2.32405	2.06609	6.95419	2.33703	11.3262	2.10338	15.3231	2.13635	7.07546	0.080765	13.3164	9.07058	8.8518	7.17582	5.02735	4.0038	14.4127	0	11.8669	0	1.95387	6.61167
3970			35.09	5.86568	3.23326	6.95545	10.4797	13.4859	3.07935	0.464939	9.02107	5.818	5.27484	3.8372	4.00263	0	0	1.29563	10.9368	0.022846	1.69964	13.3235	15.6311	7.99694	0.184004	0	1.12868	0.410419	0.335566	0.808414	1.09084	14.7574	1.15464	13.7218	8.98329	4.25938	12.2343	3.45562	19.0757	4.11972	2.78327	13.9169	4.86994	16.678	0.189336	7.83979	0.021421	2.48518	11.2401
3980			34.6008	12.7823	0.231066	7.18776	5.52298	9.85941	11.1791	2.02748	4.30793	9.71603	2.57432	1.61803	9.23556	11.8212	29.4909	6.5443	5.31773	0	0.0340569	11.7367	0	1.68813	0.200802	0	1.13202	0.392452	1.72323	9.02717	5.68216	8.92317	2.36594	7.31695	2.68518	13.7151	2.7885	0.0837688	11.7609	1.15673	0	7.50632	4.99318	15.1813	0.113602	8.00987	0.0769968	4.98175	9.86674
3990			12.1149	7.80148	5.39884	7.05969	5.2844	0.943616	7.11149	3.60569	6.30132	10.1409	9.02487	0.580312	3.81059	1.48437	16.5542	9.6617	3.58903	0	5.61212	6.78061	0.437306	8.25361	0	0	0	0.0641453	0.219635	9.64573	3.78167	8.79026	1.64108	10.9582	1.66196	7.87689	12.9594	0.0215395	0.643046	0.124326	0.110042	2.11328	1.15267	2.91914	0	6.90812	0	12.8466	11.4435
4000			5.42693	13.8866	3.06355	10.9812	1.97227	13.8797	6.50681	3.47054	12.0272	3.1786	13.2941	1.89739	13.6265	7.14681	23.1914	3.42633	3.30281	0.022846	3.87834	6.95131	23.0771	3.02871	15.3481	2.59219	0	0.477779	0	6.73409	3.4681	6.61904	2.0186	6.5409	0.366928	11.1076	0	0.409262	1.58634	21.0716	5.58634	7.36975	1.03957	11.6688	0.456569	13.13	0	1.12544	8.76182
4010			14.4386	65.7614	4.85725	7.64227	8.28468	9.18356	7.61796	1.3882	6.93493	6.10885	11.8248	1.33745	7.1875	0	15.7098	6.87623	4.63374	6.84745	1.96165	6.96553	0.183233	1.00235	0.022846	3.92207	0	0.0419174	0	0.0694756	0	8.42605	10.1377	9.60671	0.452958	10.3738	1.58763	0.800112	0.270437	9.68916	5.25788	1.90576	3.83996	19.2295	0.209858	5.49489	0.0466698	5.45848	8.69561
4020			7.04977	59.8592	5.63217	7.93005	6.00929	12.0732	5.84004	5.85684	8.80893	6.69742	8.35836	2.53492	0	0.73712	9.46117	4.04488	5.14927	18.8256	5.2006	0.796808	0.502702	1.22764	0	3.64945	0.452756	16.1777	0.281688	2.21689	6.47784	2.70798	6.44015	13.0037	0.141904	6.70747	10.7814	25.1434	15.2989	0.923344	8.0562	16.9255	15.6623	10.0027	0	17.4477	0	1.62483	18.3941
4030			15.5601	1.31899	2.18027	5.35433	9.67971	11.7712	8.73205	6.46144	14.1301	3.24659	13.0261	2.7155	0	3.44298	4.99041	6.24407	7.6069	0.208544	6.95132	2.42763	4.16511	4.01199	0.0545432	0.817506	2.38167	12.3973	1.20848	3.84553	0.283269	10.6685	0.65529	1.26439	2.33848	5.47244	0.0769909	7.73526	10.3111	3.84274	0.549095	9.16926	0.468682	10.9345	0.209971	2.17087	0	2.34366	8.41009
4040			8.94046	18.3284	2.79901	6.882	4.08305	14.6801	3.9094	5.86534	9.87708	4.53174	7.40145	0.0408537	0.0304614	3.94835	31.6894	3.25174	8.73481	0.364672	0.907178	20.7782	0.0456213	0	0	0.387897	7.91577	2.6784	0.742032	14.3599	0.218393	5.32919	0.844662	2.64745	6.01663	12.9464	0	1.70841	2.29754	0	0.325863	9.05137	9.22253	6.81049	4.93807	15.1838	0	9.82522	12.8486
4050			12.6047	62.5589	89.7516	6.57735	26.8914	13.6337	3.04203	1.76991	10.3768	9.66129	7.93404	13.9488	1.01249	2.35395	4.0501	6.04155	9.83822	2.72491	5.49086	9.96087	0	0.442557	0	4.0618	1.82791	1.75165	0.129918	3.40926	0.247086	6.77455	1.50573	3.51933	2.91791	27.5868	0.022846	4.4546	0.743171	0	0	6.47662	2.14918	11.9603	5.20933	12.6454	0.166043	1.72489	16.3261
4060			4.29438	74.5803	138.594	5.65265	29.4464	20.0793	10.3395	4.67187	12.7753	2.69827	12.9114	3.08493	0	1.16632	3.37646	5.27923	2.47349	3.30714	4.88806	5.99672	0	3.44126	0	3.38725	0.211454	2.89268	0	8.35015	3.45484	6.88136	7.9182	4.73946	2.54433	2.64288	13.7713	36.6485	14.1903	0	0	0.021421	8.02341	8.62647	3.44044	18.3046	0	3.15873	4.78556
4070			8.37857	21.6488	22.362	9.83452	32.7771	15.8401	14.234	8.96229	7.84958	4.38303	9.44288	7.95741	0	2.28212	25.2589	10.7363	0.358086	17.7282	0.437326	3.70423	8.21294	4.31607	0.0380767	6.27366	5.29173	4.24698	0.330646	3.28042	14.4442	18.1411	2.77068	2.79577	6.95933	5.20957	15.3071	32.5335	11.0016	0.593188	41.7927	0.47176	8.29415	10.8299	2.98919	20.7293	0.138444	2.5171	8.6044
4080			2.13001	8.54807	10.6305	8.47011	20.8928	15.2425	1.76286	7.29681	5.392	7.14557	3.66113	2.25852	0	0	10.8171	1.0862	9.26482	1.65439	0	8.8943	3.75659	1.86178	0.889646	0	1.18059	1.07495	0	2.58957	5.07856	3.34176	0.27469	4.3961	4.6732	4.58937	0.392251	36.4732	12.5888	0.545688	12.2394	0.69171	0	8.5772	2.69921	17.4819	0.081253	2.78981	13.5819
4090			6.27857	52.1728	11.4069	5.80698	4.09843	9.34647	9.694	4.20977	5.7556	8.70958	15.1975	2.60453	0	5.86463	9.01276	7.08395	2.54288	0.58731	2.57282	2.59208	0.792402	0.205137	8.40503	0.0757141	0.858282	2.56385	8.19155	5.63821	0.0515122	5.92809	0.0520009	8.82041	9.49171	6.95912	0.691538	17.9958	12.4632	13.5295	12.4833	14.6123	0	11.7438	2.21051	9.83233	0.0378673	0.0227204	15.599
4100			9.69961	66.4186	45.0465	7.97994	4.6203	22.7428	6.1841	6.57029	9.75231	1.40222	5.51141	2.62751	0	0	1.27233	0.124113	3.00852	0	0.0874644	6.49797	0.155665	4.82595	0.321147	6.08302	5.35714	1.08134	0.787235	3.95592	0	2.74612	10.2124	3.43977	2.6286	3.99582	12.0231	26.3791	10.7503	5.39731	0.0284253	12.2865	0	12.9986	2.07792	7.47094	0	0.164374	5.60386
4110			10.7466	79.2443	141.544	11.9439	3.38293	10.6582	7.57393	3.19581	10.3699	2.52742	8.90859	6.43329	0	2.06176	5.22624	5.42146	10.8689	0.589581	0.405	0.4898	1.87817	13.0384	0.0456921	1.2388	0.820511	2.11009	0.553309	6.41877	3.88546	4.16096	2.4595	9.54279	6.60356	3.05262	12.4302	2.48219	0	2.68079	5.74128	0.502615	0.417863	13.2548	6.42991	2.51836	1.39274	2.17736	10.7221
4120			15.5779	68.5089	120.101	9.10232	2.35014	10.4691	2.42143	1.08353	4.52449	2.04791	3.92181	0.51062	0.0313989	0	2.73043	8.08726	4.47947	2.02582	0	0.216652	0.497898	7.35295	0	1.61294	1.23112	0.590886	0.190142	2.87181	3.84715	16.3718	4.60917	6.53115	6.31897	12.4445	0.304354	16.2673	0	2.64649	6.60709	2.09717	0.563483	12.483	7.00121	0	7.12873	0.981038	8.73472
4130			12.2284	20.8961	7.2974	11.8944	8.57285	8.79628	10.3696	7.60525	9.6414	1.60639	3.77409	0.127245	0	0	21.9279	7.59753	8.55454	0.274153	0.0304614	9.55275	1.01363	3.92849	0	2.72208	1.36528	7.91225	0.716722	2.69457	1.26989	2.4103	4.36542	8.23471	4.23364	5.70709	11.1404	4.50554	0	32.3134	0.492084	10.4094	1.50354	0.885816	0.143896	0.360464	0.0288008	0.450161	10.9709
4140			3.13462	10.1253	1.33664	6.04855	12.4428	12.146	5.3025	0.941664	7.90134	6.3583	6.57684	0.609985	0.107697	0	13.7178	4.59097	3.89344	0	1.81301	7.71151	0.576831	16.4257	0.022846	0	1.726	0.375334	7.58082	3.71331	1.30656	20.5852	1.03491	4.17698	0	2.37414	5.63635	0	0	5.38728	1.02551	0.456593	0	13.3572	0.296768	0.0647337	0	0	10.9736
4150			19.1206	9.98109	0.59609	5.16589	11.5541	3.92231	6.11452	6.74555	5.25574	5.35011	8.92066	1.0601	0	0	21.7505	3.55908	3.16769	0	21.2	12.8886	1.39721	0.633994	0.0538487	0	0.418769	0.0995594	0.977759	7.03342	0	7.85166	1.61955	6.14819	6.10774	8.07175	10.7644	29.5422	18.9987	18.5312	0	0.581214	0.0302938	12.9875	0	3.83747	0	0	11.0205
4160			8.41361	17.4494	1.77049	9.93986	3.25905	5.78226	13.9094	9.76035	6.62955	6.56518	6.23718	0.5008	0	0	6.92276	7.63501	6.84542	1.94966	7.54262	0.24539	2.25795	0.494341	6.26518	5.38569	0.708113	0.27178	0	0	0.0202723	4.36296	1.05353	8.1273	8.11977	9.38321	0.64	4.68734	48.5979	7.50892	0	0.188432	0.0302938	6.29797	0.243759	21.3522	0	0	15.1704
4170			9.92528	9.23273	3.92677	14.2773	9.02233	2.4197	3.1312	6.54878	8.09848	3.78544	5.85649	0.788407	0	0	8.45716	2.46638	3.04004	7.9261	32.3256	0.0240818	0	2.50162	4.45907	8.76167	2.68835	0.0635376	0.0240818	7.51091	16.1711	0.45509	1.57725	6.3707	11.5323	1.37358	7.73186	3.35266	35.1547	6.10875	0	0	0.0227204	9.4681	0.0971555	11.3201	0	0	7.78275
4180			21.3137	8.76436	3.18559	10.4408	7.17633	10.9902	4.47434	2.6616	7.29243	3.90165	6.0408	2.14186	0	0	0	4.23678	0.597943	1.11353	20.843	0.122151	1.23486	3.23216	8.6037	16.3541	0	0.308731	0.022846	3.50383	10.9595	8.2494	0.579016	6.47535	3.48182	0.278965	5.49803	0.153244	4.84241	1.75795	1.60498	0.958006	8.13764	9.56647	0	2.67857	0	0	9.47009
4190			8.39766	8.4337	1.69176	10.4003	16.9935	7.78806	3.46661	4.81599	13.798	13.2809	6.18909	0	0	0	0.0520009	2.54801	7.89578	1.25068	0.0520725	0	6.5719	3.23432	9.6584	8.35729	0	0.282454	1.57915	4.91958	6.14408	3.87432	4.7102	2.42163	0	6.0939	7.7416	0	0.253212	0	3.65058	0.0239494	4.4806	17.7264	0.0655748	19.7888	0.119726	0	8.95589
4200			6.75889	1.36872	2.4326	6.86306	15.8458	6.6582	7.09716	1.11696	7.2416	19.531	6.00988	2.84686	0	1.99813	0	6.86337	4.03639	0.711381	21.3898	8.39117	1.47315	0	10.2416	3.4103	0.939835	0.340797	1.96399	5.73514	0	4.66587	9.30179	3.83262	6.99178	19.665	4.73672	0	0.0452352	0	0.0681611	0.35936	1.12178	5.27171	4.14752	2.39934	0	0.0338695	11.9053
4210			11.5236	4.04089	0.317232	10.2724	13.1443	12.2959	12.7275	1.32983	7.91203	7.4768	6.60528	5.15091	9.22696	2.49336	40.1043	7.0424	4.31006	0.323763	42.4959	50.8379	2.99212	0	11.3819	5.0773	1.79057	0.29705	0	0	0	12.1941	3.00925	6.88438	7.16336	2.11371	3.09081	0	0	5.15389	0	0.0338695	4.45637	14.6113	0.221201	5.14717	0.886877	0	15.3955
4220			12.7767	3.38822	0	7.70248	3.21431	4.02219	7.45332	2.24779	4.72521	7.88492	4.48349	11.3158	0.0710446	0.413134	4.48252	4.67592	3.7807	0.738061	8.30535	12.0522	0	6.7025	9.39975	6.46007	6.99581	1.72133	0.503913	5.66767	9.60393	8.65857	1.70301	3.76953	8.09057	1.98819	2.86884	0.826154	38.4388	0.686803	0	0.329905	2.07979	4.95348	2.07035	3.46858	0.975128	7.55178	4.93887
4230			3.19587	9.11295	0	3.77711	1.88653	2.84295	5.72852	0.428699	4.17429	3.12991	4.91229	0.136314	0	2.63364	3.19112	1.64838	1.59297	0.314073	1.52452	8.54677	3.32686	0	7.55425	6.60927	4.84028	4.46591	0.952059	3.36803	13.1504	7.16751	0.47671	0.418854	1.86233	8.48687	1.09768	0.716422	30.7011	2.78547	0.0845371	3.56563	5.46661	5.87814	6.34786	0	0.702131	4.20992	10.0197
4240			9.98558	4.01651	0.436017	2.8029	1.96052	8.5235	10.284	3.69798	7.1601	9.41968	12.1984	3.65586	3.94814	0	20.679	13.1857	2.72897	1.23907	2.07363	3.21378	0.380527	0.175257	9.46079	5.47911	1.40851	7.64965	0.213229	1.88008	0	8.00488	5.94078	0.193049	1.70028	8.82098	19.8546	0	2.34471	5.64028	10.1458	6.85702	4.50103	5.77513	8.84333	0	0	0.295816	9.57006
4250			8.23051	11.4777	0	10.5668	4.35114	7.20149	9.37256	0.870021	6.27839	5.7889	12.4643	1.18203	4.1465	4.19126	0.879984	10.1535	3.76109	0.393503	0.491376	5.35943	0.518419	0.223405	9.24127	3.47752	2.18464	9.76834	7.1012	7.27646	0	17.5133	4.40431	1.21398	4.14251	11.1185	13.6214	0	0.830065	4.67403	12.6317	2.57463	1.47257	8.81943	8.93043	6.6788	5.15138	1.3741	15.4742
4260			7.45393	15.1841	0	6.77633	5.41564	5.15065	3.57287	5.87528	3.60352	3.09001	8.39469	0.0207808	0.839536	0	9.94463	5.119	4.23565	0.24113	17.4619	2.03178	2.53303	0.0929724	8.30227	3.61287	0.457162	0	2.19567	18.4181	0.0249453	8.31244	0.392033	4.89098	3.61568	5.77093	13.4797	17.3553	1.13701	1.17307	0	5.71266	3.50378	11.9965	24.1047	5.92595	1.28418	4.99702	7.11933
4270			8.03946	11.3653	0	5.39869	5.15786	2.54156	3.23969	5.60424	6.04827	4.96633	9.70012	0.714028	1.45137	2.31513	6.04151	3.6747	2.13738	0.627368	35.6541	0.022846	3.66733	1.25584	8.85415	3.8404	0	0	7.76979	1.34752	3.99683	8.76667	0.194777	4.10905	4.72677	1.44484	10.8995	10.5115	2.08991	5.28067	0.0287084	8.37775	0.953066	9.52911	0	1.36871	1.52423	0.934725	10.2501
4280			6.67881	8.85344	0	10.9602	1.7171	8.00446	11.3675	0.618127	2.71029	9.31313	6.94103	0.320388	0	0	0	0.972522	2.06237	0.131854	30.3066	0.582213	2.38632	2.01714	9.23614	2.83537	0.334668	0	1.52708	2.18392	9.87612	8.19593	5.44557	2.258	3.61416	0	12.2142	10.2562	5.28612	12.7368	15.0519	15.8467	2.5737	10.4124	0	11.3487	10.3983	0	8.8071
4290			8.30075	5.56968	0	3.32246	5.17528	15.0004	17.9067	0.942306	5.22189	1.38744	7.12154	3.41564	0	0	4.21639	3.91579	3.29566	1.4895	11.5781	15.1183	6.2325	0	14.1176	4.19615	3.82454	0	1.13483	9.09641	0.127338	5.9643	1.51554	0.8789	1.17736	0.0227693	11.8733	0.215916	4.92984	7.04017	0.152628	2.86322	9.19484	15.4537	0.0530142	4.51352	3.50922	0	9.52489
4300			1.62912	16.035	0	10.3696	8.06598	6.97434	2.94997	2.49341	5.3284	9.48329	7.73294	5.54867	0	0	22.8217	11.1553	0.665745	0.87195	17.2134	9.73513	5.10809	0	0	3.782	3.59599	0	0	7.76341	0	20.3129	4.5694	4.25892	3.48358	0.0380767	12.5024	0.0443855	1.34084	12.0582	0.0441414	4.98703	18.5304	11.357	0.0227204	4.57296	3.77708	0	7.62716
4310			1.76043	4.90345	3.01427	6.99858	3.34081	2.02232	2.3236	1.31646	5.20367	2.06652	7.71387	1.44334	2.33172	0	9.28366	1.83182	1.13125	1.54893	1.42461	1.35339	0.10772	0	0	5.53954	5.24805	0	0.26925	3.44743	2.05115	34.4048	2.58236	11.0176	3.75181	0	7.83368	27.418	0.0888095	2.93007	0	3.01561	0	7.2302	1.00432	0.061176	9.14765	0.151469	12.6154
4320			9.93947	11.1619	2.13995	6.82244	4.51229	15.8915	3.06948	2.8514	5.82772	1.435	10.0335	0.155124	5.61008	0	13.2461	4.91078	0.63237	1.95561	0.0456921	0.315925	1.09119	0	0.0989995	6.25516	0.339882	0	0.361845	1.07048	17.7048	1.07594	3.33232	6.12208	4.91377	0	3.91347	15.6146	0.473652	8.24376	0	4.09601	4.4736	10.3105	0	4.44268	3.37975	0	8.76586
4330			7.06487	10.0791	1.66287	4.53669	5.5817	8.31772	0.761267	2.81473	5.11952	6.34393	8.78124	2.00027	0	0	20.0929	10.2276	4.72691	2.11575	0.0481637	3.11034	0.447429	1.54047	0	7.40421	0.0274575	0	1.15296	6.49909	7.27598	19.4195	0.0254126	11.4016	0.475727	0	9.90581	14.4839	0	6.72655	0	4.01201	1.41706	16.6519	0	9.69551	17.6042	0	12.4614
4340			6.84736	5.0639	2.15806	6.7899	4.88453	8.36536	8.29412	1.69863	4.39196	14.9264	12.6599	8.71006	1.15254	0	10.116	7.46814	1.19818	1.44571	0.239814	4.44506	0.118572	3.78619	3.73867	6.11678	0.580783	0	6.84752	4.35202	1.26213	0.619507	0.888601	8.92643	3.16443	0.0244167	7.20983	11.7134	12.848	4.81892	0.073001	6.11453	8.08776	13.963	0.216903	17.4046	0	0	12.2598
4350			8.23347	9.33361	2.19791	6.58025	26.1107	2.62201	3.77647	4.85375	12.5443	10.5073	5.2476	1.14874	0	3.25772	7.03455	2.07934	1.46213	2.48915	0.497764	3.45692	0.341101	0.42939	6.15527	6.73415	0.765143	0	2.47242	0.656929	0.241342	6.00777	1.46174	0	2.17975	0.182768	1.70232	24.5524	2.45961	6.78596	0.0786516	12.8811	8.84744	18.7781	0	0.847793	0	0	15.4285
			8.30175	7.18264	3.87609	9.66672	11.5781	13.0065	6.34106	4.25118	6.023	3.32506	6.0153	2.54482	0	0	0.95357	2.98853	1.94782	1.88533	0.0304614	0.366804	1.75215	0	0.247503	7.55329	6.82815	0	0	0	0.556419	2.7384	7.83532	0	6.84386	0.0533074	16.7702	5.54848	0	7.88488	0	9.12666	1.29344	11.7763	0.0605877	8.24434	0.811008	0	13.3809
			2.4855	8.89422	3.69003	7.60559	4.20004	18.604	6.89011	0.408334	6.57621	5.79278	6.42648	0.810346	0	1.12544	5.35683	12.9875	15.4518	0.726275	1.93685	7.58631	0.238162	0	0	7.57106	3.24101	1.92817	0	0	18.2677	4.96514	0.303642	0	8.78972	0	5.13504	7.76934	0	3.20985	2.93532	6.05565	3.36464	8.98663	0	6.0993	3.69056	0	9.00434
			13.688	7.21951	2.97638	7.3156	5.27645	12.9925	8.27825	2.86597	8.21529	5.93847	4.00996	0.802795	0	0	0.306671	3.87665	2.29799	2.89628	0	2.06609	1.10133	0	0.594627	7.77336	1.23928	4.11562	0	0	2.90496	34.5254	6.74781	4.26262	2.58367	0.0304614	7.36617	6.94893	0	2.83783	0	6.27571	0	1.04964	0.228347	6.12631	6.45254	0	17.2738
			10.3223	7.20936	0.914649	10.7387	13.5781	4.77271	10.0436	2.25938	2.41557	1.12808	6.50481	0.394967	0	0	0.643667	6.24772	1.5013	3.43813	0	6.3636	1.06338	0	0	8.64973	2.06724	4.5092	0	3.12537	0.27526	2.01761	1.27288	2.78503	3.17176	0.0304614	12.0978	2.64005	0	8.18518	0.9482	5.98586	0.127207	10.1127	0.292566	0.186808	4.40486	0	7.94603
			13.5127	10.2302	8.80772	3.88329	18.0032	10.7244	4.93388	3.45227	4.09571	3.16077	6.61896	3.75299	0	0.419986	0.378994	5.57236	1.64514	0.360661	0.0658482	0.0304614	0	0	0	8.4999	1.99039	0.954049	0	0.615196	1.22623	3.49053	2.95866	0.200857	2.04949	0.197741	5.77699	6.22429	0	4.30457	0	3.68984	0	0.635581	0.0227204	0	5.77768	0	8.72882
			5.97001	6.89317	6.22895	10.1877	10.1193	9.84839	6.69857	2.49871	12.6292	10.4903	8.24148	2.314	0	0.0215395	35.3279	12.3375	3.76253	0.251724	0.422292	1.80397	0	0.0837688	0	6.64625	3.6678	0	0.497209	3.04429	18.2443	16.8301	1.69363	0.300166	5.70509	0.153255	12.8895	0.733657	0.487064	1.83675	0	4.21511	0.758765	13.0519	0.251313	0	1.45237	4.54531	8.73162
			4.21407	7.39415	5.06173	2.95763	2.56657	8.69335	11.7367	3.97406	22.1876	7.05904	5.4106	2.22314	0	0	3.82608	9.8522	1.1362	0.0215395	0.398436	0	0.190959	0	0	5.32702	3.202	0	0.0541725	8.84058	3.12687	3.49494	5.87875	10.741	0.0609228	0	3.88321	6.78483	12.3222	8.32478	0	2.01042	0	4.09036	1.23886	0	0.450694	2.55445	15.2581
			10.3089	14.1021	5.26946	8.61068	1.83953	15.7076	5.27014	4.64077	9.14449	9.23708	8.60732	1.28697	0	0	5.18726	10.0444	4.51056	1.60054	0.0215395	11.0316	0.694324	0	0	4.10949	3.52853	0	0	3.31697	2.8372	3.62388	5.04205	0	0.0304614	0	3.01706	2.83881	15.298	48.6215	0.0385299	2.03233	1.19659	6.67436	0.343287	0.966815	3.97243	0.131816	4.20841
			6.20531	12.5002	10.0108	4.83275	7.11409	9.1932	10.0243	2.61109	9.41287	6.79207	11.6409	2.2474	0	3.94106	6.09726	4.35849	2.20647	2.10621	0.24196	12.7863	1.37867	0	0	6.62003	3.52051	0	0.0609228	3.27749	1.51214	21.1443	5.85002	4.67344	0	0	5.14138	5.12859	1.65254	8.3103	0.82092	0	4.41882	6.68768	0	2.52647	2.48879	0.0378673	2.10862
			9.06353	7.40251	13.0615	12.1984	8.56292	8.18283	5.56492	6.4165	5.26143	5.76868	8.21434	0.131234	2.1339	0.199355	14.4274	4.39095	0.401619	8.56712	0	4.63063	0.164334	0	0	8.07961	2.31528	1.53435	0	0.87905	3.39135	2.21975	4.53189	30.5724	9.96597	0	6.9807	0.022846	0.40113	8.93952	4.01711	0.306405	0.0227204	5.71528	0	12.6776	1.32346	0	4.90671
			19.4343	8.22196	16.3316	8.60642	3.10541	12.0575	5.2779	2.41858	6.53423	7.08912	7.25492	1.09856	8.61284	2.87679	3.13386	3.68717	5.18428	10.3946	1.82952	2.08117	0	0.243691	3.2692	2.96314	2.86119	4.57045	0.983751	15.4097	0	8.43965	7.36695	4.96349	5.57197	23.21	3.02719	12.6103	1.50209	5.20048	0.593628	0.0277736	0.59728	12.1161	1.71838	5.64625	0.871358	0	7.09946
			3.15224	8.33502	6.97523	9.99024	9.58936	9.90365	3.46415	3.97216	8.39406	6.56129	3.95532	0.944475	0.364124	0	3.40248	6.02762	4.90846	16.0574	0.155629	0.11423	0	0	4.49396	0	5.13476	0	5.97449	12.7138	2.14404	3.42076	3.60903	0	1.83233	2.71668	12.9752	4.46281	17.5631	0	0.663791	1.1971	0.486193	9.36518	14.2409	14.0621	4.26201	4.26424	13.1185
			7.78375	10.168	3.92253	4.27573	8.23462	14.254	4.87913	5.00309	4.82723	13.6955	6.68261	1.70006	2.09385	0	8.84209	3.65909	12.4749	0	0	0.347479	0.0304614	0	0.274143	0	1.20513	0	0	6.13376	0	5.64701	6.15054	6.35264	0.697239	24.5778	3.60504	8.68495	0.536379	1.36013	0	1.89711	0.417618	8.19526	8.13456	0.0655624	8.42185	9.60192	13.5929
			12.1277	7.12311	6.22138	4.9373	5.756	16.0111	11.7986	11.0663	5.29422	6.62561	9.58798	6.81144	3.70113	0	11.0767	2.41836	1.33268	0.300764	0.106615	14.7224	0	0	0	0	1.71603	10.5878	0.160215	0.106615	0.71748	4.92674	3.74601	3.30602	8.11322	8.46184	13.1187	0	0.697358	5.2648	0	0	0.451948	6.04445	0.593744	0.0454408	3.33378	15.0155	3.14255
			10.0803	7.91069	9.68558	8.73531	6.61102	9.31694	8.59376	2.19859	3.41661	8.17768	9.51929	1.22795	0	0	1.2418	3.83887	1.31939	0	0.0456921	3.84225	0	0	0	0.0274575	1.95318	11.3203	0	3.48652	0.460043	3.89027	4.91557	0	2.80541	10.9278	6.54395	0	1.28039	8.90359	0	12.9801	9.87455	3.10266	17.4695	0	4.59179	5.51534	6.62503
			10.8622	9.39967	14.2492	6.20033	9.79833	9.89904	8.98812	1.81044	7.05938	2.87582	7.98003	1.16386	2.20565	0	16.5927	5.35535	6.62806	0	0	0.0736478	0.0215395	0	4.57448	0	0	8.25532	0	3.00264	9.1439	5.418	9.03773	0	4.15709	3.05178	8.18901	0	2.69756	0.860334	1.97818	1.49792	4.51047	9.37402	0.291489	0.14636	8.72599	0.810661	8.34207
			2.72328	12.3998	11.2969	2.29936	6.92248	5.16419	5.5137	6.81852	4.89039	7.65263	8.35556	6.94155	0	0	0.292755	5.13184	1.35658	0	12.2938	0	0.210292	0	11.5615	7.1794	0.742133	9.54444	0	0.26803	1.93766	5.42251	13.2827	0	3.50647	16.3941	9.93713	0	1.32867	2.26878	0.898304	10.9986	0.898505	4.65488	4.56081	3.68841	1.18233	1.73409	4.86917
			10.0096	10.0984	0	10.0244	1.57184	4.06039	6.84164	5.7775	3.49152	7.97519	8.89332	1.91989	0	0	0.28771	5.89917	4.55232	0	25.001	7.58569	0.410967	0	0	11.3633	0.0685381	11.8969	0.164919	4.33186	0	5.44016	4.54273	0	4.44127	16.2173	8.69494	0	18.5144	3.09834	3.92995	0	0	11.5709	3.48241	18.3685	0.317862	0.283062	5.95412
			3.037	11.7986	2.5836	12.312	1.39651	5.01399	3.6218	2.3362	7.41103	5.6281	6.82197	2.11532	0	0	0	1.02102	1.68379	0	1.52564	0	3.04862	0	0	11.9458	2.38819	11.2696	0	0.968855	1.88847	8.48837	9.67703	0.0247782	4.33836	14.7049	4.20918	0.269575	0.0443855	3.49401	0.298635	0	2.92315	10.4367	0.757714	7.60099	0.531329	2.60126	17.9872
			5.1579	11.7062	0.36893	4.53677	4.73995	10.5752	3.16241	7.93693	7.96913	5.78423	5.28839	4.92812	0	0	0	8.80965	1.65664	0	0	1.02929	0.89011	0	0	12.2161	1.1731	11.5827	0	1.43922	9.64141	5.78987	4.96768	0	0	13.5467	1.81478	0	4.01057	0.0793103	0.0758682	0	2.87052	11.2875	1.21093	0	0	1.90709	12.5866
			11.4621	3.26892	2.07722	7.88039	7.08457	11.9404	4.38887	14.3229	8.50131	9.51936	5.47045	3.34731	0	0	0.221067	4.45815	0	0	1.44741	0.291511	0.190408	0	0	14.5828	2.31719	9.57236	0	3.16106	1.8915	9.26162	5.3903	1.50081	0	10.8966	0.292767	0	15.0712	2.10038	0	23.7033	0.913366	6.62121	0.136322	0	0	6.19609	9.30293
			6.63187	3.91988	13.933	8.75626	5.92077	1.49323	5.58169	6.73077	5.04079	9.7488	11.3056	3.80013	0	0	0.209921	2.28862	3.69871	0	3.12036	0	2.86585	1.28325	0	9.64005	2.92892	8.6836	0	1.83866	1.99674	5.65233	5.76961	0.98484	12.2354	8.2957	0.233859	10.5499	13.9411	0.975652	0	5.72186	0.784244	8.87315	0.0955253	0	0	4.68952	16.2824
			8.50753	2.77947	21.2369	7.95757	1.85698	1.13934	6.29357	3.44372	6.81795	6.29146	14.3762	12.64	0	0	0.0430789	6.4676	0.414047	0	27.5962	0.0481637	0	2.62381	0.0549151	4.14421	1.09399	0	0	0	11.4122	5.86014	10.1256	0.257568	1.20674	11.1235	1.16887	10.7464	15.8507	0	0	10.1014	2.80887	9.50332	0.0280699	0.527792	0.0438483	1.08637	8.29921
			6.07013	5.73394	9.73482	6.86468	3.82003	5.00705	8.50707	3.14005	4.61739	6.02961	8.08231	1.76968	0	0	0.0853765	5.19341	1.62038	0	1.72247	0.0646184	0.159074	12.8766	19.6283	3.56091	3.05693	0	0.158616	0	2.78374	9.82556	6.11636	0.492364	6.68934	14.0728	0.660537	0.856719	24.8637	1.11511	1.66685	5.36306	1.85259	11.0624	0.0227204	8.81861	0	1.5	13.1688
			14.305	14.6806	17.1088	4.26299	11.5299	12.6023	5.33561	3.7558	5.01703	2.93893	7.39605	2.82477	0	0	21.5649	10.9705	7.79321	0	31.9259	0.169043	1.16394	0.934937	2.43363	0	2.29152	0.0533074	0	9.84953	4.60986	7.68535	11.0688	19.1149	11.723	14.9473	0.385536	3.68415	17.4567	5.34734	0.63337	6.97951	1.56628	8.16716	6.60614	21.3676	0	2.30192	11.277
			5.51218	6.75031	11.7947	10.4429	13.6308	10.5417	6.87143	4.81946	8.41407	3.17509	5.76269	2.6355	0	7.20459	11.1429	11.2458	2.14549	0.121846	4.75432	22.8081	1.62143	0	8.33093	0	4.97747	4.59017	0.160465	7.98296	4.1961	9.67986	9.65907	4.40691	0.579844	12.9582	1.0138	5.17226	6.99892	2.66526	0.454596	3.54399	33.3833	9.05946	4.13124	7.31369	4.15469	2.43318	3.04535
			10.1584	1.46252	1.40446	6.35135	9.85106	12.768	4.44085	2.03803	4.7683	10.4305	7.03817	2.04	0	4.00449	4.68325	4.63347	1.11241	0.045692	0.0928797	1.51101	1.03691	0.0430499	10.9748	0	2.16195	0	1.44885	6.74384	3.8704	5.29024	5.99071	10.1518	0	7.21982	8.45116	8.08947	4.6184	4.60608	1.52591	5.30783	0	11.6269	0	0.098455	4.11205	0.358909	9.29945
			7.48804	7.9419	0.0471961	7.27281	7.82708	8.71031	9.81015	1.27103	4.64679	3.61783	9.73735	2.05823	0	0	0	2.09841	0.921191	0	0	3.65306	0.199715	9.54797	6.37362	0	0	0	1.48863	0.796429	2.55623	8.31023	3.70682	7.17027	1.67166	9.26079	0	0	13.244	2.05285	1.61373	6.63401	10.0628	5.74884	1.86787	5.86137	0	0	5.9283
			10.687	8.03558	0.403108	6.70051	5.26955	11.5547	6.21144	1.62112	4.08891	9.8826	8.39871	2.9064	0	0	0	8.36017	8.27447	0	0	12.0113	0.335803	12.0233	4.94646	0	4.0147	0	0	0.243562	3.87647	11.7985	5.02614	2.81023	9.42926	10.7995	0.295659	1.31865	1.56118	0	0	1.17984	6.11623	21.2948	1.20792	0	0.286452	0	12.553
			13.8653	7.57891	0.41921	6.34995	4.27608	17.1962	2.87316	4.08624	4.39734	13.6415	10.501	0.899871	0	0	6.96162	0.576131	6.11803	0	0	0.570684	0	0.46783	10.0319	1.58178	0.896939	0	0.248634	0.254098	3.09121	6.75512	6.66769	4.52917	9.14751	8.29758	10.9805	2.30392	1.21653	0.477128	0.021421	7.0966	2.63751	12.1291	0	0	2.65433	0	18.0493
			4.86927	14.1182	6.78142	7.24158	3.51343	9.07231	5.9965	2.20235	11.397	5.90199	7.13604	5.2882	0	5.35976	0.0883803	0.52937	1.37706	1.28374	0.0430789	14.1493	1.36308	15.51	6.60297	1.62789	0.780812	0	0	4.01254	3.93219	12.7539	6.0942	3.64743	2.55396	19.7126	10.4915	0	0	3.43078	0	3.98672	3.12982	11.2374	0.944701	0	5.31538	8.77121	7.21346
			5.37357	6.37954	2.158	9.35598	6.29047	9.15936	16.3134	0.682141	2.22408	3.8161	12.6514	0.106482	0	7.00398	0.302	0.382402	1.89118	0.437739	0.251994	26.1978	14.1874	8.82527	7.0788	0	3.55811	0	0	6.33511	8.00305	5.80024	0.9496	3.56625	9.33563	1.54102	9.9402	20.6728	0	12.8881	0.990312	2.15961	0.959377	9.75541	0	0	0	4.20087	9.41906
			6.76385	3.76751	0.509415	6.68264	6.6419	13.8367	17.7766	5.12099	7.85775	6.73206	7.79298	2.09365	0	3.98697	0	9.81842	3.05698	0.324089	0.0215395	8.78206	6.22857	2.44581	8.65837	0	2.41784	0	0	2.25675	5.56782	7.7871	2.5852	2.28118	9.21386	9.72231	0.17254	0	0.131668	12.9184	0.527794	0.290686	1.93411	7.74658	0.468067	0	1.06098	3.5872	4.49636
			9.2975	10.7091	2.36729	8.84901	4.76507	11.0455	10.0559	4.98156	7.91903	10.6215	7.72195	5.13607	0	1.5201	9.37733	2.5743	7.3713	1.11196	0.022846	9.91376	0.348416	0.157839	22.6658	16.4326	1.18503	0.943738	1.33719	0	6.00995	8.89955	2.62189	17.2714	13.9554	5.48315	0	0	0	3.00765	0.054613	5.87239	0.662586	6.23882	0	0	1.7066	0.739859	1.96001
			8.37559	1.43717	5.47944	6.77425	5.10012	2.96245	2.41337	1.75187	6.3396	8.99185	6.17989	1.51203	0	3.94318	3.42255	2.9363	3.31689	0.229899	26.1163	1.5741	0.801382	0.700819	2.12752	0	3.76112	1.00253	3.73504	0	0.319584	3.57643	10.7102	1.19463	4.04875	13.547	1.59304	0.300503	0.154814	3.05183	1.14236	5.02882	0.541442	12.6974	0.697356	0	0.461097	8.07887	6.14781
			9.13337	3.28703	6.23031	18.5052	3.37249	11.7302	11.3022	1.18632	9.66872	4.45152	9.036	3.95456	0	1.20953	22.0619	2.35006	4.54788	0.275887	6.11659	3.05603	0.887191	10.5933	20.5385	0	1.08945	0	0	5.359	1.5943	4.67097	3.61513	9.43646	2.23182	18.6783	16.2109	4.05365	0.197149	12.0361	0.777007	6.30129	0	19.4917	0.130356	0	2.04922	4.34916	16.8309
			9.02824	9.0442	9.74059	13.5904	2.58136	17.143	10.54	4.84069	4.89774	4.54638	5.48911	3.71253	0	0	0.67435	19.5647	2.53111	0.213918	0	0	0.593611	3.14258	1.37862	0.143116	3.28598	0	0	0.194372	15.1352	15.5468	5.49727	1.76359	9.9976	4.18183	9.85021	16.4895	12.3928	2.74881	0	3.75934	0	19.7607	0	0	3.17618	3.33116	8.95749
			16.2024	13.9707	8.60134	5.66687	2.67877	12.9214	5.78489	21.7739	10.1729	3.12708	7.59837	5.6892	0	0	9.98834	3.38678	3.65434	15.7715	0.112924	0.0965532	0	5.82292	5.82895	1.1562	3.99999	0.522169	0	1.6728	0.675929	4.0703	10.2581	10.6021	0.12936	15.1208	0	8.71827	0.329251	17.4923	0.734725	2.87503	0	8.57086	0.0454408	0	5.47851	0.749751	4.61026
			42.8181	5.3303	3.02264	3.85311	3.2473	10.2665	8.83591	9.49448	4.61436	9.38182	10.1301	3.17258	0	0	17.207	4.24651	2.46168	13.8667	28.3141	0	1.30404	4.84528	0	12.0512	5.90391	2.81679	0	0	0.297734	20.0264	3.48681	4.7362	7.00028	12.4957	0.410351	22.0756	11.1713	1.0389	0	3.62878	0.483426	12.4034	0.72626	3.11236	3.25024	1.30742	16.1679
			14.4357	8.52403	1.04284	8.29666	2.23354	10.7011	2.42162	5.46552	8.89053	11.7569	7.3091	1.08582	0	0	0.0340569	2.90677	2.96649	14.7729	3.35789	22.3663	0	6.551	28.6807	20.5841	2.71539	4.97738	1.03579	1.37366	9.33644	6.53666	9.46944	3.32394	9.46458	17.3561	0.104002	11.3833	3.21557	11.4308	0	1.34421	4.68688	12.0074	2.43067	0	0	0	11.3425
			37.189	5.13694	2.35257	7.354	4.25078	8.24977	6.23646	1.27032	9.20912	10.8335	16.2093	4.19225	0	0	0	6.83936	4.49143	13.616	28.5018	55.1115	20.5876	9.50969	2.101	25.4848	3.75902	12.6466	8.1593	0	10.7371	6.12311	10.8724	5.57426	1.0396	8.69194	0.11021	10.3684	0	6.66187	0	0.447781	4.2817	12.8202	0	0	0.0908815	0	15.8881
			35.8203	10.8566	4.14573	4.86445	7.14897	12.2452	6.07643	2.34273	3.39768	8.30822	8.4825	1.08495	0	2.35766	6.03314	0.022846	8.31995	0.508064	11.1725	15.2728	5.68839	3.10164	16.3597	36.7518	2.6722	1.28779	1.03149	2.72045	4.74645	10.8636	7.41718	0.131149	5.19881	10.6674	0.152307	26.4096	0	1.31026	0.373083	2.08608	7.91457	11.5324	0.0227204	0	0	0	15.132
			41.3802	9.20973	2.31102	11.8557	9.32534	13.0576	7.04669	1.54378	6.7324	7.21344	9.52565	12.0989	0	0.638163	12.023	8.59092	2.74327	8.84759	2.99418	45.665	1.53531	1.7201	1.77114	16.2702	43.5076	6.15028	0.620744	3.45247	1.26951	11.3967	2.36635	3.11111	11.601	16.13	0	5.65742	0	0	0	3.13434	13.4399	10.4196	0	15.4172	1.32991	4.07605	9.64104
			31.1285	12.9646	3.22466	4.69059	3.62499	10.1431	9.10318	4.40756	3.6056	9.16952	13.5953	9.95808	0	0	0	8.92926	4.81607	4.69966	3.47132	19.0007	2.90854	12.1022	14.607	15.5802	68.4074	1.556	0.525834	7.92039	0.388161	3.89472	5.88281	2.16969	2.45119	12.7982	0.325942	11.273	0	0.227785	0	11.0033	0.066171	6.43876	0.101399	0	1.2248	8.43167	7.49568
			36.6993	9.35935	3.50948	10.1302	1.25948	13.0918	12.0925	6.94394	4.16902	10.3817	11.7025	1.68516	0	1.46604	0	6.49977	1.96465	1.90962	0	1.20031	1.96735	13.0625	6.15381	0	2.08535	6.84656	0.53634	9.23534	5.3848	15.5662	8.02181	6.66908	4.46844	17.633	0	0	0	0.596227	2.70663	9.59373	0.893565	12.3742	0.0749626	1.33468	4.05877	0.634157	13.5209
			43.2812	12.8014	3.9221	3.90846	6.46164	18.6041	4.14696	5.41504	9.53937	49.2401	7.0628	0.196113	0	0	5.06782	5.60398	2.87402	1.27268	0.26753	29.4547	5.56691	9.66493	12.5328	0	2.30781	4.24344	0.330655	11.5043	7.51438	26.6121	7.39193	5.73052	2.89235	14.5835	17.5382	19.3435	35.3255	0.205746	0	10.0884	1.5094	15.8411	0.0744543	23.1044	2.91178	3.8221	14.284
			16.107	11.9199	2.92365	7.55023	5.64614	11.8735	3.20614	9.74609	20.1622	66.9881	8.84974	2.24518	0	4.48797	20.4797	7.7181	0	0.360164	0	8.88056	5.6961	6.024	3.87691	9.09878	2.52939	0	1.48345	1.29022	8.89829	13.7349	9.49695	6.98007	2.43017	14.0456	0	9.92462	7.04951	3.46923	0	3.39066	1.82257	19.9025	0.115523	3.01867	1.71239	2.35902	16.1876
			17.2949	58.727	2.53946	6.58985	12.2076	4.06149	8.58042	2.08913	44.8816	42.2366	36.0908	3.85034	1.87971	6.09743	0	8.79695	1.14709	1.18171	0.816027	11.5071	6.90093	3.63474	7.35122	2.39506	30.5729	0.185882	8.66757	0	12.2448	12.1234	2.95298	0.51053	5.9708	5.62462	0.022846	3.5958	8.33829	2.97129	0.0899677	7.94252	0.05938	13.1797	0.490407	10.3602	2.05079	4.14601	10.6475
			36.7404	79.8515	4.96002	5.81123	9.46304	15.0258	7.63293	5.64724	56.3983	6.04287	51.6212	6.8939	1.97024	1.61913	29.1385	2.00842	0.29344	0.930377	29.5379	13.2847	4.56013	22.0284	10.4394	2.06227	55.7372	0.0304614	0	0.0879443	5.87596	18.4858	3.20212	0.0839068	2.36318	8.52961	0.131088	18.6676	14.1656	13.9717	1.47732	7.87049	3.83375	10.5395	10.5857	19.0029	1.6962	12.7057	10.6033
			32.8191	66.6264	6.9242	6.96348	9.3673	17.5262	5.43552	5.36137	43.8878	7.85623	52.5593	16.6112	0	0	15.3691	6.61261	10.3712	0.684122	1.58914	12.665	3.4068	3.30109	4.90633	21.0404	4.83627	0	0.449281	4.41821	0.178198	6.41589	8.70047	9.40227	2.85113	14.8377	12.7857	1.9247	16.3747	15.6753	7.22889	10.3299	3.13369	13.2986	5.20543	28.9705	4.92484	6.9872	9.46179
			36.3111	68.1505	16.7688	5.31059	6.63984	10.1796	6.08669	13.3385	4.50907	12.3492	15.075	12.2516	0	0	25.7905	14.1762	2.54087	2.82108	0.207523	42.1832	33.772	18.576	17.388	0.568013	19.6532	3.85436	0.409511	5.99139	2.29373	16.895	8.51533	0.566869	7.91776	17.1338	12.3871	38.9784	25.9892	13.1273	1.37643	4.75351	0	8.74824	0	10.0614	0	1.34725	11.9171
			37.234	18.3006	18.1111	12.3383	5.7004	18.8857	7.73382	12.5122	6.55767	4.17119	65.22	5.98444	0	0	6.98042	3.91091	5.75084	8.05685	8.699	19.7619	6.35372	10.5264	9.52036	1.0783	6.07007	0.0618603	0.137076	6.5966	12.5943	21.0623	8.33497	11.108	2.6322	13.7081	15.9641	38.9705	25.5263	9.06117	0.265444	6.66295	0	7.82131	0.0302938	15.2913	0	18.6475	6.05356
			34.7383	11.3779	17.5981	8.3792	5.34588	15.7777	10.5405	5.10858	6.33675	9.02986	28.7604	8.52784	0	2.49682	0	11.5722	14.0394	6.79196	12.958	14.0214	1.5851	5.87921	5.65619	3.82115	17.1503	6.7628	0	2.24787	0.268288	46.207	12.5447	11.2839	1.67947	8.50553	17.327	8.55398	11.6942	13.5575	3.20714	15.5173	0	6.6244	2.90067	0.0318446	0	4.88735	10.1299
			30.6425	12.6959	19.267	5.17073	7.76343	15.0925	4.46781	10.9082	5.90662	15.0835	66.7163	1.97487	0.197999	4.15512	0.297674	2.75247	19.6215	33.9411	10.3925	13.6962	2.50653	12.4807	8.44689	30.8248	18.8006	0	14.0093	7.89778	1.20823	22.3499	18.1876	0.477122	2.77977	6.64281	17.5576	23.4798	25.7278	9.55849	2.31394	6.02197	0.0266412	11.5839	0.0454408	0.409982	0	2.85046	12.1162
			40.5977	9.57983	16.4509	5.36132	16.7128	17.8361	12.3793	12.0758	8.71908	19.1662	34.1921	4.04136	0	3.44191	28.3967	6.29222	9.53263	15.3964	18.2681	20.2503	13.2212	9.93368	8.30583	0.134605	70.1548	0.207938	8.7703	5.9813	3.11507	22.3477	5.46353	2.25399	7.58242	15.1021	14.0986	75.8211	18.4555	11.5273	1.82285	7.90157	0	19.0116	4.02972	0.108127	1.30875	10.3302	12.3319
			38.6991	15.3942	18.1583	6.68728	10.2877	17.066	10.7547	10.0544	10.9415	12.5667	35.1964	3.73677	0	4.74737	0.130697	2.71702	17.8179	13.317	0.724919	21.9105	24.8281	7.22461	12.5309	0.159922	69.1976	0.130697	0.0609228	4.82962	0	21.5324	13.1393	15.0587	9.1305	19.4966	22.3438	31.5161	0	17.0801	6.78006	9.45993	0.0338695	6.39838	0.872801	11.9417	4.77301		10.759
			44.0256	12.0067	6.0388	5.63445	5.75907	26.0081	7.67497	12.1517	9.74525	23.2073	36.6189	6.87386	0	8.22444	24.722	5.10393	17.6735	6.09965	0.356714	67.6347	15.557	5.85559	0.0304614	0.254234	12.8813	5.05455	2.3312	5.52798	0.676855	26.3853	17.4692	1.82294	17.7958	18.5755	11.9416	9.68861	2.46449	5.05458	0.133628	6.11848	7.4794	7.6853	3.4164	20.7302	1.15633		14.3296
			61.999	12.9318	18.4539	7.02097	6.45091	14.0478	9.34776	7.76184	8.90472	62.9934	56.3322	2.15875	0	2.16458	29.8875	5.67656	12.8345	6.41271	34.6317	26.4317	5.2066	9.66006	0.291504	13.6878	1.87673	4.1214	12.1561	5.24774	24.2105	8.22628	12.1266	10.6896	12.9205	12.7191	3.4449	29.0414	24.796	5.32574	0	7.54542	7.82442	10.6844	5.30228	12.1713	3.09883		9.23618
			38.7455	45.6794	17.9202	5.44534	7.18321	24.7714	9.35255	14.9766	7.96656	76.1253	45.2591	8.8725	33.1677	2.87926	17.1656	6.86362	8.24582	3.09335	16.2949	21.7852	25.3696	2.76376	4.59956	2.09255	23.8087	3.56351	19.542	8.64432	1.55559	17.5243	15.6741	8.51645	9.91443	12.5499	6.24755	15.3707	12.6383	6.01319	11.1693	8.5097	1.98728	11.2397	11.3836	7.84622	4.0755	3.87848	14.1171
			35.4126	63.9578	5.28785	6.20875	13.088	14.3382	9.07682	14.2208	11.1882	92.1195	70.4825	4.34477	0.417885	0	18.8685	8.12115	13.2248	0.163194	25.7853	17.9041	11.6194	6.21186	9.53388	0.14082	61.4199	11.7421	4.18495	1.94462	4.1245	58.7739	14.5296	4.30376	1.61045	21.2824	6.0971	18.7464	8.12508	5.31561	0	6.60996	4.14639	15.5346	0.473816	22.2036	2.19033	2.33929	10.9553
			44.8239	92.8765	15.5016	11.6751	7.7442	19.8744	12.6526	11.4628	10.4858	73.203	45.7698	4.86455	0	6.38183	9.99499	8.94049	11.9738	12.5096	1.24193	74.0968	11.6399	19.2961	0.0512012	7.8132	46.7239	7.77876	13.8569	14.9327	4.28253	15.0643	16.0834	3.34093	9.39698	38.849	16.5056	25.148	15.1787	3.38664	1.58844	18.7944	5.73665	12.4606	0.0299751	0.301724	20.1151	3.16142	8.37943
			36.5836	27.3234	9.96085	8.54909	12.7721	23.5294	7.43343	18.5288	11.5799	46.5939	31.7492	8.4355	0	6.66689	31.1123	24.2774	5.94411	15.342	0.0771358	24.0267	14.6701	10.1174	7.89622	9.65149	0.477213	18.5688	6.06756	6.72689	4.47791	7.43701	8.18788	3.98154	13.5765	16.1381	17.7669	27.1206	20.5994	0	6.36748	1.522	5.3973	12.2669	1.0982	0	1.27953	1.60856	12.7855
			41.9862	16.9387	31.0706	5.75712	8.90208	26.3055	4.80937	20.492	8.25018	65.4659	30.659	7.05806	0	3.9704	15.3346	13.2458	10.7711	10.9978	0	7.36381	12.5557	16.6325	7.79128	4.15069	0.759945	10.4377	13.5548	2.92896	8.15645	9.79572	6.56475	3.16995	12.8859	12.335	2.93371	27.853	24.2563	33.8303	17.2167	4.26656	7.48997	12.2328	14.3946	0	0.652532	6.21292	12.3632
			44.9988	51.0911	27.0214	5.69025	19.2605	22.9051	10.0843	11.5101	11.6751	24.394	33.2528	0.846472	8.60658	3.05151	32.7112	11.8334	8.20339	13.6051	0.173522	21.1927	11.6177	6.01944	11.8218	1.24234	39.2299	3.07419	2.89036	3.40663	0.63645	0.0215395	5.33556	0.266963	5.32143	16.0331	17.683	32.4993	12.9763	6.2279	8.20634	12.7008	11.4704	10.563	0.146694	22.4447	0	4.91089	6.95424
			46.6837	15.3356	10.2497	6.86052	9.63753	20.8053	10.5704	9.62871	11.047	21.3703	49.2049	4.76287	17.0275	3.53109	22.327	20.0142	5.12366	16.1866	0.305749	53.3227	17.4961	9.34937	12.8328	2.64437	45.5065	6.71106	7.57872	12.7822	5.34399	43.585	23.3801	0.530564	0.298183	11.4544	10.6547	4.79377	17.9011	3.24231	2.00064	5.39227	0.16026	18.8034	2.67077	24.4974	0.121175	18.3255	14.8103
			38.5299	11.8612	19.5883	10.7159	10.5701	20.9522	5.40263	11.1301	14.5626	21.0187	58.7694	9.30632	6.57287	5.45508	2.72821	6.77296	8.58965	5.90547	6.64114	31.9235	23.6581	0.34566	13.7065	1.10476	8.84492	1.54315	0.390809	0	16.9089	27.808	5.22119	14.4729	23.4024	15.3668	16.1701	23.9499	10.6813	7.94291	0.118455	8.27682	10.8219	12.5816	6.36119	8.57063	0.812537	4.39949	9.2175
			52.0182	58.3004	119.639	16.1422	11.8342	24.5021	12.4631	20.9909	9.00466	35.672	73.6441	3.9296	20.4195	0.635015	21.0409	4.10407	12.4407	0.144762	66.2647	10.7024	16.8346	4.51082	6.18649	1.11041	6.513	0	3.19255	11.2639	5.91683	29.2323	13.4509	10.0234	18.3134	19.0562	18.2088	28.8565	12.5564	12.4675	0.794759	4.46252	6.07838	13.2103	0.0693198	31.8202	0.0265677	7.41222	11.9342
			19.3018	56.1365	172.545	9.94957	7.85159	23.1359	6.9877	13.2564	4.25337	21.3004	61.0954	0.183898	8.95129	0.918435	39.9477	4.93887	16.3361	17.7128	29.9843	18.2498	11.5118	4.19193	0	1.33832	25.881	3.9524	7.39504	6.52459	11.8489	36.652	28.7737	12.0123	11.7107	13.9514	16.2215	16.5287	10.3729	1.27768	2.96851	8.48049	11.4471	10.1266	15.0449	39.6043	0	5.75735	20.3616
			29.8372	11.4386	28.4393	7.13678	13.2373	26.2765	7.9734	13.6779	6.32283	8.23289	58.5551	3.86924	0	4.6496	19.0477	2.74112	16.685	4.85387	4.13567	21.6816	16.4046	7.99462	15.8211	1.5441	0.578433	11.0072	3.68279	5.03374	6.07706	28.9165	14.785	11.1537	8.17173	10.1624	8.26291	8.77732	8.60942	1.9596	5.99403	5.05041	5.0568	11.5324	0.466012	9.54887	0	12.6466	9.49125
			47.8616	11.4404	8.05623	5.98125	5.0416	23.5346	4.77549	11.4844	8.3748	12.3643	37.5877	7.08851	10.3416	2.52826	31.9255	14.186	12.6715	4.70766	6.07843	28.7272	10.5817	8.20974	10.6492	8.3918	4.57643	12.401	4.1091	5.69678	2.46978	14.1246	20.3789	12.0874	4.09206	17.3803	11.225	34.2542	17.4781	6.92446	4.27329	5.07526	0	16.5398	0.15182	1.04248	0	4.07372	8.76127
			41.427	48.9823	4.48098	8.03893	9.50795	25.2596	8.57437	12.1767	6.07389	18.1398	54.2112	3.43281	8.3894	9.32336	17.7498	5.93804	10.2093	4.05733	28.0803	19.8934	12.869	9.33655	0.0533074	14.4954	45.474	0	11.6943	6.42831	9.87316	12.1127	15.1666	4.88824	8.0956	14.5024	9.06384	23.9543	16.114	1.07428	1.36704	12.5356	3.94587	16.0479	1.51582	6.90695	2.57667	6.93234	14.0165
			23.3607	8.70945	10.2108	10.8176	3.76295	26.2591	7.85009	17.7416	4.0809	30.3011	34.5244	9.06343	17.1796	4.71929	21.3996	6.28995	7.76789	3.88033	7.02135	21.4857	12.024	7.52405	0	6.20534	24.5504	1.22675	7.80219	9.87888	0.0200249	31.8308	15.3783	5.60773	9.67847	10.6094	3.11974	6.66647	18.664	0.441687	0.97531	6.06096	1.7349	9.13176	11.2637	16.0808	1.32638	14.5327	6.70435
			45.069	12.5526	3.72394	11.0453	9.4034	17.6847	4.85429	11.6543	4.37339	12.5729	43.5228	5.1564	0	0	22.6374	9.43907	15.7714	7.18264	1.53349	16.0253	15.3829	9.2766	8.1745	20.3891	0	4.58411	11.1226	0.409001	9.1262	7.29468	12.8806	10.4681	7.0589	16.3546	16.4626	39.411	10.3267	3.92399	0	3.11986	1.74556	6.67637	3.21359	16.9064	2.7333	9.46706	17.1785
			54.6423	43.8297	8.85177	16.2098	12.4962	19.292	10.2254	9.47879	7.83376	31.2901	53.9367	2.30319	12.4305	3.78011	45.5007	3.44269	19.8622	5.99066	24.1001	24.0823	10.4643	9.43254	17.5264	0.0304614	9.5171	11.8019	13.4068	8.16795	3.32304	6.43449	12.8264	5.91376	13.7688	14.6408	7.87211	27.614	6.2184	2.15505	0.0895821	8.23241	2.19159	13.965	1.07503	21.2081	5.90249	4.34201	17.0729
			49.0258	11.1395	9.44966	12.3497	6.61869	23.2185	6.29033	8.42795	9.87571	70.6837	55.4386	3.90641	1.72283	4.85674	9.70063	5.43877	5.83605	1.36212	28.1066	57.8356	21.0277	12.3612	33.0399	0	20.1209	0.453741	18.6736	3.54681	1.61956	36.1635	12.5689	8.30078	5.42129	7.31908	7.4168	30.0599	19.4155	5.02698	1.0048	8.01734	6.25476	12.6726	0	8.97128	2.6879	4.19528	14.0896
			35.3202	17.1492	10.8851	11.7682	17.2246	20.8584	8.69534	9.46073	9.45041	70.7446	30.9304	6.16673	0	1.01961	22.8387	4.85118	7.33551	13.2814	13.3728	32.7451	12.4416	6.61806		3.36897	20.3277	10.6196	2.53268	17.0913	11.3176	9.91718	5.29093	6.34696	7.70211	6.64094	25.4135	27.4311	12.7205	0	1.67826	2.43708	2.14336	10.649	0	2.55737	18.6576	3.57212	9.37466
[truncated: 71 more rows]
[truncated: 78 more columns]

## Sheet: 2E_DDvsPA-ctls
time (mns)	start	DD	DD1Arena_03_b	Arena_12_b	Arena_13_b	Arena_37_b	Arena_38_b	Arena_39_b	Arena_42_b	Arena_43_b	Arena_52_b	Arena_54_b	Arena_59_b	Arena_67_b	Arena_68_b	Arena_69_b	Arena_74_b	Arena_81_b	Arena_82_b	Arena_83_b	DD2Arena_05_g	Arena_06_g	Arena_09_g	Arena_11_g	Arena_12_g	Arena_21_g	Arena_22_g	Arena_24_g	Arena_25_g	Arena_28_g	Arena_31_g	Arena_33_g	Arena_35_g	Arena_50_g	Arena_51_g	Arena_54_g	Arena_55_g	Arena_57_g	Arena_58_g	Arena_59_g	Arena_63_g	Arena_65_g	Arena_66_g	Arena_70_g	Arena_71_g	Arena_72_g	Arena_74_g	Arena_87_g	Arena_93_g
[truncated: 583 more rows]
[truncated: 131 more columns]

[truncated: 2 more sheets: 2F_PA-lak, table1_Deltaphases]
