# Supplementary material for: Contribution of the eye and of opn4xa function to circadian photoentrainment in the diurnal zebrafish
Source: PLoS Genet. 2024 Feb 26;20(2):e1011172. doi: 10.1371/journal.pgen.1011172 (PMC10919856; doi:10.1371/journal.pgen.1011172)
Supplement: S3 Data — (XLSX) [file pgen.1011172.s017.xlsx]

## Sheet: Feuil1
induction cry1A CT22			dark ctl	pulsed ctl	dark lak	pulsed lak
		no	9		4	4
		mild	1		1	2
		strong		4		1
		total	10	4	5	7
