# Supplementary material for: Contribution of the eye and of opn4xa function to circadian photoentrainment in the diurnal zebrafish
Source: PLoS Genet. 2024 Feb 26;20(2):e1011172. doi: 10.1371/journal.pgen.1011172 (PMC10919856; doi:10.1371/journal.pgen.1011172)
Supplement: S4 Data — (XLSX) [file pgen.1011172.s018.xlsx]

## Sheet: fos 3d
number of cells		wt	opn4xa -/-
			0
		4	0
		5	0
		4	0
		5	2
		4	0
		6	0
		5	0
		4
		6

## Sheet: fos 7d
number of cells		wt	opn4xa-/-
		6	2
		5	0
		7	0
		13	1
		5	1
		2	0
		2	0
		4	0
		9	1
			0
			0
			0

## Sheet: opn4xa pineale
		4dZT0	wt	opn4xa-/-
			3	3
			5	6
			6	6
			2	3
			5	3
			5	3
				6
				8
				2

## Sheet: opn4xaoeil
	wtrgc	opn4xa-/-rgc	wtint	opn4xa-/-int
	16	21	24	29
	18	32	48	30
	30	23	19	28
	30	27	19	17
	29	15	30	27
	34	25	18	26
		35		30
		28		15
		15		14
		17		13
