# Supplementary material for: Contribution of the eye and of opn4xa function to circadian photoentrainment in the diurnal zebrafish
Source: PLoS Genet. 2024 Feb 26;20(2):e1011172. doi: 10.1371/journal.pgen.1011172 (PMC10919856; doi:10.1371/journal.pgen.1011172)
Supplement: S5 Data — (XLSX) [file pgen.1011172.s019.xlsx]

## Sheet: 5B_opn4xa-LD
time (mns)	start	ctrl	M6Arena_10_b	Arena_22_b	Arena_24_ soif	Arena_36_qoif	Arena_38_b	Arena_51_b	Arena_59_b	Arena_73_b	Arena_80_b	Arena_82_b	Arena_93_b	M7Arena_36_soif	Arena_84_b	Arena_96_b	Arena_04_b	Arena_08_b	Arena_09_b	Arena_16_b	Arena_43_b	Arena_45_b	Arena_47_b	Arena_49_b	Arena_50_b	Arena_52_b	Arena_53_b	Arena_58_b	Arena_59_b	Arena_65_b	Arena_74_b	Arena_77_b	Arena_82_b	Arena_89_b	M8Arena_02_b	Arena_12_b	Arena_17_b	Arena_21_b	Arena_25_b	Arena_27_b	Arena_30_b	Arena_35_b	Arena_36_b	Arena_40_b	Arena_45_b	Arena_51_b	Arena_60_b	Arena_83_b	Arena_92_b
0	8h30		0.0727779	0	0	0	5.53054	0.604642	9.82584	5.0663	3.27323	2.5486	0	3.70676	0	4.10958	13.1136	0	18.8722	7.22183	3.01609	2.19305	3.21467	15.1095	16.5433	5.85613	0.929102	0.0642024	4.82993	4.63062	10.4091	0.804221	10.3051	1.60331	0.53094	6.09624	0	8.6623	3.38041	0.185611	0.191944	3.47147	0	0.0714663	2.09912	2.08295	5.91011	5.55914	6.15794
10			0.0948911	0	0.96194	0	3.23372	0.565687	11.3041	16.7902	4.53409	0	0.794501	3.6878	0	9.88973	17.0957	10.8788	8.2852	13.9904	3.7543	2.58884	0.0458229	14.6188	32.2313	1.13319	2.27649	2.89752	0.85051	8.69994	6.08543	3.39284	10.1755	6.13911	9.45207	7.25618	0.0213246	9.18366	3.6259	0.219405	1.01879	3.18144	0	0	1.55619	3.21259	1.61825	6.06885	7.69101
20			0	0	0.384114	0	0.985181	0.213381	7.68308	16.3099	9.61158	0.0273943	8.00109	0.0305486	0	4.49947	12.0405	5.62307	12.1727	6.56308	2.70482	6.63725	0	10.6777	7.27643	11.2471	6.65411	5.74846	4.33431	5.16219	9.6538	11.4493	15.1026	5.85057	3.80131	2.0803	1.78171	7.88389	5.09304	4.04474	0	1.34096	2.78181	0.349303	0.666498	2.85185	5.54788	5.64306	6.14193
30			0	0	0	1.26305	2.77318	1.25808	7.42295	13.5795	4.11046	0	9.48166	0.10692	0	4.96914	12.0902	1.37469	10.4093	12.5617	4.53936	2.41166	0	6.81661	7.48331	8.99607	8.33959	7.89379	3.55172	9.67292	8.04477	4.79592	14.4795	3.0411	1.68942	15.2099	1.47402	6.18027	9.78036	2.3436	3.37855	0.99772	0.16534	0.26337	3.05508	4.65814	2.95951	5.67906	7.99761
40			2.01449	0.346458	1.25457	0.851481	1.95377	7.05033	8.91154	11.1283	5.31736	1.38007	12.7917	0.886089	26.0284	6.50867	28.7834	12.7255	19.1029	7.04223	6.28265	5.30333	8.93595	28.2775	15.4053	1.56364	17.9231	18.6306	45.9021	18.5895	28.5634	12.9449	46.4915	6.581	5.65065	10.1247	4.62355	1.26526	5.44497	0	21.0204	1.84309	5.16291	0.0226182	3.72628	6.97994	2.13137	10.0401	12.3367
50			89.0528	4.8531	2.35842	53.9883	7.11503	5.40288	19.1284	0.572334	1.30389	48.6716	18.2685	8.43019	20.0242	18.9674	48.4707	36.8108	22.9458	12.197	11.05	2.71098	8.07116	23.6709	10.1289	0.806099	12.1918	22.5575	16.2905	41.202	15.0184	26.2425	70.4144	11.8923	110.53	4.0219	1.14494	0.68447	6.49041	2.65409	17.9257	63.8099	2.83969	0.353806	1.74031	7.23463	6.01387	9.77781	24.0508
60			91.0991	4.23815	67.5128	7.97342	0.849273	68.4491	29.1964	18.6955	6.90917	60.7152	80.8182	105.981	7.28984	42.7352	61.8847	43.0425	19.6447	12.047	34.665	2.11103	0	17.5615	5.94095	17.9576	16.5705	22.1883	6.45783	15.993	17.0829	32.2413	66.0806	7.94261	113.882	0.601268	0.0411882	10.2208	20.0417	1.02421	0	63.8216	0	0.0200414	0.4569	12.6457	2.03353	19.6174	13.1278
70			86.3049	22.5076	126.119	2.37285	16.6621	99.0155	36.6459	46.8008	9.33624	56.3856	6.74891	123.778	10.491	32.2231	21.2167	35.9011	27.8707	18.1598	50.2654	0.259908	0.0432023	33.2785	6.27636	31.7452	34.3123	0.829075	13.6502	42.4176	51.1984	24.8643	65.7978	5.8221	117.176	1.05727	5.14155	13.904	34.1385	4.5097	0	35.4943	0.217579	0	0.349468	23.7941	4.38976	5.7108	14.7838
80			95.4105	59.6838	118.27	0.884905	80.2049	100.294	45.3944	34.9449	3.41086	0	0	156.665	1.45619	29.1239	2.98496	0.779829	34.5126	20.1724	33.0788	6.31964	0.0279767	6.41161	10.4459	14.2935	24.349	20.4884	3.91881	54.2927	21.5727	27.9087	50.2813	7.01318	5.86277	4.69674	12.1195	15.6528	13.888	35.0479	0	0	0.0937447	0	1.16992	16.3291	1.93197	23.5111	16.0185
90			85.6017	34.7453	110.397	0	78.352	109.88	8.3802	41.8568	4.58601	0	0	152.605	29.4731	23.1073	1.08262	0	17.0707	4.46127	5.91299	8.10199	0.0275362	19.4528	6.30436	13.9396	37.3305	41.1666	0.201127	32.129	29.863	32.3373	17.0664	16.0744	2.44396	0	16.1583	24.7795	16.3803	44.9303	0	0.0603152	0	0	3.86075	35.0527	20.0337	29.5132	26.1672
100			101.02	57.0984	111.981	0.207695	79.0675	105.98	9.32471	32.6503	12.0457	0	0	68.3748	75.9773	47.2214	3.56878	0	5.73235	4.22891	3.95949	15.7449	3.88374	0.919448	2.66126	20.5209	23.9502	45.2019	5.71986	28.646	26.7888	11.1767	53.869	13.4896	0.12817	0	21.8696	24.6975	15.5627	45.4747	0.0889877	0	0	0.229126	4.48739	16.8187	12.4216	8.6824	44.3868
110			94.3753	74.5996	24.3662	3.03707	70.0152	0.327587	23.7221	15.9998	16.3548	0	0	106.539	4.57311	30.943	73.4397	0	29.1267	3.88148	10.5858	7.75301	87.8803	16.329	5.18415	18.8027	20.1749	29.7159	19.9341	23.8563	14.2075	26.1969	53.2424	9.6427	0.474982	16.0536	10.4969	30.5086	8.20365	20.2009	2.6273	0.792242	0.0476834	1.84024	7.97829	22.1496	0.0816399	18.0874	8.71247
120			95.5564	76.5009	1.70119	9.23221	75.5838	0	20.8929	12.946	0.489985	0	0	104.636	4.08626	40.8597	70.7712	0	31.925	4.62734	16.1179	0.579015	64.494	38.1554	5.14095	40.9352	22.3536	28.6156	6.76051	45.0722	8.22977	53.018	41.7603	20.8866	0	17.5901	3.27623	24.7338	20.2284	4.01772	1.33463	0	0.075394	0.188217	5.91234	23.1943	5.50449	24.4336	27.8975
130			41.0956	85.524	4.9787	0.604894	34.7017	0.0220103	20.7279	10.331	7.00837	0	0	96.9976	75.7669	22.4704	65.6181	0	14.2718	19.0414	14.1341	2.04677	20.4791	16.6225	12.1351	20.8206	29.0378	36.3322	10.7929	47.0367	34.0728	33.443	18.3526	50.8331	0	33.2672	1.89609	0.755172	26.9173	1.4897	0	0.20702	1.85908	2.3034	11.2597	24.9991	8.73332	3.37687	14
140			0	70.0361	2.64669	9.47184	2.40867	0.0415602	24.3296	13.8577	11.2749	0	0	46.2758	57.8199	14.397	0	0	19.3362	8.16771	16.7688	2.91565	0	15.8019	13.5434	19.0925	28.7208	28.5535	23.449	35.703	27.905	0	23.943	4.26626	0	61.391	0	16.94	21.5478	30.1161	1.59459	0.0929153	30.1133	1.56197	9.35136	22.2827	5.17398	7.78499	22.1868
150			0	66.425	0	37.365	0	0	48.2411	10.7635	24.7676	0	0	6.78836	10.334	30.4401	0.0241508	0	14.063	24.269	29.5191	4.94802	0.0887155	14.7067	2.88032	34.2021	34.0611	27.0895	5.89156	61.6527	17.8011	2.61547	44.8978	1.59955	0.148828	12.7411	3.08392	26.1479	16.1899	31.5008	4.62874	0.180541	84.8037	2.31216	13.9258	22.7897	12.6627	33.3873	46.1967
160			0.429979	75.4728	10.5847	3.65963	0	0	28.8747	24.4195	60.5484	0	0	9.96816	4.77676	57.941	0	3.1241	37.2473	12.407	47.2993	9.09475	0	73.2198	1.76197	38.0134	40.8107	45.256	15.9377	57.9253	49.4686	51.0618	56.7299	0.368191	0.897255	11.6118	6.651	29.4047	6.66491	40.5357	0.53781	1.4313	88.7551	2.23807	9.57792	25.3966	4.17473	31.6573	1.10327
170			1.02575	45.6226	9.51983	15.3702	0	1.36366	22.8413	21.8305	42.4657	0	0	7.41755	24.3312	24.6296	0	0	31.8124	33.7238	30.5649	2.9112	0.0229115	3.6005	11.3705	41.1971	21.4584	50.6026	5.88903	34.5862	16.0062	31.9242	46.5248	5.73706	22.1817	19.9671	5.38857	12.2104	11.1021	42.6751	0.593336	0.411082	110.145	0.122944	18.7351	31.8385	61.3401	11.2965	0.108399
180			0.506794	0	0	45.8377	30.1939	8.72947	4.81921	45.9039	6.20489	0	0	0	35.8823	33.0548	51.5786	0	25.938	34.0314	27.2331	1.9978	8.81687	1.82173	31.7281	18.6467	38.8757	42.6798	4.69214	18.6698	26.256	13.4787	27.6047	11.0228	108.131	27.7209	8.64664	28.4712	12.3912	41.1952	0	0.744597	95.9562	0.492481	3.17065	24.3193	42.5666	19.7807	0.582953
190			0	0.275648	5.10726	4.71789	36.2342	2.90464	32.0226	28.3588	3.40569	0	0	56.5248	28.5901	55.5377	8.91961	0	9.18311	14.5042	38.1038	42.4286	61.5553	39.8779	10.7446	19.1849	37.9982	9.26614	5.58526	51.1521	26.4156	0	43.8309	1.23713	82.2273	18.3933	7.08688	42.2916	28.0294	48.9163	15.9643	1.3799	124.72	0.251636	10.5743	34.164	0.547839	35.3408	0.0638748
200			5.82449	0.0218352	5.60632	10.3304	49.9394	3.30975	5.01065	15.7236	5.83736	0	0	64.4275	45.5324	63.6472	0	0	0.257608	32.5821	26.309	1.43388	99.3679	41.7753	17.5189	23.4966	45.343	11.5717	13.2599	37.3104	39.0869	25.6917	43.8253	0.660642	0	40.6418	19.8972	45.4793	43.6697	41.2412	0.43132	4.91155	105.516	0	8.16651	27.795	11.4886	18.8362	33.533
210			0	0	6.64103	29.4508	53.3111	1.28844	0.0229707	34.531	12.3396	0	0	114.394	28.9273	14.2557	1.02325	0.133561	23.1335	25.511	19.6853	10.3241	68.1733	31.4554	22.9206	43.3511	26.6217	48.6119	13.1325	37.1095	47.4954	61.4585	13.775	18.7536	0.556551	57.2249	27.152	37.4654	73.0414	7.12149	22.1095	47.4773	83.7305	1.12007	6.34502	23.7185	0	19.5581	23.3076
220			0.430845	0	5.23272	62.9268	58.4933	0.244859	25.9935	27.8841	6.32366	0	0	109.274	1.24669	19.7597	66.4295	1.19044	14.7534	18.6165	45.4848	2.53515	90.025	1.46633	33.2885	14.3029	31.8575	53.1971	84.8453	56.4087	56.1792	53.2095	59.0023	28.1903	0.971824	37.6172	20.4791	37.9371	28.1738	0.978988	7.83168	78.3692	75.9305	23.5585	5.25111	30.0667	19.6403	19.4069	55.3379
230			1.09876	0	0.0216569	73.8525	63.3458	0	3.89571	15.039	11.0043	0	0	55.3721	5.54917	29.1836	88.3361	0.397491	45.3074	37.0538	35.6644	6.95501	83.5563	12.1567	34.2977	7.55176	48.8165	64.1955	28.2875	57.3024	4.10312	57.8972	61.3141	11.0007	0.0499049	12.4077	17.658	4.45203	26.4581	29.0286	8.93863	74.6778	23.3939	27.4171	2.66292	42.0326	9.05519	30.1652	62.8938
240			7.40108	0.0631403	3.61695	103.965	57.0877	0.0229707	27.4118	23.9905	9.88084	1.91135	0	115.577	24.0717	23.4055	73.1546	33.182	22.5793	37.6952	23.1184	8.47543	72.7757	15.4502	37.5407	17.4399	36.5282	58.4993	34.8008	60.5688	19.8777	46.0229	60.8549	14.0893	17.6758	48.4413	21.5232	27.373	15.9501	38.1517	77.5059	71.4342	2.29308	0	3.91115	41.0267	58.55	18.889	98.1654
250			8.27613	0	1.54842	114.739	57.4073	4.55495	51.9205	38.7278	6.63818	0.156614	30.033	40.6212	24.3529	30.459	85.9379	0.0968979	43.5701	43.55	34.1905	25.5149	55.27	59.4452	22.2564	51.9265	26.1198	58.2505	65.0264	58.6626	36.8329	2.80936	62.1765	21.1281	0	39.3915	15.4629	27.9342	27.3495	32.5519	74.7025	34.7404	1.28937	0	2.98057	55.2251	32.2482	16.0647	85.1339
260			1.23589	0	10.798	32.8266	41.1958	0	57.2608	18.3311	13.9704	57.8117	51.45	2.86394	52.6135	22.2351	74.081	0	0.556659	18.6944	40.4123	3.1045	0.0200215	2.64356	35.111	32.5306	31.9908	48.034	59.5228	53.776	30.9541	2.04963	50.2728	26.4856	0.0452364	57.4524	16.9652	28.6444	34.5844	39.7648	72.9259	3.14063	0.699129	0	22.028	44.6416	5.98572	20.3528	46.3331
270			4.10667	0.0780852	3.01568	0.652825	14.5638	3.74263	26.2495	21.2505	24.6622	61.8048	61.102	11.5014	31.1858	23.1377	89.1455	0	13.7487	0.930537	44.8271	12.5694	0	0	34.6056	39.5673	51.2566	27.4295	10.9981	29.2458	18.8728	26.2615	33.3311	8.92588	0.0910842	72.2742	23.9957	26.6491	12.3769	25.8803	18.486	0.295091	26.8539	0.284907	23.5456	40.1816	0.755799	18.956	5.57792
280			5.61036	0	5.4483	0.0761562	0	25.0465	12.7328	10.6905	9.89616	21.7518	76.4921	20.5663	54.3896	29.1784	105.39	0.553373	14.3098	6.98829	41.6228	40.3076	0	0.0583052	19.6886	38.7215	43.2372	31.4256	11.7103	30.1943	25.8107	32.7927	61.766	20.8817	0.0533116	63.3361	15.3216	30.4489	14.5844	4.71174	0	4.0314	24.5738	0	6.23697	38.1999	1.69019	22.4241	0.327717
290			9.24745	3.29264	2.10033	3.43149	0	76.7681	7.37807	21.7151	4.46375	0	88.1883	10.4036	36.7548	3.45398	104.194	0.0258186	32.4128	8.86048	16.5796	4.61951	0	48.4367	3.07727	30.4185	27.0798	39.038	6.26196	42.4234	34.8792	35.5823	65.7012	14.1985	0.620037	57.9495	16.1463	36.9333	14.5704	6.47848	0	8.11035	23.5796	0	8.71022	39.9081	0	26.3494	0.0891793
300			42.6985	0.579341	3.78117	0	0	90.1	33.9113	21.0662	13.3308	0	86.9587	15.5976	6.94958	38.6355	111.209	16.5552	10.3372	21.847	39.4155	11.0049	0	42.2652	0.274704	0	43.7422	35.5742	3.77913	47.2662	40.8256	50.8796	73.5934	8.92574	0.0724201	9.84824	15.4043	40.4214	18.0361	19.1003	0	3.25053	34.6546	0	10.4994	49.3202	7.24289	8.41298	1.35851
310			76.9286	0	1.5047	2.75244	13.0567	94.1567	33.707	13.8939	6.58914	0.0535982	44.2815	9.93172	14.6468	4.29029	119.85	26.7162	15.5291	7.35859	25.4269	26.4304	0.0610972	40.7936	2.03264	25.2439	13.2904	39.3188	5.94039	50.6724	3.21832	41.7962	87.4328	5.70451	0.255447	20.6941	12.9448	30.7529	21.4099	30.3508	0	7.75191	23.3428	0	21.3182	41.6689	6.5265	23.6948	54.3086
320			84.4122	0	18.4671	16.6595	36.7291	95.0726	6.83291	20.0427	6.61977	8.31745	88.0668	34.0595	31.5505	23.9391	123.133	37.5539	38.6478	11.8784	0.534689	29.8759	0	32.8585	1.22942	50.4606	42.0917	35.5441	0	50.6826	28.2288	0.778009	97.8414	9.51174	6.28988	8.2442	22.0561	37.3858	25.0799	46.9457	0.579406	0.066561	30.1103	0	5.69149	52.0781	1.82829	20.9102	54.905
330			103.724	0.134395	1.57871	8.70521	22.7205	99.1549	29.6846	29.6516	5.65618	13.0251	96.7066	15.3566	14.1786	38.742	116.768	4.53928	35.0395	24.8536	36.1511	58.364	42.2929	0	51.619	1.70655	37.5746	49.4343	13.8474	65.0077	20.0403	23.7828	101.283	0.865346	8.05068	3.90605	13.233	51.3163	34.2117	38.5265	2.54068	56.1104	26	0.487705	8.5205	50.0662	8.46024	22.2588	33.0748
340			122.524	0	10.4234	11.2766	2.92351	106.295	31.325	29.784	2.10169	2.99382	96.1747	64.1796	19.8422	28.3628	128.111	0	7.7539	7.87064	45.8797	11.6345	11.1813	0.849884	27.1236	27.4342	30.6974	52.5744	6.95826	44.3617	26.8927	46.4284	106.723	32.8561	6.49959	32.51	20.6393	50.8934	25.4355	41.7158	1.53915	84.9362	21.7751	2.4614	12.3727	51.6378	14.4701	16.9616	45.8565
350			107.953	0.95952	4.77171	7.08284	2.86119	38.8892	43.24	35.684	0.829619	6.53794	91.724	1.12636	57.3343	21.1866	130.676	0	35.2644	0	29.9134	23.8871	0	22.2997	3.02804	29.9153	33.4805	36.5758	10.4899	45.4632	53.4228	53.5434	93.3384	7.49734	7.94589	19.6611	14.135	29.2732	20.593	26.3884	11.931	86.7542	23.7721	1.17367	7.85861	45.8165	8.89563	26.2431	44.8389
360			96.08	0.319774	7.5762	25.4182	2.1228	0	11.2346	40.0198	8.35915	0.214393	92.8479	13.0734	41.1036	34.5228	120.29	0.0241508	37.2084	0	30.8456	28.1067	1.5896	44.9576	0.777443	37.6287	34.7062	39.6965	4.55674	51.0119	41.4293	39.5091	66.3409	3.89418	0	24.1069	10.1643	44.5618	16.1793	22.3749	33.006	68.2219	29.3392	0	14.4866	48.1671	5.9729	19.1476	39.4979
370			101.932	2.80214	9.22274	33.9133	1.86722	0	15.4356	13.5913	7.63572	0	77.2286	69.5662	35.1056	37.9247	116.458	0	21.3285	17.2529	34.1358	35.842	12.4986	39.1141	5.71772	20.4947	25.9618	40.5173	21.9292	49.8025	19.7413	14.6677	87.5893	0.819335	0	28.1616	3.80789	43.4981	19.5802	26.5244	29.5713	82.9832	19.796	3.24662	7.33656	46.0423	8.38149	21.5386	0.444906
380			101.293	2.56978	4.29553	34.9272	0	0	53.371	28.1028	5.35894	0	80.478	71.5481	16.0385	32.2892	114.445	1.04223	5.61583	1.44457	40.611	18.0238	31.3573	50.0417	45.5171	4.79364	13.355	34.7305	8.74228	50.944	50.3377	18.673	86.1578	10.1565	11.92	13.4713	12.9637	48.4308	31.2437	21.3758	17.1178	88.3569	29.6158	0	10.529	45.1609	4.87774	15.5166	49.1829
390			87.2362	3.09493	7.41682	23.5235	0	0	39.5056	9.53268	27.864	0	91.0614	13.6798	25.913	17.8018	129.158	0.814433	51.0268	0	36.4406	32.5721	77.1586	32.7456	35.8934	40.7976	41.2865	41.2501	22.568	61.444	5.94223	42.0532	23.759	18.168	33.0197	22.5089	15.3481	36.4345	20.6221	23.4206	2.86105	95.5963	30.659	0	12.132	44.32	8.37319	20.2348	65.4581
400			82.6425	0.537282	5.48585	34.0818	0	0	22.309	21.4006	27.2766	0	94.6694	1.96851	58.2523	22.0845	131.622	0	14.7543	2.09646	47.8169	12.8957	11.0061	36.2542	29.6979	5.80879	34.4904	47.4463	36.25	54.4633	36.4816	21.5579	41.5908	21.9404	69.1323	28.619	15.3799	49.5584	15.4501	28.9381	29.8356	78.7999	28.8941	0.711988	13.4577	36.3146	21.6759	18.923	1.50303
410			83.0526	1.38291	5.18738	4.1206	0	0	19.3665	24.5357	29.3325	0	47.426	6.83319	54.8089	29.4011	127.278	0.351309	4.1352	26.0768	40.6841	18.5705	1.96121	31.4798	37.0149	32.6239	24.8751	44.3521	9.43062	54.8518	29.3025	37.3518	54.8294	3.09846	0.0527758	15.5208	11.4454	44.1679	16.0107	20.6807	1.66634	72.9778	23.2405	2.64142	10.3971	41.553	6.05858	16.1652	42.6938
420			31.4297	0	11.3716	14.5721	0	0	11.065	20.4001	32.8097	0	0.0228935	37.4683	38.322	28.0711	132.737	0.22208	32.5375	36.8059	53.3852	25.5603	0	31.0135	26.7847	8.72919	36.0774	49.5312	9.54143	59.1537	47.8936	42.4084	46.7886	37.9303	0.354151	26.5055	16.1882	52.6077	32.5789	29.6298	7.23907	86.0556	31.0052	0	8.45716	39.1282	1.5779	20.1384	70.3627
430			0.575602	0.571362	0	22.8015	0	0	28.6601	11.8875	24.4147	0	0	6.54135	30.6033	29.981	121.781	7.88054	54.3786	36.0661	51.1976	30.9657	0.144964	20.1554	6.8637	1.84558	15.1916	35.9071	36.9503	44.9126	46.7551	25.2775	62.7019	8.52565	0.0514184	43.2979	16.6328	42.0217	36.2612	38.9239	14.9621	55.8845	27.0199	0.0949702	21.7785	51.5431	8.39108	19.8079	59.2817
440			4.62998	0.162321	12.5667	23.3183	43.3869	0	33.8835	24.3652	8.03421	3.61649	0	12.4419	31.7642	9.45132	131.567	0	27.3748	36.54	50.9828	19.3259	0.0730964	20.4351	8.21104	42.3075	47.5348	41.0192	10.7929	44.3225	56.9153	26.7554	58.8752	4.43949	0.458864	28.3895	15.5974	49.0251	21.0092	22.6476	9.28067	82.7416	18.3519	2.57004	11.6384	35.2162	9.73594	10.264	6.0417
450			2.19487	4.87234	1.6236	43.396	18.0708	0	9.89381	22.0582	11.6302	0	0	44.6742	27.0728	26.3714	113.04	0.171295	26.2409	9.22599	56.5216	1.5384	26.2616	5.02082	30.1281	31.8643	38.3617	39.9564	5.75019	40.9366	53.3036	34.6443	66.9017	15.0136	9.32846	56.4363	15.9244	46.4351	16.0607	15.1685	18.8904	60.7509	21.2359	3.87937	20.5776	40.142	3.23303	12.784	53.4842
460			0.536064	1.25873	4.2849	2.28573	0.0229707	0	8.61695	29.9797	5.29138	0	0	8.44781	16.0722	27.6811	0.699682	8.54454	2.26388	11.2374	9.46523	8.51422	100.849	0.141116	36.6905	5.02866	38.0079	43.6429	22.4682	37.6628	19.6162	19.7514	65.3626	13.9642	0.524127	37.0401	15.0852	45.9542	18.2805	14.584	24.1728	12.2425	27.8208	0.0874989	6.50013	50.8109	4.25388	9.05525	45.5352
470			0.581587	3.27548	13.1901	3.97092	0	3.59413	20.2248	11.2256	2.97872	0	0	10.8012	48.1204	21.4744	1.29251	0	30.2322	0	0.0229115	0.0229115	45.8996	0.44531	10.0554	19.784	39.4543	42.8505	18.3072	57.626	25.1459	38.0761	61.1284	37.4549	33.1251	32.6742	14.1361	27.8708	15.5503	32.9102	14.6167	48.7117	29.5056	3.51969	24.9936	48.6499	0	12.6601	10.3107
480			0.222304	11.1057	2.81579	14.4593	5.14864	10.3241	30.4319	20.8264	14.8885	0	0	6.37012	26.7842	29.942	13.55	2.35727	40.0249	12.8477	3.68464	0	0.068325	1.611	23.5317	6.82497	41.5662	44.6113	16.1497	51.6941	33.2351	40.3764	58.6974	5.11488	30.4711	43.9883	17.3708	43.7236	7.80088	23.5793	23.598	88.06	26.1162	2.59029	6.15794	43.3344	6.7497	17.7818	27.731
490			0.0342426	74.8688	2.58001	11.5493	0	3.64574	33.432	14.1987	5.46349	0.270317	0	18.5195	25.7969	21.2049	2.36365	33.0285	6.16024	1.06469	0	37.3737	0	24.0006	30.4643	22.2465	29.5892	48.2459	9.47273	45.3066	22.2581	58.9003	53.3216	4.1569	3.25985	44.853	5.6861	36.8859	33.6445	27.4808	32.085	98.7108	21.8017	0.618484	0.123288	42.4729	7.63607	19.7797	45.8109
500			0.768346	80.8892	8.37368	14.8979	11.3141	17.9591	25.6728	16.0191	15.402	1.06227	0	64.16	31.0824	31.7634	0	0.254278	8.2991	10.5538	0	22.1499	0	35.1219	3.74973	13.4428	12.0129	10.8179	22.9122	48.2925	40.2028	15.1627	47.7853	8.92046	0.167495	54.013	16.4883	43.6715	10.6362	26.096	26.1843	103.747	33.0187	0.701649	26.7239	39.6937	4.46446	14.5184	45.553
510			0.0427371	91.234	14.5015	13.5468	0	0	36.7993	30.0711	6.85994	0	0	7.87691	33.2084	61.1158	35.8636	0.146274	30.5569	3.84648	0	0.0550723	0.39487	31.0302	36.1599	13.0569	57.9954	33.9744	38.4626	58.8814	56.0439	13.4708	59.4752	44.5962	0.158559	31.6802	15.0445	48.7282	22.649	24.9524	18.3706	110.435	31.5894	4.09021	17.7733	41.5603	11.7828	21.1244	30.8614
520			0.24787	70.8344	15.9842	20.6131	0.0424741	0	2.8357	17.5806	0	0	0.0612551	11.184	25.2351	49.6337	62.9892	0.0521497	43.8856	2.44216	0.0381858	1.04952	0.394499	14.2925	28.9093	46.1318	43.7483	50.487	28.2308	40.5639	29.0755	36.0485	38.9244	1.55119	4.69477	51.0225	21.8081	55.7398	15.6818	28.5577	16.5315	97.831	30.9037	1.45068	14.3146	43.1958	11.6573	21.999	9.20602
530			0	80.0813	12.1294	22.5535	38.9361	0	24.5097	4.37587	0	0	0	11.2189	29.1516	3.0043	0.121874	0	2.13185	7.77365	0.856415	53.8736	15.5516	4.52833	43.2199	8.17666	26.4468	42.9647	7.51916	31.862	36.5909	4.49182	19.5905	8.43638	0	41.7046	12.917	48.4929	9.17908	20.4877	24.2974	0	30.901	3.62641	20.3046	40.2816	3.82565	26.4582	50.8088
540			0.601018	104.725	4.70344	25.4993	4.85302	20.3739	28.8375	8.8174	0	0	0	22.6783	55.7141	22.1091	0.381299	0	3.23465	9.67902	32.5091	28.4284	18.5224	41.3273	5.36907	2.43353	17.7403	30.4171	28.3132	33.2306	33.7115	34.2021	54.6969	6.63483	0	24.8388	13.6027	45.6329	17.4126	25.2619	29.0587	0.119276	21.5331	0.305195	15.3325	37.0311	2.51765	22.2095	40.853
550			0.260501	80.5486	21.8719	2.70819	0.0991684	4.58986	0.448882	6.93714	11.4909	0	0	10.0103	32.725	24.5945	2.96798	0	14.2711	1.77025	35.8028	4.07951	0.0521498	23.3331	19.9726	27.7475	46.847	38.7867	15.3528	36.754	42.3407	37.4257	46.3529	5.36629	0.19574	19.42	20.692	39.4082	13.4304	23.9858	31.6692	2.09081	19.5673	2.48249	6.48807	42.4517	5.30354	19.7997	38.8081
560			0	68.0083	11.0346	13.4997	0	0	45.2821	12.5592	27.4377	0	2.12177	26.9528	36.9642	19.5683	39.1728	0	3.93251	5.47889	45.5707	3.82872	7.06017	38.5341	0.772723	40.4919	39.7016	41.0825	12.5562	46.6201	50.6194	8.41083	40.994	13.1087	0.336455	17.8576	5.52192	45.0263	10.8505	14.7502	9.28152	3.02459	21.5507	0.651767	1.78408	44.4462	14.2656	24.849	35.0085
570			6.9281	85.9194	10.4221	34.9121	0.216095	0	26.5938	22.0427	20.7099	0	0	20.2578	36.2491	17.8548	80.5241	0.0674241	35.837	4.35693	23.111	7.6943	5.17144	20.7116	16.8563	0.0608424	36.2831	39.9724	2.37406	39.2283	38.5454	50.092	44.4984	7.74465	30.7992	15.9072	2.21461	41.3266	42.0113	22.3974	40.1583	2.6582	26.5937	1.46069	8.26221	37.7967	6.52134	25.438	26.1093
580			0.667868	75.7238	13.0192	10.079	21.0981	21.5676	7.65684	24.678	0.927449	0	2.5988	35.2899	13.7121	21.4572	67.5733	0.124474	37.4366	22.1621	0.993063	8.63402	2.66834	32.3731	15.4337	25.2985	39.3884	45.8072	15.3886	18.2051	21.0059	22.0116	38.1472	38.5728	1.52447	14.5748	16.8585	53.5134	23.9662	32.2786	30.3754	0	1.07004	2.56698	46.3417	39.2154	14.8757	29.4358	28.8138
590			0	76.1543	5.18968	10.9415	43.7117	0	13.9764	26.7749	5.63274	0	0.212926	37.5452	28.2254	14.2743	0.941606	0.416889	31.062	12.6774	14.5048	3.08341	28.2172	20.7959	46.4482	12.6559	38.5973	39.7439	22.7406	42.2253	17.0013	2.7521	34.0549	39.2701	6.09568	12.4663	17.52	56.7335	12.2975	23.2299	26.5406	1.61064	32.9514	5.00835	17.6429	38.2977	2.4342	19.0851	43.4246
600			4.83121	82.3402	2.89171	20.7546	55.6952	0	6.95593	41.2961	4.98885	0	0.106825	25.2181	42.576	20.7746	0.24508	19.3206	2.41675	0.245284	39.388	38.1441	7.45554	33.672	38.9973	33.6648	34.4494	49.3009	27.077	56.1911	49.7751	33.2631	56.2478	26.1481	0.0271837	19.2021	15.7414	44.3653	12.2947	27.3028	16.4428	6.35898	43.5201	1.3635	3.81774	27.2784	11.8606	23.572	75.5532
610			0.846393	32.8033	16.0312	14.2687	11.6395	0.871539	37.1435	0.632831	18.0887	0.0315701	0.338273	28.6985	30.3343	17.6325	66.4225	10.691	10.1141	3.77679	12.1509	3.13838	0.131884	1.81254	4.84132	31.3615	46.2345	40.8362	27.6798	36.5912	22.9646	26.4441	35.8684	20.7771	0.0958232	12.2218	17.3932	38.5712	7.85656	9.8948	14.8475	3.66408	39.8477	3.86938	0.318941	28.5876	2.76373	25.4153	1.66588
620			0	0.794589	18.2418	29.5921	0	0.0735486	2.41148	7.68559	8.98897	0	0.317306	36.4053	36.7028	25.5187	0	1.06708	47.2293	0.0619324	57.3382	1.49018	0.715491	51.1925	4.11834	6.14598	43.4054	34.5493	14.5253	40.7966	14.5797	31.163	51.4571	43.0709	25.3944	14.0543	18.3013	58.3347	18.7797	13.2876	23.4602	0	51.0361	7.07984	39.6854	33.7987	5.28772	23.1854	11.3969
630			3.9663	0.0943199	17.6022	67.1167	0	0	33.3529	2.25729	6.71687	0	0.36461	17.4551	27.7317	16.6826	0	1.6236	68.5495	6.33995	26.9944	6.57171	6.79937	20.7096	42.5231	1.9619	37.0244	41.8182	21.8562	49.2292	37.2645	0	33.9087	29.0689	33.4918	21.7315	14.3592	47.3199	32.0168	22.4138	29.3202	1.29017	22.9399	29.5552	16.9974	37.0925	10.8569	25.7347	61.5744
640			0.295373	3.09599	2.42517	13.5756	9.06571	12.4947	11.514	32.5178	7.37924	0	0.25408	22.7848	22.8991	19.8127	73.3341	6.42909	16.0753	6.72433	0	5.83518	9.71257	14.8738	40.5878	0.637628	21.0374	43.2062	22.743	47.754	38.9949	0	16.5485	26.8546	0.221452	19.2888	15.3333	38.1792	14.706	31.7388	19.5286	0.0238417	23.0743	37.1262	24.5614	34.6255	3.77089	27.1542	33.9127
650			1.67746	0.0522845	3.22337	2.28124	12.6644	0.082912	11.817	8.2875	6.30338	0	0.435601	32.3158	32.4026	15.1906	19.2839	1.13388	2.70345	7.00916	0.551755	0.164055	0	21.6794	25.1418	42.7071	46.3516	35.9309	25.7497	46.8456	21.9797	26.0466	52.2759	9.59144	0.160014	16.1409	11.7051	32.9399	10.706	26.3374	44.793	3.78363	24.317	7.73454	0	37.6603	19.7766	20.4697	23.3654
660			0	0	0.742715	3.65365	0	7.5407	13.6381	0.53163	3.59027	0	0.0790539	5.3562	24.9554	16.6001	0.0229115	4.47888	36.0368	6.1995	35.0165	9.74798	0.0647459	57.5378	12.9149	14.5879	27.7661	42.6068	17.9055	50.8391	33.9184	39.5362	44.5927	41.3359	2.45467	17.2491	22.4992	49.0603	15.5983	23.5316	23.2395	1.60143	34.1251	0	0	27.3525	36.3468	37.6458	52.4546
670			0	0	9.86866	12.022	0	63.0798	27.0146	28.5045	6.42701	0.0678239	0.401573	24.6704	10.8175	20.0644	7.09103	2.37117	2.02348	4.22815	21.1538	5.20764	0.0432022	17.5541	20.0343	9.91686	49.7017	37.3984	25.1267	51.0454	44.9003	0.587282	66.0101	26.6361	8.11315	23.2786	19.4482	57.654	19.9092	27.3187	28.1106	0.251716	27.5494	0	0.686621	31.3455	1.79793	20.0991	51.2275
680			1.92122	0	9.35827	17.7232	0.0229707	42.6638	17.1145	15.1103	3.1247	0	0	12.171	24.4404	15.4091	0.280856	0	49.8367	4.47634	30.5642	53.0808	0.396591	21.2647	37.4337	7.18294	43.4064	44.9596	27.7161	39.0206	61.2854	12.9732	48.2643	18.0106	1.15202	19.4466	17.3847	57.4067	17.8487	31.8018	27.9907	0.700888	24.962	0	41.0594	29.819	0.229473	8.4963	17.662
690			5.39979	0.0229707	3.75789	34.8843	0	0.0535982	16.6192	10.9943	9.08797	0	0	18.058	26.6431	18.0349	5.53108	0.831883	9.26419	8.02678	18.7567	10.4175	14.0542	32.3701	28.3565	42.2278	40.6899	41.0397	23.0975	33.9676	39.0691	11.8137	34.4171	10.9066	16.0023	19.3153	18.5705	61.3368	16.3275	32.1713	20.1881	0.412622	28.5531	2.01053	14.8027	29.6849	4.48032	24.4872	59.4187
700			0	0	2.97319	19.1647	0	0	22.9903	7.9925	10.6614	0	0	17.0271	28.4263	14.4035	45.0379	7.98465	15.0622	3.76362	10.0775	7.20376	0.838798	41.0383	3.12528	6.12176	33.048	39.4923	19.4437	31.5496	53.3995	8.24481	49.6138	34.6597	38.5858	18.8843	13.6526	47.345	16.5695	28.7142	49.5879	3.94629	19.3654	5.72599	2.60083	36.7861	2.41404	18.2707	22.3468
710			0.639997	0	1.85158	26.246	0.382357	0.724134	16.7924	37.9854	23.5237	0	2.79201	3.19596	46.8265	12.442	4.34726	19.4007	8.38648	11.8298	0	15.684	13.4749	24.4095	12.1229	7.29379	29.0871	36.2309	28.1641	23.5068	9.69122	33.1506	41.4366	41.7305	2.33055	16.3882	24.0774	43.5062	40.9955	40.5765	39.2267	2.66716	28.7747	1.73749	1.41051	27.0436	19.1075	11.2372	45.0656
720			75.5639	0.0306275	2.25027	18.5009	0	0	8.03929	33.7978	7.80307	0	0	14.5959	20.243	12.6551	12.8477	0.105456	2.96839	3.68496	13.9031	10.6055	0.303028	18.5934	18.3734	0.219652	37.0729	36.6656	21.2887	44.0443	51.4421	0.92785	38.7134	27.5559	0	7.6558	17.6293	31.6045	15.9105	31.4025	32.1315	0.340201	22.2939	1.72359	12.656	31.4164	1.53023	22.4703	37.4975
730			82.1317	0.178038	0.209314	33.0032	0	0	18.9128	25.0366	8.02176	0	69.9003	12.8197	20.9066	12.7512	2.6005	4.43686	38.9929	39.3773	17.762	3.72348	2.53108	34.484	32.4355	0.0942322	34.2615	31.7563	5.8218	42.5534	42.8088	6.1766	26.1142	23.6214	2.61524	21.0201	12.2241	45.9929	18.4021	31.5869	23.9227	1.15152	22.0002	0	15.7576	23.3783	10.6658	22.4637	38.7615
740			68.9858	0.0306275	1.84777	19.4687	0	0.107196	11.2475	27.7022	5.79404	47.6877	77.4546	7.45628	25.6667	14.3668	1.07315	0.0216011	29.0219	2.31518	19.4456	1.94645	6.47683	32.0266	31.9058	1.66406	17.5937	33.3709	0	47.0551	9.78816	9.37775	27.9047	27.623	0	32.3896	17.6237	48.5417	19.2855	26.5501	25.1135	5.40525	22.7912	0	2.139	25.8312	8.41204	22.4273	29.7209
750			71.4485	0	0	17.7407	1.59042	0.177351	16.5158	31.3679	8.44678	102.093	63.0471	3.21622	12.6151	15.1396	2.01385	7.40436	0	0	15.597	1.00609	0.58667	28.7418	0.919209	43.8852	36.7429	27.4335	1.84997	41.2783	28.247	12.6583	38.8253	27.7558	0	22.7515	26.36	42.7276	24.9747	22.6677	38.862	7.25143	26.241	0	0	25.3601	0.0213246	34.499	29.0045
760			0	0	0	15.7251	0.280476	0	42.0065	11.2177	3.63203	64.148	60.0845	2.39383	9.96065	13.7438	2.65105	5.13894	0.0216011	0.0458229	2.47756	4.61895	0.0680867	14.6047	0	12.5802	23.7479	35.1452	2.20846	34.3571	11.559	4.26047	35.2509	12.053	0.473721	15.2105	11.1108	40.7186	15.5272	10.3857	31.2431	0.0678546	30.7654	0	0.451887	21.1776	27.7733	31.148	38.8867
770			0	0	4.98582	8.12174	0	0.170125	23.6616	24.2625	5.95095	54.9145	56.9546	7.03163	11.5513	20.6424	7.95088	0.632403	0.0241508	0.0229115	0.679079	11.0412	1.37929	35.8853	33.5512	1.48183	0	30.9516	0	33.244	28.7927	2.57854	17.1275	22.8553	0	20.8779	19.3933	40.679	13.5022	19.652	39.2564	0	21.6729	0	39.4666	32.8995	2.35898	26.9767	0.0690664
780			0	0	6.17554	22.6783	0	0.94589	26.7373	7.57676	8.10313	62.8031	58.8153	20.0726	4.46818	11.1448	0	0.113157	16.6989	3.0547	0.32057	4.67935	10.8406	23.4259	37.8819	0.0610972	14.6934	27.9923	21.7063	29.1829	35.5663	28.7623	33.2842	17.5712	0.923881	27.9855	6.84514	44.4336	16.428	13.2108	28.8497	2.46277	22.4996	1.01854	14.2429	20.7827	2.33509	23.2946	0.0213246
790			0	0	46.683	1.70379	0	0	17.828	17.3798	0	57.142	73.3902	1.45513	7.62704	9.93631	0.188506	0	34.4411	3.92695	0.412504	3.13926	1.40843	15.5671	2.27897	0.295558	37.8274	0.661217	30.8052	34.0969	24.3762	0.295763	26.5662	18.7593	0	19.0534	8.80894	38.7913	9.75043	7.3358	38.426	1.91201	21.3357	7.71947	5.22291	19.7129	2.19065	22.406	0.0214689
800			0	0	38.7131	7.65246	45.7687	1.30029	18.7728	8.23664	0	39.8912	57.0429	3.62644	8.72718	11.9849	39.4658	0.368731	1.2071	2.44726	1.88464	15.732	10.4491	25.6986	3.87936	1.70119	14.0132	0.130992	16.7094	31.5546	17.1965	0.0279539	19.0498	23.2854	0	13.6349	19.8191	31.1818	17.553	24.7094	25.5862	6.54832	23.7675	2.93897	2.69074	24.967	1.85899	18.685	14.2247
810			1.83571	0	0	0.162587	13.267	2.25694	10.5691	8.40363	0	16.345	20.7452	3.12611	5.79328	15.4126	0	0.317372	0.287822	2.45207	0	3.89166	5.64266	25.1929	18.698	18.4403	26.5861	35.1021	0.220133	28.2671	23.2152	2.70455	34.2337	11.4617	0.031987	16.7056	15.3015	41.0051	15.5298	24.8365	24.3653	0.0527758	21.3549	0	0	21.5329	9.26364	19.5647	31.1228
820			1.01538	0	0	0.929428	1.09704	1.56592	11.259	3.47185	8.66657	0.568618	0	13.8367	1.64127	12.2386	7.32587	0.0534601	0	7.98417	0.0557555	4.53729	2.38699	8.37042	35.7297	24.4677	2.43589	26.5094	6.23348	24.6681	28.9665	0.671307	3.15535	16.5095	1.71918	20.5123	25.4765	47.2616	17.2696	9.13895	32.0439	0.627112	29.29	0	0	22.0248	0.881049	12.8515	1.16251
830			0	0	0	11.0355	2.00053	0.127196	19.0908	1.11295	2.85696	0.0428926	0	3.9489	3.19959	7.73046	14.5779	0	28.4624	5.39953	0	0.0974389	5.26415	0.665835	4.05898	15.3811	1.17769	33.4537	0	23.8631	27.911	0.465199	26.4764	14.3222	2.43445	21.9822	23.4758	34.3603	16.5511	21.913	30.6775	0.225601	28.9159	0	0	17.2797	15.8499	16.6471	2.43573
840			0	0.0321954	0	1.33452	0.170222	0.23756	14.6436	3.4958	3.67684	0	0	16.7571	0.536883	8.84032	19.356	0	12.6605	2.50923	28.4885	5.40916	6.78708	20.0496	13.9099	15.8576	3.07929	1.53142	0.0409379	24.1229	27.2744	2.34812	9.9438	14.21	0.0678546	23.8921	7.21173	37.8285	3.6346	30.5687	23.4079	2.03054	30.3841	0	0.0452364	23.1694	26.223	19.3521	3.2636
850			0.0221962	0	0	3.86225	0	3.99556	17.4279	2.37409	4.70846	8.89942	0	11.8651	2.2002	13.8976	19.5642	27.251	0.830138	0.0229115	42.8625	1.19422	0.164078	15.9219	41.8695	12.8196	54.3284	0.274263	25.1633	21.674	26.8055	0.0760502	3.64597	12.8239	0	21.8944	7.2257	36.1001	16.8143	24.7514	30.7881	0.628356	23.1823	4.80932	0	16.6002	2.35275	24.3575	5.43655
860			1.88066	0	34.5679	12.0611	0.0433139	4.5804	15.2553	13.0975	5.25478	2.75623	0	1.63497	0.0849489	12.5183	1.54724	10.1233	0	0.194598	33.8423	0.846277	2.70087	22.4934	20.3988	9.66159	27.5998	0	4.55685	28.9762	18.3952	0	9.6428	0.27699	26.9942	12.5265	10.3657	30.0296	19.3696	18.2961	26.5988	0	20.716	2.18974	0	20.0704	19.0034	12.388	4.11772
870			17.4726	18.486	37.1299	12.0396	8.91793	12.945	21.5222	6.54942	17.8276	0.113397	45.7726	74.8945	21.5143	24.1794	47.0825	2.11616	27.0714	26.1681	13.4048	27.7897	46.0607	34.2457	19.6974	28.7311	16.5846	25.4578	39.3114	39.1824	39.5787	25.4729	41.206	23.0314	3.22723	47.8853	26.7749	30.5374	28.9475	33.1957	36.6042	73.709	50.6357	32.0011	38.6298	21.6379	84.1115	36.47	27.307
880			71.9328	66.6394	80.6932	35.0618	21.2443	66.2823	91.2229	45.6956	36.3661	0	26.646	16.5209	11.0913	9.52796	93.1646	18.1789	32.9603	22.4178	23.6873	7.55878	47.8494	4.12279	23.6439	21.7539	6.01326	8.21921	22.5871	15.441	19.6502	11.9987	29.8636	16.4345	0.0975226	13.0503	8.72682	10.4321	4.30478	12.8601	11.2618	57.4402	17.6663	19.2934	11.0872	9.95987	27.2783	17.2807	2.29934
890			30.2932	59.1703	40.0832	0	2.33045	53.4087	38.5096	1.93376	4.84334	1.02721	13.2862	7.46963	0.554902	0	81.9767	7.28378	25.9956	3.37475	19.7692	8.2732	0.660596	14.4487	4.63071	17.5828	1.9436	1.00665	21.3689	13.3724	0.942841	15.1612	3.2832	9.23999	1.66935	7.81018	0.24351	6.74611	10.8849	12.9442	9.17883	56.8829	12.0592	12.7392	0.114314	4.4701	1.90704	10.4619	4.65238
900			1.06732	37.5233	24.2195	0.0412336	0	1.84525	7.22413	7.46192	5.75375	1.75379	3.40822	0.604687	1.15565	13.5074	72.4275	9.09705	22.8948	25.039	4.35432	9.1028	10.3549	6.48715	15.4564	20.817	17.2405	3.31426	19.4567	15.7691	0	1.27163	3.85052	8.12811	2.67679	7.67395	12.8269	9.77203	6.2339	8.14151	4.99676	50.2455	11.5439	0.740039	2.07761	2.27312	51.4289	7.29673	4.50995
910			4.96671	26.2484	57.4635	0	0.817201	0	5.56979	22.2336	20.5365	0.684858	11.2318	19.9772	5.04754	5.51066	36.0943	4.02566	11.2971	20.4483	23.5789	8.45219	8.47107	5.82384	16.6046	20.1936	18.6589	8.89124	26.1826	6.96399	18.694	7.51022	11.6155	11.0337	0.667008	5.50266	9.80748	5.88732	5.63775	12.1857	1.18012	20.027	12.1277	0	5.06537	4.74614	6.96157	6.17887	2.77459
920			0	11.0153	40.1012	0	0	0.0765689	8.88941	17.7605	0.262835	3.4799	3.26034	22.8377	10.8719	0	66.3549	3.84038	22.0239	19.8968	25.7618	20.3316	17.4002	22.0189	9.59812	22.5425	14.8929	5.00505	16.8712	9.84745	10.5125	15.2886	13.5534	17.3958	3.4683	8.67177	6.02648	7.06961	2.3612	9.58899	2.2807	4.24359	12.292	0	3.61982	4.0225	1.875	6.59797	1.79098
930			0.873998	0.382053	0	0	6.30325	2.23483	7.25785	11.6657	0.0306275	1.40505	1.111	5.98177	1.15276	0.200345	38.1899	0	14.6251	17.3071	25.4002	2.57705	1.32002	3.41454	15.9148	19.5461	8.41958	0.17906	10.2112	5.72638	13.1733	7.12248	14.6971	14.3492	0.0239223	9.51752	0.312343	9.92292	1.13524	4.00487	4.16093	8.98977	10.9473	1.47677	2.39712	3.59073	1.11117	3.7318	3.53342
940			0	2.0628	0.32111	0.806151	7.1841	0.330941	11.6743	7.56599	0	0.186966	0	10.398	0.0458229	0	1.02925	0	14.4923	16.121	67.0702	10.7959	4.77961	0.398982	7.69444	26.2763	12.8541	12.9451	3.11882	26.3814	12.8084	11.5904	5.03496	24.5584	0	10.2711	0.0563354	5.42812	3.15823	2.34464	5.50341	0.51396	12.5772	0	3.26156	2.17319	1.00423	1.19294	0.952777
950			2.22539	1.89005	0	0	2.05486	0.982655	39.2218	1.22572	3.87574	0.287141	2.18288	10.328	0.481862	0	5.24267	4.45744	18.4078	10.0652	49.2392	2.79656	72.8149	14.3109	19.421	38.1738	10.8941	24.3674	20.4993	17.652	4.50476	4.49454	4.78194	33.2929	0	6.92346	6.74571	5.6565	6.256	4.78565	6.78165	6.45422	18.196	0	3.16693	1.14133	0.613053	2.68968	1.17971
960			1.80616	0	0.0216569	0.0632558	0	2.73279	12.3509	2.33748	12.1411	2.01965	0	9.39763	0	15.4372	4.89343	9.91208	43.3036	17.2485	38.6771	2.50466	13.9852	29.1376	14.9457	14.1274	12.912	4.82544	34.3541	34.5861	4.74021	0	14.611	16.6735	0.959403	3.14746	3.8215	1.67126	5.86162	6.55006	3.21941	6.59677	6.05093	1.72486	1.32325	3.61628	0.142177	3.06051	0.500317
970			0	4.11203	0	0.0306275	0	11.0527	5.56062	0	14.4712	3.56599	0.905426	5.04645	0.897001	10.9597	12.4435	6.00094	31.6062	16.5924	10.3438	10.6853	16.4544	8.74579	21.9046	6.95576	8.87176	12.1697	69.3781	9.86071	12.4825	0.0228345	17.719	30.7757	0	5.53968	4.46961	2.87098	2.06268	4.66689	1.40339	32.2932	13.4654	0	3.51856	4.3697	16.742	10.2573	1.68115
980			1.96229	6.80775	0	0.34456	0	16.1955	28.0805	7.1511	6.58071	3.35852	3.28606	14.7054	0.773594	0.386957	1.62963	19.4145	27.1364	16.403	17.79	13.8513	6.919	3.30588	25.7247	23.658	9.60339	15.0845	3.00943	12.308	26.1232	0.0682734	12.2568	38.8237	0.364113	7.59345	0	3.66918	6.10249	6.62864	0.108608	13.8266	11.1301	0	2.55167	0.485719	4.73186	9.61922	1.71764
990			0.189711	0.621713	0.129309	0.565346	0	9.40693	13.1417	5.42891	18.9955	0.0765688	0.563106	4.36216	0.853502	4.63308	14.403	1.25359	27.9153	29.6351	49.8033	21.5811	10.2231	1.22953	10.1322	20.243	19.7366	2.42241	1.69622	18.4298	21.5697	0	3.63415	13.0819	0	7.9104	3.851	1.54906	3.93888	3.85072	6.89914	20.1507	11.4182	0.0643184	3.30435	3.94147	0.237948	5.79086	2.33266
1000			0.512967	0.562783	0	0.585017	10.701	2.11527	34.0018	7.51551	17.9686	0	0.0726396	24.2064	0	1.2884	24.0482	0	14.2189	13.8941	11.4968	47.257	0	7.3606	13.0411	20.8968	10.484	9.40343	0.472568	0.719731	19.7265	0	12.188	35.5953	0	9.66851	2.94803	2.75096	3.04939	0.523365	0.389041	19.0398	6.29887	1.0893	3.20234	4.20682	0.9929	7.87679	0.929458
1010			0	0.0229707	1.91444	0.336049	2.19728	10.4757	27.5986	1.42427	23.7935	0.54889	0.377067	8.62619	0.139616	0	9.07304	0	27.9157	13.8707	34.086	42.2262	22.527	4.3904	12.4964	11.2226	6.26077	20.4487	1.23033	5.02779	58.6938	0.0275362	17.5852	36.8003	0	7.61268	3.1968	3.74728	14.1616	2.58371	0.660711	17.4767	8.548	0	5.39522	6.79362	0.0200583	5.11579	2.29402
1020			0.0342426	3.06215	0	0	0.0836069	0	24.3316	4.52432	0	0.197391	0	5.89527	10.0312	0	0.905817	0	14.9276	23.3544	32.2681	28.5942	0	21.8056	15.5364	32.4098	6.80682	26.4772	0	26.6489	18.4669	2.50674	30.3543	25.0422	0.801886	8.49515	2.97854	1.18571	8.95051	6.32685	0.361524	9.70183	7.94529	0	3.34033	5.46686	9.78284	6.0925	0
1030			0	2.28347	0	0	0	15.9426	8.00748	25.7183	14.6357	0.0471838	0.0242132	1.75654	0.646443	0	0	0	35.8316	28.2019	22.1294	4.80752	0	8.83932	7.75696	14.5622	15.0638	23.8586	6.92298	33.166	9.13542	9.84271	42.5942	2.38772	1.90021	5.63409	1.88443	1.91716	8.9431	4.05088	0.62814	13.2009	7.04835	0	3.71278	1.12074	2.06249	6.90903	3.18937
1040			0	0.191422	0	0	0	2.26668	27.9031	1.05744	31.2163	0.082669	0	17.9401	27.547	7.90476	16.0121	10.3116	19.0778	3.06752	11.2991	5.93538	0.272376	4.07452	3.86345	4.85784	11.6798	8.39816	15.8257	14.031	22.6331	3.64285	36.7215	31.259	2.07989	7.40998	2.7164	4.45875	7.61016	2.56355	4.31744	18.2016	6.03592	0	1.61603	2.61901	0.246645	5.82027	1.68316
1050			0.162832	2.8553	0.168971	0	0	1.88501	29.0861	2.23051	18.6999	0	0	1.92495	0.599722	1.87985	0	2.87276	42.3152	7.68629	35.0825	85.1901	5.41085	3.76211	8.6763	10.641	12.3841	5.07981	0	14.7765	17.4433	10.4141	32.2747	32.9931	0.89728	5.41997	2.99766	4.24824	1.63876	0.56352	8.51879	12.7715	1.46965	0	0.880397	2.32186	0.308307	6.29698	1.05347
1060			0.729409	0.0631403	0	0.0342426	0	0.812947	27.5789	3.95165	39.554	0	0	0.0305486	6.02301	0	0.0672528	9.26559	3.07325	22.1109	57.3232	106.888	0	3.97222	6.79318	7.9858	19.7983	11.2105	4.24289	8.76143	16.6071	17.0079	29.89	7.49538	0.0896676	5.91835	1.63945	5.90372	6.00602	1.20356	0.53019	9.96104	8.24582	0.0746564	0.359891	3.54543	3.2173	2.75027	1.50605
1070			0.12251	0.240341	1.46638	0.0459413	8.37316	9.98478	18.0738	13.7453	2.08479	0	0	15.6586	11.8502	2.63086	19.8998	4.60307	29.5877	2.89528	19.1542	42.9037	2.33803	9.49498	2.54655	22.5083	2.92304	12.6416	10.1287	11.9497	7.94917	5.2371	20.9972	2.38658	2.03862	5.90074	0.59162	4.82951	3.16054	0.192252	1.69923	12.7097	8.36694	0	1.36692	5.42757	0.41388	2.24207	6.16982
1080			0	0	0.200322	0	0	8.26459	15.3828	10.5619	7.46522	0.168451	5.08676	6.27261	7.04344	18.9059	3.31923	1.26208	14.7481	18.7554	39.776	50.4021	1.25589	14.611	0	51.9179	11.5647	10.6242	28.6722	11.0277	38.6693	13.6497	20.3989	15.7772	0.0226182	5.21931	3.84479	2.87455	3.33787	1.479	0.110445	10.2317	2.71973	0.0593052	4.64437	6.14522	0.477633	4.66708	9.12173
1090			0.257918	0.0434964	0	0.0216569	0	6.21229	2.74226	2.57011	21.9857	0.295492	3.97641	5.49494	7.21329	4.39592	0	3.78578	8.29183	39.6583	28.8696	3.61152	1.28243	3.41799	0	23.5634	16.9387	16.8158	0.929103	12.2458	5.29887	25.7328	32.7353	30.3845	3.4767	3.40657	0.542991	0.915489	1.52586	0.645703	0.22645	11.0134	2.74138	0	2.77837	2.34891	1.50673	2.74693	1.00225
1100			0	0	1.6293	0.139709	11.1544	3.4616	5.65119	3.77016	2.83304	1.67531	0.161725	4.63464	0.813524	0.810995	31.8576	25.8461	22.1923	26.6913	18.3224	11.4696	1.4593	10.3516	9.40696	28.3592	14.8659	4.85952	15.1587	17.2099	38.443	15.8347	33.692	21.7934	3.80514	8.27478	2.24851	2.15587	5.20506	0.173313	2.0544	9.48396	4.72618	0	1.0159	5.69945	4.44249	2.90483	2.60573
1110			0.0229707	0.047172	0.220831	0.474264	18.1284	0.245021	4.27058	16.3277	3.36345	0.666973	0	1.84115	4.51453	2.76233	12.0064	14.1308	27.7294	7.31384	97.2913	10.814	4.95748	14.0379	2.3046	7.59865	20.0435	13.6168	44.3422	7.75598	30.9386	6.82587	30.2148	29.6833	2.38049	3.53571	0.61444	2.04452	3.97301	0.705888	0.2249	7.8143	4.65714	0	0.0225422	1.85827	7.43232	2.15233	2.51575
1120			0.138672	0	0.173791	0	15.286	2.22682	14.1962	1.08399	1.93815	0	0	0	0	14.4455	8.66983	20.0948	16.6414	17.0421	10.5099	38.3351	5.28867	2.17553	1.53949	22.0947	9.82082	17.6804	27.2415	9.44421	8.3598	7.51617	24.3726	19.4986	0.0769031	7.90161	2.04898	3.16505	0.107438	3.33712	4.38471	6.79802	3.78814	0.0226182	0.163965	3.17694	0.0301576	0.727759	4.98822
1130			0	0.67148	0	0.179298	25.2682	8.59725	11.6247	0	0.267602	0.374643	0.0229707	0.404769	6.75481	0	2.71091	6.01107	14.6645	17.8153	39.663	51.6534	0.218242	0.0648877	3.71598	13.7966	4.66805	5.06705	38.0386	20.3313	45.3097	0	61.2073	9.53567	0.557909	6.56792	2.18574	2.73016	1.29086	0.658202	0	8.65731	8.92387	0	2.09716	5.67365	1.12846	2.41002	1.68222
1140			0.189195	1.04072	0	2.10073	24.1449	6.24195	0.150154	0	21.929	4.01811	0	4.76395	5.46919	1.55902	3.93086	0	27.0526	5.28368	36.7629	17.1525	0.0813881	4.44417	16.5811	41.9264	9.45914	10.2455	39.3912	19.0836	13.4502	0	31.4884	19.3167	0.12063	10.6407	3.09839	2.09149	1.87774	0.147278	0.114898	6.48947	4.38607	0	6.23831	0.27648	2.0391	2.74812	0.480709
1150			0	2.21636	0.807571	0.184402	0.149591	23.0885	0	18.4138	64.9773	1.34023	0	3.6001	7.85469	0.46106	0	21.4798	2.22805	3.77462	26.8921	7.98718	1.34913	6.2097	38.4333	25.0929	11.9753	2.59463	53.0439	20.0735	7.76805	2.27081	47.9697	11.5333	0.587359	7.09267	4.18462	0.534214	12.4496	1.91887	0.467273	11.1679	4.87656	0.0414533	0	3.67492	22.9244	3.97243	1.52536
1160			0.0229707	4.56067	0.130167	0.0229707	14.0679	7.30067	16.8853	7.12924	5.97226	0	0.354608	0.474122	11.7803	0	0	14.6956	6.93376	4.13798	30.1958	5.57982	4.33824	27.8043	10.4825	13.6584	1.22051	20.1552	6.69518	16.4352	8.09301	7.11257	30.7784	15.4188	0.799508	8.35173	5.93406	4.88561	7.40086	0.654533	0.757881	9.30392	4.45985	0	3.48098	2.8751	19.5968	1.18318	3.68791
1170			0	0	0.465788	12.1059	18.1329	18.6502	19.7118	0	26.304	1.26673	0	0	4.31368	0	22.6005	0	16.0576	11.475	9.63596	22.4425	1.7245	29.2586	2.32446	13.1603	7.59562	2.66252	15.4235	3.46753	13.6396	2.38351	47.7368	26.1674	0.355893	7.56677	2.19106	4.51828	9.00255	0.0413461	0.515835	11.1858	6.97013	0	0.155869	2.90337	0.392247	3.02725	1.51994
1180			1.61045	0	1.78344	0.0242132	0	3.37113	13.3309	0.916223	26.5655	0.451756	0	7.30317	28.0825	0	4.62691	3.25104	2.15456	18.7198	28.7872	11.1356	3.04612	20.1144	3.13037	30.2515	6.95531	1.63854	8.06284	17.114	12.1457	9.42724	45.5682	0	0.0970167	7.20241	4.89051	2.03115	3.82265	2.82418	2.39077	14.4737	4.62704	0	1.2917	1.68038	0.558946	6.41543	1.17116
1190			0.0433139	0	2.90673	0	0.0722349	5.77777	11.6027	0	12.203	0.0631129	0	0.147935	0.604097	0	1.72162	5.64057	7.52941	13.3497	22.2148	33.2529	1.53977	11.3418	8.23511	7.14871	33.2652	4.07709	0	20.4609	3.69442	10.5635	56.151	30.4475	2.59272	11.961	3.40205	4.11644	6.13686	1.04248	3.16717	3.27456	3.0678	0.35783	4.50079	2.75958	7.04499	1.59237	2.79164
1200			0.140523	0	0.733747	0	0.969006	2.61612	0.0691975	11.7332	0.781208	0.195641	0.0532271	6.03486	1.08165	0	3.75864	4.71845	3.58799	10.0077	22.2457	17.1926	0.888651	17.1114	22.7898	20.2322	15.2055	0	3.00978	16.5159	47.4068	1.50306	22.2675	24.5796	2.99643	4.81265	4.41098	1.34346	2.59354	3.3832	4.07239	6.14995	6.50042	0	3.79825	2.54276	0.84691	4.08552	4.37688
1210			0	4.01103	0.486575	4.63556	5.57842	5.06187	7.39914	4.28384	0.589007	0	0.331591	0.190143	8.6756	0	9.19629	3.62544	4.5416	0.0714615	18.1706	6.23812	0	7.50264	0.483011	14.4789	4.47709	7.56951	18.0808	10.2555	18.6075	1.45581	12.8638	14.5912	4.67749	8.10435	2.54766	2.18851	12.9293	1.02514	1.84897	9.83007	3.93319	0.976519	3.68686	0.17569	2.44267	2.13912	2.50619
1220			0.0842257	3.01712	0	0.0918826	10.4599	6.06301	0	9.49466	17.5836	0	3.4506	0	1.4479	14.0428	1.6714	0.931453	1.03157	5.30653	6.37886	42.8479	0.210982	16.8215	0.486112	35.6553	14.1475	11.5449	0.552246	26.3773	23.7274	11.2832	26.704	20.003	1.83389	8.28817	1.91427	0.846903	10.5603	0.186275	0.274642	5.10892	6.05232	0	2.33013	1.73027	20.8538	3.25364	3.5731
1230			1.03464	0.556406	6.62768	0.0918826	5.82915	10.5086	0.131634	13.91	11.9189	0.0926984	0	0	5.35247	37.2134	0	3.53348	6.42476	5.70752	18.5238	27.0293	0.0651414	16.1472	0.0861338	15.7902	29.849	16.3518	17.4103	30.634	25.2727	5.05765	22.9775	6.29364	1.00451	5.21766	2.57145	2.00953	6.98584	4.10411	1.36884	10.9222	4.93842	0	1.84631	2.52486	0.38302	5.07465	0.627196
1240			0.15053	2.157	8.51557	0.874618	17.4889	3.17115	31.9617	24.9902	26.1937	0	0	0.545364	1.85754	6.49487	31.1863	1.12574	3.559	7.32297	13.3908	1.05664	0	20.9599	14.4913	8.93999	9.96022	9.59036	32.8398	31.9547	48.0419	3.67026	28.6926	2.90338	0	7.00203	2.53334	2.10831	7.54852	1.79006	7.93807	2.13301	1.63237	0	2.7571	2.06495	0.393885	4.02407	1.39608
1250			0.859343	0	0	0.0754762	1.45578	0	30.9509	0	0	0	11.9748	0.990739	21.3136	12.8456	39.558	0.549436	33.1263	25.6245	24.4456	1.23381	0	0.220568	2.96564	38.7347	9.6803	3.38788	24.0993	14.6403	0	1.35838	37.1572	3.36	0.705345	4.60239	2.26062	5.93803	7.11735	3.50915	2.5794	0.513253	7.97171	0	3.26029	1.70516	0.487621	5.74077	2.36725
1260			2.7047	0	0.7258	1.57809	0.362862	0.390129	21.2714	1.72931	13.4399	2.94252	4.00316	0.463607	9.81903	28.9882	37.9481	11.2368	9.43464	11.9511	58.2038	2.25023	0.0229115	14.1219	0.716259	6.70848	5.46001	13.1286	24.7139	18.2222	18.8761	0.611319	52.1822	2.44893	2.01013	4.24044	7.8305	3.24469	6.18006	2.05917	1.92337	0.984664	7.85149	0	4.44233	3.54247	3.2211	4.41144	4.40579
1270			0.279324	7.01009	1.35833	0	0.0762979	5.84323	1.31493	30.1076	57.3171	0.120393	16.8019	5.83057	9.90257	14.0375	10.003	20.394	10.6402	4.80018	14.0445	17.8797	12.102	14.8211	4.02589	55.2647	9.35271	0.855943	0.954242	19.505	35.4026	0.348682	59.3199	3.66852	11.4354	4.3381	3.40676	1.79271	10.1363	3.39755	2.8086	0.353816	9.6526	0.362983	2.26362	3.5906	11.5024	4.4739	1.71805
1280			1.84717	18.2855	0	0	4.35465	0	17.065	0.260747	0	0.0695457	1.58202	1.63571	0.637436	41.8237	24.474	1.26114	22.6146	6.39633	56.6761	64.2993	7.80186	11.672	5.22109	113.159	11.8708	9.6339	33.4818	25.8391	15.698	0.657925	46.5656	30.9872	7.30166	3.26377	3.23996	2.87856	5.56393	1.92605	1.39684	0.219746	7.33573	0.175056	0.948783	1.30416	5.44209	6.01785	0
1290			0	0	1.91762	0	0.0342426	3.66567	28.6964	0.115924	0	0	9.29699	3.31105	1.89062	44.5701	27.0791	1.56983	20.9311	20.3709	15.104	56.3254	10.442	20.4038	0.889411	17.044	17.8668	7.10905	11.1299	21.4577	12.4167	1.19341	37.4685	15.6694	0.113091	8.17989	5.84043	2.16657	4.82285	5.35723	3.07701	7.71962	9.67195	0.856428	0	6.14196	5.34278	4.06612	0.490485
1300			0.177666	0	0.150306	0.967044	0.781671	11.2261	7.86039	0	10.8063	1.01606	2.99949	5.74813	6.84408	0	39.9545	4.41204	3.29623	5.76109	15.3509	27.617	0	8.18356	9.88322	31.2912	19.2855	5.25088	2.89354	13.804	27.3724	8.00867	43.061	3.45098	0.0384436	3.84039	4.88961	0.78727	3.08572	0.141565	2.19552	19.6008	12.7851	5.95235	0.196739	4.31944	22.4378	6.27172	4.02036
1310			1.08125	38.2767	0.110811	0	3.98688	0	33.6386	0	17.0384	14.5626	0.673955	0	0.469859	0	8.95971	13.8112	18.57	0.270838	8.75593	7.06144	0	6.83638	0.508501	30.1348	11.8141	23.2614	0	9.75616	26.5787	0	4.58426	2.33264	0.119337	1.80165	0.909361	1.46154	2.39116	0.599347	5.20107	13.7103	6.24424	0.914401	3.23188	2.95498	8.53151	7.73575	4.60973
1320			0.326342	0.55831	2.30291	0	0	0	0	0	1.82571	0.0787137	12.9984	3.38762	0.697859	0	0	3.39715	7.37229	5.25577	1.0525	32.3951	8.13515	8.52954	21.0031	21.6192	19.3528	29.4773	6.00862	2.17667	20.3458	0	22.1064	3.70885	0.384102	4.1784	2.99244	2.73866	7.89852	2.90018	2.46066	13.6668	8.69952	0	0.399986	2.60423	0	12.1702	3.78603
1330			1.4093	0.191422	0.0229707	0.684634	21.0184	0.223175	0	9.88686	2.00933	0	3.93166	0.557435	8.92589	0.137715	0	2.74014	2.04307	10.7459	10.8525	9.34781	0.211873	5.90396	14.2351	19.049	18.4355	13.2994	3.40982	9.26958	19.8389	0.131265	36.3312	20.4672	8.84595	1.83349	1.67635	4.18667	3.64461	1.21279	5.06102	12.4117	11.4761	0	1.04498	3.42616	0.447496	2.09273	1.55481
1340			0.366887	0	0	1.58017	26.8584	2.23047	0.0252561	0	37.4766	9.99938	1.38989	0.503858	5.48443	0.150435	8.48521	0	14.4591	9.78975	0.508739	8.59242	0	0	15.5124	9.19262	5.67712	6.36986	11.1061	8.72258	27.3791	6.06946	27.0062	24.0547	0.15733	8.8016	4.15123	5.59033	12.0542	5.413	3.75671	9.41837	8.62208	0	2.72443	2.1441	0.0213246	1.89683	4.37059
1350			2.54933	1.52395	0	1.33434	2.7418	27.4024	24.7278	0	26.7762	4.20498	0.156208	0	2.24736	0	22.3581	0	12.7862	20.631	5.19542	1.51045	0	16.8581	5.51727	28.7304	10.3388	19.8025	7.71641	16.6665	16.7498	35.8836	9.12206	26.5861	0.0573413	9.43481	2.94189	2.67034	5.26881	4.56798	0.954231	1.33058	8.41479	0.293471	0.784527	0	0.110951	1.55208	4.66207
1360			0.530746	5.63002	0	0	0.366918	31.8471	11.1386	0	0.575571	43.0287	0.941374	0	0.0341544	0	13.9893	0	13.3015	7.06228	2.3859	10.5364	0.099283	32.8087	8.18056	16.5652	49.9543	16.5273	19.9691	17.0268	19.4566	1.55432	1.02046	23.8901	0.113461	8.32657	3.67224	1.95636	3.26095	1.7542	0	1.80692	5.48422	0.211248	0.186726	0	8.40134	5.43882	1.03729
1370			0.0459413	9.47403	0	0	0.068912	30.1454	3.10085	1.9819	6.50068	21.4705	3.84747	0	1.27578	0	15.7468	0.0504476	0.450086	7.56108	10.8867	22.5225	0.601524	0	11.3541	23.1294	54.4481	15.0595	32.9027	11.5637	42.2744	1.11162	0.20101	36.1274	0.12063	4.76362	4.24522	2.56414	4.78387	3.04926	4.81333	2.36169	9.68439	0	3.92424	0.151661	0	6.98958	4.77337
1380			0.0778433	0	0.0209895	0.879815	0.709157	32.6935	0	0	4.93497	47.062	6.55166	7.66496	0.500961	0	11.9307	12.4205	11.3793	35.6127	23.5152	20.7784	0	0	4.8523	24.5962	6.66712	16.0634	21.0846	11.2826	51.9078	0.52404	5.95112	27.7091	0.169368	4.71572	1.03071	3.08824	0	0.154631	2.18876	5.24819	9.92153	0	2.15996	1.50455	5.37163	4.31867	0.865316
1390			1.68105	0	0.832912	0	1.36905	29.9501	4.3639	4.19837	1.09958	7.4083	2.25092	5.03102	2.65444	9.62668	9.95101	5.82601	7.26244	8.98315	23.7974	5.67405	0.198734	0.231161	5.63842	14.403	9.43958	26.4214	19.1407	0.965974	32.6086	0	16.3898	22.8797	0.352347	4.3819	1.55283	2.94637	6.71436	7.87169	3.71008	11.5975	6.70018	0	2.91465	3.08856	9.68321	9.08782	3.61698
1400			0	0	2.91543	0.651556	21.6166	32.7941	16.9458	0	0.890758	0.742081	3.66437	17.1901	0.982724	2.23982	15.8535	0.164928	13.2569	1.85136	20.122	0	6.54676	0.0203902	10.79	19.0475	20.583	14.4056	22.0118	19.9034	29.2874	5.76832	7.43491	15.1911	8.28677	5.77667	2.47801	3.57035	3.42832	8.50232	5.38579	28.4422	3.16898	0	0.396374	0.738284	7.48445	5.84251	0
1410			0	0	9.97416	1.16815	7.36648	25.1756	0	2.11287	2.87483	6.26682	0	14.132	9.05622	4.76291	0	0	1.43736	16.9549	27.4262	0	8.6399	0.192476	10.1237	24.6039	24.243	0.444286	3.38951	20.1053	15.5674	0.0449145	18.0893	13.8359	1.45382	2.56111	4.4288	3.54431	5.99736	3.00778	3.01827	17.956	4.59095	0	3.23053	0.0200628	14.5923	5.25583	0
1420			0.506297	0.165824	1.19106	0.435129	4.78474	23.4881	10.3605	0.0216569	0.0484264		10.0089	6.05599	3.57183	0	0	0	21.8951	18.7666	16.8327	0	6.9246	9.38757	2.4512	19.1182	54.2487	18.6826	12.449	27.3441	12.923	3.00901	6.63775	19.3658	0.107846	4.99718	2.59687	6.61271	4.19004	1.85093	3.52418	18.6925	4.42212	0	6.53025	0	0.40242	4.85689	4.39934
1430			0.107196	8.66905	4.66064	0.425549	0.0535982	38.0996	0	0	0		0.91016	7.75198	0	0.119574	0	0	10.5769	13.0454	8.36169	4.22426	7.35106	30.6426	7.6107	5.3903	13.438	20.2677	6.99646	16.928	20.3148	10.1719	10.4637	22.4184	5.27774	9.19003	2.7833	3.70383	4.47297	2.95098	5.4588	17.002	7.04349	0	1.77765	3.68052	0.857163	1.17674	3.2996
1440			0	9.19045	1.93558	0	0	22.4768	29.2963	0	1.03963		4.8541	10.2407	3.01393	4.67585	0	0.0241587	15.2964	2.04488	0.765043	29.2156	16.3351	16.7404	20.8984	0.399444	12.576	16.7431	49.9308	38.7811	21.4018	30.5446	13.1097	9.11339	1.26825	4.4375	1.77415	2.49363	3.40639	2.43738	4.7659	12.6899	10.4619	0	2.04264	1.1883	6.62677	4.99129	2.66735
1450			0.154721	32.6903	10.6834	0.356512	0.107735	31.8078	8.63254	4.60281	5.93311		3.25944	7.63842	0.0218883	2.54699	22.3547	2.19579	4.06441	0.9397	2.25658	36.1836	5.11057	16.3782	18.73	6.75432	21.4372	24.3072	2.43293	28.4738	35.5333	15.4251	12.9477	16.2393	1.50133	4.9584	2.20291	3.40066	3.84217	0.406724	4.10575	11.1744	4.28567	2.2227	0.111568	4.98183	0.649838	5.38655	1.86425
1460			0	15.5016	2.31289	0	0	16.2844	11.2363	13.2188	10.1416		3.98167	8.50329	2.27619	19.141	35.6009	16.6476	16.9266	2.2257	12.2229	10.4499	4.74254	26.768	20.747	27.39	22.9059	36.1609	0	9.86036	25.6681	8.18545	1.92283	17.7637	3.15199	6.88238	4.598	3.06717	6.36798	1.69221	1.0795	10.0078	6.38412	0	3.26649	3.89173	6.4496	3.10759	4.46357
1470			0	2.03133	6.5251	0.227597	19.9417	31.0439	1.53519	20.4786	2.1142		5.04136	4.89798	3.48012	0.22516	9.88939	30.143	13.4278	6.45432	42.8901	53.2357	1.71566	21.7881	19.456	32.9828	24.0552	25.6666	16.8636	33.2495	13.1495	52.6745	14.4713	9.68711	5.14461	10.4477	1.25282	8.63735	10.7574	6.95014	6.31919	7.06441	14.0152	0	7.2363	5.33127	4.51924	11.233	12.4773
1480			1.81663	1.25139	1.42566	15.8384	6.55857	8.90933	14.1355	6.78458	6.41975		1.31081	12.1354	3.89728	5.55998	26.113	9.85378	29.3635	1.13361	60.5324	0.423771	5.48963	29.8668	14.1033	13.2225	24.3143	21.0592	2.1691	10.4244	8.72334	3.70745	14.3433	62.5508	3.28685	13.6563	6.5761	11.654	10.3121	15.0859	18.4169	5.41348	12.5021	0.963601	15.539	3.493	0.783893	5.65633	11.0539
1490			65.4754	8.78056	53.9931	87.1318	9.45036	0.068912	18.9828	38.0207	4.0436		38.3468	71.1609	21.9547	3.70907	15.8424	20.395	32.9738	48.095	17.356	7.92927	4.01918	46.3956	14.0715	40.4815	20.2838	40.3513	39.2699	43.652	27.2759	22.826	29.4703	44.549	58.1351	11.0627	18.4999	40.7339	12.6895	30.9696	27.2573	4.55063	29.3723	6.95827	22.1768	10.8019	7.93168	31.2381	74.5345
1500			83.0991	2.84111	30.3682	86.6597	35.0629	26.6522	20.6116	18.7847	3.59952		36.2911	39.3572	51.2674	4.30757	14.2751	4.30758	33.4334	43.9454	6.78567	30.3598	44.92	23.2638	33.3195	25.727	40.9466	37.3473	17.4303	27.8886	55.9325	40.3194	30.5929	63.2765	15.5503	35.2839	22.319	62.2353	9.88166	30.2517	21.0615	25.2149	45.6996	11.4715	16.1982	28.14	35.5948	53.9003	39.6767
1510			69.494	29.0128	0.255903	30.1345	35.2067	60.1341	54.0679	15.7121	8.53136		32.3669	40.7124	33.5629	21.7727	17.1275	8.42017	26.015	26.2623	0.446109	18.1869	93.6333	32.013	30.2981	30.811	18.3182	30.7039	25.3387	46.1907	42.6596	33.0255	65.1602	46.556	1.97393	25.0451	13.959	35.144	19.1997	29.4838	22.5071	75.7021	56.2186	32.0598	32.2137	29.544	7.69499	19.0089	64.5588
1520			70.1157	77.0365	7.48562	0	30.2943	69.1889	27.6412	12.8429	22.0851		8.23296	71.1927	37.8339	40.9281	38.4039	23.1896	36.813	31.7317	10.4157	36.8785	21.9951	55.5714	28.3915	47.9522	13.5226	16.7698	41.1093	36.8525	54.7182	0.0753503	67.9488	53.6855	8.61657	27.5241	24.0853	42.7918	22.0908	40.2708	28.8407	46.962	37.5608	20.4497	53.8932	43.3675	11.7517	9.87638	9.64538
1530			0.0433139	75.2355	13.9002	0.479359	32.4556	57.8882	24.5743	17.7598	9.60173		19.5108	42.5028	37.6247	67.7958	19.3525	0	28.2323	32.3695	47.8932	18.1774	0	38.2081	18.0442	50.1564	7.12308	22.1381	0.0660375	49.5134	22.9456	27.3596	31.0947	57.2419	0.108366	18.4769	17.3152	41.2855	15.6637	33.202	19.4998	64.7395	43.7894	0	15.1346	35.587	1.25232	0.401735	78.3965
1540			0.65764	35.4283	0.7966	34.7871	20.6164	67.4519	20.1602	20.8579	1.21392	0.0765688	46.0462	59.6644	27.3775	54.2272	25.6906	0	23.1024	30.5714	51.3117	20.553	4.80387	0.0229115	28.841	33.3133	10.58	30.9868	35.1173	47.9058	29.4084	33.1347	56.0624	59.1845	3.64821	5.25416	21.399	39.7508	17.4478	18.2253	20.3655	58.1712	42.1034	0	31.6098	35.9228	70.4582	15.6334	0.238381
1550			0.124011	4.42901	1.74404	0.892283	39.2547	70.5194	12.5685	0.0306275	1.7747	0.878089	7.96613	14.028	27.783	38.0395	2.39898	0	21.7256	14.056	60.0248	26.5899	45.1451	14.2741	18.5876	30.2351	23.6389	35.3115	26.4983	49.4122	39.2805	20.5747	41.7148	35.6555	7.38807	6.3326	20.7393	45.473	18.5773	21.4505	29.7613	40.6115	31.644	0.548729	19.978	27.6798	28.0135	15.7309	10.6934
1560			3.98013	3.70246	0.464049	20.1038	37.9986	59.7315	42.2252	1.77639	1.77563	0.0306275	4.67248	48.5545	59.3286	7.66384	14.6574		38.4298	2.29291		27.2238	64.6577	16.2836	37.9986	37.7032	30.2798	47.555	7.14839	47.5839	60.993	37.8599	33.7634	41.6477	17.522	28.9801	7.68199	49.2869	20.4585	26.2393	35.6291	55.719	29.5743	5.11946	10.6939	24.2113	0.59467	31.7642	46.1869
1570			0.239584	0.375946	30.9118	40.9464	7.4847	0.626104	32.7765	1.71521	5.75804	0.0982257	1.67258	23.7452	38.8384	15.374	24.233	12.4796	23.3227	14.1407	53.7188	22.7213	0.202555	31.58	23.9422	35.8664	1.92805	25.0902	23.7297	47.2128	40.5545	34.2076	48.6753	67.8396	5.19064	26.2961	22.3647	50.3999	21.6936	27.0493	33.1433	53.1235	28.0331	2.53917	8.83645	27.1404	0.0950944	7.48522	45.6171
1580			0.198682	4.94573	2.91477	4.63869	2.96728	1.32856	30.9783	18.9382	4.74371	0	55.9972	6.04988	20.211	13.0553	42.8107	1.2034	26.3261	24.438	57.5126	3.22544	7.28794	26.2854	23.1343	35.641	13.2074	8.18812	38.3112	47.3612	38.189	27.8144	47.5362	66.6747	1.63254	36.5645	25.008	51.966	3.79138	27.3656	34.1804	54.5995	32.1485	4.2574	5.89502	36.8167	29.3742	0.575943	3.97178
1590			0.0503798	1.78481	2.93951	21.4603	6.16313	0	28.1182	10.6469	13.6621	0	62.5544	22.8542	46.4042	8.88036	33.2156	0	30.3297	12.4414	38.465	7.22765	7.40728	0.911185	22.8481	48.2675	23.1053	1.2922	34.7805	43.0984	3.53284	47.5584	47.3916	48.3985	3.25157	16.7266	20.1433	45.3197	5.97164	30.015	49.1449	46.1048	31.8951	17.3991	16.9725	34.1907	15.531	12.3363	2.99667
1600			0	0.415697	23.5112	20.5362	37.8368	0.0453525	31.3641	27.9936	8.71249	0	14.1573	62.676	28.3194	0	10.4721	2.61044	38.5969	3.03463	30.0232	23.447	56.4166	0	20.61	45.1452	6.5747	34.1217	22.9341	47.7335	61.1246	16.2623	46.5581	63.8279	4.74949	5.66061	9.85145	46.5344	33.9441	34.0011	47.8061	51.0552	25.1683	10.4589	5.11916	30.1666	13.4063	51.7716	58.6564
1610			1.87352	4.87397	40.6622	33.6839	46.3716	0.788135	47.4717	27.7859	2.868	47.2309	53.9894	19.0629	24.7863	23.1654	30.3969	4.07706	17.9018	31.81	0.0534601	52.6374	62.3235	0.1384	17.9069	45.7983	51.8273	43.2737	36.0578	39.6979	47.7794	0.0763716	57.3576	53.5976	31.4972	48.0496	27.7629	35.4094	17.5378	33.5285	26.9727	33.0763	35.2061	1.90607	39.4541	34.2956	3.94943	31.6565	46.2663
1620			12.9786	68.1048	25.8144	35.0737	54.3529	0	30.3318	11.8707	13.3553	1.06879	29.4891	45.0881	28.5878	18.1055	33.69	3.33859	22.9371	19.2321	0.847718	0.354776	0.115818	0.155685	21.2228	55.1006	8.56686	28.5489	31.2455	27.2361	23.1761	17.87	40.3568	34.1731	11.3359	26.8788	28.9435	48.756	6.90303	14.6398	29.7335	0.421516	30.4614	5.52127	31.4279	30.5103	1.35653	10.07	2.14837
1630			18.5786	3.53751	46.8439	35.1635	49.4564	50.9388	32.7024	5.77843	12.1308	0.187019	15.825	7.88927	14.3549	3.05866	25.4049	0.542238	30.0314	13.902	0.0229115	0.0442462	0.0733591	22.7395	20.2732	43.6419	1.24197	41.8421	27.3063	45.472	0.422095	32.3591	43.3831	35.0549	2.871	14.3838	26.3407	37.8506	25.5173	0.845383	35.4563	4.73856	29.4179	3.65964	20.5633	19.1758	3.67284	15.429	0.848848
1640			4.56088	0.174972	96.3069	30.9723	55.8108	50.4485	28.3777	11.6039	30.5892	0.131844	7.77835	17.5164	32.7901	0.041846	31.7568	1.44025	20.0692	8.14707	40.1112	8.59156	0.471905	53.6607	37.1246	41.243	13.2249	20.2319	30.396	37.9169	34.8625	14.5057	34.2704	35.816	0.678069	19.8865	16.9551	36.8359	18.6325	12.0594	30.4925	1.15297	33.8883	24.0652	31.2283	32.2221	41.3374	7.85035	0
1650			1.32108	1.17096	116.875	11.6766	115.025	0	32.4661	23.194	25.6371	0	5.04029	55.8454	32.4317	0.0582933	35.4508	9.65985	42.3467	7.34676	60.1546	66.6429	6.45175	36.4934	30.9869	47.3653	58.2083	3.64901	12.2357	55.2338	83.8062	32.4463	36.9862	19.5122	9.98937	28.1555	17.3278	40.6424	13.9067	41.7156	27.6362	0.403042	26.3985	17.5704	1.18344	23.9648	29.8466	11.5926	34.6622
1660			7.48562	6.25469	105.977	27.7228	93.8431	1.56753	27.3876	4.76001	14.2098	0	36.3633	31.305	38.5221	0	30.4224	44.1491	17.5339	19.9547	28.6571	49.4309	3.31103	4.98746	27.4405	43.9259	13.9166	0	21.7198	39.9367	46.3335	9.89316	42.7349	63.7157	1.26086	4.61848	18.7999	46.0887	4.79353	17.1671	36.9183	23.317	33.8636	24.2836	0	32.9638	2.19604	33.1989	110.568
1670			0.0944677	42.1992	105.339	16.1665	110.636	0.250354	22.8686	12.0323	5.48719	34.9845	45.0611	25.4799	29.1243	16.7313	12.9179	5.68848	12.8273	22.1492	4.66774	4.57784	0.182884	43.7275	26.4095	27.1601	4.88445	3.05098	19.1479	37.7685	66.4962	2.63285	47.5662	33.0519	2.11649	0.688349	9.57808	38.5693	27.7605	0	18.4989	55.8989	31.302	11.9613	0	34.1406	3.22772	18.5349	7.96228
1680			5.06881	0	122.41	3.32906	97.9627	24.0273	24.8373	7.28623	7.05099	47.7603	3.45301	10.9579	25.0663	14.3876	62.8539	1.25997	37.2304	8.99049	0.907002	27.0788	19.204	27.6772	27.26	41.8355	14.7332	53.7035	30.9855	45.4554	40.3499	16.3244	40.1682	31.0897	15.4388	62.4676	12.0833	44.3587	17.6167	2.32293	36.286	55.6389	35.7065	4.84049	2.13042	21.3288	32.6596	12.973	0
1690			23.8694	0.135058	98.8881	20.219	81.6366	0.0899263	27.0147	6.47443	14.5205	10.4526	0.174946	5.31633	10.78	11.81	21.2256	0	22.8112	4.24941	21.5407	35.2443	11.2631	6.07339	14.9414	41.8088	8.30387	39.9994	16.7594	31.4644	35.4514	0.0483016	41.8373	33.5859	57.0576	72.6111	35.5648	41.8255	20.8408	43.8114	48.3448	19.7383	29.8129	5.57367	20.9833	37.8763	0.0852985	20.418	0.16904
1700			8.61936	7.58199	134.988	32.1038	75.0769	28.0825	39.4096	20.8365	13.1814	1.17083	15.463	4.86913	27.0928	4.49808	26.5849	1.51881	17.6512	8.35302	28.7179	22.7402	8.59391	16.2006	12.8338	41.0368	1.77892	42.3544	21.1414	41.6138	39.6622	9.08282	51.2272	45.6674	38.8187	62.6147	19.3704	42.1834	23.4853	27.4311	49.9136	1.07117	26.8215	7.13435	54.6301	28.8308	15.6016	23.8084	2.19527
1710			7.02435	2.12593	99.3647	4.38261	94.7374	8.1352	21.2892	21.6021	10.5644	45.6356	22.8309	17.6202	33.8108	42.5034	16.4373	5.91997	45.1066	20.7103	49.7449	2.56203	0.425883	47.951	35.9112	38.2048	30.7951	34.4451	25.2591	32.7618	28.8783	52.4698	71.3998	33.7969	0.692675	11.9992	23.8339	40.385	19.2309	0.469705	33.4485	0.441843	28.3849	0	46.6206	33.4516	36.3633	8.33232	73.6052
1720			1.35492	7.41623	101.159	8.10185	60.7406	31.4	22.7809	22.6593	4.81049	0.0443099	43.7882	14.7008	46.2069	41.9349	35.2889	38.7457	23.9258	7.3238	26.3027	1.07903	0	4.27809	15.4986	23.7666	0.0216011	56.9375	24.0999	31.2939	44.4405	40.8115	97.0433	38.8894	1.37719	0.953194	13.4857	42.4161	12.0649	25.6082	22.8905	3.13612	35.9978	7.9917	4.05248	33.7945	4.06169	8.85638	27.9
1730			23.2943	19.263	127.862	24.8966	67.0721	13.5743	32.1184	15.2065	10.0867	5.84005	8.23231	21.4029	24.7161	44.8114	14.5066	0.707892	35.1222	6.47934	56.7192	22.3665	7.04484	13.6747	21.4219	29.4462	0.668514	57.3441	24.2883	31.0332	22.5724	6.67067	86.2694	39.041	2.5394	2.97389	30.5388	42.3285	25.8407	43.7055	33.0319	0.445513	45.2462	12.016	0.111362	33.8606	27.4156	10.8005	0
1740			9.02968	1.12507	104.391	21.1331	59.0697	59.2462	25.7357	1.14913	29.1623	4.98837	40.1283	17.8928	31.0298	47.6015	10.5266	1.0604	36.8961	20.6295	35.5206	24.1703	6.03505	25.8678	25.3169	26.9033	2.03621	57.7716	18.0859	31.3726	32.3595	0.0483016	75.415	43.5853	0.987326	5.35078	21.1856	53.8334	29.1179	40.4182	42.42	1.71989	24.49	18.1689	0	36.4455	27.4367	9.43131	0
1750			14.0196	46.8335	57.4445	53.8339	38.1681	19.4262	36.6386	7.72123	7.90025	7.38074	43.4477	17.8927	8.52764	23.7709	7.97486	0.2673	32.0959	58.6994	48.611	53.8663	18.0045	15.2958	21.3902	30.3635	39.7794	71.6707	59.9008	45.5694	55.9153	36.3005	92.9029	47.2939	3.78071	41.8505	24.3679	48.9019	33.9097	5.90538	40.3964	65.0172	27.5153	14.5428	0.314643	29.7221	1.2427	14.8448	1.09992
1760			16.7031	68.5581	76.947	10.3616	23.6267	17.2405	17.114	13.929	7.78738	1.87728	0.319425	14.5382	35.4098	17.0832	37.5044	0.191522	17.0572	45.9143	41.3008	37.7439	13.1006	18.0367	11.7265	18.8749	18.2882	48.5743	61.3267	43.8078	42.2997	37.6156	98.7048	49.4465	2.61873	17.6773	18.5912	47.5554	41.6927	4.79196	22.3387	48.561	30.366	5.04792	0.975391	29.1632	18.6253	12.7281	98.4289
1770			13.6339	82.4758	80.8472	15.9809	31.1557	32.3608	13.7015	0.755046	24.0985	0.83646	26.2378	20.3053	23.7238	15.5389	31.0549	0.375208	44.1534	55.5744	29.4017	21.8775	80.8848	38.5831	27.6124	32.099	19.6413	16.4476	62.0806	42.6444	34.7554	0.656342	102.64	36.4411	3.27067	19.0795	17.4935	47.0409	34.3076	47.8571	50.3736	51.6439	27.3821	0	15.5747	36.2554	5.14374	14.0484	58.5323
1780			14.501	80.6651	64.8182	28.2278	17.3334	59.2275	28.6653	9.37372	33.3251	1.48296	41.5172	20.2327	41.0779	4.32354	0.33265	0.981162	13.8153	40.0759	38.4327	38.683	33.8417	42.734	25.3858	28.4436	12.4841	41.7271	57.2056	32.7201	25.017	0	98.6061	27.614	23.7329	12.0233	25.3101	38.6295	14.1737	31.6697	47.0251	25.792	27.6305	0	13.3735	29.1823	4.54076	9.65712	0.612632
1790			1.49317	88.1963	0.0342426	20.9347	31.8589	75.4147	20.218	30.3701	0	11.7026	28.5696	21.0753	22.5252	16.3787	41.4269	6.51191	39.5974	43.2844	43.7356	1.61993	1.92143	6.4341	23.1376	14.3665	8.05692	24.1492	56.8486	32.772	40.0377	50.6327	108.719	48.8969	4.36364	1.27361	24.6138	39.1914	2.58837	27.5769	28.5702	5.20067	35.818	0	21.2675	38.3767	18.5078	22.5089	17.3638
1800			10.9347	84.4686	4.9033	16.1416	18.2104	74.4017	19.2893	10.5683	0	16.4635	9.12696	33.8734	27.1778	14.9652	47.0613	11.7093	32.6412	36.4879	20.386	25.728	0.0889892	21.6878	23.9303	29.4507	8.80622	8.96399	61.109	33.6506	38.5421	18.577	97.4152	46.9256	2.71376	28.8785	19.4125	49.5823	26.6048	11.9942	53.0459	5.36793	29.7544	31.5086	13.2864	28.5967	39.1563	10.284	10.1011
1810			16.8969	60.9026	3.55362	8.86589	26.6913	68.5858	15.1433	6.58066	0	5.06995	39.3971	7.10957	19.3098	3.82309	21.1021	0.59024	1.41606	34.8132	28.169	50.1626	1.77087	29.3028	11.2363	23.0467	25.9928	13.6803	27.0196	24.6482	38.927	35.0047	65.4764	46.9599	1.05234	23.1857	20.7356	66.235	38.5284	29.1914	30.1464	16.3084	31.8165	23.6251	21.5159	22.5459	26.2381	21.6545	30.1564
1820			4.7736	66.154	0.103059	5.05002	23.0578	62.5173	11.9992	11.8468	0	5.82554	37.4968	13.0537	21.2129	1.45203	29.4977	5.70764	25.8607	23.4405	41.391	3.94688	7.17273	18.3882	22.7086	22.8126	19.786	38.0025	2.41254	40.1279	25.5805	7.14855	62.2771	37.1675	0.897555	13.0375	6.76828	55.1472	20.2893	29.7739	15.5144	26.7739	28.1093	17.0842	9.82364	29.2364	3.32583	17.8814	0
1830			48.7664	60.5125	0.0620132	23.5143	6.30221	66.7209	0.096912	14.6167	0.421129	6.72055	18.5344	6.09036	29.4983	11.6239	31.3826	1.11371	5.16226	16.5971	28.3895	5.81475	0	10.5069	16.3465	25.2965	22.1043	25.562	16.3767	41.1245	30.2582	22.0284	12.3393	38.2291	1.69604	19.3245	21.3456	84.0157	20.8287	20.6189	15.7573	15.9435	25.5354	9.89608	14.6316	28.088	0.607743	15.5615	0
1840			10.9524	25.4361	0	15.532	28.9684	64.5703	11.5232	25.1605	31.9702	4.28726	12.4867	24.352	28.5405	3.94606	22.5771	2.94031	22.8601	0.307879	24.8841	39.784	18.4392	1.23763	30.8513	13.3458	5.17433	35.6952	25.1258	36.6461	50.9611	12.946	0.780156	44.5195	35.1634	23.3887	29.8829	65.9653	12.0285	28.4996	38.1217	29.7946	31.2999	0.0439174	10.362	17.8178	10.1749	17.68	31.3935
1850			8.40354	0.649212	0	4.6435	20.8997	61.9666	39.9428	22.4637	14.9543	0	23.91	19.8492	5.33183	11.1408	28.5349	6.33603	21.7738	0.198963	25.1144	33.2762	2.94519	18.882	19.8912	24.5615	13.5018	19.6376	26.1361	29.8324	26.6249	21.4154	0.282575	41.9597	17.9005	16.7668	17.8773	61.4836	29.9685	24.6858	29.0698	11.0556	19.3181	21.2022	6.57132	23.3991	45.2268	1.77115	36.0194
1860			8.88312	2.04452	0.0658917	12.7676	26.1513	71.164	34.1963	27.7935	49.7454	0	18.6396	12.0445	8.11941	0	33.1824	2.51949	36.3031	49.6944	25.1055	29.4296	1.58437	24.9309	19.058	33.2004	13.364	27.3601	17.0395	28.5945	21.6561	13.6396	43.9536	53.195	0.842995	30.5584	18.0949	50.3993	23.8886	35.4753	27.5394	20.0929	23.5616	9.73489	11.8335	20.0628	17.8026	1.52251	0
1870			11.4724	3.82147	0.145481	7.7266	35.2629	14.3199	8.48564	18.3036	5.6548	0.0801128	32.123	12.4167	26.6451	13.2295	44.9553	8.15291	20.0706	32.5045	28.584	67.7845	17.5552	29.0674	22.3667	20.7938	12.1589	22.0207	23.3776	32.6197	21.1529	0.419692	6.07347	12.9267	2.33898	16.2025	15.367	44.1307	10.795	28.8503	30.6309	4.55046	26.1039	1.32524	17.4294	21.9097	9.45657	0.0523864	0.551168
1880			24.6006	4.03473	12.6509	9.97434	30.144	0	11.1629	8.64381	0	11.8603	30.9829	22.1292	8.47367	4.71866	22.7985	6.98092	17.6639	25.7743	36.6693	45.5294	2.46262	26.6643	23.6736	41.7358	0.302313	25.4016	29.4815	40.077	8.68297	0.727081	36.6709	44.7651	22.7943	20.1126	31.5605	55.3349	35.3839	28.4393	33.9795	28.5643	21.7745	1.65203	7.17561	20.9396	10.9059	10.9086	13.2446
1890			17.2916	4.81557	6.62627	49.3632	9.40859	6.16521	21.8998	17.9273	0		15.1261	18.2645	18.2838	3.03865	37.7478	3.88414	3.66613	18.5509	23.8859	35.3434	11.5677	27.1983	8.92737	26.8336	10.6365	20.8619	17.1358	35.2194	34.6506	34.9432	0.582492	34.4894	16.5545	14.7486	20.9571	62.8841	9.47546	35.5673	33.7408	16.5867	21.6027	14.8521	10.2527	18.0222	9.1004	27.0767	73.3915
1900			10.2804	2.98351	2.04434	48.5027	37.5882	1.17428	6.57216	11.5799	0.0801839		29.8511	24.0052	19.6356	1.27422	21.5562	11.6411	31.8904	4.58744	28.708	33.2369	5.08245	31.3036	23.6347	27.9076	3.76582	20.693	12.2236	33.9701	34.1295	0.787622	1.03992	15.8266	4.04272	10.0159	22.1908	57.8801	46.0159	39.856	37.6032	10.2984	23.7017	2.86841	13.9005	12.0302	4.82939	5.15178	64.7781
1910			39.1664	0.617775	12.97	19.6583	21.2267	0	23.4892	17.3895	1.18402		8.15112	27.5508	16.6948	11.7514	20.1365	0.871018	29.9119	12.0898	31.9365	44.5998	5.36832	22.5022	21.7937	24.0499	0.0458229	22.5436	24.0607	31.0698	49.8436	36.2729	43.8792	69.1502	4.46237	22.3822	10.1491	46.3826	32.7011	45.2729	33.1599	25.7373	21.2694	0.223414	8.81223	17.5873	8.41532	19.8007	34.1955
1920			21.7245	2.58583	10.7597	6.19967	44.1263	0	9.33712	20.5117	16.4228		21.1386	46.6644	33.2438	0.82989	25.3479	0.787249	32.5583	54.7334	31.6111	38.5996	8.11925	1.48265	11.5755	26.8302	21.4543	22.5443	39.6979	28.4672	32.4283	15.4966	17.1427	44.3439	4.75048	12.0342	26.8922	49.0191	7.56021	27.0877	49.7685	17.52	16.3502	18.5937	29.5836	27.6119	2.91946	13.5009	55.843
1930			10.6105	1.14799	0.114853	11.658	40.29	7.97338	12.9546	15.4661	7.04312		16.3242	14.5458	11.8155	1.41867	29.8715	7.11749	20.4886	8.21315	29.2062	49.1808	0.925138	1.1887	14.5907	23.0474	5.34673	23.6791	23.0516	30.2895	29.3039	1.68469	8.78387	59.8744	10.5294	16.3983	24.9099	36.005	7.74869	32.6622	49.2631	8.28923	22.9053	0	17.6351	21.8608	10.8961	17.8586	6.17955
1940			59.4459	26.416	4.98083	7.42578	30.7275	11.1164	12.1942	17.2737	19.3652	16.1527	8.64896	5.70977	15.0219	28.3524	17.1822	5.52513	10.7035	6.09473	27.4501	36.4051	10.7149	6.20559	9.5387	35.9129	23.6781	25.5999	16.6803	30.7902	47.1293	15.5021	51.6521	39.2644	4.26197	24.4923	21.0027	30.3882	26.5056	43.6352	41.4477	11.8951	25.3402	0	11.6487	19.6127	5.86609	10.0881	9.03755
1950			15.0282	31.7045	19.598	26.2606	33.066	10.2854	5.51688	9.91018	2.25261	10.3033	32.5824	4.11501	18.9179	2.26102	23.2581	2.14682	1.34353	41.1561	46.3218	25.5005	1.22211	20.3789	11.3753	27.1063	14.1069	24.6467	17.8955	26.4772	45.3926	0.153982	49.3729	48.5615	2.92987	26.1511	19.1051	34.1966	45.5106	37.8316	45.2146	25.3279	33.9102	11.2995	0.311489	18.18	19.1492	0.198055	0
1960			19.4218	0.0216569	0	64.8819	30.2666	9.47194	35.3268	16.5757	0.0208434	0	13.6392	22.8298	23.1432	4.85364	20.7267	0.0793578	18.0931	3.63313	31.5938	31.5175	0.108766	10.0003	10.8625	19.8108	12.907	22.7225	19.8504	25.8802	21.2223	2.21924	32.6453	41.8314	39.7536	8.72122	17.1181	49.3903	30.0669	41.7852	56.589	9.74341	24.2723	13.5304	12.1966	22.1656	17.8555	14.5983	0.0677845
1970			27.0087	10.5349	2.53376	30.6783	37.5829	12.041	9.00864	13.1796	3.89547	8.89021	27.6353	33.7789	16.1831	20.4703	16.8132	6.96563	16.436	11.6547	30.3373	39.317	8.66439	12.7779	12.5623	29.4648	11.3841	25.4552	15.7876	31.9065	21.6324	36.8756	36.4898	26.5231	20.6939	18.9325	24.2068	71.496	30.3741	36.3775	27.3714	21.8786	29.8383	6.19099	23.8494	26.4938	10.7527	0.756667	0
1980			16.8957	22.2138	21.8765	16.6754	51.7476	8.58945	11.6386	12.5722	5.22123	0	22.9393	9.12598	18.4798	4.98593	24.4752	6.39513	14.9877	50.0731	29.9268	37.9209	14.7435	4.76063	17.8133	43.8132	6.74494	25.8551	23.8165	24.5711	43.6279	0.888547	45.1343	15.7414	10.4764	16.1181	20.5026	68.9132	8.83062	47.956	27.549	13.3307	8.49243	15.3402	26.6737	21.2061	8.46724	12.3513	0.0426493
1990			21.3348	9.91399	0.508787	17.5354	23.5361	13.7483	8.86228	0.163835	22.7341	0.0306275	20.6357	3.31512	19.3728	5.16015	24.8468	24.0771	29.4562	4.52936	34.8906	22.6822	13.5981	8.93911	17.3676	20.6809	11.9814	29.1188	14.5011	25.9511	22.3863	0.164374	49.7397	51.3135	7.15299	15.5073	8.77845	42.0396	34.4901	34.4193	30.4244	6.5232	22.6355	6.40548	21.6702	16.3395	14.0345	0.885066	0
2000			19.9746	36.6269	5.24768	15.7623	29.9624	26.6158	18.3973	31.4275	21.8126	0	28.2593	1.50247	10.5053	3.46872	26.9162	16.467	16.4337	2.64904	27.759	33.0819	14.4707	30.8892	19.5681	20.2565	12.1088	20.2148	22.594	19.6104	26.7168	12.3568	45.6944	24.4016	17.5085	20.6597	10.7483	55.0383	16.6284	40.4957	35.1315	26.9321	28.2661	11.9644	25.9122	23.5259	10.4015	5.851	0
2010			35.1891	0.727844	9.2841	25.6151	23.8448	27.3859	5.04307	8.62713	0	8.09084	25.3404	10.667	24.0477	0.744565	24.9394	5.30461	12.6706	30.8976	27.1488	30.7362	8.94134	2.45997	7.71586	24.0941	20.8028	19.8525	15.4025	27.559	19.9125	3.8217	47.5747	58.5232	54.7052	11.3051	23.8852	42.3745	29.1318	26.869	37.8385	62.8963	38.014	9.38941	1.92907	16.1657	10.159	20.4619	0.382281
2020			14.3958	0.0459413	4.70706	40.2879	23.9528	17.4119	4.89536	25.9849	0.518734	27.8764	28.3281	36.578	9.36091	8.99383	10.3903	1.35608	54.9219	25.8596	31.1977	15.6431		16.1477	9.24422	42.6438	20.0287	27.8372	20.5923	22.109	42.6288	32.343	55.872	44.5006	59.318	16.608	13.7487	41.7643	37.5096	43.8759	38.0088	17.9226	19.4091	11.6607	0.478016	14.0765	10.3088	7.25967	0.0432164
2030			16.9836	2.95058	3.56752	23.2488	23.5916	18.6895	12.4224	0	4.79221	27.3837	29.6209	17.298	25.1145	12.6543	30.7419	1.57539	11.7031	4.35614	7.17557	17.6478	9.37674	4.19536	21.6305	36.814	8.95019	28.612	22.8339	29.1803	31.7519	3.80605	54.0283	24.3842	62.3457	7.08877	25.0327	60.138	40.1276	23.5321	34.7589	8.33065	23.8094	5.61082	0.0514823	16.5818	5.14556	5.18462	0
2040			9.25514	45.9475	9.00649	21.2626	39.5088	9.0682	12.4083	22.15	3.02701	0	25.3918	13.422	24.8452	0	34.9449	2.64486	0.0443853	2.22137	11.4965	31.8366	5.89678	20.3329	19.2783	21.8555	7.45561	0.365209	11.6263	17.6122	21.5256	8.81498	40.9073	6.24673	69.3032	1.20972	18.1504	36.4707	38.6714	28.4921	43.1528	6.28359	19.6942	6.48232	0	12.7031	2.53501	16.007	0.330699
2050			18.6253	34.4657	1.60098	28.1786	16.729	20.1588	35.6604	19.4211	9.84001	6.54305	18.2325	9.24686	12.0217	6.63756	30.3204	1.68848	41.9214	3.92356	22.11	17.1996	9.29513	15.3608	15.3083	47.6652	1.4377	22.5548	18.7123	23.0408	20.911	3.93996	49.1362	37.7165	76.6215	34.9597	16.6695	34.9196	17.7583	16.3696	36.1097	22.7455	17.6644	8.45929	0.0837233	16.7429	13.3282	14.6036	60.6891
2060			19.9634	4.11265	31.5651	31.6082	28.0783	5.7671	15.8475	21.4853	24.6895	0.0964403	20.2774	27.2711	19.7225	14.9189	38.5203	0.151042	16.4393	5.61936	21.6849	38.3832	78.5737	5.38643	23.588	48.8783	2.49658	33.0538	15.9503	18.3446	19.0907	7.30037	37.7285	8.40616	63.8377	12.2139	9.94622	34.4618	10.1589	29.5845	41.6791	24.9114	24.3805	6.92866	14.4714	21.8425	4.96346	2.7484	0.0271837
2070			25.3061	6.3375	0.107196	16.6438	20.7949	13.9211	8.75633	16.8384	42.1858	1.95451	28.42	7.85069	17.4879	2.61425	34.8976	0.0890638	16.0344	23.2689	16.9618	29.7015	13.6066	0.0610972	16.004	42.4619	19.7721	41.5412	10.3174	16.3482	19.8781	3.91353	59.5793	7.95491	67.4676	15.4124	19.8892	32.8097	8.69729	20.9573	36.3578	10.2138	27.1152	5.9403	24.8456	8.54157	10.9718	5.18822	0
2080			23.6731	18.7611	16.1625	20.1301	22.6451	0.863149	14.4867	16.3957	2.24771	1.99221	19.2935	36.4896	13.4218	4.97016	23.6444	21.8039	15.9498	6.03792	12.2956	23.4962	0	24.4654	15.8973	45.9717	6.75878	1.29002	24.2203	18.8833	16.7099	16.7148	51.9361	45.2974	63.6923	7.72974	22.9556	31.9955	5.47732	9.35753	36.6833	6.41313	27.4111	6.70106	6.20176	16.127	7.73551	2.30681	6.38619
2090			13.7832	0	3.31056	29.4105	5.8284	37.9309	9.28012	24.8195	0.0342426	0.0918826	19.6692	28.1256	7.29747	5.22594	17.8383	0	0.152666	4.84759	0.973481	28.5791	3.91996	26.402	16.1871	38.8636	17.0461	0.264868	22.1116	13.448	13.3393	19.9194	76.2687	49.7354	45.6786	11.7371	16.2688	33.1457	12.0572	48.7584	36.3313	21.1167	23.2674		11.2131	16.0653	9.87488	27.5526	35.329
2100			31.2769	23.5353	0.713332	19.8866	26.2109	20.8824	9.99703	13.1538	28.6615	9.97817	33.7668	19.4369	14.0541	5.67923	25.1339	2.55828	32.8024	17.1683	0	28.2194	6.03529	8.10263	3.55396	32.557	14.3645	0.0377086	20.3209	20.0344	16.9648	0	38.1615	0.182967	13.0173	13.1608	17.4795	36.8153	26.326	21.3331	36.9186	27.4557	15.6932	11.6884	12.8779	16.2053	10.4341	1.68887	3.08189
2110			8.57404	21.6191	0.197678	21.1852	22.0531	0.476462	11.8427	11.9439	14.6979	0.0382844	25.8991	3.46102	11.8462	7.83084	15.7379	2.10154	7.95248	11.8464	43.6224	25.6728	0.341683	15.9081	21.5499	22.1785	10.6096	43.3143	29.9142	16.1469	32.7363	9.01831	39.924	48.3001	0	12.8029	15.9542	40.9571	42.6872	13.1075	42.7133	5.77798	19.5689	9.00495	8.31511	8.52089	8.76415	0.0801771	0
2120			10.3761	17.4528	5.83063	20.0954	13.723	0.454365	7.44474	13.9813	11.9695	0.118291	21.3206	0	12.1275	7.80284	4.63023	1.15716	24.8335	8.77105	1.87077	27.4968	9.04595	12.7702	6.14578	28.7397	15.8464	31.2306	9.44959	10.9888	38.5444	16.44	28.8408	22.5864	9.10755	7.63974	2.59823	31.9271	6.24186	13.8602	37.207	2.31606	15.666	15.7584	4.83741	9.42841	12.2494	7.87289	0
2130			4.88218	14.6596	25.6861	19.7038	16.2016	2.04943	8.74984	18.7879	0	0.475808	31.8898	26.4351	15.9481	4.84965	27.4039	38.9166	0.153497	10.3737	34.4447	12.0052	3.10518	19.6115	16.5866	11.8596	5.46799	9.472	19.7146	20.2316	29.9269	8.13829	43.7893	39.3585	6.50997	16.5471	25.3081	31.2086	9.99479	46.4148	35.1222	12.838	32.6151	17.5433	21.1503	21.5912	7.72165	10.9573	0
2140			15.5161	22.2526	0.422504	4.9545	14.7497	10.27	2.21791	21.689	1.94774	0.0382844	21.5548	7.43098	8.44669	9.18061	21.3504	1.29818	0.0435511	4.49219	2.03654	25.9037	0.259267	3.41368	12.3608	29.6932	0.448289	9.67078	21.3583	20.0694	25.0675	10.0913	30.2096	26.8473	0	17.9278	32.4872	29.4594	9.9263	33.0666	40.552	21.5094	22.4331	1.33556	12.9834	11.2766	14.0477	10.3071	0
2150			27.3335	27.8962	17.9749	0.988375	14.0285	4.62878	12.1333	17.6524	5.68674	0.168955	12.0544	5.18773	6.87836	11.5778	12.9216	0.868367	0.274064	0.51592	0	24.7744	2.2857	6.29882	20.8663	27.4827	3.51112	22.4702	26.2187	24.2224	10.4572	4.16639	21.4896	17.3774	0	23.8011	14.2742	31.6829	11.4876	12.4425	38.4952	11.7024	24.481	1.63185	0	11.6326	8.85331	12.7959	0
2160			20.8978	8.73203	10.1709	16.8736	11.447	18.0639	16.9623	9.72904	3.81213	19.885	32.8471	0.693119	7.73857	10.675	7.24403	2.90156	15.6024	3.39976	0	21.0841	6.52002	26.6394	18.3321	7.27865	13.0173	22.3587	23.9053	12.2587	13.7457	0.14189	27.3331	38.948	0.12817	8.83354	23.3701	28.2743	16.4028	18.464	28.557	4.80285	26.4962	13.7932	1.47713	12.2122	11.7412	5.67767	4.93968
2170			34.8106	16.7926	14.3037	14.0067	4.34416	27.555	12.8443	4.02435	3.22707	0	20.4135	9.00235	3.63883	5.53879	21.1448	0.467554	18.2796	3.23334	3.78834	31.0704	11.4237	8.51878	12.2198	28.6865	0.0637007	30.522	13.7193	6.65489	8.94583	3.03543	19.865	23.4865	5.4743	20.5471	13.2435	24.2619	13.9327	17.8958	27.062	7.69526	21.6771	3.08147	11.4961	14.4012	4.60375	7.38043	35.8283
2180			20.8531	29.1427	7.02984	10.3528	27.8563	11.4154	16.9576	18.1662	6.20744	0	13.1094	11.7523	4.77841	0.590465	15.0746	0.0458229	0.349999	2.52213	34.3156	11.1462	0	27.1467	13.2339	22.0409	0.409777	24.1109	18.926	27.7592	13.3804	5.28886	9.03658	13.0846	0.0213246	19.4605	16.4033	37.6305	5.39807	8.77063	30.8382	3.24248	27.1825	12.7543	13.894	17.3015	7.96485	11.8981	0
2190			6.10727	4.91408	3.92028	10.0645	9.231	8.82141	17.5452	5.38493	12.2911	0	21.435	0.065448	6.43224	1.42371	4.25905	0.550961	8.75759	2.46395	0.0275362	16.1064	4.3935	16.4433	13.6782	19.2458	18.6233	1.65702	1.62907	10.3821	22.0117	1.77009	0.955001	1.71152	3.95256	14.1739	18.5523	39.251	16.1284	10.8711	37.4683	13.9397	18.2894	8.47311	1.77546	8.00863	4.27915	14.5374	0
2200			2.22999	9.52396	1.02657	8.90167	11.5144	9.04908	9.29362	12.7425	12.8611	0	18.1597	8.3571	8.45414	1.53016	11.762	0.548575	3.93433	3.2878	0	12.2204	11.6889	0.537409	11.8846	30.1329	14.7928	2.35589	20.8148	15.0811	14.5177	0.118061	20.8388	1.53927	2.93123	12.1924	17.4344	32.1723	0.970053	1.12306	34.7729	1.49208	25.5418	3.44779	0.164117	5.57237	3.52353	13.8539	0
2210			19.0237	22.8057	5.48377	23.9928	5.84348	8.27289	18.2616	9.25521	5.77062	0	18.9849	22.392	5.81264	4.78542	10.6701	0.520084	2.58169	6.95394	1.27621	20.3724	10.8952	4.45516	15.2029	3.17573	9.3364	23.9198	21.7398	15.5015	14.9741	0.0241508	20.0264	0	7.75851	10.0046	6.24043	35.745	17.4598	9.90908	29.0759	9.75181	19.8875	7.27431	0	3.22231	3.17247	10.5724	0
2220			15.142	18.6474	1.16985	6.56653	3.83474	11.6633	11.6778	10.5506	9.90583	0.854327	21.6016	3.15886	4.23829	5.25401	0.895705	0.891813	22.1042	21.5856	12.4902	10.3432	0.277431	0.975288	4.44764	12.9879	4.81168	35.7619	23.4911	11.8258	25.5616	0	0.683125	20.1195	0.188409	18.356	24.4032	24.7326	1.68063	0	32.2686	22.5202	16.537	7.68433	0	4.37904	1.14571	11.2758	0.270036
2230			14.9086	15.5567	1.68679	1.75342	0.0446276	4.02907	10.1177	11.408	7.71258	0	12.1935	0.0763716	11.819	5.1214	0.0305486	0.730271	20.8934	4.02524	7.18151	7.51581	2.08978	1.50625	14.8218	5.54194	7.09692	9.15234	17.2508	0.0381858	19.7337	6.61925	1.4273	36.3816	0	11.1381	26.2651	21.3894	10.2154	1.15903	27.5481	19.6242	28.7652	5.88333	2.55357	3.00697	1.66522	5.07399	1.54082
2240			16.4149	0.687883	1.92484	4.17883	16.3543	6.34214	4.88712	15.9275	3.9073	0.446771	10.0583	0	1.04806	3.77768	0.209416	0.702571	0.137469	0	0.0216011	8.66435	1.82085	0.0826984	9.55414	15.0536	4.34542	0.12095	20.6151	0	14.7854	2.52425	36.5016	21.3989	0.858368	7.57551	17.2298	25.2378	5.82031	11.9351	25.2543	0.531235	20.9858	6.17403	0	1.78717	7.98484	8.38827	32.9412
2250			5.75412	4.58901	12.4026	9.47939	0.586187	10.3987	3.92313	12.8121	12.8736	22.1249	5.39088	0.583847	7.5003	3.83556	22.568	0.287239	10.8604	0.0623445	0.0470623	7.88914	0.138708	19.4871	20.8581	16.5149	2.06193	0	21.3068	10.925	10.3773	3.41828	26.9976	20.342	6.68093	9.66631	15.133	28.0172	3.01853	38.6882	27.7908	0.670319	22.9357	0.707438	0	2.76705	5.47637	6.17652	0.440271
2260			1.94619	3.41545	4.08946	7.70186	0	12.718	1.8107	11.1213	7.53616	15.1213	14.0447	0.765201	5.22939	0.200164	3.40488	0.121713	27.3033	0	1.713	13.0533	2.20039	9.25555	19.4128	17.5254	4.05511	0.0443437	2.98724	6.64012	14.0119	2.93034	20.4817	11.1348	2.27765	1.11271	21.2605	18.0894	8.54105	4.36153	16.1496	0.995069	19.2033	10.1243	0.154951	9.78324	7.02133	1.52747	0
2270			10.0312	3.8744	4.24598	16.2172	24.0687	8.65669	3.4387	11.086	5.35745	0	17.5016	9.38004	10.3168	5.11123	2.52188	1.22106	11.9672	0	1.52429	15.0174	0.412005	0.123912	9.11179	8.84118	6.92118	34.9211	10.4462	12.0327	19.2236	1.0025	9.96083	16.4085	2.69814	15.78	23.6288	22.933	5.64499	4.91914	27.242	0.269542	18.0491	0.755808	2.26427	9.15831	6.92429	5.45977	0
2280			10.1473	0	2.29073	14.8585	20.3309	3.96943	11.5332	9.99511	8.97833	0	8.56176	0	5.15809	11.6038	11.8444	0	2.03777	0.0241508	4.01356	13.9585	1.49429	0	9.01714	4.06679	11.4298	10.3866	13.7755	13.9054	16.0565	3.90809	4.40669	19.7653	4.49752	18.0309	14.6788	23.6732	12.6676	1.07071	24.5612	0.163304	17.7495	0.115896	8.58721	8.18778	10.9224	0.785633	0
2290			5.6577	0	6.59948	5.89817	0	4.11142	12.6354	16.9587	1.32839	0	19.3957	1.51545	2.44149	16.168	0.0314888	0.0458229	15.726	0	0	6.72595	0.288316	1.08262	11.658	3.48749	2.56819	0.322046	22.8415	9.70356	20.2815	0.0229115	6.60218	8.7436	71.9017	13.0687	0.361466	9.54679	8.22829	1.58098	23.2653	0.268929	26.2864	0.522414	3.30357	6.48756	8.35291	2.55653	0
2300			1.30943	0	1.01517	3.93918	0	0.684945	1.66125	8.31578	2.13756	0	13.905	1.64229	9.72701	8.63023	9.39262	1.10709	20.793	5.04846	0	6.65323	2.29133	12.7186	19.1174	0	4.7621	0	11.6681	8.2076	12.1351	0	4.38533	1.81336	1.44285	18.1746	11.2126	16.4406	29.005	5.80435	28.5861	18.7813	20.7044	21.5213	15.183	12.8158	18.2002	15.0611	5.51657
2310			49.1163	29.1736	53.6963	29.8742	31.0327	35.7169	44.8118	38.5189	23.5122	25.0454	43.7737	46.0562	30.6388	28.9631	58.0478	35.3935	21.6429	33.9518	38.9303	39.9881	54.8526	18.8613	33.5543	24.2768	20.3927	37.1772	37.9793	33.1024	87.4877	33.1257	39.7095	36.0905	0.136442	51.7024	20.059	34.3181	51.4588	27.4638	34.3295	53.1504	30.624	27.4601	24.4098	17.418	68.832	37.1647	19.3873
2320			37.8034	82.5411	15.9781	26.1388	19.876	27.3552	23.1164	2.00002	22.9	20.8557	24.2165	29.3773	1.19348	7.2373	40.5482	6.02404	16.1457	23.7654	3.01856	3.68153	20.959	32.5131	13.6049	13.2661	6.37259	0.990276	16.0436	5.22001	23.6126	17.8299	3.84636	29.332	0.358979	19.5476	3.59287	1.18675	8.56056	7.70447	4.11375	29.8913	15.3621	12.0763	8.97582	0.202927	10.7835	2.38654	9.48028
2330			2.86422	17.1322	4.71182	0.56165	8.1448	0.0453547	12.8503	7.12491	0	4.83941	0.0459413	9.30804	12.8941	0	0.844907	9.03835	10.7653	9.94304	0	0.198617	6.9732	20.8718	15.1091	9.29115	14.1888	0.101883	4.85604	9.05637	7.62319	9.28184	15.4063	0	0.376301	20.4749	5.52353	2.49821	2.67972	1.47086	5.78026	18.9221	7.2769	1.86614	4.74991	2.56917	0.677764	3.75257	10.6464
2340			0.0765688	2.75871	4.85102	0.0382844	0.0363187	0.678961	7.88691	8.78611	0.184246	7.3438	4.27375	0.128002	0	3.50347	39.9631	12.0955	9.614	8.96922	5.03273	0	0.243367	12.695	7.353	21.1762	6.60012	15.0591	0	33.6992	1.21686	8.16102	13.8593	0.688591	0	4.88951	2.49262	4.51345	4.22904	3.99876	4.66009	10.2058	4.48226	0.425817	1.96708	2.24255	13.7127	5.64024	6.95303
2350			0.0229707	4.67056	1.58063	5.07039	0.0306275	0.422365	16.8017	2.956	9.52341	0.352313	0	0.0216011	0.516707	1.61867	24.3137	2.48514	23.3399	5.39324	8.35912	7.63664	0.175655	8.2743	17.3504	30.2355	9.45337	3.50192	12.5102	46.201	0	0.667857	3.65421	10.4343	0.253911	2.99434	1.69445	3.81365	6.91499	1.15169	3.31771	2.99673	2.35582	0	0.0426493	3.34214	4.1477	3.30432	4.12504
2360			1.75408	3.09225	0.457036	3.06051	0.200321	0	14.3171	1.72848	1.78108	0.141097	1.72653	0	0	16.6472	17.6011	0.562088	16.6952	10.5229	9.21069	12.846	5.7542	0	13.5821	7.69857	2.63506	11.1768	6.50199	11.6171	13.5572	1.12413	32.5994	20.1465	0.57449	6.23735	3.16724	8.15172	0.437106	2.01507	0.510571	0.0693737	2.28982	0	0	1.57695	0.0932634	2.39823	7.66274
2370			0.50204	1.75925	0.0787136	1.35802	0	0.0229707	1.81362	1.8415	0.0481509	9.35579	0	9.50648	0.904366	3.51518	25.2389	7.78304	13.8019	1.10751	33.648	3.61632	4.79871	3.37828	26.4723	20.6513	2.12911	23.2994	14.3046	16.7477	18.6376	17.5108	1.98326	14.6521	0.090925	4.68245	2.53484	2.90572	0	1.66722	2.3032	1.54791	2.76374	0	0.784428	3.78776	3.00758	6.42167	3.69847
2380			7.78505	0.890189	5.26307	0.986608	0.0492642	8.37556	13.4348	4.65627	0.731251	3.67769	12.7924	0.92796	2.03812	1.10478	15.7916	10.9308	9.28115	0.258823	11.6318	5.56426	0.136392	0.0407729	1.05268	8.04043	14.5406	5.76231	3.47168	16.2254	16.3101	26.8424	12.3116	7.67149	0	1.79483	2.48863	1.56238	5.54786	0.996758	6.75068	1.09749	0.198067	0	2.5524	5.37792	8.68441	4.57453	7.6114
2390			7.66714	0.0722349	0	0.229707	0	12.6044	4.32715	3.54685	17.4749	0	0.105392	0.568331	3.33835	13.8596	0	0.594557	23.0769	0	13.7097	5.2885	1.02695	0.570452	23.0338	13.8363	7.42033	2.47995	0	24.5002	3.44489	29.1488	10.9732	20.8651	0.0213246	10.5641	3.37022	5.64362	4.14541	4.86881	6.712	0.0200854	2.70043	0.14292	1.17616	0.231349	4.75428	3.00458	3.79617
2400			1.3628	4.46022	0	8.40189	7.4778	0	9.44524	1.46382	6.88193	6.57563	0	0	5.57814	3.5455	0	1.01946	9.51404	2.75861	16.5105	0.193401	1.05746	8.2004	17.0777	5.99404	4.55469	27.7361	4.15921	24.6048	5.23296	21.4019	14.4038	23.384	1.13751	5.08151	2.38093	2.92404	0	2.22983	2.01378	0.0613851	0.588452	0	5.41069	1.4439	9.36168	7.67613	6.52333
2410			0	4.55805	0.0612551	7.40044	10.1434	0.0296794	0	7.34601	0.946911	3.49795	1.56783	3.27033	6.38731	0	0	3.52308	13.4248	7.42022	7.32088	10.3151	4.7311	0	7.36973	30.8576	7.7182	28.1217	33.8388	22.1233	0.100715	29.3836	4.51032	9.87357	12.8693	1.00596	4.27718	4.08503	1.66686	4.25535	3.7205	0.437112	1.05735	0	4.35005	3.38674	0	4.48695	4.71866
2420			0	7.42649	0.36697	0.528372	0	0	8.83346	2.54435	0	0.759865	3.90264	12.11	5.40564	0.351121	15.9871	81.976	12.9599	19.9088	5.20793	0.958851	6.02874	0.134732	6.39804	11.7079	4.64225	4.29901	16.89	2.73928	19.647	24.2563	30.1901	9.09689	0.520892	2.52101	2.68662	0	0	3.31501	1.27009	0.274093	2.66037	0	3.40198	0.765339	0	5.30377	2.58531
2430			0.0459413	0	0	0.516633	0	0.0229707	5.75488	3.35841	0	1.52042	0	10.4122	4.52601	0	0.680028	3.14924	12.5127	2.07641	2.9627	1.55107	1.31454	12.7819	44.2572	2.01383	20.5356	17.2733	17.8194	53.3905	1.66382	21.0259	19.8527	27.2652	0.457485	6.52828	0.402743	1.3127	0	3.4034	1.99364	0	4.09632	0	3.45915	0	2.48807	6.61734	1.87754
2440			0	0	1.89773	3.03522	12.0472	1.19487	9.13953	5.83854	0.0696757	3.74681	0	5.90321	6.26547	0.928441	7.30559	7.72492	14.0015	0.473967	11.2543	4.79382	3.78142	5.89865	10.9918	9.26448	8.55433	18.3205	0.879361	6.94451	18.5321	33.6156	15.0496	20.5697	0.26194	6.76311	0.57181	0	0	3.87708	5.86463	0.570792	5.38113	0.410378	3.69923	0.341237	5.48176	2.52854	5.31889
2450			0	0	0.448749	3.96072	16.2438	0	6.05037	14.6488	12.1975	0.068912	0	4.44847	15.0498	0.0229115	2.95927	13.7919	19.8758	28.8414	21.1904	2.96263	2.92314	0.559799	10.7037	16.7757	18.5193	0.0229115	18.2547	10.5996	13.0897	44.8224	0.0229115	37.626	4.65305	2.53474	0.101924	0.0337172	0	4.18526	5.47471	0	8.44189	0	4.10745	2.49336	3.81804	2.69258	5.45742
2460			0.367147	5.64996	0	6.34629	5.22074	0.0734512	2.61114	1.50074	4.69843	0.161883	1.50114	15.2566	6.38235	0	12.4433	3.14689	6.82483	0.177894	11.8226	0.0683088	0.294353	4.45894	19.4804	24.6607	9.0345	5.58638	22.0833	25.7712	11.4857	2.10043	0	18.3951	1.28099	3.49149	5.67785	6.02184	0	1.62355	4.56625	0.425209	1.87476	7.55926	3.20492	3.07175	2.19014	5.96296	2.63833
2470			0	1.80116	0.0216569	2.79415	21.9662	0	3.20166	0.302817	0.0755682	4.27429	12.1144	13.1924	2.48391	0	6.45123	1.34679	1.44484	0	2.28544	1.08271	0.598889	3.27072	14.7238	37.9407	15.1045	17.9447	17.1818	16.0122	7.86507	0.0458229	0	24.2717	10.2927	5.63895	4.27654	4.93885	0	2.99826	4.75283	0.227445	0.475627	0	1.57548	5.46779	6.04245	4.12184	4.10168
2480			2.60326	0	0	4.08131	12.396	0.046575	5.20358	1.17844	7.31741	0.879068	0	5.39459	0.0458229	0	2.70843	2.55741	9.81999	21.4291	5.37357	34.7101	0.326369	10.4713	39.4047	9.96108	16.8291	6.83208	25.4226	15.6897	23.2456	4.70291	24.7159	10.1323	0.518942	2.10148	3.57476	2.95134	0	1.20917	4.94442	0	12.2103	0	1.7705	0.952346	3.26488	2.61058	3.69821
2490			2.23742	0	4.29382	7.0944	3.03568	0	0.162294	0.0216569	0.227522	0	0.200079	0.92695	0.332033	0	0	9.1138	28.3666	3.74245	21.9942	15.1006	0	3.96542	6.05704	15.2091	8.05612	5.50587	27.4916	36.8702	19.4814	6.69173	5.11877	8.35651	8.89075	4.13406	0	1.89717	0	2.00002	2.73475	0	16.5256	0	3.36135	6.91344	1.88317	0.677973	1.10772
2500			2.67102	0.986492	0	2.07507	0.158107	3.35505	2.84523	0.9452	0	1.79077	0.389309	1.91912	0.232832	0	0	9.95626	27.0715	19.7422	8.25497	1.34817	1.2958	6.60107	9.82507	22.5294	1.09783	36.2676	19.0078	21.2469	18.1107	13.0602	10.2298	26.8848	0.470752	6.54272	2.52029	2.34896	0	2.17821	4.40661	0.0874989	11.0667	0	3.20733	0	2.59006	7.65989	2.58796
2510			5.12053	0	0.377364	10.7874	0.0992134	7.4777	25.4366	4.57443	19.3846	6.21721	0.793105	3.36529	0.106278	4.10541	0	27.7334	12.9934	15.9778	16.8921	28.2338	3.07253	17.4798	8.50245	6.25288	12.8812	27.5787	4.76846	18.0528	8.67121	6.6083	4.65971	4.78262	1.76295	4.2473	0.630908	1.22293	2.47285	1.77748	4.14832	0.813305	7.1395	0	6.3992	2.72449	1.30733	4.263	0.167388
2520			2.71861	0	0.0535982	4.48389	0.0535982	0	14.7827	6.3506	12.2482	1.11955	0.447997	0.275557	1.55777	10.7787	0	10.0591	28.3421	6.0104	10.2082	13.6571	0.0534601	57.7894	24.5548	10.4895	2.12525	6.26487	13.5395	18.2615	5.85215	21.8647	0.974459	7.14191	0.563611	0	5.98023	1.94082	3.05774	1.46404	3.52748	8.13944	0.997297	0	4.76615	0	0	6.74269	0.531565
2530			0	0	0	0.95214	0.0219557	0	27.7427	0.0866277	25.6798	3.0845	5.17201	0.257556	18.5672	0	44.541	0	12.4109	26.9724	0.220046	7.64817	4.68614	21.6985	36.9662	13.4097	5.06956	0.480497	9.41179	23.6885	2.69851	23.1295	2.39084	18.6508	0.771054	0	6.7429	2.22625	3.09628	3.65395	7.6643	1.88777	4.0694	0	2.63668	4.17563	0.0872867	2.60902	3.0433
2540			2.23595	0	0	0.100527	0.898836	4.96517	29.7781	0.812068	18.3333	2.31052	0.390281	1.81387	0.116091	2.51958	3.75674	0	8.45737	17.657	7.8709	8.5344	2.70181	1.13758	27.2278	10.816	0.738098	39.3292	10.8145	35.295	0	36.2368	21.5092	0	0.263038	2.73736	0	1.49179	0.0226182	4.66733	7.67019	0.272896	2.87117	0	2.05852	1.21281	1.92146	1.03172	5.4628
2550			0	0	0	0	2.21555	4.53634	0.621444	6.37039	0	10.0573	0	18.3038	0.0426321	0.836904	0	1.61723	14.6358	33.4353	12.3278	8.3428	3.28064	11.9802	17.9536	19.9021	3.10555	33.0935	11.1397	25.0835	6.93069	37.0067	15.5591	0	0	3.15507	0.335324	3.66511	3.36878	3.6795	14.0398	0	5.28218	0	2.30203	0.803444	2.00214	4.10159	2.1002
2560			3.90064	0	0	0	0	3.30224	7.55288	4.74572	0	2.10852	0	6.42252	3.83123	1.02121	0	0.756952	8.16554	0.220925	13.249	0	0.833174	7.91283	15.0096	25.1603	2.31464	5.29529	22.0165	18.1413	0	4.76319	26.5205	0	0.13526	7.71387	0.81865	0.945893	0	3.52067	9.9275	0	7.07428	0.265848	1.15844	1.41594	1.93663	6.84014	1.70339
2570			7.3949	0	0	0	0.177072	3.60659	2.57814	6.66554	0	2.03129	9.15316	7.92891	5.44618	0	2.90194	0.862172	12.0584	18.6013	29.6913	0	17.7112	15.1386	33.2914	20.5157	8.5821	37.0445	20.0506	12.8515	7.10788	27.8905	3.06829	0	2.73336	8.04022	3.6631	3.3852	1.23728	1.97499	13.4712	0.278545	6.27671	0.0650052	2.89192	1.69503	0.20103	2.75045	5.04608
2580			10.2346	0.0216569	0.738539	6.32827	0.0754408	4.06269	2.05015	0	0	7.86872	4.44622	0	2.17244	0	28.6865	15.9232	15.0354	13.5945	21.5542	1.02663	26.4132	6.89014	0.909558	22.2933	11.5682	1.01275	34.7529	7.70048	5.10881	21.3725	0	0	7.7694	5.85294	1.56036	4.20049	0	3.58578	15.8689	0.0213246	5.03741	0	0	2.60076	2.56571	3.38981	3.58421
2590			11.0126	0.0422055	0.765385	6.25567	0.99818	2.4561	0	0	4.98454	11.8444	1.42185	0	3.86371	2.17947	2.90035	23.6591	18.9492	10.5833	22.4657	6.58235	17.3182	20.6856	11.7706	4.51317	8.3152	0	28.6855	29.5313	15.3391	18.0034	12.0208	0	3.02601	3.87331	4.08789	3.49212	0	3.18207	11.4897	0.110504	10.1941	0	0	1.55689	8.20601	2.53152	6.29154
2600			2.52863	0	0	4.64121	0.0760145	1.95184	1.21868	5.87903	14.3465	13.0891	0	1.98775	6.7951	1.35244	0	6.23285	7.62908	2.64241	12.0639	0	13.3738	17.0614	25.1768	23.6827	11.6396	0.337872	14.4898	0	5.9203	17.9388	11.628	0.0305486	0.355215	1.31101	4.64569	2.73484	0.0525961	2.65431	5.04118	0.0213246	1.32364	0	0.0904728	0.33172	2.23597	3.37591	2.40867
2610			7.13383	0	0	2.16364	5.89976	1.51518	3.02205	3.58039	10.8146	19.5848	0	0	0.759658	3.43232	0	15.5835	11.4462	3.11756	19.0471	0.0229115	42.9019	28.3408	7.53307	20.4014	5.32425	0.113873	40.9523	7.70297	5.80326	35.2815	0	12.6229	2.67438	8.85688	3.54629	2.74923	0	2.06886	4.15745	1.69258	6.80414	0.158287	0	7.08209	1.40369	4.33196	2.497
2620			2.35358	0	0	7.23118	2.1069	5.4345	0	6.579	0.790504	34.1435	0	0.0597869	0.0897632	0.339572	0	3.78585	16.376	1.50489	0	0	0.0687344	10.8166	17.3179	17.5949	3.45331	0.055014	25.1311	12.9268	13.2131	22.0352	0	22.423	3.29386	5.97414	2.70001	1.54487	3.91534	3.09889	3.57125	2.76211	1.51648	4.86942	0	5.30525	0.89671	0	4.15178
2630			12.1344	0.738926	0	17.4169	0.0229707	10.6834	0.0684852	0	3.27992	9.76723	0	0	1.45748	2.11778	1.81814	11.2785	12.2035	8.67405	14.0343	0.0845515	0.312037	4.39891	8.16591	8.73075	8.48865	10.4396	12.0627	11.2089	11.3718	31.2797	21.1947	11.0201	1.99386	1.43994	0	0.904219	0.930569	2.03083	0.925286	0.157014	3.1046	4.09295	0.315843	2.87447	0.386477	2.38543	2.54507
2640			0	0	0	12.2782	0.568949	4.47157	23.3931	1.09811	29.0759	0.46266	0.654989	3.59574	10.4315	5.14283	0	21.6562	16.518	5.29363	19.808	0	3.18441	1.75889	5.72865	8.26895	9.70515	10.6451	26.1213	10.312	13.8249	23.0182	0	15.604	0.332541	6.91806	3.92557	1.79733	0	2.81059	8.73906	0	5.40033	13.9006	1.62592	0.601399	2.637	3.00109	0.660382
2650			5.74018	1.33427	0	6.59052	0	2.89511	8.08021	0	11.8784	6.66139	6.22624	18.511	4.80724	0	8.8075	7.09962	25.659	11.1466	21.6136	0	3.55103	16.1484	12.5795	0.557512	6.94549	12.1805	8.66316	16.8151	4.28391	11.6085	3.85711	7.52947	0.141574	5.04849	1.25658	4.03523	0	3.09526	11.9146	8.47431	4.83588	1.79849	0	4.60967	0.0203437	3.2952	6.44654
2660			12.7488	0	0	1.07149	0.256151	2.80003	8.61436	1.60411	0.0228935	23.5261	12.9936	18.863	0.367165	0	8.56005	2.27114	22.6464	11.4709	1.5224	0	6.18191	9.13415	22.0583	18.6141	10.5496	10.905	15.3193	5.68985	5.87718	24.5462	0	6.48086	3.30438	6.30563	1.64654	3.09583	2.53417	1.7605	8.44929	11.8495	4.48553	0	0	0.303798	2.07809	0.752143	5.1407
2670			4.74716	0	0	1.27691	0	2.93293	10.3382	0	1.97233	0.142672	6.05403	7.5707	0	0	28.9243	5.59581	16.1962	11.8416	6.0391	0	10.4541	13.1031	6.85025	6.12088	3.43341	15.749	6.48981	20.7964	6.11442	23.687	0.0502014	7.33851	6.20103	5.45533	2.37673	3.02626	0	2.03913	0	0	6.85167	0	0.268026	0.478984	2.72866	2.15762	3.77362
2680			6.07646	0.366571	0	0	3.08698	0	16.1215	11.7879	6.83035	6.85588	2.81014	6.9252	1.14971	0	0.103908	8.65192	10.6955	9.40047	1.80951	2.7942	3.53655	6.73032	16.5572	1.9655	7.75825	17.2702	5.65969	15.4393	6.03257	12.2045	0	3.22724	9.85097	8.13411	1.25394	4.98932	0	1.75603	7.58359	0	8.79034	0	1.90818	2.24226	5.75365	1.21157	3.9018
2690			42.5927	0	2.596	0.600305	0.18911	1.72436	1.14685	4.12352	15.6342	9.75063	0.0459413	1.37871	4.53188	0	0	19.6392	6.37459	4.35993	3.67474	0	1.50159	3.24521	13.478	25.6399	5.716	0.0216011	4.49987	20.9048	8.0867	6.44628	0.0216011	3.12557	1.49755	6.0852	1.62639	4.59438	0	0.508372	2.24019	0.606631	9.11255	0	0.607415	0.994756	1.26459	7.25398	5.01362
2700			6.38733	0	1.77523	0.176495	1.64722	35.4968	0.481825	2.17998	37.8273	10.4026	0	10.7105	17.5121	12.2347	3.3937	6.22638	23.01	13.5115	39.1018	0	6.04887	5.15226	24.0775	19.1665	11.6325	0	31.5053	24.7715	2.13384	4.90632	0	10.2905	0	5.07978	2.95015	1.35918	0	1.40395	3.69742	0.775207	5.77738	1.60211	4.10309	1.2292	3.44796	4.47422	3.59782
2710			9.72828	0	0	2.81327	0	0	9.86165	5.50244	2.08773	3.85224	1.47566	7.04759	0.108648	2.86489	6.52969	3.67166	5.03533	0.721572	25.6158	4.6505	0.957665	29.9757	4.06257	4.05303	9.13043	2.65072	30.2224	24.0439	0.473191	1.98157	0	13.8007	11.3084	6.22488	0.756536	0.775591	0	4.13953	2.73951	2.53729	9.16787	0	2.29515	2.19128	1.55973	2.24343	0.069103
2720			0.93669	0	0	4.58444	0.667638	0.127162	14.8522	6.53461	16.5552	1.72246	0.0306275	2.81444	0.0616906	4.06676	59.7849	24.5562	4.31931	1.34502	31.0445	0.496877	1.74206	2.8077	4.88947	15.0941	15.377	24.0142	41.4875	17.1831	0	6.52994	0	3.74759	2.44307	5.47252	2.56304	5.03557	1.89151	9.20305	7.49432	0.0485083	6.03274	0	0	0.151097	1.67648	3.37328	0.120891
2730			0	0	0	4.33985	2.31385	0.0229707	10.1393	0.475187	6.16953	0.717751	0.0276073	1.14947	7.438	2.41979	12.9222	1.65724	19.0888	19.154	25.6273	48.2618	5.99824	14.9438	8.05323	28.3216	6.19833	13.7007	37.8403	15.9824	17.4775	4.43841	0	1.6396	0.037697	7.5785	3.10451	8.44427	1.75039	0.378735	10.6543	0	8.09056	0	3.27326	0.971196	3.44496	5.22191	7.54228
2740			13.8158	0.0778361	0	1.24001	0	2.80376	45.6216	5.31355	0.279227	5.78869	0	22.0443	4.51715	4.78036	0.0458229	9.81528	5.56656	3.78306	11.9347	14.5403	0	9.04158	12.0535	26.1687	6.76539	13.0918	35.6757	21.2233	2.21953	0.661965	0	16.4425	0.133212	7.73059	0.614765	4.31373	0.0882843	0.606462	14.6129	0.0776601	1.98277	0	0.25236	0.0446567	1.80825	4.89786	2.32844
2750			14.0193	3.62	0	1.60365	0	3.66748	16.6117	17.1846	0	0.291303	0	3.69734	17.8807	4.0444	0	10.7606	19.5678	25.0451	14.8785	22.7129	0	21.32	30.8495	12.2927	9.64559	0.0305486	30.578	0.35008	0.0275362	15.0399	0	33.8424	0.551591	1.33524	1.39066	0.953624	0	1.631	4.10834	0.0603152	3.7942	0.414426	0	0	1.51692	5.70467	5.95228
2760			7.40501	1.87451	0	0	0	2.27552	15.8509	7.80336	0	1.06851	0	8.35506	9.4717	6.3963	1.92947	4.78905	9.51369	2.51677	3.53329	31.4453	0.705044	14.8348	8.86302	13.6168	8.10345	0	36.3264	9.49606	25.8591	0	0	13.3702	0.0678546	4.1635	1.17227	5.34334	0	1.13644	3.51302	0	3.76293	1.25739	3.62376	0.197715	1.13981	3.74153	4.12284
2770			5.38019	0.0720973	0	0.306289	0	0.129659	7.96654	1.03372	15.3327	0.662482	0	13.7715	8.15391	0.193715	3.07564	1.19613	12.8256	17.4517	6.89818	38.6901	12.3714	7.7019	4.74252	15.6858	10.9969	0	34.1616	9.13192	18.8766	0.0712131	1.72229	8.49193	0.283014	6.97146	0.692077	3.51258	0.417357	3.46919	4.78717	0.407547	3.99464	0	2.85252	0.0855451	1.50365	3.57596	3.70431
2780			0	0.491137	0	0	0	0	7.27276	6.52211	6.01183	1.49185	4.17239	5.14307	1.10262	4.59547	12.6431	0.145111	18.8765	24.3172	0.0279143	24.881	26.7437	9.4119	5.45791	10.1841	3.1672	0.292984	33.2347	6.72841	0.747636	5.47842	4.3415	14.3108	0.61387	3.99227	0.590739	2.3435	0	2.65077	8.76369	0	0.508116	0	0.990015	1.08701	2.63532	4.81658	4.86241
2790			1.95659	0	0.0552146	0	0	0	4.65796	2.08046	2.34612	3.50439	8.42238	8.28829	0.19256	18.4758	17.3915	6.79387	11.0349	15.8236	21.8528	7.38164	2.52863	7.05197	23.06	31.6121	8.52206	6.24911	27.3008	26.9868	14.2407	27.3961	10.2081	9.57416	0.155863	5.46905	3.45444	4.39378	0	1.87318	11.7178	3.78221	6.17906	0.284308	1.99764	4.71146	2.79406	7.01473	5.0518
2800			1.31734	2.49284	0.0306275	0	0	15.4352	4.4973	0	2.31137	13.7682	0.0888624	5.55484	0.163353	19.4765	6.03933	17.1303	12.6733	23.6573	36.406	0	0.40515	1.69344	13.4662	28.3121	9.13019	33.4625	16.2908	15.4591	2.96596	23.4857	42.4304	6.80144	0.236707	9.29776	0	1.65736	0	1.58659	1.91333	1.00946	6.0778	2.59916	1.91349	0.599506	4.5365	0.883868	4.37011
2810			5.14753	0	0	0	6.46685	0.364026	7.34456	0.194923	13.4744	0.400433	0.0535982	8.85619	6.84783	10.4259	14.5821	6.53902	26.7133	7.42951	20.8731	5.47419	17.0861	10.408	24.96	9.75818	9.34901	3.32928	23.0678	23.7007	13.7219	14.5324	23.0316	12.3782	0.521816	5.26169	1.18361	2.70672	0	0.95947	5.08585	0.502596	5.35221	0	1.56947	1.78249	1.03687	2.52111	2.42165
2820			2.22297	0	0	0	0.0433139	1.47641	7.54825	0	19.7605	0.369912	5.76457	8.35461	6.72695	0	0	0	18.3678	9.44989	15.7672	18.8706	12.6118	10.805	20.4177	12.1515	9.56307	11.8149	18.2165	4.04557	0.637915	5.14161	32.2543	21.594	0.618986	6.81339	0.380122	6.51408	0	0.0608516	1.64788	0.0452364	5.54449	0	0.0860367	1.80604	7.60249	2.74604	2.49662
2830			0	0	0	0	0	1.79607	7.13051	2.12934	27.5443	0	0.0552146	4.04304	15.3403	3.17255	3.93547	2.13602	10.3612	9.50864	4.17027	5.41518	2.43285	0	18.6512	21.6543	14.7446	22.5436	15.7947	17.9935	0	19.0873	16.6745	18.6994	1.25834	5.47484	0.62149	6.64366	0.0301576	2.96824	0.24262	2.7486	2.13191	0.0649114	0.418265	2.55729	6.87542	1.08337	2.03505
2840			1.54381	0	6.13783	5.73599	2.69707	7.29662	14.3556	8.34743	9.66673	0.0446276	0	5.38715	8.46892	2.5376	0	3.49104	12.0616	5.16167	7.27118	31.5835	12.6725	10.9898	19.6468	2.56296	0.895479	6.09755	13.8548	19.9297	12.8005	10.2738	22.253	17.0401	7.68855	6.64835	2.00847	5.19086	0	4.17785	0.0238417	0.844195	0.409444	0.864672	4.52105	0	2.01725	8.96755	3.80679
2850			28.1113	0	0.243963	16.312	5.15423	0	1.82802	0.243835	6.36873	2.65443	1.42881	0	27.2132	1.30583	0	0	42.5884	10.5098	16.6348	0	23.6286	10.3363	10.7791	4.33003	9.4419	7.78865	17.7052	21.4037	16.9678	2.35835	16.9798	9.45977	0.0206568	4.25204	0.853346	6.909	0	1.8265	0.0215151	0.851314	3.41297	8.43931	1.26326	0	0.184799	5.87763	6.17892
2860			6.69212	0.115	0	12.1265	0.0229707	2.38245	10.9213	10.8731	16.3581	5.91512	8.76986	0	7.87642	2.77503	0	0	32.0685	14.6654	5.18094	0.0341544	6.14106	9.82473	0	12.0202	12.432	27.135	23.2512	10.3407	20.4136	2.61619	14.5875	6.96083	4.72687	2.59598	0	8.37247	0	6.525	0.884705	0.0226182	2.48857	0.649154	1.13304	0.192956	0.387043	2.94998	5.39512
2870			6.7653	0	0	3.82227	0	2.72068	13.8	1.11236	17.0741	0.598689	4.81157	0	3.94252	6.47503	0.147032	8.08628	25.1111	12.9918	33.6557	0	5.69287	14.1987	11.71	27.8803	4.41589	19.9713	17.3495	14.6224	1.7613	3.19429	0.0241508	49.6978	0	9.38115	0	1.7066	1.49905	5.70728	0.85843	0.184217	1.08698	0	1.17451	0.249504	2.26307	3.76389	6.21551
2880			0.380081	0	0	0.53249	0	2.24491	5.32202	12.0895	15.1593	8.00333	4.34571	2.67584	1.20488	22.1323	0.147617	2.17066	10.3878	16.2396	20.9309	0	0.90861	21.8711	8.68023	23.4497	6.26506	0	25.9364	28.0529	0	32.7576	0	15.3887	0	11.2386	0	1.08455	0	5.80396	6.09082	0.413374	7.49708	0	2.06279	0.0944318	0.219006	3.40964	6.31918
2890			0	0.389682	0	2.69832	0.0995395	2.07822	9.17204	0	2.98559	11.5538	0.692168	0	15.0363	0	10.5806	0.268813	14.3061	0	8.77039	0.0305486	0.986182	6.30348	24.2084	46.0026	18.3712	0	18.9467	19.7899	11.8057	5.99519	0	4.77602	6.9449	7.591	0	4.32778	0	0.215113	0.354895	0.0842427	4.11431	0	1.54902	0.777554	0.541529	5.99294	4.47006
2900			0.0459414	11.3675	0	0.355588	3.34455	7.467	20.485	0	1.06805	11.6566	0	0.793163	16.3912	2.12128	0	0	28.2837	0	8.93316	15.7925	5.3452	3.28045	20.8402	38.5565	9.12224	0.0648034	29.5856	14.3256	9.37183	7.25011	0	25.5418	24.4361	4.36365	1.40551	0	0	3.59214	0	0.0832639	1.73789	1.65716	1.49653	0	3.91043	8.26975	0
2910			0	0.0276073	0.147394	7.37197	8.62742	0.0229707	12.6631	0.751782	7.38739	6.92206	0.44956	10.4058	8.578	0.554409	7.04451	8.52531	41.8765	3.29001	22.8216	34.8095	5.52277	33.0687	14.2521	22.3799	21.8163	8.98514	45.0516	16.3617	27.9834	17.9066	22.8105	12.4655	36.5721	4.68168	9.35698	18.0884	1.76501	9.40718	3.5513	1.5826	15.1651	0	0.234215	3.11478	6.30246	3.41579	13.2308
2920			3.68498	0	0.21806	27.7068	0.0276073	1.20687	0.0239465	4.24188	7.07718	1.80416	0	20.8378	2.1824	0	21.8299	28.5632	28.7396	6.53691	13.5383	16.7874	44.8173	19.4934	26.958	6.65114	12.1249	0.815681	47.9323	35.6875	16.6687	1.56561	65.694	30.1612	29.6939	9.73728	12.2232	25.291	15.3575	17.6968	23.6092	0.0205656	14.5849	23.5592	3.93951	0.290303	3.11595	29.1459	8.46304
2930			38.765	7.97145	0.398182	36.5431	8.55014	57.7388	16.0736	18.0355	11.8384	43.2308	14.1622	54.9039	20.4718	2.01885	44.8452	52.9142	32.0639	33.7333	18.2801	28.2561	73.6928	38.0345	34.0801	27.5561	28.3597	42.059	52.4295	43.0059	64.3265	34.2316	68.7127	29.7083	8.73954	33.5	14.1068	29.435	13.1578	25.8853	15.8395	16.5404	50.1013	32.8546	21.379	10.6997	10.8113	33.6747	37.8176
2940			25.8874	27.0068	7.61361	44.154	37.1831	68.1747	23.6219	3.65209	32.0058	41.7609	17.0041	50.6861	17.0546	11.0279	11.8716	25.381	39.5093	62.9926	29.6725	44.4459	76.9713	13.5581	4.68865	30.5683	12.0925	10.5925	5.75836	25.0931	29.585	30.4704	44.6244	36.0179	33.7758	17.2872	27.7092	34.0299	9.52821	22.5436	29.1187	10.5442	37.0062	26.0509	23.6329	8.56254	10.198	21.4942	68.0526
2950			15.4856	12.8713	7.133	18.3988	1.2419	71.4023	17.7831	0	3.6786	35.463	30.9832	35.2137	35.9415	18.4583	1.80721	19.7089	36.5445	17.1713	27.849	37.3641	55.4725	11.6314	23.1086	39.3461	9.9454	1.8487	22.9107	26.2929	23.7091	39.7009	41.7531	21.2016	0.933126	8.71841	21.8269	40.9852	5.75801	25.8765	21.2914	17.2283	38.4691	25.9866	17.7499	4.86917	13.7271	6.46092	73.8772
2960			30.5802	22.7156	8.22811	36.6968	22.7066	75.1161	23.8379	0	0.806179	17.9738	22.0569	26.4183	6.6139	12.0917	13.5237	26.8203	27.2038	33.4703	42.8394	36.0823	39.8213	22.2017	14.2068	18.5278	11.266	51.1158	23.4855	10.0257	32.8363	11.4605	5.72953	19.1724	26.6075	8.64632	18.5565	13.2653	13.1289	25.4981	6.64218	15.3347	31.8324	21.1209	17.5012	11.1207	7.383	14.7619	72.7625
2970			26.5198	36.57	6.58644	63.3969	19.151	70.8028	15.0086	0.0306275	1.41231	3.26459	4.78186	29.3617	8.89168	0	0	14.777	17.6156	5.13066	3.37186	18.0916	2.86619	31.4328	4.28681	27.9731	14.0554	5.58488	23.6589	12.8076	28.5095	7.3674	24.1307	8.14149	20.1384	10.8445	12.8444	43.5023	0.531276	20.9028	10.1159	6.55474	19.6936	23.01	3.38611	9.34434	13.1481	4.84777	22.802
2980			26.9998	9.36783	10.4615	61.3191	6.47049	71.4594	14.184	0.248164	0.0229707	28.3286	11.206	21.8411	44.2695	4.68489	1.15659	11.4994	19.107	33.6276	2.12602	59.3667	1.39047	16.396	6.13095	28.2452	30.9441	0.268733	17.2863	19.865	31.0305	47.3528	40.8876	17.9038	20.9568	14.9263	1.78697	42.8391	17.3966	31.5811	20.9214	0.0967186	31.1457	18.3596	17.8667	8.11711	8.05064	8.01693	48.9174
2990			19.5621	0	0.534222	44.3396	10.364	71.8448	4.54018	8.50395	0.254001	35.7525	18.5396	45.4849	0.0911315	2.61077	77.478	0.0521498	22.3697	25.4273	6.25807	41.1064	7.58874	1.36383	11.0014	36.7759	17.1524	0	10.0339	15.9015	19.2259	19.0684	21.424	29.9746	14.7556	10.5784	38.8993	36.2695	4.18807	18.8954	11.6334	1.30622	27.1013	18.6634	6.04906	2.1737	11.9316	10.2885	51.7022
3000			20.2523	0.605517	1.7993	3.43353	37.4983	82.4168	16.9996	9.6853	52.7465	17.1075	15.1399	7.95878	6.55674	25.9325	4.06804	6.22982	26.0088	39.8001	8.08366	34.5537	7.63607	19.2824	12.2409	5.25862	5.50807	3.12607	21.0708	24.731	40.3785	7.64118	21.4547	17.4669	16.4787	10.4243	22.5959	42.2723	19.8287	18.7809	24.1772	2.68803	8.89317	9.68371	4.47544	3.97517	1.5812	4.37632	39.1022
3010			27.6797	23.6546	12.7652	20.7716	0.18733	73.7964	25.7425	4.18951	11.8387	34.9454	4.72599	30.1514	30.1554	0.0216011	16.4781	54.2535	20.4145	14.9752	17.3941	32.1917	11.7009	26.7987	12.9164	14.5727	1.54757	0.0229115	17.3534	13.8468	19.1181	0.430249	39.521	32.9468	18.4352	8.60794	28.214	40.2858	3.9068	16.3534	37.624	9.52363	26.7639	27.0946	6.16349	5.30565	2.65181	21.8409	31.858
3020			29.0217	27.8117	11.0372	4.41556	10.6554	63.9387	14.4331	15.2304	0	18.4178	15.4598	30.3683	9.12886	5.67114	33.1871	46.7522	15.905	8.24873	16.6006	20.5154	2.00193	20.684	9.46239	13.5398	11.3184	4.75407	20.2923	19.8778	22.3988	17.4641	9.73748	22.751	18.706	16.1736	22.4079	40.9487	8.22467	15.4671	37.8046	15.3176	29.454	18.1014	17.1454	16.3693	13.514	0.066491	1.60231
3030			24.2321	31.9118	10.8747	37.5725	33.907	45.6339	10.0032	19.5011	0.0229707	17.0742	3.04164	17.2353	8.38203	7.38256	4.0812	50.1894	15.9318	30.9228	10.828	31.434	0.448745	36.71	22.7775	26.224	6.09779	10.6891	39.8538	27.0623	25.3489	16.0752	6.79115	26.3921	28.9201	1.11875	23.0339	38.4117	7.0675	17.4434	40.8341	5.43907	14.7369	13.823	2.25578	3.49852	6.29017	0.460084	19.5184
3040			33.6784	18.6565	3.05723	17.7584	2.0013	10.5525	14.2947	0.527129	0.601678	22.0496	11.8503	25.7429	14.2339	0	43.3523	42.8892	17.3961	24.528	10.5925	51.2389	14.0037	20.3358	16.6999	8.98419	12.9252	25.5543	17.8221	17.7586	26.2402	13.6205	36.6867	33.2095	16.5719	15.9238	23.2792	32.4368	3.69221	12.6319	44.0403	5.33801	20.762	14.0286	0.0426492	12.8917	9.94679	14.7702	88.1811
3050			28.6532	11.157	3.69597	16.4226	36.8569	38.6073	25.2898	5.3755	3.52795	31.6704	18.2132	4.66729	10.7039	3.94875	30.6671	51.0989	33.6127	15.7364	15.4911	21.4372	0.680887	16.185	12.2663	14.4343	14.0267	16.0105	23.6066	21.5624	14.9016	26.5547	34.9537	43.6084	6.75457	15.1557	21.3396	39.8671	0.994885	15.6293	39.0854	1.1311	19.3778	9.22883	0.0301576	10.7004	6.52486	15.4514	26.8507
3060			32.3541	13.6423	3.05793	0	27.2468	70.0913	28.6474	7.09565	34.3156	14.6935	9.12884	37.9401	18.2668	3.62784	15.4811	41.9766	16.4082	46.1402	10.6774	35.1408	12.1536	11.8575	15.1881	13.9027	2.84429	12.9668	6.96394	15.4843	14.1954	23.8636	30.5631	34.6572	20.6407	13.6648	16.1319	43.5357	6.24405	11.5122	41.1252	1.82014	25.5062	16.4032	0	4.57609	1.66432	0.826923	84.2077
3070			36.1377	20.8108	5.48221	11.1714	31.6205	18.8659	26.8606	7.58241	8.40281	28.5407	5.0993	17.8274	15.6389	2.17025	22.4225	1.73125	20.1409	38.1475	12.8599	0.0534601	7.91192	11.9656	8.11649	34.01	10.9725	14.5716	29.0316	17.583	27.8642	14.8599	30.1288	31.1132	24.0012	10.3011	18.4251	37.1363	10.2037	21.3182	22.093	6.21903	17.8682	12.9781	4.07354	6.82895	7.96834	4.66899	4.57152
3080			30.2999	8.3459	3.7386	2.02999	56.3112	56.5329	19.5851	9.18352	0.0739414	34.1006	21.8539	12.9227	9.42868	8.81	3.71744	0.099283	11.9911	34.7634	9.74672	40.4681	7.49792	8.39351	21.7074	33.7178	7.61486	11.6709	16.3825	29.8268	34.4024	7.55569	23.6423	32.5404	19.1855	8.21503	23.3111	33.8871	29.1355	13.4343	33.6693	0.672785	32.5956	14.9582	52.0747	8.90487	3.04299	13.5918	40.6706
3090			20.2364	22.6168	0	24.5092	50.9359	55.8626	21.623	13.0978	0.0342426	19.5728	10.1233	31.9268	10.5358	4.57847	10.2711	0	7.75505	23.2151	7.08953	32.1061	12.6284	35.1163	10.5842	30.8	4.04662	4.92692	18.3433	38.6056	23.9055	6.847	25.8718	32.684	14.0056	11.2951	21.9596	43.5799	20.0247	18.4057	31.0224	4.90845	31.0353	10.6132	28.75	13.2362	16.2594	6.8203	13.4435
3100			16.0149	8.57066	0	10.5512	15.9091	26.1135	18.1247	3.96059	0	16.9914	4.12904	12.7962	2.42088	4.25312	17.8329	22.9869	28.9019	22.9324	6.21636	31.3909	1.43574	8.17023	15.0376	6.19622	9.11088	0	11.531	30.2941	21.3109	4.9439	2.43142	33.8451	14.5695	6.4773	15.6215	43.9787	8.25985	32.5032	26.3011	8.55049	22.0647	14.1806	7.98876	6.77359	6.27481	0.193221	2.1276
3110			30.3332	22.5386	15.7393	5.39735	0	10.1576	27.0139	10.3913	33.5673	28.4428	5.27566	6.38157	1.10061	0	17.347	6.18176	16.7435	18.9568	22.7778	29.1806	13.1195	17.9393	8.80301	20.3741	9.95113	19.2658	17.5526	26.7393	35.0654	23.6009	32.3513	28.515	13.6003	5.49716	22.7187	35.1985	7.56741	26.2621	29.1904	0.347437	18.517	13.3639	0	11.352	5.96328	0.181231	53.1
3120			23.571	21.533	8.85751	3.81782	5.86434	45.5794	12.0818	7.0891	27.5903	18.1432	10.8905	38.2282	1.4279	13.6164	15.8189	0.203139	13.2415	24.2283	18.4051	36.1326	0.640186	7.4977	13.493	34.7859	15.8501	19.8161	18.2641	26.3583	20.5658	35.247	41.4962	19.725	19.2412	10.4757	25.6643	36.7924	18.4104	35.7451	26.03	11.5968	16.5602	21.1211	0	11.0629	3.92629	4.06954	47.4438
3130			37.2703	7.88267	5.99422	7.59233	7.87815	32.1561	20.5762	0	30.1584	0	15.908	39.8443	14.0104	4.32932	8.23654	1.2595	30.6781	19.8239	12.1624	30.8906	0.42817	0	7.74563	11.1335	17.5598	2.18886	33.3221	35.9152	43.2337	16.7282	24.0218	38.7384	12.2504	12.3182	21.2579	42.1397	23.4695	15.5967	24.9749	1.25703	26.5696	8.92734	1.56307	2.07867	5.28965	50.3121	14.6586
3140			30.6703	25.6126	2.24411	0.645578	42.0041	0	18.2176	9.44827	0.711637	16.8756	0	2.53862	3.33447	2.50518	3.90837	1.27391	5.3295	20.3444	18.4204	29.7432	0.203493	12.4778	17.0251	22.679	5.95879	5.25666	24.7723	28.9827	31.1333	0.0491676	11.5164	14.5495	18.6357	7.05707	20.39	31.5877	16.8794	10.189	22.3879	6.53076	21.1589	16.0787	32.764	22.8659	3.10982	4.74865	24.3551
3150			20.3571	24.8301	9.12117	8.58809	4.14824	0	14.3151	8.46584	11.8334	26.519	20.3012	35.8957	9.52998	8.85213	40.2046	0	3.64273	33.2235	29.1901	32.8771	5.19279	33.542	19.6902	14.1513	4.63491	9.42332	14.8233	26.0389	40.5112	12.586	38.663	36.713	8.65971	25.3853	19.6063	31.7616	14.659	13.5844	19.5393	7.91917	16.8104	18.916	27.0635	12.7163	2.48483	0	40.399
3160			26.2611	2.08339	8.20932	7.5734	15.5176	20.0462	17.5553	7.2583	38.4763	18.089	16.8131	17.9299	15.0241	3.94675	21.3	0.23573	16.2834	24.4583	2.11677	29.5592	65.4082	2.68326	14.005	30.5443	6.50082	4.09236	18.3341	23.6073	22.0545	3.89968	7.38125	27.4015	27.2349	18.3113	21.8839	20.5933	8.21675	16.9595	20.3616	0.198787	20.7664	9.96744	5.84828	7.22044	5.51138	3.52231	51.5652
3170			18.6979	8.3637	2.03215	3.96112	0.306909	43.0863	20.6971	4.1608	12.1414	13.5469	26.1362	29.2194	16.7865	0	14.4656	36.9166	2.11214	20.8126	18.9914	10.1026	25.526	5.65865	8.79999	30.078	18.0733	10.786	19.741	18.8018	47.7261	7.72493	12.0452	33.5425	19.3245	5.02155	12.0931	36.4342	23.9417	17.5543	12.6635	0	14.1223	10.5383	0.211562	9.85416	4.87026	24.7903	0.780827
3180			18.5216	30.6899	10.0579	3.70613	26.1085	44.0142	13.6768	8.01499	15.3095	13.1433	20.3255	42.5637	15.4828	4.66992	19.9438	47.9569	57.4604	22.7685	17.4232	34.1989	6.59483	17.7001	12.8542	28.0962	28.1377	11.194	17.0346	19.3006	22.3049	0.903412	35.3339	29.4329	11.7822	16.6578	21.3923	27.7465	0.225429	13.9286	21.8677	6.01767	21.267	10.885	0.283134	15.9549	5.70028	9.6365	0
3190			21.1266	8.77481	12.1719	4.64554	24.3281	15.7318	6.91966	22.9363	18.3758	14.8421	21.649	11.3235	5.2014	1.96697	4.35284	22.3068	40.9379	37.5776	15.9563	25.0535	1.26016	16.4571	18.2921	20.2275	11.0373	14.1613	15.0321	16.8262	34.2808	12.2305	49.3347	39.1284	18.4011	17.968	19.9699	20.2228	24.8902	11.6135	15.1274	12.7577	16.2879	17.4307	12.5418	11.9808	3.60085	4.99454	0
3200			13.0159	13.9777	0	2.74088	9.3588	0.415171	10.9339	1.84409	32.7535	35.6305	28.0532	9.84791	17.5773	7.70079	16.1521	22.3412	5.53433	5.70739	6.05023	21.0706	9.22997	7.69319	9.93451	32.863	23.2688	13.6567	7.62838	20.0882	13.2265	0	47.3913	27.8127	19.7183	2.44844	23.349	35.9931	14.4288	36.3424	16.4949	3.20096	13.4274	16.8014	15.7054	13.3943	7.7934	2.3455	0
3210			22.4881	15.9813	0.0306275	13.3982	29.4347	24.2923	20.9841	21.4153	11.9097	28.8436	26.4078	14.0751	8.59567	1.56356	13.9504	3.63638	20.3455	32.7224	16.7989	34.0111	6.65782	23.3698	17.6688	29.2197	5.55541	0.245155	19.1598	20.1941	27.8864	0.312717	38.7495	28.0919	17.2763	16.18	19.0234	34.9562	16.9673	39.977	26.7152	0.703261	14.5599	14.1894	13.2582	19.0824	6.27624	3.10655	0
3220			12.7958	14.339	1.42615	27.6693	14.3319	49.1337	21.2991	13.1863	13.4011	8.59682	26.1894	9.78705	7.82662	44.6146	4.58532	1.81033	1.94554	5.09143	20.3962	7.80972	0.0916459	23.1327	16.3276	17.7671	4.68069	0.31945	18.5994	28.1192	15.0609	33.2309	4.5082	27.5095	18.5854	12.6211	18.1283	24.4681	6.8281	20.3293	23.3459	10.0765	16.8008	15.6976	8.15777	13.4847	10.1912	8.38547	1.48218
3230			27.7807	7.5361	5.63463	17.2437	30.6553	52.2811	10.3395	12.7669	23.0576	2.6772	19.4911	30.1155	7.22204	30.3473	3.25057	44.3606	16.8764	13.6239	20.3922	33.1688	10.6946	25.222	28.7552	19.9183	15.2762	42.6816	14.97	27.3665	18.243	14.1412	20.9355	36.3409	23.9579	15.9731	13.8722	37.429	7.91756	16.8935	24.6298	2.73206	16.7251	14.0082	0.520062	13.0349	3.80824	8.59144	0
3240			8.32551	12.4454	4.51004	27.7018	34.8084	7.45255	5.98769	21.1832	6.256	40.5728	28.3883	27.4076	17.2155	0.126663	15.3152	0	12.6218	10.8715	12.3029	27.8252	15.5159	4.45209	10.1851	29.1502	3.51945	25.4996	16.7723	19.9645	13.7502	18.1107	18.2864	36.9504	10.0869	16.2492	15.4516	25.1452	5.37504	16.3939	17.8288	0.386936	18.3487	14.5855	0.115785	16.9263	19.9791	12.1687	17.2955
3250			23.6616	15.0771	0.778371	0.614559	25.2405	0.153837	5.48037	23.3037	0.0229707	24.2053	23.0631	27.4986	11.0685	0	26.7733	0.172874	22.1619	16.1887	5.27925	33.0527	4.7809	11.806	15.3986	25.5253	13.1809	17.6144	22.0075	17.2809	37.5589	17.5034	3.93365	32.6438	13.2758	14.2229	16.3725	36.187	32.5033	11.7557	16.7231	36.9851	23.6954	10.6276	27.0411	9.64891	3.66966	0	58.1045
3260			19.4734	14.2824	0	6.35481	24.129	0.448109	16.9111	16.3131	0	18.9783	22.4883	23.0152	6.05895	0	23.6413	0	19.8206	44.6223	7.62703	37.5876	10.3926	8.22536	18.6977	23.0011	1.88767	9.37593	24.3231	16.9121	35.8871	12.128	14.3546	19.5971	8.87478	21.6137	16.8654	26.6027	0.560364	13.0884	11.1234	2.50006	20.3247	11.3546	36.0474	14.0313	4.4303	8.6761	0
3270			21.8386	6.48487	0	9.02133	20.0137	25.9928	17.0491	18.3999	25.0767	24.1315	28.2795	24.2586	8.26864	0	25.4899	0.159507	24.2431	30.0375	16.5588	19.9987	8.58987	24.055	14.6633	26.0754	13.4578	21.6929	19.6588	18.9816	26.5992	17.856	23.0914	41.3095	21.7861	2.52264	21.4454	26.5567	16.9605	17.0452	18.563	0.169356	21.7187	10.3353	35.1166	21.8286	9.33137	0.569141	0
3280			17.1336	13.0845	6.27588	16.3262	24.5749	32.5652	12.8892	25.9087	6.55019	27.626	25.7817	11.1849	8.81992	0.695113	15.5381	15.4926	23.2308	40.0459	14.7151	28.3272	1.08102	4.17618	9.1134	23.1779	11.3531	18.8078	12.1095	29.0818	1.18481	14.19	13.9834	31.7014	25.9295	5.84577	16.9876	32.1632	7.06017	8.79503	25.0937	0.759901	18.4252	10.027	0.066561	7.12456	5.27608	5.49054	1.33463
3290			16.2048	12.1305	0	14.2356	1.58816	11.4917	24.5017	14.4913	0	29.6113	19.5239	16.403	3.46163	0	12.6762	0	23.0822	25.1872	3.93154	26.7137	4.41041	1.95483	10.7487	23.4509	10.8358	6.87013	25.0768	20.4434	30.9579	15.0785	36.7434	21.0873	14.1914	7.49387	21.1759	38.8329	1.79327	25.0445	1.20153	14.1106	14.3152	16.8405	7.192	4.99909	10.1318	13.6965	25.9291
3300			24.2824	32.3649	0.20068	32.365	11.7588	0	6.40815	12.5658	0	20.1459	24.3004	16.2989	6.02573	5.48226	26.8642	2.18389	28.0015	37.9975	12.0446	18.13	0.697223	22.3303	13.9135	29.6439	8.64922	11.05	21.8166	29.2115	33.0503	26.5391	8.50872	22.8883	14.7151	17.5659	19.1346	16.3615	8.01713	16.5542	13.5381	6.43879	12.7408	17.6045	0.091208	17.2938	20.8167	2.89566	18.5519
3310			17.5711	22.9221	0.0446276	2.31455	35.5366	0.122997	12.3188	13.2042	0	21.8326	27.5768	14.2793	17.9833	0.947285	13.2755	2.44986	8.85661	59.4897	9.30415	29.0007	3.49435	2.5753	5.82248	18.5237	7.69918	1.28559	16.9323	15.9007	31.6459	14.9977	15.1613	23.3286	3.52318	14.782	20.6247	29.0006	1.55818	11.7077	24.7913	0.69462	10.5649	11.495	0.0769856	6.24939	9.17476	5.33081	12.402
3320			11.3106	34.6271	0	21.2562	14.0486	2.46484	5.59174	8.6752	56.8627	23.3941	25.9079	0.0229115	9.22129	2.36717	39.8497	33.8514	18.8271	15.9647	15.1773	27.0598	9.38781	19.6033	15.6245	34.4492	5.63865	0	16.7002	30.8152	8.08004	11.8789	13.0781	15.0328	29.5885	6.93255	15.1052	18.1567	0.746501	11.0441	13.9297	3.41741	10.2384	6.9839	0.0213246	8.58096	5.15206	15.9028	0.403247
3330			32.6683	39.4373	0	12.56	12.3476	52.5282	8.04684	23.9671	0.539557	18.1672	28.8981	17.3368	11.1205	3.41907	24.4093	8.90842	21.0261	21.2991	5.43939	35.3886	4.44014	2.55074	8.20519	25.0399	5.49013	1.80024	28.5299	19.6011	26.9499	12.4282	14.6015	21.405	9.85002	4.53975	17.9581	21.338	1.25243	12.4591	22.7026	0.237874	11.6308	9.60839	0.0810676	7.74123	7.44032	12.378	0
3340			23.7936	16.6751	0	19.8752	35.0847	0.189225	16.9281	24.4771	0	32.1749	23.9897	32.2131	14.1156	9.44135	18.0376	0.0763149	12.0918	17.3583	11.7671	33.9298	8.57449	2.31029	17.8955	23.479	13.3314	26.2591	17.7249	25.2818	8.22669	11.4613	14.2879	17.5265	6.07891	6.33622	21.8738	16.2455	0.749957	6.07223	13.0531	15.4005	17.8241	21.0221	15.2323	7.99583	6.09314	5.25739	0
3350			17.4259	17.0998	0.0342426	19.6219	33.8187	4.37039	4.25888	15.6547	0	22.325	32.1256	3.37935	19.13	5.84688	27.1068	0	24.572	22.9789	9.78922	21.812	8.80388	25.434	9.85787	24.1108	10.8612	6.52031	18.2415	22.9179	10.0063	11.4302	15.9586	8.5562	21.361	7.90119	17.0038	22.9928	0.508499	7.37765	17.9802	10.3046	19.4389	9.72691	26.1709	9.77679	5.78467	0.267003	0.0213246
3360			19.3045	1.63531	0	24.2117	18.5159	3.74553	18.0377	14.6169	0	31.9285	24.1054	10.8584	7.20801	34.7146	19.891	0.824736	29.5279	11.553	17.6109	32.7963	10.9392	1.88894	8.60485	23.4637	11.7809	18.714	31.5369	17.4177	10.6943	7.75741	11.358	4.88321	27.9638	4.74277	20.8874	29.8782	1.36029	6.6987	17.6302	15.8183	15.1144	17.2375	13.4059	9.74954	4.58253	0.255395	26.6111
3370			11.9375	73.7228	0.0558996	21.8221	29.1502	8.41542	28.4828	16.4529	20.693	30.1447	36.3198	19.9708	18.7787	0.696864	3.74562	0	12.373	21.8569	11.6208	20.4056	0.0203751	12.1052	7.61628	32.6814	7.75122	6.79821	19.3815	27.1757	10.4618	36.8533	9.55829	23.3373	27.8905	13.7391	14.5973	21.674	30.8408	22.4301	12.4122	12.6351	21.326	15.9542	10.682	13.5972	5.84929	0.401799	39.8967
3380			16.6904	78.0969	0	18.1865	17.9513	10.4236	4.36404	15.961	3.62477	27.2438	23.0926	3.71348	13.7988	0.250656	25.9086	5.97072	27.5164	15.7264	10.1147	31.0219	12.1766	27.6212	21.9881	19.3431	23.7088	12.9411	13.5553	23.4728	16.1888	30.4249	20.4294	19.2254	12.9854	6.53297	20.9498	29.9365	0.0575589	16.0105	29.9941	2.34373	19.8479	9.7778	14.4907	5.7384	3.91687	23.6826	43.9123
3390			23.9747	26.3562	0.0229707	15.5111	1.9188	0	7.62098	33.1249	28.2018	35.1068	25.1403	24.8967	18.424	10.3443	11.2389	0.0892221	26.9519	22.1456	10.4314	23.939	4.2739	5.88882	9.39251	11.7636	6.23093	19.1739	17.8224	17.8912	7.43532	14.3001	23.1473	14.1657	14.2026	17.4434	23.1325	17.3838	7.75425	10.4614	13.4982	6.69878	12.527	10.2297	7.07232	6.5999	4.6768	25.1714	3.26043
3400			22.6178	13.328	0	25.5993	13.3678	0.105601	0.118199	38.9979	0	24.7369	22.9162	17.0473	10.0751	6.75174	13.6054	0.786677	8.58808	38.8965	5.52205	14.0068	0.0228345	14.5476	6.27627	18.2648	13.7622	16.1981	10.9144	21.0178	23.5347	8.34398	15.2479	12.5734	6.18723	5.66353	21.3032	33.7097	8.7914	14.0271	16.1976	44.3469	21.3753	11.0069	7.29404	11.3905	10.3448	13.6186	19.0469
3410			18.1349	58.4114	0.0342426	19.6589	19.2071	1.79632	0.82928	24.905	0	32.4592	25.463	15.7202	5.35506	12.6771	12.5387	9.39795	40.1424	7.94525	2.69618	26.1834	1.39384	3.10346	9.46964	13.1424	1.39212	11.9484	13.808	31.2485	11.8935	17.5996	11.5026	9.90799	6.03299	6.65982	13.7067	19.7801	15.6799	10.6267	20.4366	5.23669	7.24436	4.65248	0.530388	17.8779	7.74407	4.09467	12.6476
3420			10.7936	59.6113	0.0515628	10.6847	0.061255	0.382219	6.15679	10.268	0	24.2838	36.4307	7.78817	9.95205	6.27635	7.83309	12.3832	24.9756	5.37865	10.375	7.89863	16.2906	22.9103	18.8016	25.1031	4.00705	4.91482	8.15583	22.8698	5.0713	11.3888	2.209	14.8952	10.6785	15.8115	0.136245	30.5639	11.7626	17.8917	22.2012	0.25634	21.919	13.1351	2.03402	8.762	4.4731	1.22241	0.262468
3430			30.5139	40.0606	0	3.08657	36.1423	48.1255	6.78814	13.6156	0	21.8226	20.8016	7.32811	8.38095	0.852742	10.2241	5.13297	22.5174	15.7734	9.10695	35.7231	17.042	18.8629	11.2623	22.4493	8.01714	27.4448	8.6718	18.7933	33.7869	14.1431	13.1928	3.13127	3.26968	3.89574	23.1594	16.687	2.65721	18.471	19.6585	0.0452364	4.53698	12.4424	0	9.89089	13.5244	5.73545	0.347393
3440			18.9544	1.64734	0	7.45091	25.479	10.0816	0	19.5877	0.0797515	19.241	29.8307	11.2176	10.3194	1.03151	0	1.16475	17.2709	21.9845	21.1644	19.0731	6.6388	4.11084	4.19419	26.2588	2.8302	22.2463	21.7625	15.0766	17.5328	11.434	8.14996	19.4145	7.46278	4.77254	23.32	28.2225	17.7146	11.8097	14.9883	1.60838	8.60479	14.0639	0.119485	9.14539	11.2616	1.37	0.0763665
3450			22.4715	1.55976	0.0675982	11.797	29.6385	1.67348	5.67014	25.9647	0.114834	31.2035	9.1625	11.3753	7.76148	1.55486	4.19643	2.78617	17.2078	18.3082	7.56208	22.4591	1.03307	5.70261	9.28126	18.9859	10.9012	2.3866	15.0415	27.0291	24.7146	17.4238	3.4377	12.9396	24.1559	20.3639	21.9401	21.4306	11.9417	15.2326	12.7203	9.6765	33.6977	11.3187	15.3935	11.6505	10.8472	11.9786	5.28367
3460			16.757	47.6006	0.0216569	2.63685	3.28762	8.15344	3.80422	16.9183	30.8608	19.1649	34.3624	0.321078	10.2092	20.5541	24.4015	2.2629	5.56884	7.17801	5.20004	34.4043	4.55999	4.53978	15.0419	8.30303	17.6611	25.3697	14.1818	20.9274	20.4525	21.8305	16.4911	10.5372	12.4867	34.0615	23.8512	30.2435	23.4631	13.2034	27.2974	10.2832	11.3879	17.8809	32.5873	14.0191	5.16384	16.9057	7.14656
3470			15.1014	12.7066	0	11.0407	14.9736	12.1266	3.88446	16.9798	28.4429	29.128	28.9559	12.7418	1.03238	0.91538	2.45475	7.80894	17.7428	12.3598	17.9581	22.4479	13.4998	13.3483	8.59379	7.76022	17.6612	25.9038	15.3357	24.0865	12.7356	10.3494	17.8251	17.6589	13.106	7.81406	22.121	25.92	12.5444	14.5679	15.0573	5.44252	18.2243	17.6157	4.66051	5.83942	0.400708	8.79556	18.8438
3480			19.1878	0.75962	2.63173	8.81915	25.9966	15.9754	11.2692	28.3746	0.0808931	27.4313	28.0723	18.2015	8.02154	0.236752	4.54041	25.4796	28.1363	9.53561	13.2232	25.5378	5.90728	5.29778	10.5639	9.91554	6.97516	0.302238	23.0276	17.0284	11.1367	13.7252	11.4054	9.43948	14.4432	17.7862	11.4649	15.3312	2.28812	9.70219	13.2154	1.33348	19.936	11.1222	8.77599	5.67527	6.07872	6.63379	0
3490			17.2475	1.90566	0.0315701	9.29255	16.8	7.82223	2.47725	21.6374	0	30.0435	23.4932	8.58658	8.70796	3.35377	0.651528	4.5573	7.68168	18.2892	12.3125	28.9202	0.492316	51.2744	13.5189	19.1135	17.6581	10.3514	41.5316	8.33239	23.1014	11.3988	27.7282	13.275	19.8641	2.21801	15.8303	13.2217	7.7717	7.93374	12.6874	2.89389	20.773	10.9841	8.37373	5.27878	6.00931	11.8861	0
3500			23.1349	42.119	0	2.70131	47.2613	5.6258	0	0.753569	0	30.7144	24.4857	9.70836	13.0906	11.3163	0	1.76838	14.5352	7.86765	17.5712	26.5959	24.5869	30.7704	16.3691	20.3967	10.972	12.4436	14.4077	18.1972	4.1802	10.2714	9.94989	19.8228	11.8708	12.8687	15.4857	10.378	5.51548	6.66237	13.7368	0.0213246	17.9459	19.269	13.6034	0.918013	2.05386	5.93858	0.158332
3510			14.9877	21.288	1.90821	12.4645	28.3338	19.5298	1.61742	13.1183	0.0535982	26.3375	20.2163	10.0873	11.1787	0.790955	0	1.45234	26.2582	11.6842	11.5344	32.4584	2.10748	0.0241508	14.2767	40.4445	4.33922	6.78123	16.0768	17.938	16.3512	12.2205	26.4006	18.6417	1.75361	8.77054	18.3844	8.83488	7.41945	14.2984	17.3937	3.10089	10.5112	8.63754	8.62627	6.65527	8.03223	0.0337172	1.72681
3520			21.6516	2.64766	0	6.23824	26.2865	6.42112	16.0848	14.6031	2.50762	22.0862	20.2408	15.6473	16.0545	6.57792	8.53604	0.365081	18.322	26.9608	9.23546	31.0128	0.194035	2.83208	18.2558	13.4185	4.62736	9.18207	21.8886	20.5899	5.66843	6.63547	1.12028	17.2115	12.4671	9.67283	21.5451	15.5266	4.50998	7.48991	15.4683	0	14.5507	12.3405	6.44178	11.9404	0.159532	8.32703	22.2245
3530			12.1305	14.7416	0	5.88133	9.3837	1.90666	8.03934	24.7897	13.6353	25.0907	26.1286	6.32162	14.4701	4.69128	0.0234159	1.53734	17.8861	10.3804	12.4328	21.2254	25.1249	25.7995	14.2899	15.6387	0.885516	5.16414	17.3631	9.97029	32.7215	16.3317	9.49406	17.1032	10.576	11.6042	17.6549	10.0901	12.8698	11.843	12.1391	9.23492	12.9726	12.4026	6.59739	8.16836	4.36268	16.5097	9.425
3540			7.13985	25.0958	0	14.4272	19.492	0	3.86867	8.86987	0.0458641	25.2376	24.9858	14.0304	13.3282	2.8756	0	0.0381858	14.4793	41.6644	2.00859	15.2233	22.863	38.5904	13.314	12.0528	26.816	4.6741	16.7405	29.5159	8.90165	6.60016	1.63797	23.97	8.68263	15.1791	19.1252	16.2343	2.37466	8.67778	17.3034	28.3898	12.4724	7.47905	9.49158	11.9227	5.05435	11.0644	11.0157
3550			4.07499	22.9835	0	15.1659	17.5146	10.8628	6.65263	20.2778	14.5735	19.4253	28.01	12.4922	8.19869	5.85341	0	13.5471	16.4252	6.98073	1.42784	11.5354	0.112402	28.6618	11.8014	4.62642	15.3281	3.34609	12.7264	18.8881	7.22345	12.1074	8.99664	13.5385	5.63678	8.70294	17.0721	12.8846	5.73382	3.6327	9.35577	17.0065	11.5653	11.4694	10.3407	11.3162	7.59789	11.6766	20.2509
3560			23.843	22.7126	0	7.93117	29.4368	15.3376	7.42154	12.4815	31.8299	12.6829	15.4023	30.2901	11.8681	0.196365	0.0863542	0.815244	16.3391	11.8188	4.04025	16.2743	0.1507	14.227	23.9824	13.15	0.800126	0.751281	11.7881	17.7459	2.09846	5.666	1.05898	18.4016	10.6146	11.4702	17.4822	10.7613	0.732286	7.06661	14.6265	5.3889	19.2004	8.06588	4.50468	5.39362	5.89796	10.603	20.3485
3570			17.6948	25.6411	7.17946	5.59416	14.9037	8.48205	16.8308	3.50137	3.81554	13.8816	19.1216	17.9879	10.5783	10.4044	1.7581	2.17177	9.94815	16.4692	5.95456	21.8338	0.40939	8.98086	12.3871	8.46717	10.1264	17.7148	12.0119	16.785	7.5244	19.3831	9.55615	19.8786	5.49649	7.39663	18.3179	14.0056	8.69613	8.29625	14.9816	0.0980122	10.3581	11.5377	9.77008	12.0412	2.62196	5.88733	12.5177
3580			7.95635	17.0039	2.88762	10.1524	21.6024	2.2156	16.0759	5.90266	0	9.86702	13.3448	15.0402	6.06113	3.10538	0	3.37864	5.47559	17.5833	9.44325	8.69693	11.6191	11.4799	12.9383	16.86	10.1101	0.250453	13.096	4.64576	23.5544	0.20086	2.6698	16.0715	6.41692	13.52	17.3197	15.3604	4.63242	10.8529	7.20524	0	12.9789	13.3226	4.9317	7.75782	7.29895	0.739728	16.1688
3590			8.85526	21.881	0.0459413	6.01445	11.4091	5.9486	8.06592	17.1786	0.0382844	14.5633	27.5013	4.0076	5.55818	3.85587	2.31174	9.17954	10.221	7.56907	6.51958	20.4937	35.7216	7.66294	0.738897	26.808	6.00332	0.725333	16.1589	6.90742	13.54	0.93313	8.39347	12.0777	10.5764	17.7594	18.3564	13.7906	8.92403	10.9807	12.224	6.45322	11.953	10.828	7.08688	2.14017	4.46357	5.18192	9.32727
3600			20.8067	9.90436	0	7.01831	25.4825	6.65308	14.4865	11.9078	0	20.9711	25.2871	6.80062	5.27986	0	7.68335	0.0341544	2.45651	9.34116	3.08415	21.0083	11.2373	3.42137	16.2101	16.5259	9.32064	0.342477	9.43652	14.8627	26.0493	0.0324356	1.71922	11.2643	13.3415	14.591	18.8061	18.0853	7.47508	3.46124	12.3321	6.43848	9.3032	4.04955	9.71072	8.01143	5.16787	10.606	7.90139
3610			25.6847	0.0306275	0.0306275	6.06166	24.6605	0.0918827	5.85666	25.9668	0.508675	20.2983	22.7487	8.16752	3.81174	0	2.16614	0.877711	7.78472	15.5614	6.44435	13.3189	0.505652	0.577598	9.34641	9.95625	7.61679	23.2047	9.68779	0.79182	7.36477	2.14559	8.179	8.40495	7.85297	21.2108	22.2055	16.6594	2.14872	5.83788	5.98068	5.51762	9.16519	8.1424	15.4501	8.02559	1.27813	14.0431	13.2938
3620			11.3215	0.0382844	0	1.83291	29.069	4.12486	13.7191	8.61642	0.0620132	25.3341	15.6957	24.1989	3.34452	6.90656	0	0.163475	12.6177	10.1512	10.4442	12.5954	0.163978	12.7437	15.4325	6.04459	2.7201	0.673127	22.3603	5.07979	9.762	2.2198	16.635	9.11144	15.4391	11.5735	16.4659	9.29115	0	10.733	12.5313	7.17578	11.6192	8.55294	5.16501	2.07372	0.0452364	2.62715	9.49747
3630			25.3306	5.7223	0	1.12142	20.9735	0.619407	4.43953	17.8349	0	20.7165	17.8499	20.7386	1.75229	0	0	2.45464	1.61116	19.1131	10.4655	13.8593	4.0602	17.0678	5.23586	24.5279	12.899	0.437504	11.0416	0.0241508	24.647	0.0381858	2.19512	5.31305	20.7541	19.3341	17.7117	16.5265	0	7.23475	15.3165	1.93354	9.94555	7.31502	2.81801	9.87112	1.77354	6.01382	2.66063
3640			8.10494	19.0863	0	3.31507	14.5357	0.0249134	8.07716	18.5003	0.175255	12.1205	13.9254	12.9604	5.20195	7.9892	0	3.07486	17.854	11.2837	8.39166	12.0686	3.52807	5.31774	12.7364	14.4793	4.88554	0.545378	20.3157	10.33	19.3375	9.08184	11.2074	9.05699	6.82857	9.78053	20.3387	8.36648	1.26759	6.06695	16.1133	0.633573	11.3053	12.5698	5.28264	7.06321	0.380616	6.13031	0
3650			9.18454	3.29074	0	2.95249	17.7187	12.5051	13.2224	10.1474	9.0851	5.23435	8.56204	2.03914	6.02285	0	7.6405	0.391974	5.24358	13.4009	6.37828	18.8857	0.828883	3.41377	4.26455	15.5011	16.8396	5.64081	16.9709	4.21455	23.1029	6.88364	18.9387	11.6917	5.645	8.25314	7.95881	10.9686	0	9.87621	9.93867	4.18523	8.82155	15.5225	1.78652	1.71692	0.915433	4.54437	0
3660			7.54517	6.36793	0	5.01207	10.7363	10.1882	10.6445	22.0792	0	0.551296	11.3943	11.0207	6.06932	0.152743	2.75892	0	6.35098	9.95779	5.01532	9.99268	0.0229115	10.4999	4.66218	14.8194	2.71436	11.4449	11.093	10.0648	12.6421	4.39082	13.402	16.6735	3.77683	12.5377	3.62115	3.37377	0	10.2661	9.83854	5.76861	2.18648	10.1724	5.46978	5.04629	2.00938	3.15058	0.226182
3670			14.1902	6.80411	1.19545	2.10367	22.8725	2.60187	18.5525	2.81963	0	3.3625	0.423347	14.5033	7.02859	3.31058	5.80694	0	5.7885	6.83256	5.72527	9.23109	1.30949	1.82929	9.68738	12.2128	6.48962	9.53591	16.1465	2.104	13.7619	2.22752	10.2046	10.983	10.8105	19.4081	13.1307	3.27519	5.69136	7.68293	12.8509	0.0787692	13.8111	17.3974	3.30646	2.96329	8.51789	3.59734	0.0452364
3680			24.271	2.15864	0.0229707	0.375426	11.6861	7.01396	14.9126	4.42908	0	15.5672	14.9571	5.15923	4.2831	0	4.03645	0	9.78979	4.71013	1.39994	18.912	5.73517	1.89635	15.6212	8.18269	1.78738	0.0465804	44.4058	0.0534601	3.17587	6.5819	2.14209	8.50691	1.21372	19.2307	22.2763	2.81528	0	5.41533	4.5187	0.0815511	7.40576	15.5561	0.322954	6.91124	3.4754	6.67197	0
3690			2.21771	4.00689	0.143796	1.34457	11.6163	0.50165	11.2275	13.7065	0	2.05286	16.8781	7.25203	1.67145	0.0702911	5.94583	0.0483016	11.2725	1.91654	1.62747	5.65658	2.66557	0.51081	9.83603	10.4229	2.64875	0	10.3828	0.222334	4.24374	1.60908	1.14754	10.8206	9.36044	6.41733	16.5563	1.32821	0	2.51118	13.2312	0.0358277	1.92011	8.04974	0.575471	0.297154	0.233682	4.34883	0
3700			11.7646	0	0.0216569	2.03813	4.67193	11.6814	10.2956	4.20046	0	0	3.05312	3.22269	1.9995	2.5052	0	1.01952	5.68168	6.549	3.83357	6.92103	9.88801	5.89337	2.18651	17.0078	2.04049	0.573018	7.65895	11.6754	12.5876	0.13272	0.895998	7.83106	4.10316	10.2285	14.3453	4.73385	1.37168	9.699	5.33312	0.0678546	5.78354	10.65	0	1.99855	2.30248	11.9979	2.51602
3710			0.0412336	2.65144	0	3.67009	4.09914	12.0887	6.59337	3.2178	2.69924	0.255162	18.7072	6.74438	0.943348	0	0	0.618069	0.360782	1.21002	7.96264	11.2787	4.97999	11.9482	2.39856	15.8023	3.5488	2.34136	2.45324	13.8346	9.57705	0.834416	0.977469	9.26418	7.28615	11.0692	12.9499	8.69616	0.696525	7.74938	6.74453	4.11033	2.56414	6.70649	0.0904728	11.4074	0.298832	3.77585	0.530743
3720			0.750745	2.27205	0	8.17263	11.3496	5.21945	13.6916	1.69665	0	0.252677	5.4015	0.0610191	0	0.989617	0	1.34911	2.81811	9.16151	4.35527	5.74083	1.06155	4.09031	5.02488	5.61871	14.1266	13.4666	8.39244	7.41321	17.3766	4.12405	0.275185	4.44973	8.15146	10.0114	11.3532	17.2247	1.89504	7.42807	8.01248	4.96301	3.82285	7.42708	1.73607	1.62559	0.395095	10.5094	0.0213246
3730			0.582249	0.35938	4.37029	3.286	10.8356	1.85303	4.00488	10.6492	0	0.819287	0	0.0940866	2.84117	3.61805	0	0	10.1784	5.97741	13.5914	10.1659	1.16274	7.03995	10.1548	12.3281	7.04182	0.0214538	18.3167	6.70438	2.24118	10.4827	0.0305486	1.67266	5.51205	8.30004	13.2256	7.23472	0	9.81805	11.4395	5.7827	2.3159	6.53824	4.97385	2.40946	9.51911	4.87427	0
3740			4.0517	0	14.4886	16.6637	24.6586	11.4681	10.026	13.6275	0.731023	0.248664	0	0.0458229	4.73511	22.83	15.3703	5.93388	3.61134	4.25787	9.19477	10.109	0	10.5719	14.5961	25.0869	18.8768	5.32698	15.7764	0.400885	2.48702	0	0	6.9567	16.052	38.4106	14.4878	13.7444	31.4149	14.2209	15.5754	16.1424	14.7144	15.0277	30.1269	15.3589	29.6665	25.8045	14.1831
3750			79.7387	36.6762	10.5548	30.0974	36.6098	49.0619	21.7159	16.7617	32.0651	43.697	20.611	40.8221	48.6849	7.54137	27.6011	34.2557	36.259	40.08	32.0594	35.9867	54.0533	36.8917	23.8994	32.6008	35.2441	23.9688	41.5715	25.7504	39.811	51.7111	42.8365	26.849	12.6318	0.996357	2.32635	6.71809	8.12001	1.80461	0	0.793014	10.6881	2.17332	7.76866	1.28118	1.77865	0.114225	8.9843
3760			6.8527	15.7501	0	12.2807	4.22956	0	0	0.137126	5.50057	15.4849	2.28994	7.73465	2.92302	0.0594809	4.56986	5.77201	0.189601	6.60955	8.62662	2.15517	7.08591	14.7712	2.61773	10.5484	21.4201	4.01261	41.3983	0	11.9718	0.0381858	0.659283	0.0229115	4.7208	0	4.61278	9.30367	2.33012	0	2.226	0.0226182	6.01844	0	12.3183	8.20148	0	0.386866	1.40188
3770			5.37073	0	0	6.06686	0.046575	0.161946	0	2.68331	0	0.90059	0	0.0229115	0	0	0	0.0229115	2.79516	23.4659	2.36204	0	0	8.63848	9.58945	1.41456	0	20.6008	18.9459	0	7.85853	0.0341544	0.533667	0	10.3109	5.27981	0	1.81333	4.07829	0.738561	4.11301	1.25945	6.34128	1.01711	3.04364	4.03791	0	0.211719	7.01918
3780			8.40121	19.5479	6.45629	9.01042	4.73868	0	8.03031	13.0685	5.91936	4.60024	4.38216	0	4.68722	0.0216011	4.64333	5.35915	6.41046	0	17.3281	7.36599	10.416	17.6626	4.1838	0.511689	0	26.5158	29.0738	0	24.7099	8.61773	4.07965	0	2.59882	7.76144	4.06373	3.69219	0	0.741061	2.63774	1.72101	9.23107	0.662143	2.54098	8.364	0	0	4.03317
3790			0	0.312851	0	0	4.07965	4.6205	5.84386	1.28604	18.8068	12.9693	0.776508	0.411096	2.13852	0	8.61862	17.0039	8.1131	0	12.1321	15.2136	0	12.0827	3.80053	21.3974	3.50346	7.25053	17.8369	7.97608	13.3751	5.80506	5.23823	0.0305486	2.87425	6.17857	3.83271	2.91691	7.67727	0	2.79719	0	5.47553	3.71914	6.50785	1.64043	0	0.167458	4.06656
3800			3.20727	0	0	1.98054	0	0	0	2.14646	1.6783	5.33121	0	0	0.313123	0	3.23596	5.6592	6.24146	15.7302	5.49031	5.31958	0.2673	25.0431	4.44152	16.8735	16.1644	4.82484	3.25158	1.08571	18.0715	0	25.3164	8.13272	0.359113	1.39024	7.15711	0	4.15591	3.06011	6.12999	2.5843	0.927632	4.55631	1.18115	6.53	0	0	2.69245
3810			3.89947	0	0	1.40677	4.82669	1.63563	0	0.773395	7.98624	4.45245	0	0.045823	2.56494	0	4.51915	3.7007	1.43325	2.86142	7.21383	0.0862325	0	20.3723	2.62708	0	6.63345	21.7322	0	17.3518	1.76643	2.31865	6.56768	26.1428	0.213162	6.54849	4.72849	7.37437	0.419659	5.08805	8.47691	0.350526	1.44929	0.31607	1.53205	9.27931	2.35233	29.463	1.23514
3820			8.10152	0.118569	0	1.89843	26.6526	0.696165	1.97391	1.80054	0	3.30636	0	0.0610972	6.54023	0	2.96263	1.30824	0	6.29487	5.57249	0.232896	0	22.2891	16.8849	0	5.89493	27.8535	1.69415	35.7631	4.09969	0	11.4035	12.1517	0	5.39988	4.03439	4.94525	0.413678	3.36363	2.49925	0.622769	0.165126	0	10.6523	3.20537	1.09514	4.44843	6.94466
3830			6.99977	0	0	1.19447	0.567581	3.53648	5.03215	6.98644	0	1.35591	3.26121	0.116495	10.9743	0	0	1.9586	0.32756	5.84175	11.2946	5.05186	0	9.60263	8.23702	0.0470623	1.68395	30.4771	84.5268	5.04052	9.92738	0.312513	35.2805	8.95827	9.3902	16.5599	2.3338	0.383001	1.3348	7.41678	1.4564	5.26058	3.22717	0	1.78576	4.08351	0.325589	3.41223	5.52349
3840			6.44883	0	0	2.83351	1.36811	1.65871	2.89696	5.32318	0	2.60488	0	2.41282	10.0719	0	7.28373	11.7368	42.86	2.52667	20.9325	0	0	0.313255	3.21633	0.409642	20.4414	18.319	6.87778	7.26637	1.62471	0	9.65079	0	0.67992	0.945651	4.7859	5.03973	2.28562	7.53263	9.263	6.31412	18.3271	0	4.45906	0.257111	0.707738	2.12128	9.58682
3850			0.861682	0	0	0.351905	0	0	0	0	0	4.75496	0.479412	14.9639	0.450955	15.0731	2.53095	4.2896	23.2987	9.43146	12.3426	0	0	0.0620374	9.57526	9.59491	11.1854	9.56083	0.74288	0	16.3719	15.0245	11.9949	2.23516	1.78226	2.48613	6.20593	10.0694	3.51838	6.02667	0.525248	0.305093	4.54322	0	1.94668	3.44573	5.02971	3.05276	4.85416
3860			0	0	1.26702	0.0934954	3.35167	3.06779	0	0	13.6224	2.32948	0	3.18285	2.06492	3.94897	3.8673	6.66365	18.087	3.55675	5.34511	0	0.0483016	11.5885	23.9458	6.90986	2.02032	1.9618	15.5335	0	2.37688	17.6923	24.7657	0.580638	0	2.96434	7.22391	3.75978	1.05948	3.97763	2.51923	0.36289	7.21411	0	3.10633	2.19811	8.0193	3.07768	9.54018
3870			0	0	0	2.32855	4.23786	7.72603	3.91801	1.96878	17.7932	4.85346	9.0903	1.83695	10.7278	0.850254	0.52085	4.41922	22.5469	7.98517	0.927273	0	10.1915	2.62812	13.8491	23.8458	5.42075	19.3095	20.9525	12.5202	2.81068	19.8858	17.7249	0	0	13.6344	5.43383	3.23908	0.556173	1.96339	5.22787	0.143872	8.96359	0	1.98342	6.28969	1.42983	5.24528	4.66012
3880			0.0430871	0.0216569	0	0.201775	0.131783	0	2.29399	1.46704	13.7306	5.47435	5.51147	0.0305486	11.6975	0.646762	0	6.80174	20.8334	10.5763	0.410648	0	10.0233	11.7393	28.0306	28.6422	12.5445	17.0142	8.98025	30.6175	5.38873	15.3006	8.84534	0	0	10.2281	3.86515	1.88747	0	5.7298	7.06731	1.77419	4.39137	6.04622	4.17687	5.73187	4.47565	1.02716	7.70227
3890			0	0	0	0.453074	0.0459413	0	3.96197	8.1219	0.125762	9.95785	2.02994	0	4.48435	0.759889	0	0	26.7632	13.4682	0	0	1.63205	2.27748	1.74271	12.3907	17.3065	1.66394	1.84607	8.91109	16.0975	10.1182	2.13169	0.148048	1.66629	5.50362	0.957988	3.05133	0	1.7328	7.82417	3.00642	2.73211	9.91981	0.678722	3.04728	2.52255	2.78862	5.51557
3900			0	0	0	4.02964	6.71643	0	7.32563	1.20228	4.05072	1.51692	0.0276073	4.4476	0	0	0	0.114557	17.2316	1.95509	10.3457	5.7631	0	6.33019	6.58361	14.2445	12.8655	8.40834	12.5292	6.05985	11.569	0	10.5103	2.00783	15.3451	4.87991	0.734122	6.56595	1.77011	0.401485	4.05809	0	14.7689	6.64878	0.413841	1.63577	0.0238417	4.6509	3.95617
3910			14.1125	0	0	0.258024	0.572472	0.584144	7.54413	1.78215	4.01492	9.48232	0	1.87956	0	0	0	0.0610972	25.7035	7.3684	3.27072	26.2166	0	14.0946	4.48746	11.4674	10.1655	40.4652	6.12626	2.7803	16.5386	0.186749	1.76351	13.3171	4.6148	7.94565	0	4.14346	0.174158	7.37784	2.62193	3.87744	1.43966	0	2.39486	0.842358	1.97743	4.39267	0.896046
3920			2.01907	0	0.0532271	9.29705	2.11896	0.55824	16.1459	6.00485	0.616442	0.637802	0	2.33133	0	0	0	2.82977	19.3327	9.18923	5.64051	0.863546	1.57954	4.49934	14.4791	21.055	2.42335	15.5968	33.6474	30.9233	10.709	19.2561	3.4548	32.1963	1.36365	6.84405	6.30132	14.5761	0.126637	3.20831	3.30781	0.532012	1.27004	0.612131	1.69985	0.0943884	0.903449	0.496771	2.94922
3930			0	0	0	0.115077	0.0273943	0	9.03194	3.38495	0.0229707	0.0459413	3.85408	10.0325	0	0	3.55362	2.00001	16.3087	4.75049	14.584	0	0	4.71413	13.6314	18.9523	8.00186	29.4906	0.0534601	3.42712	4.43297	0.486413	11.0818	22.4792	3.28081	5.25084	10.2301	2.82371	0	0	4.09822	1.516	1.06529	3.03037	0.155926	0.462093	1.43906	1.94038	7.55861
3940			0.703989	2.65782	0	2.71883	2.09048	1.00818	0	3.73721	1.28347	0.891551	2.02974	3.99849	4.91941	0	0	0.139349	10.1338	7.11426	11.7814	0	0	1.36854	10.1155	16.6328	2.96465	7.98714	2.24141	8.79981	11.1061	0	6.56006	11.7852	5.15953	5.29466	3.30046	0	0	0	7.2749	1.15233	1.504	1.52284	0.158024	0.320524	0.954781	2.88814	1.89624
3950			0	6.03093	0	7.64337	9.723	0	0	0	0.308663	2.2691	1.86615	11.9703	0.59587	0	6.30502	0	11.3011	4.93217	6.43586	0	0	0.888741	1.60236	0	6.53616	5.85548	49.1371	9.49248	6.79913	0	6.97744	0	2.41927	4.97609	6.71256	0	0	1.17257	10.0394	0.470818	0.308548	2.14349	0.214685	0.225631	4.36937	0.736265	9.86089
3960			0.0229707	3.93901	0.0892938	1.13641	7.80678	0	9.61862	0.389187	0.387481	0	1.23524	0	0.137771	0	21.2108	0	26.7091	9.10812	17.1525	3.65308	0	11.4361	1.78854	0	12.6489	4.99016	65.9194	8.94812	5.31149	0	9.09268	0	2.51487	8.05854	9.43971	0	0	1.2668	9.66758	2.99513	8.03827	2.11576	3.31487	0.093369	1.21611	6.50111	55.7502
3970			0	0.0458642	0	0	0	0.867693	1.15031	2.34031	1.4632	4.52115	6.90556	0	3.0612	0	10.7644	1.38548	15.3118	17.4511	16.835	4.43263	0	24.2861	14.9946	0	1.01491	6.35832	9.32938	0	3.12884	0	19.3392	12.8304	3.08923	7.87914	0.222133	0	2.73685	6.07706	4.67916	1.85974	0.82224	3.1857	0.468328	0.102538	1.23791	3.23886	4.61269
3980			0	0.113196	0	0	10.2603	0	1.91281	3.88388	1.64107	3.2958	0.869382	0	0	10.0789	17.2086	2.8677	30.2052	7.32953	22.4356	0.0209402	19.1785	23.5834	25.1238	0.0483016	9.80461	2.23408	0.114557	0	6.12442	0.162472	11.1989	30.4438	2.49623	4.69999	12.5882	3.64668	3.71499	3.75633	1.1382	0	1.34105	0	2.01468	0.100487	1.822	2.41198	6.17405
3990			0	0.905995	0	0.0790539	14.9312	0	12.1894	6.05641	6.12961	5.90339	0.932814	0	0	0	30.6886	1.28197	23.8937	5.94477	6.67738	0.975119	24.2155	0.871266	0	25.8959	18.048	0.0216011	0.115542	0	17.9902	0	7.12919	32.7056	3.26074	1.34183	8.61636	3.94513	0	7.46105	7.58211	0	0.233252	0	5.18665	0.075394	5.12516	3.82387	1.87331
4000			5.75032	2.4945	0	0	1.07302	0	1.956	9.09211	5.96207	1.61313	0	0.0840087	7.59701	0	23.8944	0.0229115	20.8944	6.2735	9.60919	0.274372	23.3376	0	5.66792	17.6721	4.65803	0	0	0	0.547205	22.9979	15.4976	35.1417	2.9926	11.5932	4.42458	0.499703	0	9.62042	0.977669	0	0	0	3.73686	0.165955	0.962618	2.35355	7.79861
4010			0.0617318	1.88463	0	1.04357	1.58535	0	10.2366	3.9004	0	2.76173	0	0	9.70662	0	11.0524	13.1835	20.1334	12.7099	9.08786	14.9534	9.92533	0	19.9581	4.35676	26.8949	0.268869	1.5705	26.6533	10.0063	8.7187	10.9823	5.24941	2.73128	11.6662	0	6.74813	0.945788	6.32479	0.0944684	0	4.23751	0	4.0367	0.0703401	3.38387	1.21808	9.27218
4020			0.0459413	0	0	4.05514	4.28482	0.707348	5.50278	3.4884	0	11.258	0.0216569	2.66237	0	1.72632	0	0	13.0392	4.87446	27.8797	0	1.87752	0	12.0222	2.44763	5.21478	0.75154	4.02733	7.30843	18.6527	10.4117	8.94491	9.73903	1.48152	28.1183	3.50269	0.204382	0.0665611	10.6104	0.383929	0	2.22916	0.129524	1.61683	0.129137	4.46101	7.05133	0
4030			0	2.39576	0	4.83911	20.9002	9.05149	0	0	0	2.73073	0	0	0	4.00777	1.7019	20.1647	4.21082	3.52331	18.4512	0	7.71468	19.724	8.42474	0	20.6002	0	0	0	5.61396	1.31372	9.3501	2.01458	6.00487	12.9956	6.62318	0	0	6.726	2.9982	0	3.59947	0	2.63537	0.243236	5.83331	0.531929	2.01102
4040			0	0.496477	0	0.666068	0.663115	3.22355	0	2.77888	0	1.13517	0	0	8.88503	0	4.5793	1.59523	19.1624	9.62655	12.1716	1.34992	5.04153	5.71081	2.03934	0	9.07769	1.91375	10.6553	8.69548	14.1615	0.173034	2.97866	0.486348	3.96963	16.4841	7.23062	4.76898	12.3657	9.82715	6.95048	0	0.881672	0.141001	4.85768	0.284863	3.10426	0.542687	0.236018
4050			1.76118	0	0	3.70834	0.418046	0	1.38873	1.92317	0	1.31196	5.54592	6.18412	10.4716	0	0	25.2192	12.9102	5.95817	3.4618	15.0323	0.481845	0.0381858	4.51462	14.7001	7.84611	0.516344	0	20.2997	4.8898	0	11.5111	0	1.85605	12.4576	0.436917	4.04157	2.14905	5.03038	2.04782	0	1.16184	0	1.99498	0.358972	1.58402	0.783528	0
4060			0	0.873941	0	4.19856	5.47956	6.93265	0	0	0	0	6.91041	0	9.80051	0	0	45.2502	16.414	18.1267	2.69677	8.01203	0	8.68398	4.84648	28.1663	4.7214	0	37.7132	14.3667	11.1133	12.2065	4.89005	0.805798	1.27446	10.2904	1.08067	6.97969	1.34609	6.74192	5.29901	0	0.643546	1.3759	1.94549	0.684601	0.166868	2.65514	0
4070			28.3426	0	6.44374	0	0	0.114461	10.654	2.32022	0	5.05375	0	0	0.0229115	0	0	68.3355	15.3589	8.15241	6.48693	18.8545	0	24.2984	3.60375	9.74607	1.24092	0	3.63835	16.2708	5.34635	4.31164	12.9474	11.1215	3.55443	25.5904	2.06513	7.85408	1.53778	1.76418	7.44201	0.0213246	8.78391	0	3.506	0.0678546	1.2499	3.2979	3.15484
4080			22.4033	16.5009	3.1303	0	0	0	0	3.25369	13.7857	7.92941	0	0	10.2868	3.30531	3.25637	0.798424	8.21436	2.97692	22.5671	20.5364	0.400104	19.9778	0.556363	17.4816	2.05721	6.83761	0	25.4851	18.7107	1.0698	56.0411	0.49348	1.6368	15.8353	0	3.95732	9.63498	0	1.71546	0	5.0197	4.22305	3.89692	0	6.50377	4.12187	1.43336
4090			38.3249	0.0229707	7.93427	0.0799402	0.143239	8.46778	2.55394	0	6.21845	7.52349	0	0	1.43891	0	19.5562	0	11.8522	0.747591	2.53397	24.9973	0	8.19122	0.220272	7.2445	3.08479	22.3506	0	19.2386	4.10709	5.25503	5.20291	0	3.09693	4.26826	0.331747	2.6926	0	5.69058	0	4.20465	0.734863	9.95703	1.0527	0	2.49677	2.73342	0.715433
4100			15.9554	12.2432	2.23461	0.294929	0	6.96311	0	8.34369	0	8.54143	0	0.0434844	3.09662	10.3166	7.81582	21.2828	13.1698	0.171786	0.639768	26.0436	1.93224	6.7114	0	5.26598	5.75404	5.05765	0.709657	14.5277	6.85357	8.93066	19.5475	0	3.08903	9.51138	10.3087	3.95025	0	5.01458	0	0.354838	1.81143	3.87526	11.4632	0	0.769431	0.314894	3.0186
4110			23.9608	10.3243	0	0.694885	11.948	4.77723	6.93664	1.24952	0.308065	3.99902	0	2.71409	0	7.66617	22.1459	10.8331	18.8375	0	11.1637	21.7366	4.06177	6.04263	74.6125	18.1705	5.73017	2.69777	0	0	11.3959	0	1.26187	9.2508	5.29553	17.3486	19.3024	2.59622	0.0674345	3.65182	0	0.754808	5.22482	7.9592	1.48961	0	0.48161	0.835429	7.15293
4120			0.534643	0	0	2.10016	5.58818	0.974056	1.50412	0	1.02526	12.7762	3.40089	1.65844	4.2659	3.92669	5.06281	22.2835	31.5035	0.0381858	10.7137	3.64234	0	5.37388	0.11071	8.07221	10.4204	11.0411	0	0	11.283	0.167941	1.28516	14.445	0.346467	4.35809	15.1482	4.07738	0	5.43019	1.72351	2.5099	0.401334	9.26883	2.48166	0	1.36909	0.363684	5.48536
4130			0	0.464325	0	1.23326	1.44007	12.8188	4.02303	5.17385	2.51168	0.508894	2.55031	0.135841	1.25805	2.3083	0.248823	26.1725	14.3701	0	19.5282	4.2702	0.320521	16.8989	6.06894	6.7461	9.31931	0	0.0704202	10.5415	14.6912	0	7.36089	9.95255	1.55346	6.85418	4.82134	0.49875	1.68479	2.68407	6.39296	0	1.61664	9.2586	4.51586	0.443582	0.721968	0.448226	2.63424
4140			3.20551	2.21663	0	0.227439	3.17181	0	0	6.80617	4.50399	7.8383	0	0	7.04609	0	11.3133	0	7.19339	0.109862	4.40116	1.88619	0.0521052	9.63385	7.02487	2.98739	3.82461	0	5.81437	24.7848	13.6435	0.0216011	19.7058	0	1.62232	5.5737	0.338439	1.77185	3.13789	10.3931	3.25323	0	0.456506	4.72773	6.55359	0	1.49164	2.72389	1.818
4150			4.18219	10.4235	0	0.0306275	1.0621	0	0	0.0631403	0.0306275	20.8348	0.495581	0	4.5014	3.95017	0	0	14.1662	8.60054	7.59017	0.6277	0.0216011	7.82116	5.65719	7.73168	14.573	0.867236	2.13258	12.0191	6.49198	6.99838	9.98936	0	5.5743	2.28694	0	1.84178	0	2.75559	6.78546	0	7.80371	3.6608	4.62157	0.163832	0.309255	4.87976	0.977646
4160			5.25729	1.02239	2.13212	0	4.03953	0	2.8904	0	0	4.548	2.93699	0	2.33413	3.21287	0	0	7.44834	5.44791	3.49102	0	4.30839	93.0192	3.79792	23.656	36.607	0	1.15407	18.1902	16.9801	0.63527	0.325324	0	0.657924	5.70327	6.00851	1.53	0	1.13687	1.2318	0	2.0822	3.99173	0.950835	0.934146	0.486548	6.6793	5.77789
4170			15.3505	5.3509	4.32038	0.201528	10.2767	6.36483	5.78965	1.21224	0	6.4045	11.7981	0	3.1292	0	0	0	14.2856	2.64967	5.662	0	0.534683	25.929	7.93041	17.3743	11.4113	1.40246	11.6756	23.8176	3.23526	0.0216011	0	6.89582	1.60864	7.58495	5.30028	3.76002	1.82662	3.42254	0	3.97079	8.22467	7.93888	2.55401	6.75831	3.91245	1.09497	3.23154
4180			13.3305	0.159338	0.0306275	0.230825	17.1855	4.3733	0	2.40763	0.0752723	4.24839	0	0.0305486	0	0.740346	0	0	10.8801	7.52356	9.61494	0	2.62219	14.7497	2.0404	6.17966	6.63217	49.4434	7.55501	0.53036	11.8867	0	6.49606	21.0694	3.05588	7.09779	2.76055	3.13468	4.14138	6.68661	0	4.55471	5.75152	8.41136	2.83501	1.27615	1.75969	0.236749	9.0321
4190			21.0751	2.59016	0	0.281381	1.99149	1.38851	0.0605655	0.776449	0.0625064	1.5514	0	0	0.962061	0	15.869	0	6.11423	1.79951	5.15649	0	14.6994	14.6618	2.60731	13.4234	2.14086	10.4283	19.9599	1.89761	10.0236	0.0984555	3.01115	5.42127	7.76486	8.18602	5.96424	0.743712	3.07665	6.54367	0.816516	0	0.0452364	1.65198	2.06956	8.128	1.76387	0	0.0301576
4200			10.3414	0.530599	0	5.71683	8.53233	0	0.855586	5.51889	0	1.6989	4.9191	0	10.0912	2.77888	0	2.75876	2.90271	4.84269	18.923	0	13.765	9.29669	1.46778	8.91423	28.947	14.0574	35.6022	4.15475	8.11745	0	0	0.0474288	3.04275	9.10764	2.20221	7.20253	6.4974	6.30929	5.43877	0	0.800341	9.95703	4.078	3.68986	2.49547	2.54334	0.6407
4210			15.0011	2.43362	0	6.8309	0.0229707	0.558187	0	0.303279	2.29507	2.53923	0	0	10.9556	0	0	5.62012	12.3563	12.01	5.7608	8.72433	0.105291	12.3079	0.889707	8.61289	3.87609	0.798185	27.9945	0	1.87423	0	2.92611	0	5.89809	8.25377	0.225365	3.15979	5.77637	9.69633	5.77904	0.557079	0.152689	5.27166	3.87069	2.75096	1.1347	0.119413	3.26937
4220			51.7934	4.59756	0	3.32198	1.5861	0	2.60748	1.41378	0.0306275	6.97342	2.7319	0.0229115	2.80541	1.55166	0	20.2764	48.1236	17.7754	0	7.51967	1.1137	10.7531	0.675636	13.2384	6.80191	41.4171	8.73782	0	5.86033	0	3.09295	0.829495	1.55267	12.4733	0.950796	0.458925	5.27904	2.17628	3.39402	0	3.82608	5.34927	2.22287	7.93869	4.20501	4.49444	4.13472
4230			22.7809	0.263063	0	1.88022	2.50046	0.112185	2.67598	0	6.44833	7.01551	3.52459	0	10.7603	0	0	13.7519	2.88568	6.49126	0.499967	4.84019	10.1988	16.1432	6.6465	6.22588	6.13791	0.541419	0	0	15.1904	0	26.1331	0.0216011	0.761521	13.2588	13.5462	4.16088	5.09023	9.38234	0.409216	0	2.87061	3.96411	2.38748	0	0	4.99118	0.360118
4240			10.2651	8.38349	0	11.163	12.2571	4.47504	8.59023	0.925352	0	6.62388	0	4.90978	18.4267	3.09771	0	0.0843296	13.8311	12.181	14.7568	8.60455	0.129075	10.8225	9.2261	15.4956	8.95517	10.8974	1.36423	0	11.0259	1.14618	14.0096	2.09378	1.09188	4.72836	10.1636	1.42959	0.221498	5.04164	0	0	1.73679	0	0.795093	4.30978	0.327784	7.64908	2.29857
4250			6.49732	4.17113	0	6.71316	5.74441	1.61141	0.0229707	4.57986	0	6.69141	4.10092	4.0836	50.3363	0	4.74598	0	5.42725	8.18004	19.5931	2.8692	0.110774	6.12023	6.49688	8.63846	12.2232	0	0	2.84791	12.4083	0.262358	8.36445	10.1807	0	11.2688	0	0	0	12.1509	3.19415	0.0674345	2.80342	3.66121	3.05112	0.556168	0.139531	1.29617	4.53607
4260			0	0	0.830983	4.20784	10.8526	0	6.09991	7.59041	0	7.17404	0.0276073	1.65379	10.0963	0	1.15879	0	32.9168	11.3925	9.24626	7.87129	0.577573	0	0.614765	21.7969	4.82006	2.24369	0	28.5205	9.90832	9.90139	1.87824	2.83719	1.41823	1.67094	6.56756	3.68637	0	6.96643	1.16623	1.59231	4.72556	4.87768	3.45485	0	0.209669	4.1497	1.01671
4270			4.46616	0.214454	0	0	1.63998	0	2.34377	2.81093	0	1.70497	0	8.58082	2.82716	0	0	0	6.19198	12.7251	12.8875	2.52014	5.56887	19.3814	2.30704	3.98056	0.395935	0	0.580905	12.5342	5.00103	5.61017	4.00124	25.7602	1.05351	6.26063	0.837357	1.8703	0	4.64979	1.11746	0.0439619	1.04506	6.87468	2.10049	3.26577	0	6.60095	2.96006
4280			5.62455	1.08031	0	2.09663	1.11612	5.42029	7.99352	0.370457	0	0.0216569	1.32085	7.20177	0	2.80942	0	2.80817	1.85087	4.98259	8.78615	2.5178	3.08987	5.66832	6.36555	4.82031	15.8065	0	0.0534601	22.9971	7.70115	1.39602	7.57063	50.5824	0.674462	9.21304	13.0562	1.19932	0	0.749232	5.3523	0	3.20326	5.28825	0.20499	9.31565	0.402017	3.5849	0.44285
4290			0	6.50079	0.0242132	0.207582	0.599842	2.09552	31.0795	0	0	0	6.20054	0.511876	2.76534	0.367352	0	25.622	6.9129	16.2666	2.69001	0	13.1662	8.43118	19.9454	12.5521	22.1952	7.78086	0.0597869	0	18.0113	0.239331	4.03414	41.7649	1.58951	6.59095	2.56823	4.18991	0.271477	4.45416	5.56669	0	7.33583	0.734899	0	1.17629	0.724291	0.427499	2.10578
4300			0	0	0	3.62661	0	0.0836814	5.27648	0	1.97551	1.97774	2.26485	0	2.5181	14.5706	0.881025	2.79146	43.6965	4.86188	3.24752	0	1.91212	8.02038	7.87083	12.4437	6.65402	0	0	10.0303	9.11587	0.208273	15.0684	10.1402	4.58367	0.23386	0.267334	0.751836	1.05138	5.21949	2.33872	0	8.32908	0.865152	0.704884	8.96738	0.0952586	0.702475	4.8039
4310			1.43051	3.26164	0	5.81195	6.36175	8.50029	0.209757	1.67649	3.97655	3.17943	0	0	11.3476	11.228	6.74258	0.0305486	12.5085	0	3.56059	0	44.8887	4.60991	1.44179	19.6057	13.9981	1.99836	0	20.1203	8.56878	17.1697	7.85311	8.4514	1.89301	10.4114	9.96455	8.64263	0	4.23386	1.22897	2.60512	0.929155	0	0.348283	0.511103	9.51423	3.56016	4.101
4320			0.375187	22.889	0	4.31722	2.59681	2.40943	3.36147	8.86669	5.29715	0.0535982	0	0.0229115	0	0	14.7195	0.642798	21.0583	4.53979	13.992	2.20659	5.79423	0.434146	2.78832	14.8989	1.80983	22.9948	0	16.689	7.81563	13.0117	4.99576	5.79521	0.482285	4.84652	2.4442	0.935265	0	5.05165	2.30549	3.0183	0.130617	8.81937	1.75351	0	1.39743	3.22744	3.0095
4330			1.2721	14.3858	0	11.8517	8.44662	0	7.92682	4.36407	0	7.12777	0	0	7.52538	0	3.03804	0	0	0.16162	11.5726	0	0.491595	0.351643	14.5489	7.75905	14.0412	8.8362	2.073	8.62563	12.5865	0.0687344	6.36118	0.0261169	1.82548	8.31683	0.425083	5.8113	0	10.236	0.54406	1.63486	0.491662	4.61803	2.28386	4.56859	1.413	3.04171	7.80607
4340			0	0.119991	0	10.2315	16.1657	5.00092	1.90505	0.32568	0	4.60037	1.5916	0	9.80283	0.597029	14.62	0	9.88347	4.93345	7.92018	0	6.31691	0.0445126	5.95308	5.38718	5.94737	0	12.8796	9.22432	5.4197	10.5285	19.4121	0	9.99201	21.1473	3.18946	8.91605	2.29277	6.29952	3.67607	0.829726	16.0643	4.10529	6.87032	6.48521	1.06042	5.87985	9.43042
4350			11.9693	2.17917	0.207104	27.0791	13.7679	0.792119	6.3596	14.6104	0.772829	15.2418	1.48011	13.5968	2.44637	0	9.98497	3.54873	35.3738	14.8676	10.5971	8.42263	7.51771	22.3765	21.2629	5.18309	17.6744	2.75487	19.296	11.3593	16.1417	4.39239	5.92097	7.00992	15.275	14.9946	0.763254	14.148	5.48956	17.0698	4.36866	11.0403	9.82643	13.0672	1.74354	0	0	8.10113	3.8409
[truncated: 50 more columns]

## Sheet: 5C_opn4xa-DD
time (mns)	start	ctrls	DD1Arena_02_b	Arena_03_b	Arena_04_b	Arena_05_b	Arena_16_b	Arena_20_b	Arena_26_b	Arena_32_b	Arena_42_b	Arena_46_b	Arena_51_b	Arena_53_b	Arena_57_b	Arena_60_b	Arena_69_b	Arena_75_b	Arena_76_b	Arena_86_b	DD2Arena_01_b	Arena_12_b	Arena_13_b	Arena_14_b	Arena_20_b	Arena_24_b	Arena_30_b	Arena_32_b	Arena_47_b	Arena_50_b	Arena_52_b	Arena_53_b	Arena_54_b	Arena_57_b	Arena_59_b	Arena_61_b	Arena_68_b	Arena_71_b	Arena_72_b	Arena_73_b	Arena_74_b	Arena_77_b	DD3Arena_04_b	Arena_05_b	Arena_06_b	Arena_11_b	Arena_15_b	Arena_23_b	Arena_36_b
0	8h30		14.0221	9.76598	13.7665	12.626	18.2264	8.2255	9.81346	1.07989	14.7863	10.9981	1.5891	1.11412	9.89803	3.15519	18.3468	6.88368	6.9317	6.60621	10.697	4.28434	15.2149	22.7066	7.10043	11.919	8.50123	14.1468	1.86448	6.4463	0.258243	1.40857	7.05562	3.05693	2.53884	0.868326	41.9258	2.95496	6.89578	7.78392	11.3579	1.37023	8.43441	14.522	11.1835	0	6.08298	0	1.84983
10			9.17584	4.31025	10.2213	9.61113	14.6563	5.75523	7.84749	18.1622	2.23566	7.23475	6.30779	1.16088	9.77345	15.272	1.5248	15.9543	8.03191	7.96747	9.69181	8.28324	7.37297	7.5776	4.7622	10.2739	11.9542	8.20358	1.66537	1.68924	0.215831	0.347834	0	8.82021	0.170383	3.17973	38.7866	1.95677	9.34978	4.72518	10.2276	8.24842	5.00569	18.9608	18.881	0	11.7755	1.59468	14.1109
20			4.82091	9.70785	7.66732	8.10742	6.92226	5.22408	12.0233	12.9449	2.47875	2.50493	39.1852	4.73722	5.33891	7.12314	4.59897	5.64722	7.82013	0.96484	4.74333	6.01369	13.3202	19.6311	1.50662	11.4298	6.41361	6.96931	13.4085	6.98029	0	1.55346	0.445962	5.06066	0.413073	2.90184	3.00773	5.16558	15.3598	4.3496	7.45099	7.66997	7.41114	17.4558	24.8614	0	4.88981	3.03062	0.454912
30			11.5022	0.922674	12.0936	12.194	1.25969	5.41795	5.23527	0.0858409	6.88863	7.9071	64.6326	5.15414	9.40728	4.31761	1.6533	7.82321	3.68986	3.1721	8.70193	13.0608	25.2209	27.4485	2.65107	11.3262	17.69	5.65705	8.28744	20.8682	0.0227623	0.040787	0.0216634	7.74427	6.47811	6.88519	5.82914	2.93152	11.6506	6.27484	6.29141	12.2102	3.64767	14.7238	9.45183	1.48382	6.29073	12.6021	6.79152
40			8.37668	6.39795	13.176	9.16458	10.886	4.59562	12.4907	13.3105	5.6407	17.1578	66.272	0.576895	7.2981	4.89755	3.6872	7.07266	7.37873	11.0612	8.92581	5.48282	12.9751	4.08381	4.51506	5.15544	13.3465	10.2979	4.18026	4.34121	0	0.0420883	0.0660328	10.7215	12.4008	4.91721	40.9184	5.79631	1.9072	25.8951	10.0299	6.92734	6.39792	22.635	16.5004	0	5.30383	0	1.56524
50			14.105	2.3265	13.9072	14.1948	3.54658	5.94146	16.3324	6.43555	7.5916	10.7926	35.2623	2.15189	10.2446	3.34017	1.03652	2.16215	14.2316	4.49683	9.19732	3.58234	13.5034	17.8591	8.73863	8.95617	8.46014	6.47477	12.4964	6.03599	3.90408	0.20626	0	7.85628	13.9683	5.68495	52.446	2.89615	4.78704	37.1482	6.44431	23.4357	11.0581	8.31913	12.4625	1.23539	5.41733	9.68703	0.474127
60			9.84475	5.60642	14.2748	11.6825	16.5295	7.86608	17.948	7.70821	11.8448	15.0998	14.0106	3.53692	6.57586	6.42942	4.53876	3.03431	25.6693	10.6003	8.39123	41.21	22.9351	27.45	2.39728	12.9467	7.45719	11.7767	27.616	22.3413	14.3124	0	0	3.23534	10.3871	6.63422	57.1259	7.72392	4.55954	17.8317	57.6132	11.9415	2.03915	17.4559	10.6633	0	7.87715	12.1306	0.0527061
70			8.90901	10.1974	8.67388	13.2872	9.32276	4.51982	13.7498	5.80283	41.791	12.2968	49.1234	1.26138	10.2279	11.039	4.05841	25.5815	10.6241	8.61438	15.8624	7.22804	20.4439	14.5177	2.05783	15.418	8.92051	19.4984	36.2613	36.9284	8.93464	2.68007	3.70051	9.77034	11.6014	9.58768	12.3991	9.4517	4.13963	16.4897	45.4353	10.4284	8.74949	15.1567	15.3005	3.86439	9.58294	10.3791	8.07292
80			16.7529	13.0413	9.01509	9.55835	24.4551	6.03807	6.28577	5.45902	49.8234	6.09756	56.1138	0.821383	6.36229	7.78192	6.64354	23.5756	6.55523	18.8691	12.2321	16.0344	25.7169	20.1121	1.8839	22.4067	13.6584	15.2486	35.0677	3.10356	28.3214	0.721036	0	1.79079	16.4431	6.03799	16.9993	8.92348	4.72564	16.6013	16.817	12.2166	12.9683	15.252	14.5608	0	9.45221	17.7393	4.87214
90			9.41664	4.94649	10.8296	16.1478	29.5432	7.38706	8.72128	5.21936	42.0142	11.936	56.0896	0.0812894	7.4205	10.5724	5.45073	24.3873	11.6511	5.16398	6.26114	19.693	9.27908	35.4663	0.693723	19.0755	8.91403	42.602	17.2368	6.63198	0	1.28366	0	0	0.421213	5.40082	9.0393	3.58898	8.60093	14.7899	52.1891	43.9263	9.55028	15.8261	14.6203	8.59621	11.919	15.2992	5.30512
100			14.4074	8.87631	12.41	18.5517	31.8578	7.29231	12.3983	3.36608	37.8353	13.4036	62.0627	4.16445	15.4678	2.14237	10.321	17.4239	26.6052	21.4275	8.72485	28.8368	11.2461	27.118	7.02017	10.6661	8.65706	29.6791	8.69965	8.38074	0	1.96565	0.0832194	0.735757	35.2953	6.43917	9.62149	23.7004	9.61614	2.45601	44.7497	15.5059	6.60464	16.697	21.673	9.14098	21.5314	14.4972	8.4961
110			9.45059	8.76186	12.9649	8.75437	24.71	10.1738	24.7689	6.26739	20.9254	12.9922	64.0436	26.615	28.8095	7.16784	7.55189	17.4922	36.6468	22.9003	16.253	12.7989	22.8025	13.9954	9.24826	25.0563	11.0558	44.5398	10.4564	1.1124	2.11489	0.111602	0.0622735	7.1601	29.6641	14.1764	20.3124	12.4929	3.97936	13.0852	68.1065	8.56362	15.6419	22.8915	9.72885	7.46136	34.4764	19.0113	6.18012
120			14.0122	9.66341	10.5532	31.5509	32.1664	26.7581	22.424	7.22728	10.7489	11.251	69.8772	28.8533	26.5533	1.97685	9.48316	18.857	36.9861	10.4041	28.095	38.0435	9.32152	16.1077	33.2133	77.3927	5.70516	26.1639	29.2779	2.5183	0.713189	9.78425	4.61618	23.3704	2.32213	9.07172	53.335	50.0747	13.2218	17.0172	54.0775	21.3978	9.21854	24.5326	23.2369	13.497	12.1302	18.4644	5.48549
130			10.1195	5.31049	15.3443	35.2522	28.3783	24.0307	11.1059	10.1591	7.59598	12.7206	80.3186	23.5149	20.423	7.99249	37.2665	22.3627	45.9542	9.50213	80.5972	44.2239	13.9089	44.6212	23.1189	69.903	7.27381	27.1622	30.6015	26.4914	1.11183	15.214	46.796	14.2412	0.897309	0.538211	64.2602	44.96	31.0523	38.0545	47.7974	17.4248	10.1744	20.6786	33.9539	9.55174	7.78733	6.58523	3.08703
140			10.4937	6.67703	12.7538	25.5105	5.79197	8.94171	11.1506	0	3.15033	11.0628	66.5447	31.1979	7.07033	19.7795	34.7157	13.1509	43.621	11.3873	98.8025	25.666	31.0241	31.3234	27.3891	65.6903	14.7287	34.3163	48.0939	48.5149	8.45884	28.1336	27.0307	8.66145	13.0337	0.654689	54.7458	43.8574	19.4744	28.4053	19.5149	55.5125	12.1351	29.2094	40.8001	10.7063	7.92662	5.70217	8.64234
150			11.6066	3.85459	12.0504	23.2523	28.7555	10.7903	9.73887	1.71147	5.52883	8.99411	70.9253	11.9346	5.79585	10.6946	4.66805	25.943	34.8177	9.54567	70.921	7.34366	8.55253	20.0405	3.46636	72.6649	19.9461	28.2789	39.8911	4.67331	2.12606	18.6735	20.0273	16.1152	13.8631	14.9843	0.134937	3.20265	19.3579	24.4156	56.2132	45.0877	26.6993	23.506	43.308	12.1003	6.09439	11.9946	12.4836
160			12.4453	10.7982	13.8701	20.3835	18.3458	9.39785	18.4177	10.6939	7.68939	10.7151	71.7025	8.35981	14.6413	12.3805	7.8873	33.2597	27.8968	10.0867	42.9256	12.9436	9.85965	36.3602	5.23903	35.5619	50.9707	14.32	8.78815	6.28588	37.8021	21.4404	26.3467	37.4645	4.02193	12.1779	3.47853	1.22471	8.72067	11.9683	58.0393	11.4219	9.98321	14.9363	47.1709	14.8743	6.05896	0.0922577	5.10936
170			10.9676	57.7505	7.92424	17.4223	21.5298	6.98442	13.6276	2.33922	4.41355	9.20183	78.2713	14.2149	5.29359	0.280557	3.82493	38.315	50.6373	18.0161	18.1235	15.852	18.0551	30.405	1.11428	51.8236	32.0505	9.77372	11.5928	1.44107	15.3663	27.4679	22.063	55.8049	3.80454	11.0298	9.67715	4.28662	17.9375	2.70689	52.5822	10.1602	16.2063	16.0518	55.15	14.3485	7.41449	0	7.86735
180			16.5789	4.95348	13.0194	14.1601	17.2361	7.04981	11.1873	8.54517	5.91118	9.91606	39.111	6.43886	9.83263	7.49945	40.2582	17.5349	55.0421	13.4119	15.042	44.5674	7.14204	33.341	6.44731	57.243	62.8369	14.557	55.3563	3.74178	12.6097	12.201	8.08355	37.4563	17.6716	16.1743	39.6179	6.99346	15.9167	15.6889	50.782	14.9641	14.3238	12.0021	26.5615	22.533	11.5037	2.13857	6.72503
190			16.8885	8.70656	12.6469	13.5005	33.8079	14.7505	22.8247	18.8778	7.46907	12.2442	1.82691	10.5409	9.39043	10.481	39.3952	26.6799	49.8782	17.8597	13.544	42.5012	11.7292	7.73813	4.30111	25.296	29.7739	9.61847	40.1271	2.41868	4.66728	17.296	14.1918	9.84493	44.1906	9.3765	62.9909	4.90083	6.7697	23.0995	68.8635	15.2078	13.2858	9.7225	43.4443	12.2242	7.2577	9.12142	13.3438
200			15.1533	12.8735	14.3744	20.035	30.5771	11.1935	19.1104	37.5131	14.8579	15.9262	8.32661	16.3807	7.21565	9.77176	7.07825	31.479	58.8252	17.6766	15.9377	35.4069	21.0273	33.0222	20.0772	10.1038	12.8017	12.8732	40.6717	54.3742	1.83854	15.7556	12.9713	13.5813	29.9348	13.3118	56.3793	32.4297	9.96665	24.9064	41.7838	9.43553	13.8056	16.7065	32.074	7.38153	9.60497	4.23083	9.03272
210			16.4372	2.28317	9.62532	23.9964	24.4087	10.8448	11.6853	1.68649	27.7985	16.1074	10.0994	6.21793	23.2613	15.9998	3.79891	38.1309	47.031	15.8243	13.1897	38.7509	20.3507	28.9501	34.6652	22.6381	13.9528	12.5671	10.2237	40.7972	8.8602	16.7916	20.5715	11.7261	4.85316	15.0957	28.7395	51.5833	6.92726	14.6303	66.0304	17.7413	7.18342	11.8371	27.0749	6.72367	9.0468	9.38348	16.9437
220			16.6307	0.635195	18.6777	23.8107	18.3331	21.206	15.9902	9.36397	20.7497	15.786	32.9912	4.98	10.8906	3.99646	8.55524	27.3525	17.9443	20.7114	11.5469	42.8481	32.1628	14.1812	19.7001	19.0388	9.90257	7.10609	18.9775	41.3195	17.8537	28.296	9.32215	33.8164	6.63622	12.361	2.58952	25.6415	3.89211	36.4586	50.9272	40.1213	15.2218	13.2552	18.3065	5.44628	8.45688	7.43496	7.26901
230			14.5703	2.90866	9.96763	13.2204	17.5889	36.444	12.2235	26.775	10.0311	11.5624	45.2141	13.2959	5.45375	0.1107	11.5484	41.6442	7.28373	25.2383	8.80752	4.98609	39.3679	19.5811	3.69144	17.5846	11.8954	11.9407	35.3142	50.6086	33.0688	8.5844	14.5493	18.8501	16.9258	13.2447	31.2956	38.5046	12.8076	25.9077	68.5483	2.31812	11.3529	14.8719	16.0145	6.70356	9.76268	20.1274	16.2901
240			9.19625	6.74173	13.7365	42.8428	35.3793	39.8734	11.2599	28.9628	6.10197	10.4554	41.3265	6.18992	8.26832	9.44857	15.532	21.7448	18.184	16.4853	4.3379	16.5384	26.1634	9.27965	1.38822	25.4443	4.90535	14.1585	16.6334	40.6461	39.7515	4.85067	13.9355	9.44976	12.3361	13.75	33.0077	8.37245	9.00768	12.7145	32.8038	2.52821	13.3973	16.8969	8.30135	3.27841	7.50741	15.4022	8.23057
250			14.6437	5.38432	17.8853	9.12644	12.1154	16.9176	21.5239	5.00279	7.6928	8.70743	25.5974	5.85379	7.10777	15.4438	38.1034	35.0812	12.9104	26.432	23.7866	13.4345	36.5693	10.1144	3.68524	65.6506	4.88967	11.3047	8.23319	60.6059	42.7579	9.33834	7.12386	16.3159	11.5026	14.6367	23.4716	5.06861	12.2089	10.5419	65.1333	7.63268	10.4141	13.6596	17.38	10.3274	8.55581	10.9842	14.0343
260			10.822	7.91007	14.2637	14.0259	6.1576	6.59565	41.2108	0	7.15638	14.44	29.2751	6.25784	10.2365	8.93264	42.4434	44.3986	17.804	31.5596	75.6715	25.2506	16.013	16.6288	5.82331	77.9841	14.9576	37.1755	21.0322	45.2915	35.4637	9.59763	18.6439	10.2871	9.53949	20.177	1.66743	7.41739	8.57331	29.3532	69.7598	9.51313	14.6234	14.4179	17.5392	27.5608	9.39724	28.6139	11.4994
270			9.39643	65.7899	16.3206	18.4026	10.2187	12.5077	32.8213	0.970379	10.0603	7.89446	59.5652	4.38891	13.847	8.06381	41.8608	30.3958	8.13005	31.4813	87.4292	32.0279	11.3241	28.1624	17.1186	67.7202	5.87276	42.4873	35.7168	73.2056	8.06133	33.8183	14.9469	43.2531	7.69448	13.6308	2.88043	11.0862	12.2209	1.93054	64.9037	12.7578	16.12	10.4948	12.7023	27.3507	10.8351	27.3399	8.41109
280			19.1618	71.4942	13.5541	14.4273	14.5637	10.0847	5.92625	12.4405	17.6185	15.2693	78.2431	10.534	18.5947	2.14258	43.7508	18.8554	7.81909	20.1706	100.459	23.2019	7.03559	38.7224	47.3043	73.6299	22.0943	9.83124	36.0993	28.3986	12.4768	10.7738	30.1398	56.2435	3.50574	18.1024	25.6748	8.55885	20.257	22.8478	72.8532	26.6488	10.0205	9.90516	19.5334	10.7221	5.79221	17.1729	4.35769
290			12.4717	73.8939	13.8921	20.8994	47.6445	10.6298	0	37.8979	21.4507	10.849	28.6531	30.6901	19.2628	6.9806	39.2486	26.6089	17.8623	5.36962	88.6052	18.5203	17.4875	43.7995	32.7953	61.931	14.042	24.7647	25.0782	39.0129	10.2402	15.7054	10.8653	19.2035	22.2386	28.0527	47.4314	7.54192	17.2268	16.4771	46.3909	11.9127	15.2533	8.0801	12.4556	14.7882	12.9897	15.7711	2.73594
300			9.85495	42.4342	13.3829	14.8232	34.3036	12.4532	8.28356	23.099	9.68172	9.62463	2.33039	12.1095	4.88642	11.2412	12.0103	21.2175	18.3194	12.6821	23.9539	42.4969	23.7284	16.6212	25.0127	58.2505	12.7093	32.5354	10.8877	61.6557	16.8336	25.8198	2.58265	2.0096	11.8335	19.7689	43.3398	11.739	8.18071	0.733885	79.1231	14.2314	20.5083	12.8857	18.2543	13.9898	11.7449	13.5986	14.9425
310			16.5351	6.37585	13.4007	12.536	36.0266	7.81189	13.6589	0	6.62315	8.80805	2.4936	5.99664	5.31222	18.1071	3.98279	24.3248	12.182	13.301	12.4531	40.3998	5.75672	28.7033	5.65555	69.3249	19.3044	5.18968	3.04095	70.7892	10.9892	33.4963	4.40103	5.18005	10.079	8.02654	3.28597	34.0172	10.7014	15.4689	49.3582	20.1243	9.83814	12.1677	11.3194	10.4087	9.07833	17.9683	6.80139
320			17.6879	4.96612	14.1696	16.4704	36.2106	10.858	19.455	15.1843	6.28961	11.3481	3.00947	10.1002	8.91657	17.2391	16.7209	8.92897	9.45258	24.3112	14.0559	41.7641	10.5834	43.7094	3.1627	11.2754	35.5343	6.0596	1.83342	76.9952	33.0831	31.1431	6.50012	7.6261	6.684	11.2829	1.68235	48.9551	11.1404	20.6232	65.8948	10.226	17.0831	13.7994	16.4415	10.7386	9.89275	18.7128	7.68787
330			14.5816	5.04759	12.2403	16.9039	16.6914	9.10505	14.5386	41.1664	8.18184	13.8816	1.47932	13.388	25.8346	0.188624	13.0615	2.46524	10.6356	21.734	17.8012	5.9755	15.7154	37.3039	6.38251	21.0414	31.0423	6.83402	29.8107	21.6381	34.0586	22.5288	8.39602	2.39695	6.92047	16.9562	17.0619	33.4871	0.525551	11.3511	48.2264	17.1151	14.0423	21.4556	13.7271	3.5896	12.1786	22.8127	5.1114
340			12.4676	7.99299	12.7937	18.4425	36.3465	22.4063	8.47366	18.2638	9.15451	12.534	1.8516	1.78274	7.56729	4.0869	35.0533	22.9961	18.2215	16.4597	12.0814	44.4874	4.92535	61.5273	8.42146	10.5773	10.1213	13.5721	37.1553	90.0046	51.4167	8.23673	7.3442	2.59776	9.30068	16.4781	55.4475	48.8977	19.3449	2.60939	51.8617	6.09175	9.31464	17.0817	17.649	3.36103	17.7376	13.1056	11.8362
350			14.7571	5.44777	13.6514	13.8956	40.7977	33.5256	15.3997	6.00954	6.46092	13.1743	3.45606	7.18563	2.31179	0.727259	42.0571	37.001	30.3362	4.72	23.0213	40.6807	15.288	61.3896	38.7268	11.0326	4.67693	11.3288	45.7001	101.911	64.124	29.1262	8.6582	6.62768	12.8432	9.09835	56.762	12.6527	10.7271	19.2621	58.9935	7.89007	13.4564	18.6737	19.3028	10.6861	13.494	12.992	7.60669
360			13.8538	17.7139	16.5243	14.5047	30.3789	14.6713	14.4544	3.47091	8.33023	9.79072	39.656	10.8107	2.39142	14.7313	4.20325	11.1817	4.02569	6.79615	13.5756	12.9092	29.0111	59.3406	34.8849	18.5136	7.4688	9.44041	20.3133	52.0662	68.1683	17.8538	11.146	4.20801	11.4298	12.7469	54.7774	14.6267	10.6684	35.534	31.0051	2.3667	12.225	15.9154	25.7971	10.1247	26.1065	9.2154	7.15253
370			13.0276	4.30019	7.91472	18.92	21.5215	13.5436	11.9309	1.92873	9.33922	13.4797	74.4292	7.04541	13.0862	9.74232	14.3052	22.5661	14.1877	5.89332	10.1729	5.64933	20.9062	66.2415	7.59363	11.8181	16.4415	12.4695	17.6707	96.415	65.155	15.6718	6.48728	4.98722	4.0678	9.67738	4.53211	6.25479	9.50346	36.0598	70.5923	9.80867	9.78492	12.9119	19.9455	8.79587	14.3118	11.1273	4.98046
380			7.60287	1.24016	17.554	15.6976	18.0291	6.83669	5.16824	0.560664	10.8823	11.5516	24.4505	8.22409	7.94209	3.48096	15.4646	22.5382	8.47446	20.8978	15.7482	16.368	11.3457	63.9013	9.0218	11.2061	7.18182	11.267	44.0777	72.517	36.4686	6.39708	20.7105	6.39097	9.63236	15.7282	1.53691	28.8449	14.0339	10.7816	50.9236	9.10221	12.0908	12.3305	23.3803	23.6286	5.0043	10.1287	5.92382
390			14.0372	3.32226	16.7519	16.2068	24.1337	9.22509	12.8482	29.0491	8.49113	11.5187	8.64299	5.69548	14.6081	1.92472	11.2826	38.4487	10.0931	32.3988	17.4608	19.5801	9.0841	58.2778	49.2156	19.1437	9.7859	15.3814	59.9012	89.63	5.61911	14.6641	27.6329	12.072	35.3519	19.2926	40.4552	47.2067	30.6473	3.99147	65.9641	11.5813	13.2266	13.7563	17.793	14.5473	6.946	8.88428	7.37657
400			15.1525	17.8629	15.3473	8.3773	44.5325	7.34816	11.5642	32.5937	9.18157	11.1982	30.9422	3.34532	11.8079	16.7503	8.054	17.9876	10.7541	17.1279	15.7055	14.6098	19.7467	63.3509	24.1002	77.5582	21.3484	13.762	61.8239	64.3581	45.183	32.9077	9.25774	17.3049	47.6724	18.1595	51.4389	26.142	12.9904	10.076	41.6558	9.17898	13.7594	20.4852	13.6897	9.9185	11.7784	1.62725	14.6988
410			13.6399	54.5338	12.0509	12.0652	26.3779	8.61922	13.813	41.0038	12.0225	7.31972	73.9261	9.21993	9.98202	14.8108	12.5128	34.2426	12.2761	13.2837	14.1643	13.5416	21.6749	46.8625	2.76228	67.0934	7.86857	8.76397	46.1036	109.28	66.2932	12.7437	2.56238	11.0194	33.0368	16.5665	14.3794	3.33494	18.6622	36.7333	67.1051	4.01863	10.1301	16.6622	20.4943	7.14121	10.4277	8.96522	14.0193
420			16.2699	43.4254	13.3339	17.3402	11.0065	9.4076	19.537	45.8911	12.8915	11.4042	83.7803	8.48526	3.20684	1.78112	7.04221	12.1673	15.8478	17.9543	22.4312	11.9649	18.2069	73.2794	0.981822	64.9549	9.27163	11.2634	8.30258	96.4262	72.0767	0	5.46236	11.9841	17.9263	10.0382	6.01064	7.36736	5.718	18.8382	41.6869	13.3676	7.87003	21.3655	11.4099	6.51943	8.19992	9.94254	11.295
430			16.0711	4.86709	17.3372	17.4895	10.3183	8.74986	41.334	16.7433	10.6905	11.9319	48.5592	2.04542	7.42727	4.60837	11.1455	12.6359	6.09697	14.1515	15.9587	11.6116	20.5445	71.3693	15.4878	60.0159	10.5797	17.0487	2.38498	82.5922	57.3155	6.77111	9.41524	11.5178	21.4086	15.7914	15.9194	35.7056	7.09108	6.98857	1.98159	7.77097	11.4324	19.9108	11.0488	12.3666	11.6157	5.76379	13.1103
440			18.0753	0.218162	17.3876	17.1621	29.2717	11.6138	24.0757	28.1946	9.20586	9.94282	6.76987	7.38612	14.3671	14.1316	12.8172	4.60263	10.721	12.2869	19.1651	21.0032	13.2104	43.2988	38.4592	20.3247	8.11188	12.0953	4.20222	77.7489	4.92268	1.21301	2.97124	8.54839	8.16827	5.91505	38.4286	48.5088	10.5486	10.4078	63.6917	4.82018	22.7741	17.2266	12.1044	8.94129	5.25267	8.02089	13.1369
450			18.2496	0.110408	11.8951	6.4058	37.022	9.54029	8.63114	31.7296	8.70826	2.62881	4.38906	1.30499	3.54964	6.62423	10.546	5.94164	10.5792	17.3099	21.4336	21.9465	12.8957	66.2862	13.3226	5.65764	17.1613	8.16922	8.37045	56.4191	4.62973	6.71509	7.53888	8.05246	8.59511	10.322	62.5482	35.3357	8.05562	3.55614	52.6654	14.5082	23.9581	21.2055	18.0173	4.49606	5.89844	12.6211	10.6931
460			16.6081	0.0202281	15.3449	18.4582	46.1411	5.32963	15.922	6.13188	7.53675	9.99897	7.43379	3.82867	10.5511	11.4762	18.4566	49.0418	23.8139	13.0336	10.6155	9.18621	14.0396	26.2406	6.16516	10.7673	10.1323	17.3574	19.1568	63.2962	7.00049	5.44325	2.55548	8.66724	7.9976	17.3928	53.6419	2.07221	9.86728	4.70111	49.3121	11.8878	11.5787	15.5172	21.5274	8.05342	8.11423	7.86321	14.7447
470			12.0353	0.0842904	19.4732	14.7848	42.2159	11.7724	26.0983	4.00369	12.5252	9.2202	1.88891	1.605	17.2794	11.7526	26.4062	43.9574	6.40638	19.3941	22.4651	10.0176	11.4766	2.90507	6.1201	11.5752	5.67048	15.6946	5.88632	83.6302	7.93822	17.7983	4.2403	15.5468	20.2286	16.2003	45.1269	7.45275	8.3012	22.5317	59.9218	12.5945	9.5126	14.2017	20.8634	7.49089	5.69562	18.3039	12.3482
480			13.6262	10.7375	15.3948	9.79565	25.8647	8.52763	12.4422	26.8723	14.0154	11.8852	8.22243	4.88586	6.77632	1.75239	8.98485	28.228	8.10829	24.657	12.9131	14.198	14.3382	0	18.1547	20.2814	10.2234	8.25191	3.0922	79.918	26.6016	7.55791	4.38811	18.8743	27.9777	25.1055	47.2922	6.27724	18.5192	8.01288	54.2903	6.91226	6.81042	16.2137	16.0397	12.0693	9.77171	7.12874	16.2925
490			17.0655	3.6153	11.7836	15.1729	50.2623	12.4746	10.0816	44.8927	27.5288	15.6169	5.38736	6.09617	4.68307	2.22499	11.6717	38.9582	10.7265	12.7535	11.9762	9.22205	6.32428	0	38.4864	79.9427	6.54817	21.2655	9.21903	63.7558	56.3248	8.07881	24.6285	13.4812	10.3939	13.3186	48.5673	41.9481	15.2861	10.9909	45.573	7.76547	10.8342	16.7437	14.6387	9.7631	13.3767	32.0837	12.5145
500			14.026	5.50954	12.8822	25.3949	36.6352	9.18662	3.34654	28.4615	7.88696	8.97694	59.7558	7.70669	3.86678	1.9354	8.94745	51.3702	9.46895	12.2575	10.6568	12.997	16.3145	6.48702	13.5694	64.8308	3.54602	28.2971	34.8673	37.2003	64.432	7.9345	16.245	2.98507	6.33725	6.05967	29.574	33.1602	8.75922	9.65547	48.3896	17.0401	11.9393	12.4198	11.4684	8.55284	11.1334	139.985	7.93174
510			18.3347	0	11.179	24.2171	35.4732	7.86334	27.6408	3.40032	6.94055	6.23634	55.4624	7.5342	0.756976	11.0614	42.7158	50.3712	21.1842	13.0956	9.8259	17.9857	21.3308	53.3047	29.4046	45.9816	14.5556	4.74027	48.1407	78.4848	75.1229	8.46392	10.3636	37.8065	14.829	11.2981	1.91936	31.1161	12.2082	12.025	51.3579	6.90878	12.9826	14.7665	21.6699	9.95546	11.1674	48.3396	15.1764
520			16.1517	2.63542	9.38815	12.0724	9.42167	6.62936	27.3455	8.71054	1.78248	14.1782	49.9873	3.73579	10.5403	13.3152	42.4277	45.5799	37.5054	15.5783	6.89556	15.4568	22.1218	53.4665	12.2135	7.12614	10.8564	5.03157	46.2234	79.8888	65.7991	24.1735	5.08057	46.9513	12.2175	13.7888	0.621013	31.7913	14.56	32.791	40.0305	1.70515	9.50205	16.8515	21.0316	8.88373	10.6582	4.49305	10.6159
530			12.1169	50.6333	13.3462	16.488	0	5.61348	7.12606	14.6994	5.62036	10.7251	55.4072	7.17232	13.4033	5.219	12.8068	53.5563	13.3221	23.2596	7.69935	18.2712	9.9761	56.8291	37.8121	8.39983	13.0637	5.5625	45.0326	79.9466	30.8989	31.5755	0	44.9774	14.0281	9.33007	3.85132	37.2092	9.7289	66.2944	44.2539	1.78834	17.785	15.5717	23.9301	12.1538	10.469	6.00967	15.237
540			8.41161	49.0639	7.83911	10.2861	0.306775	6.70267	12.2838	7.14225	7.3933	6.61748	66.6108	10.0055	2.93591	8.01181	8.72735	31.3205	10.2808	37.8999	8.20375	13.9294	8.25124	67.7341	28.4243	10.1803	13.425	17.2185	57.0228	49.7687	5.8417	28.8598	3.61195	26.5408	11.892	11.3586	5.85397	8.86865	1.44389	28.2125	46.2551	8.59336	12.9734	12.9941	15.4407	18.2752	20.5148	7.5953	8.42732
550			16.9438	9.25547	10.5663	18.0142	8.79687	10.6775	10.3101	27.7494	6.67737	7.74925	28.8335	9.29535	7.84876	4.96387	46.2993	29.444	26.0611	13.966	14.4533	16.1373	0.458879	58.1231	18.1611	19.2298	7.59144	11.5238	48.1332	65.673	11.9299	6.09809	9.05648	9.48569	14.6873	14.0289	19.5507	1.54459	14.8182	23.8999	32.6121	17.9805	7.71802	14.6784	12.4892	5.25782	9.66335	9.96391	10.8582
560			14.5478	0.535311	13.373	22.0056	21.5323	9.02784	11.1562	47.2241	6.33323	11.8743	2.83057	9.4626	8.27977	8.22145	21.4848	11.9513	42.5653	13.7447	21.2035	7.68191	10.9737	66.9221	4.94574	82.9495	14.0665	18.3101	3.41033	58.8231	40.4793	4.33694	11.0813	13.1419	5.52433	9.94667	27.9496	1.64665	20.2691	2.16121	29.7416	13.8938	14.9663	13.4958	17.4106	11.527	15.0216	5.22959	12.197
570			14.4366	4.82264	12.1638	6.42459	28.0304	13.5205	7.07669	42.1083	4.46741	11.2341	3.18659	8.10555	4.53069	12.8182	43.4337	16.8113	27.0043	22.9635	8.62329	16.5598	8.0368	74.7585	1.75169	71.8945	20.3466	20.5692	2.83184	88.2892	62.4578	1.81216	7.1617	0.10783	1.33839	10.4444	59.6638	0.750899	4.6381	3.27322	1.19049	4.7501	12.2634	13.3695	13.0022	12.8644	9.33601	14.8468	7.97836
580			11.1321	4.78447	12.9272	7.69167	34.0716	11.4884	7.51964	31.0376	5.42454	2.17051	9.27436	5.26167	3.43053	10.8524	45.8037	35.7747	36.9692	15.2257	14.2632	27.6904	20.4229	44.9013	5.87202	66.7424	18.4275	12.2194	3.70214	66.2804	65.5946	27.1724	5.37196	0.789751	19.749	13.5633	33.6867	8.77722	7.71415	9.30419	4.6897	8.98476	33.5586	13.0256	22.8206	11.5827	7.50737	7.71005	8.69823
590			11.2874	7.93347	9.13074	10.0779	13.7257	11.7002	9.23319	18.3931	5.03991	7.42772	8.59003	7.03751	8.01361	8.82294	11.1362	43.9404	22.7144	23.004	15.2234	6.9525	9.67091	64.3409	29.5121	5.95144	10.196	9.78014	5.15386	4.76834	48.3035	37.3232	2.6747	1.8407	4.95172	12.9354	44.7081	15.1747	16.2563	7.43293	13.8152	14.0975	8.4973	12.1821	16.9609	7.38898	10.7966	6.01318	12.3288
600			7.72949	2.59265	12.397	7.54714	6.16132	11.2313	11.4297	37.7133	6.13689	6.95326	64.2412	11.6826	9.94182	11.504	9.28369	48.999	3.4568	15.8159	13.7616	8.695	12.1729	49.9607	20.6899	6.12606	11.8611	7.47002	10.6439	4.6582	6.11841	42.7017	1.09868	23.1452	9.78992	15.3192	22.8385	48.4806	6.25314	7.20602	14.7669	7.41213	6.22613	13.8842	12.5009	13.6984	6.30997	8.01499	10.786
610			11.0121	2.02393	18.1735	9.99743	9.97093	4.67122	12.9717	48.1103	12.4213	6.28774	52.1254	9.5068	3.41837	10.973	32.8563	51.839	13.593	13.027	24.6046	41.7228	9.60865	56.9474	22.926	4.86841	7.79493	11.4021	2.68858	3.03272	5.03132	13.6915	4.34864	11.0227	13.7795	25.0134	2.58219	30.0213	15.796	2.986	55.2031	21.3118	17.1066	17.0555	9.04972	17.2583	9.91637	10.244	17.3548
620			13.0863	12.8263	13.8396	12.7081	2.50612	5.46716	14.2373	46.8995	5.82454	17.5278	5.25326	10.958	10.2074	10.6137	58.8812	32.9292	13.6535	8.99309	91.4662	22.7322	15.2334	26.5303	5.31283	13.0337	11.316	14.395	14.6031	0	7.77546	14.64	2.97085	3.48351	24.0419	20.3451	5.77041	48.1565	18.2464	4.68579	71.0126	2.02907	10.1019	22.4076	16.3222	14.4796	7.41754	7.10911	15.4079
630			19.1197	3.34444	5.36089	15.0246	5.93632	9.90834	6.88184	5.25945	7.79828	4.91	8.45874	7.02973	6.56666	11.8812	48.2047	5.66026	34.1235	29.6396	71.8898	16.934	20.8597	48.0395	4.83684	5.69292	7.16599	12.9041	7.21719	0.513623	48.226	18.0774	1.56749	5.43716	11.3242	14.4302	35.1172	36.7721	2.67188	7.30669	38.0301	3.98803	6.75224	18.2154	19.7145	12.7983	11.3354	10.3938	13.1467
640			14.427	6.55052	8.72007	11.8003	37.1543	13.4528	8.90876	31.3238	3.94579	5.0987	46.9555	2.8505	2.92265	5.4674	56.9376	3.78183	52.2756	53.5118	70.9279	13.5187	12.6592	27.0822	5.39335	11.266	10.0004	20.3098	2.6031	0	58.7169	11.3453	8.76511	21.1988	3.64438	9.89107	42.4251	5.63447	14.1549	5.89944	60.1347	13.991	13.6948	13.1635	15.1878	7.44979	6.08243	5.17389	13.7362
650			11.2296	8.08683	14.5961	12.6654	39.2783	10.5785	10.8269	26.0021	6.57887	3.43211	15.1369	2.85655	7.82664	0.0214602	46.6124	4.61366	54.5916	50.2818	10.8501	9.79603	14.8817	2.37577	34.821	7.96214	16.971	6.51469	3.37394	8.08563	22.6742	2.04423	14.4933	16.4567	10.1109	14.6682	1.34223	1.89381	9.30149	4.13158	47.9622	10.2234	11.5838	15.6656	10.7983	13.0905	13.3176	17.6988	9.1247
660			14.879	12.7084	14.2355	6.41397	35.2503	11.508	13.4721	54.4621	8.29107	9.0358	3.64535	2.55107	12.896	4.30412	11.5413	14.4042	56.3993	46.8279	8.80996	24.4332	16.605	52.3522	24.1034	11.4923	13.305	10.0556	21.2404	4.60295	4.98953	3.36936	6.49835	33.544	15.3676	13.2261	1.94981	1.26584	8.65353	12.6002	49.1333	18.1997	9.91811	14.5103	22.2205	7.74151	19.2037	12.6458	15.7006
670			16.1524	3.28169	12.1241	7.82218	19.2637	10.2469	9.86974	35.5384	4.80574	9.40547	4.15327	1.28858	1.8321	9.15415	0	0.478209	57.8093	22.6173	15.5081	12.3972	9.34767	55.2106	3.3222	11.0142	5.93003	7.53814	53.78	0	5.41422	5.51465	3.26205	7.38084	6.65657	11.1534	4.41064	7.81765	6.19569	13.0287	49.7387	14.9367	7.7242	13.2061	23.0865	9.93457	7.7011	12.6049	5.94673
680			12.4003	4.51174	10.9232	14.268	9.33376	10.449	6.43304	0.748107	7.22692	4.69911	7.11297	6.6289	3.34514	4.72611	0.713489	0.0479416	23.1815	17.8522	16.1275	14.4012	10.4877	54.1498	4.79982	8.82972	14.8083	7.64673	44.7128	0.33626	13.0082	18.0878	4.16962	0.0422553	5.07547	11.4393	2.8777	1.97285	9.0197	32.8091	37.1062	7.03827	7.8129	9.96293	12.6053	12.0846	8.19693	6.82077	6.32405
690			16.5459	5.93125	9.28445	17.8933	4.45957	12.3659	11.6284	7.67875	7.32314	7.63976	0.748253	4.0478	0.253229	8.43553	23.1091	0	4.03668	38.6992	7.20494	11.0167	12.0596	57.1289	22.6211	29.8549	31.6221	13.0994	55.2752	45.7804	48.9056	2.08824	8.59459	7.5401	7.72626	10.4235	21.758	12.6162	15.7913	54.5083	41.3144	8.43923	13.7428	11.4094	16.2739	3.9732	11.5122	7.89368	10.6019
700			12.6307	9.78761	14.2882	9.95476	8.15852	9.26786	16.1286	1.67788	11.256	6.6065	2.11052	2.18846	6.01859	0.0339316	15.8755	2.68389	5.72326	10.7354	5.8581	8.01049	12.471	55.5547	18.1093	14.9683	8.83366	11.3164	20.6538	77.955	17.9192	7.56017	4.05996	11.5993	9.09452	9.9199	18.4551	14.4071	17.6141	9.42006	21.081	1.69951	11.2211	20.4599	18.4208	13.057	5.46187	9.27896	15.5497
710			9.75108	12.9741	11.1358	9.30554	7.80091	10.5211	10.8962	1.58385	5.60453	13.1856	7.60098	4.93494	9.12036	0	38.367	0.0201712	10.9769	2.08123	11.0188	12.3537	12.116	52.6437	0.291613	8.32353	10.506	9.6703	43.1415	72.3762	3.98444	8.93814	5.24805	2.69842	9.79769	14.8684	3.83962	51.8185	0.0627818	10.46	60.2073	13.7866	8.47089	11.075	9.95537	8.80273	6.23631	7.29617	8.96115
720			11.379	9.30496	12.9236	7.16838	0.177154	6.94157	9.85839	0.0730133	5.72644	10.3017	41.8599	9.23451	0.920016	0	23.4114	2.19637	9.81903	0	16.3425	9.19965	17.8743	23.0101	2.44802	9.06387	8.39906	9.62647	35.8796	42.8254	1.36398	3.1997	6.40924	9.80656	13.4395	9.60283	28.3196	35.3653	8.87681	14.9026	42.4083	6.87674	8.24723	17.9533	8.65535	7.37721	4.90571	10.4401	3.54277
730			11.8643	5.04935	10.345	5.76888	0	11.7037	12.9632	0.4016	9.0849	21.0499	25.9274	9.28676	2.48467	6.08637	12.5317	1.06765	9.13117	11.6853	17.2735	8.12192	14.7068	0.586058	8.43192	12.3338	14.159	13.2126	35.5203	0.541579	2.51353	14.5005	2.20444	11.4697	11.6525	14.0318	13.6429	26.9206	13.1364	2.46205	54.428	0	7.80382	15.6171	11.3904	6.68878	7.20977	17.0808	12.0589
740			8.07938	32.4914	16.5223	8.94699	0.209519	17.1762	13.5678	1.06972	3.29318	18.9138	0	8.95052	4.16901	0.404895	1.07122	6.7981	9.56979	9.0843	14.0436	10.8443	18.5785	0	6.77668	5.35265	9.56843	12.68	61.8871	1.50988	3.38078	13.2836	4.36384	8.6609	4.43992	15.498	1.85598	0	12.1051	0.55029	39.4689	6.9885	11.0231	9.96145	12.2337	14.3578	8.3494	5.53384	9.40229
750			12.973	53.3892	15.6646	9.80871	10.9234	10.2122	12.8748	0.981869	1.90772	3.68525	3.47847	12.7472	1.57192	0.60437	0	3.03108	2.41117	6.8128	5.95088	9.69141	21.5106	0	3.07315	7.91554	13.0185	8.07793	41.6403	5.86838	2.86977	5.87299	2.39239	9.82332	0.0635984	23.4015	1.95097	3.58915	0.866044	6.04693	47.81	14.175	9.43552	13.2903	8.24745	11.0442	5.55056	17.4132	6.98389
760			11.1357	21.2987	11.5132	2.11377	14.312	8.8089	8.4267	1.23477	4.56214	8.52277	8.96124	7.18032	1.66431	2.44302	3.91588	2.59605	1.70832	4.78182	18.4804	12.7263	20.3502	0	9.31834	8.02919	14.3267	13.5551	29.7584	41.3249	5.5181	2.90715	6.78772	10.9148	1.93546	9.14277	9.42248	4.53674	18.5868	11.9788	6.66605	5.45953	4.6885	9.8003	8.12824	8.10155	10.4271	9.07565	14.2539
770			9.07199	7.21397	10.9599	4.37105	12.2729	8.07383	5.35345	21.3827	6.63286	9.2557	3.86417	2.66843	8.51344	3.52883	0	0.481199	9.41187	2.53547	10.6772	7.12673	3.89894	0	24.1728	9.58226	7.45344	11.9892	12.3669	55.8579	8.09263	7.8858	2.5022	9.88899	1.09605	13.6538	35.9725	4.76526	7.98129	7.96308	0.0643815	10.4773	9.25214	1.3694	9.14826	9.4646	8.67279	9.40339	7.07863
780			13.1033	7.36468	14.6784	3.247	16.0677	10.1471	9.47261	9.76883	4.52021	8.41631	6.73114	2.43161	2.18699	12.5576	2.35138	7.53522	11.3256	4.00289	12.4298	10.6085	12.6231	0	2.77929	4.88559	3.10755	15.3587	5.24126	48.7002	33.4973	4.24948	0.9266	10.4033	0.501943	9.49596	34.4573	12.7259	7.87585	0	0.704694	6.03721	15.8191	10.043	12.757	6.00101	6.86999	5.71468	12.7509
790			9.23163	12.2577	13.1807	1.98813	0	10.4974	7.45001	3.3304	0.95735	5.02888	47.5662	7.38695	3.30977	10.2735	10.7299	2.71433	12.1042	3.93245	5.41391	12.9935	13.8738	0	0	8.82683	2.19474	12.0568	3.58078	0	15.9818	2.91388	0.479861	10.005	1.48142	3.2959	6.82535	10.3731	1.75457	1.04954	0.0219393	2.25985	8.95577	10.3427	13.5374	6.31923	8.3371	8.77774	11.9687
800			14.7312	11.8133	15.5889	4.39679	0	8.11733	10.9723	3.9207	2.03991	4.51987	8.21883	5.41789	4.23668	0.101795	11.9113	3.3131	2.79965	19.918	6.90497	9.72809	4.94856	33.5365	10.6509	7.80378	9.33624	15.031	5.18502	1.50448	2.96565	3.50993	0.0766711	5.57478	14.5947	7.77764	1.04229	3.21644	16.5411	2.27202	0	0.670621	10.4934	2.7024	9.57458	5.54642	5.09436	0.0762048	7.94214
810			9.93319	9.60606	11.3289	10.9434	0	9.74217	11.6033	3.29863	8.89376	3.5591	0	1.20673	1.56147	0	12.7337	1.00737	10.3282	29.6604	8.65712	9.27439	17.3819	52.7209	9.38887	6.69103	20.2124	7.26411	6.00815	0.0861935	4.66635	4.46342	2.84055	13.5896	3.06106	7.21723	0.40895	11.8641	14.9214	12.9231	0.203042	1.32667	9.14994	8.4886	9.9899	8.41043	9.85162	0.0838252	6.13512
820			13.7164	10.1386	4.83657	8.21841	1.01955	8.46207	11.3467	4.32326	4.46114	2.97159	0	4.33634	0.634843	0.215533	4.84163	0.280477	5.75716	7.60883	6.87479	17.2954	20.1679	15.0919	1.61665	8.48931	7.59248	7.33272	0.993633	10.1713	5.92418	0.811985	11.2842	2.99266	5.66075	6.84025	1.9398	8.21921	9.85202	2.83486	0.283644	5.62486	14.5941	6.42716	19.5687	4.8578	7.32696	2.30837	14.4886
830			8.28886	6.69324	8.03989	9.1172	2.99649	9.53788	9.75277	2.75567	6.41913	5.92883	0	8.22667	7.74724	4.52956	8.71702	7.20257	7.34895	0.747363	7.03922	8.98234	11.9952	0	0.463042	8.35788	19.2508	11.2856	1.91717	70.7983	0.756492	3.37352	2.54279	1.28599	1.70394	4.92543	2.43982	0.623182	19.6804	5.36238	0.896849	20.1325	3.25634	13.2647	17.4771	9.2147	4.83712	0.964568	14.3185
840			13.3144	16.5015	6.90876	11.3124	0	7.35689	11.7299	6.22911	24.0313	4.8769	0.0379367	7.25035	9.39272	1.1186	11.119	6.46924	9.32026	0.020742	9.09347	6.26216	14.8822	0	0.79923	11.1618	5.8728	4.03742	0.353669	64.8592	16.0045	5.02658	0.151477	0.475592	3.63958	9.36876	5.86044	0.831978	11.4281	7.0043	3.8624	0.0227623	3.89524	12.4656	13.7454	12.8538	3.49955	6.33747	9.71668
850			11.8625	10.1978	17.3699	11.4846	10.6127	4.35577	9.07932	5.10438	31.6549	10.2368	5.53393	4.23636	6.44241	0.660101	9.57612	2.84251	9.02008	0.0219352	9.30014	2.80097	11.2908	0	8.57064	10.7914	10.4306	8.29322	1.60697	18.7519	0	2.85777	6.20766	0.541906	19.0309	8.84216	7.1947	2.71823	1.63598	9.87449	1.81987	5.62568	2.85621	8.61206	9.35198	4.82803	3.93319	6.17052	9.97975
860			3.03924	10.0681	12.4936	4.91341	0	9.9946	6.81929	8.41863	14.5258	5.99115	8.28385	4.80896	8.14319	3.33722	7.90759	9.59404	11.7125	0.260398	2.88751	5.48941	15.1183	0	0.58455	6.98681	12.6228	24.5217	3.76181	3.19705	0	3.61503	12.862	3.80274	8.32354	5.82123	5.7258	4.76289	9.42849	9.94928	1.30182	8.13343	5.13744	8.40315	14.0581	4.31865	9.09743	5.30434	6.90734
870			4.3544	4.18323	10.7654	5.5918	1.45785	10.2543	9.18393	10.3169	6.30243	8.74282	3.88512	8.76081	12.0546	1.69554	5.88049	11.8357	8.0676	0	11.5727	9.3314	4.75985	0	1.90103	6.70605	3.37564	6.27611	1.16809	1.64643	0	12.2838	1.36311	14.4672	3.92804	12.7569	0.0842994	3.45591	3.31568	0.944612	0.174227	5.89722	3.71848	11.42	9.90486	3.86353	3.60341	8.44385	7.81357
880			9.56342	8.47632	8.31129	6.19925	33.391	7.64702	11.3859	5.9679	11.6838	8.43304	3.36923	4.86215	3.55318	10.1921	3.89466	2.89046	2.61753	1.41555	6.07052	11.3093	10.4308	0.59639	6.36963	13.3635	4.11298	6.37909	6.64543	8.98114	1.08299	8.19831	1.76156	5.52273	10.3567	10.5671	2.15688	4.42722	8.40007	0.181897	23.7589	8.68153	0	6.07867	10.4615	4.27614	7.34982	3.96238	2.26354
890			10.0108	12.1973	17.5914	5.10801	11.4438	9.20194	8.66934	11.677	10.7326	5.33752	2.91693	4.85951	7.97395	6.42025	6.77464	2.02822	0.417968	0.732297	10.9025	6.29204	9.36072	3.3336	7.3447	7.72708	8.70516	7.05547	5.33082	1.20936	1.23762	21.1942	1.23366	6.88896	1.73718	6.38217	2.7986	12.6175	0.304845	2.54092	9.44675	2.62043	0.17012	11.8752	12.8597	0.411535	8.58086	9.58054	10.9863
900			1.73294	8.14504	6.99579	10.6702	10.2426	0	6.26043	17.2672	4.33329	3.73188	1.36858	5.06332	6.47833	10.0067	10.2797	1.50289	7.28576	0	8.9033	7.84953	12.2519	35.5314	9.57997	6.89215	4.73723	8.1759	8.5311	0.50066	2.24887	5.44047	1.93412	9.57141	9.01912	8.16108	4.53898	4.38593	0.392163	6.64777	26.9392	6.34736	12.3935	10.5439	6.95173	7.04183	4.28983	11.9511	4.76111
910			3.09401	10.9291	7.29882	7.52784	1.96927	1.41914	8.37953	1.90869	8.66257	10.6564	1.52335	12.5086	16.928	8.60783	0.755827	19.9332	2.02226	1.71937	4.80011	12.3918	9.83358	47.6465	2.76077	8.45205	17.6602	8.34349	6.33493	0.77611	0	2.39571	4.20266	2.05405	10.0596	10.1105	4.68601	4.2565	1.81376	3.36675	23.9598	11.7206	4.7338	5.44688	2.45811	8.06058	4.39452	12.5974	7.60666
920			0.375959	7.8	0	2.51797	0	11.1966	10.533	7.33472	3.78755	8.2461	1.17168	15.0947	2.40735	4.7949	0.974205	2.76574	8.17831	0	11.4875	9.74809	15.9708	35.7938	0.0667548	9.50278	10.6441	1.17872	1.92607	11.5886	6.40563	2.28579	3.61415	2.81245	6.07067	5.31744	4.84279	4.52641	16.8043	0.121819	2.63009	4.87143	4.96181	0.98877	16.8138	0.774676	11.2181	0.0884129	5.32699
930			4.76151	2.65896	0.289093	5.75227	6.84708	13.4611	7.13802	6.21713	18.2463	16.322	5.58361	10.2038	2.20539	7.4016	9.01571	5.53536	4.97096	8.67969	8.06513	7.81659	15.5187	38.7865	0.0709477	7.77728	10.6745	6.60025	1.86447	49.1319	2.00316	2.14575	4.41525	0.683971	13.6082	1.97773	6.03222	8.39757	2.8424	6.5198	12.5028	7.87153	2.98085	5.57632	6.92352	7.38643	6.57608	0.818326	5.54227
940			8.38951	5.19961	0.767996	2.27188	24.9189	14.9558	2.80544	5.816	31.0508	11.4076	0.246664	3.20226	6.90914	2.59199	6.2696	3.64125	8.02982	5.03037	9.42879	4.82261	5.54445	0	0.25367	3.55345	1.78748	11.318	1.07149	46.7227	3.06552	1.61476	2.0159	0.924071	4.92177	2.32522	0	5.66577	11.4874	16.5052	5.31986	5.69653	6.8428	6.62066	0.484775	11.9995	12.5891	2.76213	12.2814
950			9.42647	8.23382	1.09967	12.3163	4.12447	8.45688	8.68169	15.9428	9.74024	12.2644	1.51385	2.32274	2.14835	1.01493	6.05628	0.884418	6.33965	6.45042	6.75677	9.25358	10.7426	0	0.15665	14.3885	0.432709	6.94785	2.06168	2.2775	5.40456	0	1.26791	2.81036	9.80238	8.25305	0	7.93986	10.9269	0.203875	3.69483	11.5253	5.91341	11.6911	0.076506	3.08126	7.11433	0.748062	7.82017
960			6.75532	4.88099	3.65368	8.86097	0.506954	8.42454	10.2167	8.14235	13.0433	8.39959	1.49764	3.0255	4.27084	4.74969	7.28737	1.94852	5.05488	23.229	1.57701	3.91692	11.3742	0	0	11.6921	11.3253	7.23303	3.80335	2.76471	4.77	0	0.250684	9.68077	8.40839	4.95117	7.23322	3.93916	8.10624	0	2.89172	6.49353	4.55931	7.14422	0	4.34077	9.78153	13.224	5.30306
970			15.3107	12.6839	13.0971	7.0861	4.60001	9.05605	9.18996	18.5073	10.8779	6.75517	0.695163	4.56612	5.0296	4.49597	5.64185	6.88481	4.7729	17.1387	8.93506	13.5684	13.3451	0	6.64475	12.9421	11.0189	2.14835	6.26408	4.24472	1.49522	0	0.563342	20.0988	7.65943	11.5318	2.02461	3.48601	14.5473	23.193	3.72336	4.30129	10.2242	4.01102	6.34673	9.95578	7.99898	15.8472	7.63146
980			5.14161	13.2994	5.40581	16.468	0.853702	10.0836	2.43979	2.77183	11.5489	13.7793	7.44531	4.54663	4.1174	10.3156	0	9.43896	0	22.7519	5.49911	14.6303	21.2113	0	13.9909	1.1639	4.32031	15.8351	5.84423	8.80845	1.45454	0	1.43139	8.57085	0.0201912	6.49018	0.199627	9.33736	8.52565	25.2262	4.07163	4.28242	9.1665	0	20.6238	14.4958	3.01267	10.8685	13.2385
990			0.667496	4.8729	0.0678632	12.8561	14.3809	5.33274	2.86072	7.26116	12.74	8.26686	0.230738	2.72791	7.73684	12.9243	0.651871	20.5595	0	7.76812	21.9743	11.4504	11.2645	0	0.0682869	5.18628	6.31086	8.76202	4.48863	1.15264	2.31471	0	2.52133	7.9273	0	8.40543	2.89916	8.9062	24.0859	7.93339	3.09629	6.35298	4.74839	8.79798	16.3205	17.8807	10.747	1.36589	9.64504
1000			4.52921	8.34137	0	7.52407	25.8867	5.41588	3.46536	3.87693	9.95572	11.0077	5.36212	0	6.52748	1.89898	0.0428776	0	0.022762	1.2524	13.158	12.3432	10.267	0	6.0102	4.88096	4.94583	6.00343	1.88683	0.493698	4.82848	1.73936	4.92758	4.6686	0.0200039	3.80349	0.52378	6.35578	8.71873	0	2.97292	4.76186	10.9994	5.44469	3.57033	6.55182	7.72089	11.4955	10.5662
1010			11.8195	11.149	1.60987	12.4984	14.153	8.80818	7.41362	0.77981	8.33639	6.01027	4.76007	0.022762	10.5159	2.35564	0.171499	2.08939	0.148559	0.512771	0	15.5021	15.5303	0	5.73656	1.37177	3.01746	9.20912	5.30238	8.69199	5.6555	1.04103	3.36052	11.9137	0	12.3378	4.57566	3.29226	8.50662	0.0395102	3.06288	4.27904	8.55375	7.44735	3.4036	7.99976	7.97363	3.00417	11.8254
1020			6.00375	7.26579	0	8.29409	3.50732	3.93418	4.4867	0.7169	3.88532	4.54096	0	0.66539	17.2348	6.61562	2.71051	0.272779	0.51602	2.1497	0	5.62157	12.3456	0	1.48295	7.68064	9.99102	9.83171	4.49668	6.89521	1.70876	2.78945	1.22814	7.70291	0.153121	9.04105	3.27853	12.5187	6.75476	0.0531121	2.52406	4.15724	9.09517	4.49912	6.36664	3.52403	7.42601	3.24796	1.89928
1030			2.53298	3.06525	4.87727	8.94374	0	3.15079	4.14968	1.88446	11.887	3.16358	2.01683	0	2.12156	3.60321	3.70195	0.221738	0	10.5611	0	5.29349	7.48334	0.0455246	1.2418	1.68433	7.00028	12.1758	1.55114	5.10008	0.0817192	0.948249	5.70123	0.557973	0.0207318	13.0674	9.27889	9.38884	16.5678	3.08232	3.39631	0.484602	12.701	1.88693	16.7527	8.47228	7.42614	25.569	7.38465
1040			0	5.76605	10.0353	4.5992	0	3.94964	2.81697	22.4052	14.6028	12.2711	4.31059	4.65883	3.81277	1.94157	5.96532	0.315806	0	1.8349	7.2076	4.57619	10.6414	0	5.20219	4.06812	7.10693	10.7686	5.37476	0	9.81124	7.92069	3.79404	3.61685	0.16976	0.272931	7.64866	8.14088	0	15.2229	0	6.85843	9.9639	13.092	10.6306	9.80537	9.73685	0.574754	6.58559
1050			2.15944	2.74789	0.917299	2.8097	0.070277	7.88422	4.34472	31.6104	9.05193	6.33479	7.40306	1.36153	5.40962	0.463998	8.91685	0	0.918274	13.2302	5.90856	7.00258	11.6383	28.998	7.3087	7.14232	10.9126	3.80841	2.26537	0.148508	8.44415	4.9916	1.47175	7.19456	2.19922	4.79222	15.6222	11.807	0	7.40302	13.4124	3.11287	6.35085	1.48603	6.80957	2.40039	5.50969	0	10.323
1060			0.022762	15.4231	0.184657	3.21841	4.18787	1.82504	6.10125	3.83593	8.29589	5.42009	1.11027	1.05815	8.30355	1.8486	4.77225	2.68952	18.0053	26.4739	0	4.20583	18.6185	31.6477	8.24344	1.8206	9.903	7.68403	4.19179	0	2.29665	8.25914	0	7.98896	5.53443	4.78332	32.4001	10.8753	0.23699	4.5732	60.4055	11.9678	2.45927	6.47446	5.5247	5.5897	2.09449	5.0225	12.3568
1070			0	7.97277	5.07769	4.78292	3.8204	0	15.6259	2.97615	13.8517	4.33206	2.67618	1.26409	5.22232	10.9184	2.55985	2.25806	35.2977	26.5649	7.26745	8.63633	5.3694	0	3.50037	2.2339	4.76797	6.34384	0.715919	6.95069	0.230252	2.19234	0.179381	5.32784	0.301066	8.91305	7.78557	7.75193	0	5.30113	71.9799	3.76478	0	14.9424	9.47059	7.78172	6.1045	6.89926	6.97427
1080			0	1.50164	14.5873	0.560401	0	0	7.16984	0.0449442	12.5931	15.5218	3.21486	0	1.70261	6.52256	2.40648	1.58455	33.9711	28.1516	5.07949	10.3523	12.6123	0	6.78095	4.48778	14.7776	9.25216	3.1537	0.256671	2.87252	1.7065	0	6.7528	0.715252	6.82816	0.745084	8.16403	5.32049	10.0858	0	0	0.0704333	14.4695	11.5552	12.4868	11.962	1.71137	0.584705
1090			0.0467553	3.02114	4.57624	2.58213	0	5.95121	7.95558	0.362128	9.78719	6.63614	9.52259	0.208505	7.91585	1.04493	1.49904	1.42688	0	0.212838	3.69494	8.95023	15.8831	0	0	18.4734	5.17652	3.12023	0.619587	4.03398	2.43112	2.10474	0	9.25678	0.517077	0.191157	3.27988	7.66196	9.99701	1.61379	0	10.9508	4.31285	13.8331	4.14049	5.83525	1.03894	9.51387	3.88766
1100			7.73725	6.25596	0.022762	13.109	0	8.92943	3.41195	8.65584	11.846	2.75825	3.41897	0	15.007	0	0.734008	0.603318	1.4873	1.67955	0	8.62717	12.7655	0	0.196713	6.59351	6.3941	12.7384	1.73073	5.04555	8.21658	10.1287	0	3.09784	0.872216	9.91789	0.136574	10.7961	3.24806	0.334721	0	8.04972	9.01365	10.0908	12.3521	4.62759	9.49067	6.87037	10.0185
1110			14.7909	3.54016	0	10.5947	0	0	4.81638	8.84454	10.7961	5.01334	0.783693	9.22314	0.994945	0	11.6203	2.36478	0	1.58975	0	6.91786	10.4961	0	20.0277	7.43695	5.06621	13.6488	3.17081	2.25143	7.76189	13.817	4.81821	12.2974	0.175249	3.50599	0	16.2595	5.47849	19.224	0.171221	3.18104	8.9828	5.9787	5.06573	9.33832	6.58202	10.9919	6.31299
1120			8.25964	10.2408	0.0210867	2.1129	0	0	6.55604	1.21372	9.73484	14.4682	0.22748	0	3.07925	1.10446	2.40275	20.3084	0.755176	5.13568	0	9.39698	12.802	0	1.12981	9.78861	7.61932	0	6.26909	3.23318	6.23628	16.5866	0.71187	1.10374	1.43307	5.80855	0.351742	4.24973	5.03466	13.5234	0.90639	4.80871	5.99749	11.4564	3.60105	8.98435	2.91992	0	0.539893
1130			1.37727	2.10345	1.09159	12.0705	0.038688	0	12.4719	1.5975	8.15986	11.5933	4.99961	0	4.43304	0.589228	4.16349	32.9143	0	10.9908	12.5797	8.01771	11.5274	0	0.397446	3.97916	5.24474	0.340552	0	2.1025	1.45711	15.1398	0.484396	11.1904	3.07829	5.25636	9.16647	12.8125	4.94606	12.0072	0.0663316	6.08577	7.20966	11.5226	17.9409	2.68767	3.32576	0	10.3602
1140			2.72721	1.07019	0.363162	2.99176	0.735946	6.53023	6.28967	3.45518	8.18541	14.2527	1.67397	0	0.704583	0	1.11799	9.35434	0	17.5937	11.5233	4.18269	15.0307	0	0.144161	4.23455	10.7975	15.6771	0.308037	8.89181	1.54202	26.6304	0.312377	13.5729	6.67898	6.33521	10.5425	9.61482	17.3843	5.98536	21.5479	3.02657	5.96086	16.4046	0	2.44857	5.37685	0	11.7719
1150			2.07033	5.03343	0.045524	11.8551	0	7.0697	7.77728	0.320289	9.57113	2.87625	19.4451	0	0.564454	0	1.077	0	11.9333	7.15571	8.51225	9.98557	2.66421	0	0	2.29154	3.67295	13.2175	0.408552	12.1083	2.45718	14.7334	0.592143	13.7539	1.57004	0.856781	10.0928	12.6156	20.4592	3.13211	49.7055	7.01607	4.90207	7.48456	7.18764	7.01599	11.8997	2.18988	11.3756
1160			2.99531	5.33136	9.54908	7.75938	4.73953	4.22454	11.8683	0.20331	7.2511	8.07308	5.00108	0	0.450299	0	7.50736	0	0	12.0554	8.41502	9.97275	11.4265	4.71668	0.254309	1.70822	11.2601	3.82621	4.19953	7.80344	1.59863	0.793433	0.208588	7.52907	0.921894	1.20594	10.1362	3.35128	9.12893	0.0926529	36.4431	5.66929	3.31882	2.17025	6.35675	12.1816	4.19379	62.4339	5.56212
1170			3.03464	10.2736	12.3156	16.0987	8.9244	8.12336	6.74356	0.558286	4.13008	3.21147	5.09895	0	1.3347	0	6.51918	2.31306	0	1.81552	6.58764	5.69321	13.8559	34.6968	0	11.081	7.86918	14.4207	8.63331	10.0525	1.47632	0	6.02134	4.26222	0.897468	0	4.25942	13.7082	12.0155	0.17481	6.26064	6.85834	6.90727	8.61951	9.62334	7.82862	4.36184	4.1161	6.07285
1180			6.87749	7.5693	5.86327	1.61294	8.11058	4.80519	10.6093	0.0606987	11.6852	6.94814	2.07605	11.5681	0.292301	0	12.033	0	3.59762	5.93118	6.9598	3.2028	7.59653	0	0.620007	2.73371	2.34371	11.6468	14.549	7.14489	10.4562	0	28.2115	0.270333	9.73527	4.83867	4.75453	6.9732	13.4089	6.72883	8.06674	10.208	7.10869	5.06453	11.6464	11.9053	6.34571	7.27235	12.138
1190			8.4368	11.4839	1.64255	1.60398	14.3994	7.94401	7.73038	1.29309	13.5993	4.58467	0.171956	2.75066	9.39592	0	8.25144	0	11.4884	0.364275	11.2703	5.42101	3.72152	1.13515	8.89022	10.6029	8.56489	8.29748	15.2188	5.84353	0	2.50933	25.649	0.316005	37.982	9.63189	3.41832	4.44985	15.0374	2.31252	2.55744	4.16736	7.85965	14.6666	9.76482	0.404099	6.19322	6.97015	7.26995
1200			5.36225	15.4704	12.6657	9.07401	4.34863	4.31954	7.2841	8.59857	7.23302	6.03018	0.307797	0.0239933	20.5099	1.30297	2.12883	0.210225	1.67889	0.425539	1.89086	8.52501	6.13711	0	3.79882	9.04778	8.10293	8.52269	13.2028	3.34573	0	12.895	1.71296	11.3736	12.9624	0.967962	4.08449	3.40278	0	0.490955	1.17808	4.27312	11.6129	15.7387	2.66554	0	3.78931	3.61582	13.1737
1210			3.0349	15.169	6.35334	19.6166	11.8027	6.65593	9.85904	11.1317	10.0182	9.01184	0	0.308034	1.83031	0.452666	5.46965	0.612361	9.49697	0.232769	5.88163	8.25141	11.1139	0.653209	6.22914	6.4117	0.0239749	5.51777	11.0768	4.33307	0	16.6048	5.35285	13.4456	9.31184	1.24318	1.18969	12.1403	0	1.23389	0	2.92782	8.28903	12.7164	0.0533433	2.73301	5.0298	2.11847	10.5696
1220			10.5392	6.76653	11.0447	7.83098	1.47833	8.19289	4.80138	3.50638	6.25823	11.5766	1.16626	12.3936	0.750987	0.759212	0	0	2.75132	0.110385	1.32269	5.38766	8.93597	41.694	1.23361	8.73722	0.075053	2.80851	8.84013	9.88565	0	3.09717	0.791491	7.10923	4.45515	2.84744	2.5996	3.6432	0	0.599244	0	4.07773	8.83628	11.6794	10.8573	12.3623	13.3709	0.0838707	13.7702
1230			14.5394	8.31638	15.4975	7.23698	7.06686	8.75123	1.06063	6.39664	6.25036	7.45982	2.20515	2.39979	0.550025	1.89983	3.33794	0	6.87096	0.0224194	6.49325	5.89783	8.50901	40.1572	0.042201	7.55553	4.29854	5.28929	8.96327	5.2799	0	2.504	0.134958	0	4.11836	5.95751	8.70895	8.38959	2.95804	0.551947	0	3.92312	8.55105	13.3317	7.46934	11.4258	1.01484	5.69603	8.74308
1240			0.734851	12.8718	5.79507	4.28395	9.52909	8.78042	2.05924	18.2062	5.99018	25.3978	2.52904	0	1.36331	5.35607	5.83781	1.23471	2.41286	4.18121	6.12646	11.2753	18.3022	49.0533	28.2769	2.32373	3.89788	3.57653	8.36383	7.81927	0	1.53163	1.40521	1.08231	3.99304	7.74482	2.2769	4.00243	6.1623	0.165326	0	0	5.73639	14.9683	0.662375	0.0684307	4.94928	1.99758	9.24384
1250			0.631306	4.56897	3.13573	3.59291	0	4.50728	11.0754	6.455	7.93253	16.3898	1.45574	1.4018	0.765531	3.23603	6.59349	2.42142	5.29042	16.9231	5.09807	5.03216	5.53859	0	22.6931	1.30412	10.2287	8.81206	9.04126	1.49856	4.30428	1.12111	8.60668	1.98537	1.69322	1.22024	2.80894	2.73167	6.55982	0	0	1.02405	0.0444154	9.69064	9.79396	4.62814	1.59372	30.3498	11.8789
1260			0.903061	7.7361	1.94294	5.41428	6.38654	7.03075	12.5759	1.35522	15.0336	4.17983	12.3597	2.40658	8.46948	8.68924	3.69658	0.55306	19.2341	0.662068	17.0378	6.5263	5.82112	0	2.24742	6.07067	14.5275	1.97434	10.3444	6.29087	0.803097	1.40308	4.03146	0	3.26693	6.62723	4.90672	7.9035	12.4326	4.04484	0	8.66541	0.527139	12.4889	2.71587	3.37054	8.40971	26.9289	11.0739
1270			0	7.97761	0	6.39664	5.22659	10.3327	0.836212	3.87136	5.02206	1.74374	7.29773	1.79329	5.22383	0	6.44802	0.240162	0	0.485652	2.95119	3.10431	5.29309	0	5.15556	9.61281	14.3668	7.36053	8.20631	5.56241	0	3.09326	0.677152	4.03562	2.61794	6.32557	9.43452	8.11772	10.2804	2.33185	0	4.97831	15.472	18.3397	12.9071	2.75789	4.40324	8.23059	8.43671
1280			3.27608	5.28396	0	8.37637	2.96356	4.85628	10.4844	7.08929	2.40256	1.01818	5.96375	1.24403	10.9828	0	1.30471	0.178337	0.112536	2.64383	6.55485	6.97789	6.99762	0	4.52416	7.12646	8.29745	4.58961	11.8695	5.58621	0	1.97674	0.350649	10.2904	11.5074	8.59032	11.5172	7.55868	8.72557	0	0	3.66032	6.18223	12.7216	12.7917	14.8881	7.34936	2.90256	10.6906
1290			0.0379367	9.63926	1.03248	1.71761	3.22818	3.71093	6.23853	6.67339	5.68453	7.18872	8.40297	1.85534	4.53942	0.0411877	3.78708	0.196	0.587144	0	10.1843	7.15259	5.38984	0	1.03124	11.3305	12.0842	7.64631	0.922144	4.03152	2.02165	0.384468	1.80693	2.25325	0.258607	4.78871	0.140809	6.3722	18.3218	0	0	7.58731	12.5295	8.65318	7.8109	0.0457228	7.34349	4.29826	4.41233
1300			0.368034	13.4968	16.8167	19.3473	1.17587	6.4775	10.4325	8.63851	5.33861	6.87995	5.07158	1.61675	26.9018	0.739526	2.56	0.240765	0.429045	0.826498	13.1963	7.83505	13.1116	0.427894	0.887927	8.20368	6.91907	11.5273	0.385235	4.739	7.09782	0.62352	4.71743	1.20242	0.387646	8.89981	0	4.95604	9.82142	2.91596	0.212153	1.41236	4.50832	9.79609	0	3.00834	7.03831	2.29034	4.19227
1310			0.0239933	2.24261	0	11.9757	9.04845	1.62875	10.414	9.33859	3.11312	4.48923	17.8039	1.83475	4.70542	7.40377	0.838302	8.63306	0	0.738292	0	7.96775	16.0156	2.05962	0.972386	8.78863	6.31174	6.38666	3.82974	7.25633	0	5.45945	0.975015	13.6046	10.3343	4.33535	0.0303498	6.49209	7.98959	1.14842	6.85396	11.6392	0.946869	12.2396	8.38849	9.62548	7.48782	7.41437	3.40553
1320			0	1.00173	0.986761	0	1.03655	6.19688	13.8864	0	7.31568	8.21216	0.0815188	2.06968	12.0877	1.4468	6.62907	4.77814	1.43647	4.4959	1.63901	6.83702	4.05814	0	0	2.92985	7.23341	13.8939	0.14733	4.01389	0	2.65894	0	4.84603	20.7834	6.50788	2.26852	5.08748	7.40765	0.503995	53.3324	9.47767	8.36123	8.54642	13.3661	9.01135	0.590324	2.10102	4.2442
1330			10.545	4.5326	6.3282	0	4.23808	9.00352	4.35212	12.2164	9.77928	5.55035	7.19606	1.38268	9.52219	1.58014	3.50512	0.566429	0.323439	10.5963	4.91775	7.90774	17.7334	0	0	6.46558	6.6763	9.33053	7.22016	6.44758	0	11.1039	0	5.28718	0.116628	5.14602	9.47019	5.34146	0	5.80243	0.243569	7.38393	6.82352	6.71402	6.44288	14.1817	11.403	4.85913	15.1256
1340			11.3372	6.79582	1.64451	5.54686	2.12769	10.1284	7.54631	24.8595	19.6167	3.28783	8.77514	2.62303	1.18347	0.022762	9.69041	1.03814	4.41609	11.0791	8.75566	9.62433	6.99541	5.19856	0.428072	4.84295	10.4128	8.78152	13.0374	7.82405	5.92453	8.69416	0	0	0.049261	6.22438	3.72146	6.43566	2.67236	4.94939	0.0674892	6.20241	7.99336	7.4047	3.21245	13.1051	8.64692	10.0599	9.35029
1350			8.24737	15.3714	5.42703	12.9665	17.3315	0.310351	6.12262	6.46417	1.8373	0.707292	8.26751	2.2352	3.56106	0.240156	7.95485	2.59257	1.36271	5.6802	4.13963	8.25962	10.5193	0.197728	0.0261719	6.4259	13.3399	11.9503	10.0256	9.54017	5.35008	1.10432	0.0379372	0	0	7.58099	3.3636	7.28158	20.1702	0	0.063376	0.878304	7.5077	1.40927	11.6357	10.0267	11.4004	9.00984	9.98607
1360			0	0	2.94491	2.64586	24.8157	2.01199	10.3181	8.78075	7.91545	1.82221	3.99985	2.34009	9.50224	0.163627	2.39401	0.310685	5.69088	8.76365	4.7508	9.13261	16.0678	11.6126	0	3.60681	3.63858	8.00686	9.28814	1.60036	0	0	0	0.0242598	3.73882	5.15234	2.36115	2.31134	4.16822	0.0214605	0.0666915	8.34046	5.8799	4.70011	3.52743	4.36947	11.2831	5.36231	9.84777
1370			0.558057	0	2.94965	8.54391	28.1661	3.80287	7.46107	22.0632	5.28003	8.60193	12.9907	0	1.16026	2.9326	8.62964	0.915268	6.8377	0.193274	3.10335	5.6837	16.1313	38.1778	0.342853	6.11374	9.00776	4.70656	10.1347	3.1198	0	0	0.0682869	1.75715	4.82119	4.9141	1.98178	9.05763	8.11752	5.39355	15.9063	1.88055	3.29854	14.9388	12.2533	6.56998	14.3103	5.84719	13.0975
1380			0.455066	0	3.12622	1.37053	30.9597	4.43487	2.79036	0	10.5011	31.7463	0.989897	0	0.144284	0.357727	4.55778	3.17867	13.3497	0.591118	5.85955	5.28576	11.4331	19.7023	0	12.6843	15.0055	5.69633	10.4578	1.54565	0.0455246	0	8.91137	1.09316	0.0303498	8.43917	26.7332	5.04946	7.63389	3.72212	0	1.8328	5.30689	12.4596	2.90134	8.81749	8.1466	9.69574	13.2358
1390			0	0.0786173	14.5552	8.8529	18.4518	4.92543	2.8119	0.712285	8.79868	1.08735	0.649576	0	0.0922665	0.0206445	5.14264	0.508979	8.24037	8.14087	3.08543	5.95982	14.6064	0	4.36369	5.3037	6.83494	8.19366	6.93161	11.1463	0.0303498	0	8.52385	3.46458	0	6.21101	20.0726	5.46157	0	0	0	0.264378	13.4833	19.2799	11.9136	5.4892	0.150623	0.738873	7.69998
1400			0.442205	0	8.41304	5.01006	11.1027	9.43829	3.11526	0	7.0115	0	4.4641	0	2.72362	0.241959	4.923	9.42631	5.75683	6.13923	9.99202	7.81817	19.1646	0	1.3968	5.34621	7.5954	12.0324	5.56779	4.34588	0	0	6.0729	3.19855	0.93434	9.05768	17.5935	12.0058	0.313382	0	0.0227623	11.2747	3.54442	13.3347	7.22254	4.97764	4.64394	4.76263	1.53464
1410			1.23221	0	10.1054	5.22765	5.32996	9.16538	5.50341	0.152991	2.19432	0	0.446467	0.1843	3.82545	0	3.33396	3.68893	1.03097	11.1672	4.18495	4.25358	11.2281	0	0.0213361	1.53204	9.89616	7.9608	12.4461	0.889679	0	0.337926	2.24407	13.3907	0.313796	9.34204	2.98356	11.982	15.5459	0.407757	0	2.90328	4.02671	9.58255	14.1811	5.46693	7.64402	6.63878	7.44584
1420			0.195228	2.33677	0	1.15726	6.45701	10.371	13.4496	0.850985	7.44502	0.367374	0.234519	4.99035	1.0765	0.948733	1.52366	0.744838	2.66615	21.0432	1.90361	12.1517	15.9018	0.214223	4.32532	1.25124	5.90553	7.28197	10.1002	2.64819	18.6156	5.75744	0	9.00487	3.18615	5.84133	0.740655	2.42697	15.4431	3.34753	0.0682869	4.52675	7.73476	12.0154	9.9627	0.707952	13.945	3.51409	6.63624
1430			3.49995	11.0498	0	21.2436	22.8607	6.6021	10.3356	18.2616	5.74593	1.63965	0.254281	3.9063	3.67202	0	1.99155	0	8.65932	8.26185	8.30323	3.42723	11.0542	0	1.3986	2.24804	10.2327	6.57003	3.71554	7.81561	7.23902	2.72621	0	6.31345	0.0682869	7.5695	6.27029	11.8758	20.0403	5.02483	15.796	3.03448	4.00608	17.6525	5.01932	1.12465	9.28535	2.24641	9.52123
1440			0.146091	57.6298	0.901439	0.448624	4.2439	10.7299	9.67829	24.9871	5.36092	0	0.405119	4.06818	2.61569	0	0.828295	0.238317	3.28543	3.61527	3.83975	11.6991	12.4772	0.232811	3.97672	2.58671	8.69979	8.12333	2.76714	0.0988509	0.897075	0.388384	0	3.02506	0.0227623	16.1477	1.71528	7.09769	12.9383	0.311118	6.3831	7.49683	6.54116	12.3864	2.5825	2.86948	13.559	1.72662	5.78432
1450			0.0214602	6.89369	0	0.898274	4.84436	1.83531	6.92407	1.76429	10.8293	1.02985	2.10589	9.23621	2.60465	0.144312	1.26603	1.04812	0	0	9.5242	8.94427	8.13434	2.07827	3.69613	3.6015	7.04242	8.9988	5.9225	0	0.156064	6.91217	0	0.259723	1.70859	4.03013	4.61201	2.98724	19.4761	0	4.6618	13.1091	8.59111	13.7816	8.59795	2.2777	6.93298	1.67119	7.64125
1460			9.11214	56.9405	0.822098	5.86033	4.79505	7.49809	5.03877	2.54546	9.20554	5.38288	5.07239	0	1.44068	1.19553	5.55167	9.97667	6.51414	0	1.96519	4.36371	13.3554	35.4419	3.43758	1.00637	11.8024	10.4794	1.7388	0	0.0639019	3.64457	21.654	12.0787	0.861881	2.95034	2.53533	0.436684	10.4668	3.88581	0	4.84623	7.84026	18.7823	10.7904	13.9821	15.9936	5.76227	11.7164
1470			0	0.988158	5.8191	13.1488	1.00067	4.19209	5.11133	0.298838	7.76129	5.51594	18.5186	0	1.9248	1.42038	9.08037	17.2394	5.18451	9.76601	13.4176	9.25917	10.9043	5.06769	1.621	5.25252	15.0135	4.69571	6.00478	0	0.941021	4.03817	33.4834	11.8917	0.0656833	14.5497	3.23673	1.18973	22.0085	1.03925	0	0.117282	2.30727	14.9066	13.0355	5.04167	10.3956	2.38365	13.7996
1480			0	0.871354	22.1763	0	1.94832	2.86664	2.17598	1.13942	7.65791	7.0015	0	0	0.9537	4.02833	18.4048	11.8566	12.0032	1.12279	14.2413	14.4268	20.9468	0.189391	3.88599	6.76787	5.1613	0.472577	11.7764	0.0227623	1.27024	3.68464	12.2062	1.15375	4.09968	21.728	4.45493	8.52467	7.76734	4.33279	0.92923	14.3456	2.70762	8.18968	9.6431	0.251005	9.48484	2.18041	10.3739
1490			0.0547131	0	12.171	12.6296	0.855798	0.639861	9.63829	2.76269	7.78526	7.9951	10.7063	0.80402	7.36232	1.70969	3.01406	0.582765	6.62511	4.94858	4.32706	4.95581	6.06145	1.45085	5.37217	1.59039	4.09886	9.03864	3.69761	0	5.33012	4.09895	1.09485	1.71162	9.68232	5.96766	8.65181	10.0972	18.393	12.84	0.486932	3.66319	5.49741	9.51774	16.3465	3.1743	8.46911	1.41135	12.5965
1500			0	0	6.9969	9.65447	3.20062	1.42043	15.084	33.8182	6.84375	4.55725	5.5195	0.137157	41.8843	1.01478	0	0.541313	7.92108	14.014	2.69698	7.71147	6.42954	41.6546	3.47163	13.3616	7.23106	4.65006	8.70459	0	7.52416	1.16793	0.210909	0.769826	0.627203	6.32092	6.27052	9.40802	1.25063	9.21745	0	6.80579	4.53162	11.7117	2.47339	3.744	8.97885	12.9195	18.6312
1510			0	0	0.379449	4.35432	5.95738	11.3631	7.98629	24.5968	6.09932	3.93604	11.7828	1.76262	44.3522	3.20925	0	0	12.4441	0	9.72127	11.084	8.34418	33.4267	7.66886	4.0626	7.47546	15.8089	26.0112	0	3.65519	8.07834	0.361493	2.53352	0.0616336	3.0514	3.89719	5.02135	8.38774	10.2017	12.9802	13.0406	8.74179	8.28781	2.59045	3.06892	10.4323	17.8325	19.2199
1520			10.1478	11.2213	12.3805	5.40274	7.3833	4.43925	8.85718	5.45035	7.92363	4.45349	12.8435	10.2094	49.8158	7.79679	0	3.27557	7.679	0.158868	1.06008	5.14798	8.9667	0	1.36588	1.22793	14.9881	10.369	8.43169	0.627882	3.95302	1.96305	3.14463	8.08453	0.0930402	14.6372	7.79352	4.67493	19.0048	4.82111	59.6306	4.9731	12.0372	6.60073	1.55772	1.57223	4.71778	16.3353	10.72
1530			8.08944	86.489	12.8222	7.62158	8.62589	6.73912	15.0181	5.94649	8.78839	3.23016	27.1209	2.86815	3.56557	7.09607	22.4238	0.311092	16.057	10.3241	9.05007	8.80549	27.9373	0	0	0.146783	4.54856	9.28881	17.9995	0	2.93609	6.37063	0	9.37164	17.4545	16.3918	4.75377	9.09318	5.16688	3.19	19.1503	10.8394	9.21489	9.36153	12.0913	1.15167	9.80977	6.926	10.9868
1540			6.46041	19.9421	13.3636	2.02065	27.784	9.11031	20.0588	3.74135	10.0824	2.98586	6.0062	2.11331	0.535757	14.2521	38.0228	1.92652	1.79676	10.7433	4.63767	8.06891	28.7428	0	0.11266	7.26997	14.3483	1.20261	51.2422	0.643861	3.6335	1.21374	9.67031	12.1249	22.3422	1.47296	38.5457	13.7686	0.107024	17.7658	6.45787	9.50096	8.12048	8.59729	9.84219	5.9935	8.4155	1.7786	7.052
1550			2.08259	0.779961	14.117	1.64334	9.64034	9.48851	33.3316	0.157146	2.46732	14.4031	1.31216	0	1.4882	23.6484	48.1054	39.9244	8.91459	46.1518	5.7406	9.59223	27.8795	0	0	2.86475	8.19146	11.106	42.5628	3.68381	19.9892	3.22561	29.9235	2.15387	0.0884456	5.95536	27.6852	5.67523	2.71311	10.9978	14.039	13.5387	6.44607	12.8154	11.8565	0.07411	10.9518	26.6476	12.9809
1560			1.56941	4.23765	16.9683	16.0292	1.73894	7.72852	37.279	1.05216	8.68267	18.1262	8.17091	0	1.46871	12.9303	55.6454	31.5822	13.5089	65.0811	5.38098	6.37944	12.3817	15.8272	8.80023	4.92699	5.70129	3.15563	31.8324	46.7427	12.1422	7.11426	3.75344	0.0214605	4.35959	0.616349	40.2728	2.60352	5.48046	11.1191	70.3653	12.3749	4.6404	13.1697	15.7402	4.95846	4.58958	4.78921	7.49669
1570			0.427273	16.789	12.2453	12.3608	16.6507	8.73274	5.20373	23.4819	2.78213	0.378561	10.4791	0	2.56715	7.67809	35.1693	33.7799	0.946782	36.6926	7.1777	17.0016	4.76562	0.320406	6.96297	3.15925	7.79434	5.16132	44.0458	56.4991	3.59541	7.26342	0	0	0.747325	7.34885	27.9221	0.592998	7.42788	19.5487	11.4748	11.0448	6.72795	12.9023	11.6843	13.6668	12.6533	9.71447	0
1580			4.9195	3.58832	11.393	13.686	35.9221	8.22648	16.4221	54.646	10.5223	20.7377	7.68818	0	4.10606	2.32746	1.07865	39.3004	13.22	39.6626	7.4223	7.44453	3.77904	14.617	12.4082	3.00972	4.28098	8.33028	37.7636	36.2093	16.9117	2.09175	0	0	2.86032	16.7791	5.79555	5.93415	18.6677	23.8628	0.0606995	10.8572	18.175	26.6486	10.7174	8.88331	11.7361	12.9754	3.85393
1590			4.58235	21.0641	9.95476	11.129	16.3165	7.06223	42.8508	45.2358	13.0098	12.6236	18.6943	0	7.2134	22.7693	1.26733	41.55	47.1861	33.2063	9.26834	7.03674	14.0673	50.7873	13.0654	14.7259	17.4314	7.65461	31.8173	14.2844	41.165	10.4561	7.33741	4.35912	0	52.4218	4.95193	54.5592	5.12723	10.8395	9.71848	6.17007	6.78417	20.5883	9.1906	10.9411	9.01175	18.0166	0.720171
1600			16.6785	32.2851	20.8833	6.78514	14.5077	11.4671	13.3081	51.871	9.79531	1.93641	12.2462	0	3.63231	10.7349	8.95239	54.4096	25.6268	42.6093	10.2498	8.28666	16.5659	49.3195	3.60231	4.70829	4.89182	13.74	6.76206	11.837	10.7514	18.8092	2.69777	16.8922	4.48961	51.8502	26.5389	48.6643	0	5.26488	0.58332	8.79665	5.15348	10.9938	12.9827	8.98104	11.8675	8.09293	0.244658
1610			2.9582	21.8165	16.1714	11.0999	24.462	6.91236	11.2247	16.1376	6.5454	10.5659	14.6866	0	1.00002	2.81058	15.202	10.9061	6.04335	37.4405	8.82667	11.1027	34.8397	23.2739	4.11821	3.83503	6.88207	13.7206	25.9777	3.24899	3.42814	6.08615	18.6516	35.8394	31.7799	61.9015	24.3498	34.2092	0	16.7753	0.0227623	16.3701	6.89784	18.6337	9.14522	14.4548	15.8601	7.81083	14.7269
1620			5.44507	33.3938	7.39654	8.2591	17.993	12.2163	46.1127	2.78043	6.27082	11.2847	31.795	16.2293	4.93803	18.7954	53.4621	1.26274	25.2034	35.5906	17.4646	9.34144	39.1481	0	7.65183	33.0673	8.47352	9.4113	54.7391	10.6554	3.29992	5.63116	34.0381	11.5382	7.14244	47.0877	7.99111	39.0298	17.1703	25.6558	0	13.5156	6.33844	17.0052	11.8789	17.2328	11.1083	12.6178	2.53372
1630			5.95783	20.8554	14.6802	6.70662	21.5615	9.13435	27.179	34.8149	20.0078	15.6224		46.811	0.471035	25.1763	53.3303	3.03383	17.7045	58.3136	2.5661	20.0464	25.8443	0.288519	31.204	44.0538	6.75399	18.4789	61.876	12.1894	17.2742	0.801729	9.20802	1.98732	12.3458	56.751	1.43293	49.2082	6.84309	13.3497	0	13.0121	16.187	18.2433	13.5795	10.8331	8.35291	13.4378	10.1397
1640			12.7185	3.85794	10.8556	5.22121	26.0779	10.3428	51.7385	56.7762	24.7225	4.59755	38.1487	33.3085	50.1005	6.56233	65.1431	32.2767	49.1635	58.2895	9.51638	4.88139	18.6828	32.453	35.383	78.2349	19.3618	7.17846	50.2897	21.6238	32.0867	0.482583	1.2596	0.0910493	8.22284	54.8318	15.3962	17.1538	22.6588	53.5892	0.0928778	4.54253	21.0509	15.9421	10.7168	10.4497	9.59249	12.5615	2.16083
1650			0.0923039	3.27432	12.4349	12.5364	23.8465	9.85078	51.6603	50.537	8.22824	1.42564	11.1534	12.8996	50.4911	11.3655	36.5889	36.6396	48.5808	39.5767	12.1815	6.35416	0.0214605	38.4006	30.4982	33.4335	5.16085	13.4518	2.98294	9.66889	14.1013	0.0419534	3.27791	5.72277	13.9983	1.65731	31.387	34.2018	23.1187	55.2727	0.0227623	9.98767	14.9328	21.1169	10.415	3.05059	8.11395	15.1748	8.51837
1660			10.5224	73.1521	22.6103	5.85161	22.5362	10.7247	37.5472	11.1723	8.87159	0	26.6092	23.3712	1.12513	9.18156	33.1146	40.5994	27.0136	35.477	8.7401	8.56653	6.64131	42.5359	31.4646	44.4032	7.78178	11.0042	2.15953	33.677	0	0.202968	18.8963	9.95943	10.9144	13.1835	20.6167	26.6992	23.3721	31.8308	60.3946	14.7292	10.0718	81.5703	16.6589	20.1826	7.54865	7.61681	1.78251
1670			9.30921	24.8943	19.5638	11.7447	32.745	8.87627	44.1498	0	8.07209	12.0108	22.3313	33.77	3.05597	7.29821	44.016	27.9847	0	39.3039	46.4895	13.524	13.2	48.8854	36.575	67.6918	2.19709	13.7925	10.0249	7.54399	14.7012	0.178605	30.9931	24.2039	22.6211	23.9976	1.78417	3.82699	5.51259	1.90967	61.7363	25.7703	14.035	37.1807	21.2149	20.4715	15.4859	7.34481	7.04425
1680			12.1876	0.45137	35.8347	11.2228	12.5269	4.79408	18.3344	0	6.91573	23.485	7.89887	9.63209	4.24871	10.5191	16.2831	48.3567	0.0687185	48.4152	63.6298	28.1933	13.6581	47.363	12.8809	14.162	13.6894	11.3417	49.3885	5.56563	43.3483	3.51771	14.0095	33.0733	22.3776	48.5577	13.15	11.3865	4.92145	10.0916	62.174	24.2045	5.38664	17.764	14.6909	12.6617	10.5108	6.65525	3.51206
1690			10.8368	0	18.3014	17.705	16.0174	14.245	56.1032	7.20939	4.08456	25.4385	3.967	11.0286	3.25327	16.9572	7.63437	21.4517	13.9912	33.6521	40.4777	23.6525	15.8774	7.08587	1.52855	25.1868	11.388	26.8226	63.5725	0.265993	38.6788	15.6061	0.159336	12.9077	15.4714	57.7288	41.0185	11.9185	8.2377	9.73332	36.5548	28.254	14.8237	16.8714	20.9962	8.4386	11.2408	24.4642	13.7556
1700			17.3843	22.442	6.98314	9.85753	11.0075	8.74842	55.0344	54.7633	4.36091	1.79526	7.01143	6.6519	3.23997	13.4182	3.53764	33.5512	4.43223	43.1688	62.1763	30.152	27.6522	0	1.71321	53.5472	16.7021	24.505	31.8509	27.9146	7.69459	22.3869	0	2.63011	2.54266	33.3306	30.2018	38.6716	22.1189	3.81506	0	31.3629	28.4583	21.4883	14.5822	15.8258	12.5883	10.1909	24.1054
1710			12.1978	64.3751	3.46513	15.2619	0.0339316	9.65785	14.163	55.7806	8.00101	11.165	9.77519	5.84898	3.50416	11.7003	10.3047	43.4766	1.85247	44.2364	79.6572	18.4186	26.2593	9.94796	6.83585	60.5233	13.7636	12.7041	5.8936	68.4416	0.335288	17.3121	4.30387	3.39775	13.3039	36.607	24.0151	14.7607	31.9087	11.5877	0	34.4189	13.4179	18.0171	11.9667	13.7974	4.96654	31.7286	53.9647
1720			17.0154	0.106223	3.09473	8.06704	0	17.9335	28.4199	29.4671	7.54501	16.3969	9.71463	14.0429	25.3573	16.1485	25.0811	1.23735	15.4873	35.9334	76.9494	9.02076	28.1622	32.52	35.5896	66.712	20.1692	4.36186	14.5885	42.0138	10.3178	5.82287	16.0843	8.25903	17.3039	30.67	0.106224	0.829774	16.1175	9.28424	5.45424	27.7268	8.31923	17.7523	34.1019	13.2994	6.89584	12.2964	9.0553
1730			10.687	1.82445	8.44354	10.14	10.9457	11.8406	56.2825	48.1581	7.98154	9.0314	4.92324	8.39413	42.8133	6.64907	59.6674	19.4904	3.0011	51.1784	34.0916	23.6327	12.2062	29.4402	12.5585	90.2841	48.3142	13.4196	8.71948	45.4271	37.3386	1.4462	29.7527	17.4112	11.8385	55.5907	11.3361	19.9487	1.03331	22.9	46.3986	21.97	14.1669	14.2552	17.4387	13.7173	7.22565	16.7456	7.06137
1740			12.5667	3.86079	8.06598	8.39218	22.0963	14.1302	57.3926	5.94772	16.1062	15.0635	4.59965	0.0208507	19.4172	7.65326	66.182	42.5928	2.6503	48.5885	4.70706	19.4203	7.90091	48.2619	0.953446	62.6294	53.3015	12.207	36.4499	18.8191	27.1279	5.83414	3.07813	34.9305	8.9237	73.3969	24.8716	39.0757	0.12263	31.3125	38.6801	12.6853	10.3888	13.6003	22.183	13.4447	15.6446	11.1037	7.24444
1750			11.3625	2.58149	0.915358	6.84689	10.9906	21.1318	60.8101	0.984038	31.8539	4.78291	37.4695	5.17879	0.482994	6.94888	65.9583	35.2775	14.3048	45.7286	10.3824	35.8869	21.2799	29.724	0.245397	69.1019	17.4591	14.6793	59.1194	12.3535	10.2361	4.6578	4.07831	19.2099	8.94894	16.2379	9.24263	23.4089	4.42685	1.47564	26.9309	20.2932	15.1308	16.1258	11.5703	17.4955	19.8587	13.8881	22.237
1760			10.6598	6.06171	0.96681	8.82098	19.4097	35.2627	36.6654	1.91401	29.1065	0	4.41343	4.27476	1.77842	20.5358	74.9891	30.9082	7.82964	46.3659	23.8512	19.3276	37.0186	50.7143	5.831	72.2621	11.0852	12.3094	52.4999	6.32883	0	4.00056	0	1.56305	10.3155	3.36824	5.9237	37.9395	24.9835	0.0214605	0	13.3724	20.1989	22.9592	5.17839	16.9715	17.4768	10.687	0.618486
1770			14.4959	74.8058	11.3456	1.98367	13.1951	16.2465	38.2129	4.93036	27.435	0	8.95365	3.80518	2.01174	27.2075	72.2492	24.5639	4.03372	37.3773	16.168	22.7798	14.0152	44.8278	31.1559	75.2723	23.1031	11.5458	56.8028	45.4124	0.976496	1.05975	0	2.30087	19.5955	0.312138	6.64104	41.8354	10.9415	2.19976	0	15.5415	6.55674	19.6449	9.84597	19.8352	12.1062	13.8669	6.16957
1780			10.8477	25.4446	17.4311	6.10601	16.5149	3.91059	54.4548	2.74461	4.20984	20.2811	7.55557	3.35312	8.59614	14.6582	85.3137	46.9771	6.91337	42.8006	5.7881	9.49761	6.72778	30.3669	29.8456	60.8597	13.0699	17.0482	44.1643	38.6514	9.30188	4.36371	0	10.5095	5.619	9.1837	6.99639	16.6655	12.9869	0.0479872	3.10734	13.8613	8.12325	19.2538	12.2093	22.2423	16.3961	7.49994	10.4415
1790			12.9824	3.87338	8.78192	16.8752	2.87389	8.84091	5.53163	7.8317	1.40228	33.3496	4.11479	2.75063	7.78077	8.437	76.3273	35.9599	15.563	42.4023	16.4505	21.4635	6.71803	3.48704	28.2442	105.671	13.2367	9.8444	43.8207	3.36859	6.68368	1.40966	16.4304	18.0323	17.3042	58.2473	7.53506	7.65399	9.15483	8.57853	0.617933	28.5464	14.5223	22.8855	0.304349	19.0901	15.9567	12.4514	5.01331
1800			14.3882	5.57723	10.965	16.0544	22.3827	8.5596	19.5348	0.469735	2.43684	22.002	20.7278	7.59109	0.243359	5.23764	81.999	55.8056	7.71107	45.6981	7.98446	15.4222	14.2025	0.0880564	30.2534	77.8318	11.0954	14.0182	40.0556	8.47588	8.67397	3.40465	19.2596	36.1804	18.5733	60.3719	25.3357	4.24651	18.9862	70.8487	5.67331	51.1685	12.1527	19.6609	18.3859	4.60663	23.3458	11.8048	7.46901
1810			13.9929	77.5663	7.02562	0.068286	30.2581	11.9874	25.6651	21.3181	7.49645	40.2783	21.2718	1.36238	1.20706	1.69632	82.9352	48.3854	16.1638	38.3941	13.8508	11.9479	9.99608	27.547	46.8755	73.5003	5.37226	13.4087	53.8146	4.06999	29.0048	2.95833	5.06025	5.12309	13.6387	45.2961	18.6294	11.5063	29.573	57.5805	65.854	33.7418	12.9961	15.6061	3.76552	12.8004	11.9712	9.77783	3.85313
1820			7.71891	5.08497	31.1014	5.59834	12.9281	9.80803	9.32353	54.954	3.45274	13.0885	5.87362	9.78363	28.0179	0	5.91416	10.22	27.0201	34.2301	31.7861	8.19605	8.97197	37.5945	10.9918	72.3411	13.7795	15.5679	8.71253	8.74088	26.7502	18.0175	7.0232	4.13297	17.5195	49.1176	2.35766	30.378	8.07426	5.3219	40.1569	65.8755	9.87151	17.6624	20.4784	8.79265	20.0843	18.5719	14.9642
1830			10.8058	4.36603	50.0691	18.1225	8.44106	13.5319	24.2776	55.7678	15.1507	9.7366	21.5574	27.8162	8.86029	5.92875	0	0.0211726	7.64741	30.4728	8.73347	17.481	6.02378	31.9727	0.641208	61.5871	7.65803	23.842	0.0488174	34.7913	44.5641	11.162	13.7799	0	15.3887	17.2742	8.58888	47.3006	9.87666	11.8579	0.0881538	29.1342	16.1548	14.3337	8.57878	5.63355	10.8476	11.9993	34.0613
1840			15.8892	4.92833	53.1095	12.8312	4.59586	8.67237	15.7074	56.9141	4.65156	7.59711	14.5566	7.49585	0.21168	1.05369	9.59235	0	2.40804	35.1848	36.4443	5.6908	24.6434	40.3058	0.219761	68.6028	6.14853	16.9733	0	64.5723	21.4079	7.85776	15.5007	1.35398	11.2952	0.98317	21.6286	39.6969	16.393	24.1245	1.5558	5.25808	7.78584	16.3216	25.5194	11.67	16.7539	10.8454	36.1571
1850			6.70332	47.45	59.8947	6.65673	19.2707	9.78587	45.1585	52.7216	7.76278	8.97798	17.4163	3.18564	6.20197	14.9843	54.814	0	5.62235	53.3061	48.9735	7.79169	25.8132	0	0.412442	40.1904	6.54094	7.7391	30.8764	62.555	3.52682	0.350021	10.3459	3.63389	16.2222	31.8438	2.03869	20.8011	1.58394	12.1469	7.93438	19.9456	14.1979	17.0289	20.8396	15.1112	9.01706	22.4147	9.81405
1860			14.8845	17.8133	17.287	21.4728	0.022762	11.4821	59.2578	58.4804	4.981	9.19907	36.8455	6.92978	2.20182	4.53027	72.7477	0.140027	4.54169	49.4844	9.14049	10.1281	7.08897	0.854352	30.2667	41.9187	11.4881	15.6474	69.0179	30.8161	4.65484	0.930841	0.336964	2.12877	21.7205	51.1869	0.34147	7.53714	24.1313	1.95865	0	36.7953	13.587	11.1029	5.77104	13.0327	16.3618	12.8312	14.653
1870			15.5239	7.6575	0.0869034	1.51842	2.79892	14.6195	38.204	1.54562	4.67727	8.33655	2.50961	0	4.20311	10.0588	67.318	0	13.8647	61.3018	6.15013	10.6638	19.6264	52.5561	25.9682	49.2713	3.62142	9.49507	64.2375	27.7442	11.2951	4.01464	3.86599	26.5798	18.1141	45.3386	11.6829	11.7305	13.906	11.9269	2.0222	51.4504	19.8525	22.6784	23.1438	16.6699	12.1148	8.92656	13.2573
1880			9.91799	7.72426	14.2054	9.06897	19.3635	12.3621	5.78093	0	5.33886	4.27358	0.108626	2.39761	9.58168	0.022762	12.3274	0.163142	2.43231	43.1959	9.9064	3.24673	22.4019	33.8867	16.9589	21.1266	8.42493	12.8542	60.1245	67.5168	33.0019	3.78055	6.83953	42.0172	12.3494	11.5225	22.9697	36.3784	7.26875	8.50274	42.6642	10.6485	14.7851	19.9812	9.94564	18.0812	10.5759	14.1573	3.57721
1890			11.0865	0	12.2655	6.2984	5.89747	13.8537	11.3944	0	6.57352	12.8748	6.9401	29.3499	4.85565	0.11585	18.3499	1.08147	19.9577	27.4874	15.443	7.94362	5.01771	40.5682	4.29679	5.65195	11.1071	10.8742	53.5247	12.6618	25.4325	11.2901	2.39669	6.60752	17.37	29.3949	0.288399	37.237	3.97777	4.8012	47.464	11.6035	9.02838	24.268	14.7311	10.5464	10.5621	18.0397	4.25987
1900			39.8601	0.155441	8.22902	4.25281	0	11.4225	28.3221	0	12.5704	11.2596	10.0952	6.61422	0.383744	0	4.88278	43.1246	0.826493	50.3086	7.47115	6.24643	0	9.73909	13.7143	75.8	8.7886	10.2995	43.0687	22.3274	2.61042	18.8048	7.28485	3.16059	14.5405	56.6303	4.37844	18.7338	5.32838	10.6841	0.440668	21.3423	11.6761	15.2298	9.65325	3.13681	21.1313	12.7531	8.74098
1910			35.7555	11.9691	4.58973	14.1616	0	9.53955	55.1748	0.727163	13.3026	30.357	5.73189	12.8803	1.79149	4.77886	13.4612	50.48	2.94148	41.9928	7.46323	8.09658	7.64157	0	41.9166	57.0352	14.0766	18.4541	0.196359	9.88897	0.954642	2.19047	5.51278	2.5238	13.7773	63.8834	2.0021	3.93479	6.8782	5.84421	0.374244	46.9992	12.1318	16.437	17.7296	10.5368	12.9419	12.7805	5.25559
1920			6.06926	37.5374	6.64117	4.48638	0.0531114	1.87212	42.7927	2.76747	0.301584	30.4053	8.18098	23.4351	8.13121	56.4513	16.3445	53.4325	24.7604	16.2033	12.1358	7.85687	19.0267	3.0191	26.4104	65.3568	8.9377	13.8252	0.699619	5.92781	2.9612	2.03135	4.77386	1.57785	25.7725	12.1663	1.42653	7.18138	20.5309	54.3772	5.22882	54.0485	7.06818	20.0785	8.78156	16.1868	6.98088	13.2002	0.0228614
1930			2.22593	53.8713	0.2387	9.55528	0	3.85336	64.9285	14.546	9.40323	13.2911	12.6622	35.4994	6.89059	17.474	23.7207	55.908	25.3521	42.833	59.3802	12.7282	14.6453	39.0796	0.276738	58.5266	16.964	13.5067	0.989578	1.40074	15.0517	0.43142	1.62642	0.48981	22.5365	0.65402	3.80842	42.6501	16.5875	76.6344	34.9775	8.16313	15.2043	16.8576	14.5435	14.0476	6.95974	11.4793	9.10575
1940			2.20489	65.947	0.144159	21.3053	4.47912	6.47654	12.8636	46.5559	0.717855	3.03741	8.39505	27.1669	27.7006	14.8064	1.24175	53.1163	0.155644	38.0735	50.6646	14.3051	22.9348	37.3965	1.71156	43.6212	19.0336	13.337	0.565391	6.47759	33.9828	0.195932	9.96881	0.71922	16.4939	11.51	4.88114	55.4258	19.6819	2.54844	28.3377	12.8984	8.29646	17.5273	3.99911	14.6079	8.97851	10.5258	13.7601
1950			2.92217	31.3895	5.49172	16.4703	27.7345	0.137434	15.1299	22.6554	4.57709	6.28586	11.9482	9.82988	0.560744	30.3333	14.4949	55.7916	3.96196	22.5495	3.37112	11.8674	1.732	26.9526	9.93891	1.19155	1.15085	11.3598	0.0543433	6.88609	15.1722	0.105077	30.6786	27.9075	12.1851	36.8262	1.05414	33.1851	6.81302	3.45701	0.0531121	16.0477	8.37594	11.4126	18.7736	19.9903	24.6315	8.26291	9.93975
1960			13.6641	1.15641	7.65568	10.6103	27.4278	6.57211	15.826	0.888028	3.86116	6.61008	12.5808	4.62369	11.7565	48.6619	20.3598	53.7639	4.70928	29.6282	3.03705	19.0228	0.618399	28.2709	38.0335	2.60574	26.6267	27.1403	22.3933	55.9922	2.43416	0.257582	30.3205	39.4624	7.98582	16.3548	8.45776	13.8028	14.4199	33.9856	0	52.6362	12.5718	19.0764	11.5643	24.2067	24.1338	7.86292	9.27212
1970			21.4479	2.79659	13.7266	4.08872	21.7636	16.2338	46.9256	4.88094	8.35054	1.49696	6.40002	5.00181	2.59929	29.947	51.6848	22.92	6.52645	47.6747	3.98918	13.0451	16.2419	5.02545	11.5428	9.95817	13.8304	14.1812	20.9507	68.8987	0.35021	12.4921	4.06108	14.9551	19.3453	5.82547	20.8398	3.44481	0.360238	11.1057	0	32.0326	8.55413	13.2971	13.7382	9.80106	12.4663	16.3659	9.65616
1980			30.6866	1.58377	1.09709	12.8899	14.699	1.79889	19.0947	2.08136	4.33745	5.25334	6.76107	10.6993	32.3029	2.36708	54.3852	25.2627	0	24.266	6.49019	7.77707	13.0917	0	0.407865	24.7261	2.55179	11.231	15.2582	54.9221	12.1626	6.96231	1.53793	0	9.12619	8.81485	0.208697	6.68014	6.73577	3.63776	0	20.2729	10.7505	20.9568	8.6687	5.49247	6.90437	10.9577	5.05396
1990			18.2995	0	2.94878	9.63622	22.3058	6.50014	39.4906	2.3709	14.624	6.98899	13.3278	3.37196	5.0258	2.58382	62.8305	7.29915	0	32.7466	5.9279	9.56817	3.19831	1.3615	0.0643815	63.9703	6.95619	19.525	6.9231	11.7147	26.5649	0.320072	1.05499	0	21.0576	17.5097	0.821662	3.75151	21.5983	0.92629	1.22513	29.0667	14.0522	11.715	7.13326	13.0826	12.8483	7.70085	11.8543
2000			13.6033	0	3.38992	13.0475	7.53616	16.3745	29.1293	4.50105	11.7273	3.13034	7.08262	1.10859	0.502458	16.2438	57.8594	0.021462	2.97483	19.5722	1.82771	10.6552	3.48752	5.50429	17.7347	37.8998	11.3384	30.6472	7.02447	12.1656	4.91035	2.79778	11.8766	0	19.6351	14.3037	9.10127	13.357	14.4206	2.21518	0	19.7106	9.61149	26.5553	13.7208	17.2214	11.4537	7.40303	15.4034
2010			13.0602	0	12.5295	8.46606	0	4.23926	10.5179	16.1455	8.16538	10.7097	7.71643	4.12598	0.811168	5.07855	64.3864	3.80868	4.07702	10.648	8.80028	13.0568	9.98229	1.8165	10.3761	4.63959	3.98919	17.478	1.91855	2.28632	0.0227623	2.81515	9.65681	0.716124	14.7295	16.3317	13.6151	36.139	17.5796	7.19887	0.15556	1.26344	6.89743	18.4686	19.8503	14.0197	12.2352	11.8492	17.6892
2020			11.6447	0.550506	9.16868	4.74144	0.022762	3.00894	0.114189	25.4445	0.653787	2.97545	4.94395	2.13477	3.98727	19.0238	66.417	11.7896	5.70076	2.48649	22.4008	11.6513	3.94166	41.9823	18.5272	40.2228	3.47722	5.72806	0.602524	13.0302	10.4246	6.81789	14.014	2.04845	6.03108	29.856	8.29167	6.68642	15.2869	0.0758744	0.0455246	14.6129	29.3705	19.4267	5.39546	11.9544	16.6487	9.73701	19.3445
2030			7.48433	5.29781	9.81803	12.0529	3.95588	5.77025	13.4821	7.69897	5.22895	7.35051	7.04935	0.0207509	7.42287	34.8896	55.0041	4.00521	4.92709	0.939893	14.7144	17.9058	11.5427	23.0964	0.151749	76.6535	13.429	9.38076	16.6106	0.126439	5.82309	5.91231	7.39706	18.129		28.8163	0.48482	15.4824	22.4373	0.490733	0.0460761	39.3501	15.124	18.0195	6.32854	13.6972	11.9822	11.5619	12.92
2040			9.87977	0	23.6061	17.2539	0.697483	0.144181	21.2753	53.9243	3.66265	6.34385	7.63198	0	0.398211	0.0981051	43.3551	27.1229	6.55532	28.4612	9.67304	7.23531	9.33992	0.105769	0.402012	43.9974	10.202	10.7874	33.297	13.8511	22.336	1.72286	0.0910493	2.23087			0.250322	10.2082	0.151749	10.002	0	28.5826	14.2159	16.2067	5.9397	9.15077	9.91315	8.44197	17.8163
2050			6.84285	2.01674	13.9716	10.4264	25.0076	3.60236	19.7481	50.1021	8.85336	16.5555	4.67779	3.22902	15.6925	33.9615	1.02214	48.7855	6.27759	41.5937	3.40166	17.9207	6.82542	8.25822	1.79498	1.77774	2.32121	15.4202	47.1759	23.0037	44.3883	8.4048	1.40179	18.3899			12.8404	8.13123		15.2111	0.113703	9.21697	15.2541	17.8906	15.3152	13.211	11.9383	10.0776	9.60276
2060			13.4649	0.458113	5.38642	3.56926	0.138363	7.81197	22.9722	54.6982	3.58219	12.4188	3.42003	5.65628	35.971	24.6429	1.88889	12.1312	5.44834	51.2645	10.5404	15.4537	7.217	39.9882	26.1613	7.48012	3.32453	8.68042	7.59134	45.7569	4.09868	1.28024	12.3341	0.553159	13.3871	11.2482	5.87153	8.13496	0.327168	2.37993	0	1.16335	9.72719	16.8684	0.673718	13.1151	5.7209	9.18731	8.2079
2070			6.45799	9.95427	11.8851	5.15831	4.62635	16.2353	16.9967	52.5305	4.17484	9.14581	5.80289	1.95466	25.8075	46.8484	3.12645	11.4623	7.15178	29.4049	9.00235	13.1128	14.2834	42.8946	19.9492	0.826149	6.72915	6.1938	0.0619308	13.685	7.97557	0.127553	12.978	0	4.80504	47.9507	3.44636	12.3435	1.37526	19.366	0.13481	7.54733	15.1246	20.4715	1.43082	19.1022	15.58	8.55104	8.96751
2080			12.7262	8.01148	5.09656	6.92089	24.3942	15.4014	32.1685	9.81684	11.1147	3.01172	5.50439	3.53583	0	50.062	3.65125	21.2978	1.10673	27.9464	14.3913	14.2469	4.41776	27.1011	7.32753	13.7718	0.266197	23.5505	0.187694	1.11482	3.05012	3.15809	0	0.0467559	6.16165	43.1168	0	7.48536	7.84425	8.60261	0.0725774	13.6427	10.1875	19.4781	14.5129	14.4832	8.8758	13.6635	12.4356
2090			10.9664	9.64532	21.3252	16.7458	6.29179	6.66098	15.8809	0	7.23786	4.85947	1.88866	1.68023	0	7.54047	33.1013	8.52824	1.05763	21.2634	9.99614	11.1371	5.69532	0.669687	0.199538	23.0502	4.41317	22.3442	0	6.96827	0.154242	10.1858	0	0	8.5854	46.4539	16.9731	16.0748	13.0948	18.8073	0.212448	0	6.84195	19.1292	15.1506	10.2331	10.2451	9.19513	13.2698
2100			7.05395	5.85532	0.205543	8.5823	0	8.96762	0.465838	0	0.280547	3.68711	0.164534	5.21518	0	5.61413	18.135	1.79037	8.02012	32.8586	1.57175	14.6039	12.9113	0.0227623	0.129449	9.14502	25.323	14.6815	0.0227623	4.07999	9.91313	7.63658	6.54695	0	5.93972	32.6908	6.72653	23.08	5.222	14.3668	0.199345	12.8249	4.99134	15.6415	0.943291	2.5113	13.4161	8.99035	14.5603
2110			24.5819	6.91348	0	12.5164	0	2.56794	3.70463	0	0.133964	3.27215	7.31903	1.652	0	5.93852	4.94691	0.136192	18.9322	23.1108	9.89777	10.6454	13.6288	19.781	7.98573	3.68732	13.7193	12.0346	2.96576	10.0837	1.84591	10.115	20.0901	3.82224	7.00659	0	3.23658	11.2747	10.3023	15.7223	0.104803	43.0371	14.5064	11.1271	0.0672768	0.0240981	6.94862	10.0268	16.4501
2120			10.0037	9.65038	5.3103	8.45046	0.121397	5.49251	0	0	1.72009	5.5917	4.7644	0.133442	0	0	0	37.4789	30.7672	28.6996	20.2488	9.27844	10.418	0.199554	8.64405	3.86127	0.900465	17.5362	15.227	14.1238	3.43273	15.0416	6.97979	0	20.8744	6.71472	1.47058	2.78232	29.3785	3.29671	0.369214	26.053	11.1865	16.4666	0.0685843	11.489	9.53559	12.8207	11.1778
2130			11.8106	51.9456	12.9477	6.34981	0	11.4598	16.9959	3.42668	15.549	13.9066	8.74441	0.25062	0.810816	0.218224	14.596	44.935	0.302523	0.863709	5.06179	14.4706	6.38541	2.17135	14.0765	7.66484	3.20199	28.7582	45.8957	45.9305	5.28249	1.50594	7.84667	3.39996	6.81742	9.10724	1.02262	4.02009	5.17151	0.17364	1.26591	0	6.80715	13.0602	15.7455	9.50705	10.8253	2.61791	13.5125
2140			16.9698	35.7983	2.12832	8.86145	0	1.35271	12.5943	1.38048	8.43784	15.1172	4.13883	0.17257	1.76189	34.3702	12.8766	8.36546	6.1412	0	7.59127	9.95091	5.47006	0.484405	26.5052	18.9644	3.7338	19.6402	10.2224	16.7453	18.3909	0	6.52799	15.4923	19.8136	3.38966	2.14658	7.00796	0	0.288316	0	0.0467559	13.1311	14.3745	1.9698	6.12049	9.35463	14.5238	12.5974
2150			12.979	0.11488	15.9136	14.6508	0	13.9604	1.15284	6.67082	10.3699	3.06252	0.180925	5.73687	0.243154	6.06256	9.59242	1.87361	3.54532	0.178132	13.9397	15.9199	19.4428	2.26971	2.06425	4.92113	10.3029	8.59427	4.10635	19.6169	5.85871	2.69182	0	1.9843	11.6978	8.13746	1.69113	5.25011	0.0442228	10.4073	0	20.3859	14.0872	15.7114	4.37742	18.7418	35.63	13.9771	13.6247
2160			5.24871	0.0214903	4.34592	12.3086	1.49582	2.79946	6.37713	1.26505	1.62559	1.75697	1.50143	2.59067	0.211524	2.41398	1.92967	0.371365	0.491848	13.9864	5.59933	6.71563	17.0276	2.5979	2.6488	8.81476	1.71634	12.4471	0.159184	28.8934	4.28922	0	12.5537	0	13.6701	9.6865	7.33814	6.18978	12.9616	31.3998	0.166085	11.1965	7.69268	16.5729	25.0931	8.53352	13.3389	5.36838	9.02584
2170			12.3009	2.4211	14.9898	1.29874	31.7181	4.32127	2.44452	0.940224	7.91214	2.99803	11.6575	4.37915	0.43347	8.61102	6.76449	1.2333	1.24951	52.7622	2.9484	14.7416	11.9761	50.1421	4.496	5.18211	12.5314	9.72118	5.79123	12.1411	0.0827495	1.5052	15.1397	0	10.4371	2.33087	20.1899	6.71755	0.861512	82.8449	2.24141	16.4397	8.00309	18.0115	11.2222	14.9645	7.43201	7.75044	11.1084
2180			8.5233	0.282218	13.6385	1.42512	16.5702	5.28972	0.432375	5.40259	0.95742	3.60315	8.62173	13.4339	0.144068	5.13479	10.7132	7.02517	3.55047	30.3859	12.9932	15.097	18.4321	16.8137	5.18416	10.2366	7.72197	9.42641	7.9186	3.84849	2.74382	3.53226	11.2564	3.2801	18.18	10.0127	4.59034	3.17437	17.482	17.17	0	23.9646	14.6949	22.9406	0.25314	6.48947	13.8871	5.46218	15.7888
2190			13.182	1.56296	11.0657	5.88785	6.08054	15.4103	5.51801	4.6699	0.129612	6.70218	7.00709	0.707947	0.337844	1.11132	22.1201	13.7746	13.7688	1.49805	9.93231	6.01983	9.35083	6.97089	0.043771	8.54378	4.17825	11.4541	8.53148	0.0606995	13.0967	2.98674	0.598747	5.11176	5.2051	28.0642	2.93965	16.6978	6.40296	4.04762	0.375967	14.2189	18.3823	22.1385	0.0822759	12.6362	14.6628	11.9232	13.2695
2200			13.2893	3.10225	15.9141	4.57262	12.5654	12.1245	34.1518	2.44119	0	0.270071	3.24352	6.08698	0.156212	2.26661	6.65904	13.7284	3.80465	0.0902437	6.11333	6.45218	4.73334	15.6234	23.6995	7.99452	4.01133	7.78021	8.0296	0	20.9367	1.66556	0	12.8148	6.7921	1.73743	4.49004	9.5049	3.61175	5.15072	0	22.3434	7.70339	12.8505	4.18111	1.58828	10.9775	10.5031	14.4037
2210			6.21482	3.0075	13.6667	15.6237	18.3831	5.14173	22.0048	2.12748	1.12468	12.968	4.42072	4.97096	0.0235242	0.439895	0	8.02531	4.70898	0.104881	9.63433	7.08823	4.25206	0.838024	19.3904	14.2023	5.04539	9.45236	13.0918	16.3877	1.74474	0.346363	12.2204	12.1443	9.11775	11.1027	4.33284	4.56812	1.52608	1.3944	0	5.32147	5.59195	13.6514	0	8.06224	9.399	7.80937	13.4639
2220			7.05363	7.90853	7.62498	3.91663	2.86257	9.26995	0	16.6234	2.15983	0.721747	7.52879	3.41191	0.830353	0.720217	0	3.55701	11.7404	0.191219	2.99997	8.50451	12.7284	4.39203	4.44287	13.0053	2.04977	7.11995	5.38726	43.5795	3.67286	1.56991	14.2186	9.56782	7.45151	19.8213	6.83126	12.9742	4.83481	0.258425	0	10.4267	4.80783	13.4893	0.0777321	0	7.9559	2.53198	14.3765
2230			10.5032	2.05264	10.8673	3.50534	1.42288	10.5328	4.84946	30.5639	9.37843	8.75169	4.00151	1.11624	0.92409	0.137457	0	0.0202159	5.97839	0.0627419	4.33369	4.36928	2.77355	6.79802	3.1758	5.33567	4.3411	4.90444	3.03006	11.7173	0	2.96513	9.45549	10.9609	10.2065	27.7333	1.83596	4.12937	0.0303498	2.05074	0	19.9423	13.2241	9.68374	0.238275	0.021554	15.5891	0	10.7374
2240			10.4238	0.95657	9.20009	0.851515	20.5283	4.42521	0	2.02097	10.0946	2.70662	7.88918	0.567173	1.22273	0	0	5.32514	7.02528	0.486681	10.1625	0.775456	11.5473	0	2.92033	6.06169	3.94656	10.3614	3.97915	0	0.0227623	6.34287	4.62065	2.726	7.04889	0.950826	0.728478	8.13351	1.45435	3.5414	31.7833	19.1986	10.5307	16.3646	16.6988	0.559743	6.87335	0.172432	18.4377
2250			14.1511	3.19816	13.1797	4.56653	11.2055	0.770086	0	1.20232	12.5326	1.77223	3.48347	3.87319	5.20109	0	0.0488168	14.8695	5.16416	2.15438	4.38836	2.17953	13.4672	0	2.03908	5.63148	6.73194	10.5712	5.98432	0.0227623	0.176891	5.8475	6.98444	1.77727	2.43046	0.218836	3.32153	7.62289	0.0214605	3.34226	54.0601	12.8601	13.4558	6.78811	0	0.684697	3.96267	13.1397	15.1193
2260			16.1858	13.3242	9.79811	1.77246	0	1.15778	7.85985	0.045524	9.08535	0.987397	6.98666	2.14747	24.34	0.192079	0	7.74331	6.34576	0.0208592	6.4631	2.97286	13.3228	5.18703	4.48979	4.43349	8.50419	8.34092	15.0228	0	0	0.523113	7.9065	0.182255	9.89588	0.0227623	0.586269	6.30202	10.9363	8.43034	0.772121	1.39231	1.99406	10.7171	3.72798	0.436503	5.00384	9.29065	11.3428
2270			11.207	4.66057	10.4878	0.825865	13.6643	7.8588	0.540899	0.022762	5.7652	0.943544	6.52778	0.335628	9.94421	5.00779	0.186088	1.0432	0.38702	0	2.86164	6.64168	4.40516	33.1637	6.07113	3.78793	2.80137	3.05174	7.84634	0.730263	7.92977	0	19.7545	2.64664	5.08279	2.6594	0.166585	7.60974	0.160592	0	0	6.53653	10.776	16.3557	0.027476	3.54708	5.1485	2.51986	14.4489
2280			11.3136	0.022762	9.18553	0	20.6126	3.78653	3.03023	0	1.74919	1.18502	1.36993	0.63186	1.04042	0.647249	0	2.35999	1.11889	0	11.9185	7.47311	6.94254	0	0	2.29248	5.5216	9.45695	4.6276	4.20152	26.5485	0	5.51065	0.299655	9.23851	0	2.97009	3.6184	0.161728	1.54105	0	1.67804	9.16287	8.99881	0.027476	6.0666	13.4508	5.71915	9.34412
2290			12.5187	8.87973	5.56985	1.19995	1.81437	2.36896	0.403107	0	2.17297	2.92145	5.55461	6.68647	4.33608	0.0239933	0	12.1639	2.81268	0.0200152	9.44229	7.26928	9.28918	0	0	2.00492	4.84972	11.9115	9.85046	30.7955	19.6225	0	4.94985	0	7.53302	5.6383	6.99403	5.02661	1.33216	10.8431	0.042921	12.9018	7.99522	12.1357	0	4.48433	11.8464	3.02863	14.0139
2300			11.3674	4.35094	15.2348	3.06012	23.2551	5.62048	0	0	2.5586	1.42168	20.8657	1.68677	1.5655	2.06	0	16.3657	6.33107	0	5.07289	13.7731	9.6165	0.722889	19.0668	5.07398	8.19002	18.3586	12.1035	5.82414	7.6719	6.52255	0.105	0	0.238268	3.85901	3.9403	4.54605	0.651954	4.66974	0	7.18713	6.94408	0.826842	4.9093	5.20871	6.21287	7.02219	5.17912
2310			5.75297	0	1.41664	1.58287	17.3154	3.12467	12.8346	0	2.7907	8.73565	14.9369	1.18848	8.1406	0	0.795534	3.33412	6.37798	0	1.82207	9.69777	7.09955	1.54699	25.4739	5.87759	13.0874	4.55178	6.58563	4.44584	5.69803	9.84632	0	0	12.0937	8.2228	10.0776	15.6235	0.0455246	0.412224	0	20.3714	4.31661	0	21.3092	9.55112	9.50812	8.98854	1.42006
2320			10.778	3.81787	1.58165	5.47809	0.424281	4.62867	0.443999	2.4718	3.51002	6.51028	1.52576	1.17446	30.6894	1.09071	10.5725	9.06849	20.4865	0.0534079	5.85965	11.2763	30.3277	39.539	0	1.46852	11.4702	5.5158	9.97999	11.8114	6.06361	4.93341	0	1.62817	13.9611	11.4927	2.69437	7.11183	13.2767	5.44466	1.6935	7.50857	10.3163	0	0	3.59373	16.163	4.44007	1.84771
2330			6.36592	16.0627	0.308137	13.1415	0	3.77083	1.03824	0	3.57681	8.5826	4.7634	0.909283	16.0152	33.6701	6.64381	7.91163	4.51368	0	6.51951	6.95841	16.4757	13.1732	0.222268	4.02984	10.3051	13.5167	8.12155	8.33999	1.96408	0.54013	4.94054	0.550103	0.937847	16.395	2.03174	6.56743	13.0874	12.6104	3.74554	0.38364	9.4525	0.0251042	0	5.24281	12.6963	5.716	1.59485
2340			16.0154	7.1158	15.3894	10.303	0	0	12.1485	0	1.59009	4.84426	6.90021	3.70336	0.045524	15.7951	16.88	6.74863	0	2.15623	7.7951	9.57579	21.2156	0	0.505668	4.09186	8.81545	10.7357	2.10842	4.38302	15.5667	15.5326	2.91382	0.042921	7.66266	0	5.75797	6.44143	0	7.84641	3.85373	9.73428	8.69486	4.90661	0	4.80656	4.20636	3.29089	2.90765
2350			10.6427	4.1982	4.49343	12.9678	1.34108	11.5807	11.9152	1.03525	9.49951	4.11954	1.77627	3.19283	0	0	2.48275	1.16677	3.88654	36.9266	9.95551	12.709	12.5649	0.0227623	0	4.40083	4.78005	11.1986	0.347172	3.44357	2.75151	15.9523	10.0825	0	2.50748	0	9.24237	10.1431	2.00518	0.452717	3.44556	2.71075	10.6855	0	0	5.87729	4.84393	0.773845	5.1225
2360			5.78442	0.182568	0	15.9425	17.0516	6.30954	8.53539	1.43502	0.423852	1.29667	5.40352	0.221016	0	2.66531	0	0.226339	4.62396	27.8953	6.486	17.97	2.8593	2.12792	0	6.3068	5.86055	8.32806	3.05815	0.0455246	19.8459	0.188285	2.19354	0.350168	0	0	3.21725	3.73099	0	2.85181	0	2.69542	9.64161	4.83527	0	11.9131	10.2794	1.8544	13.3005
2370			0.151747	9.5431	0	3.14011	15.268	0	5.20442	6.40184	0.0668901	3.96033	12.6228	3.41802	0	7.19749	3.00547	1.12735	2.66342	26.6299	15.3974	10.6782	16.781	1.9614	0.0200372	10.9881	7.78341	3.91936	5.27552	0.0719407	4.9159	6.72119	0.0467559	0	0	0	5.02894	6.19365	0	5.75985	0	1.83253	6.3384	3.7452	0.0987417	15.5043	6.18362	4.78281	9.41503
2380			0	11.2159	1.49585	7.03682	1.86922	0	1.20062	3.83927	0.129631	4.85622	7.57812	2.50774	0	8.19027	23.6073	0.409906	1.08265	0	6.84743	18.6867	13.3238	41.003	0.151838	0.787374	0.106412	13.7457	1.29549	9.2127	2.89385	1.09324	6.6848	0.0579256	0.618406	0.509145	3.51125	6.86028	10.0152	6.04401	0	12.3238	26.599	5.22147	0	10.7383	1.93573	5.00051	0.772643
2390			0.045524	0	2.12834	9.12162	2.414	9.35635	1.39692	4.67106	5.97346	4.98034	8.22906	1.22463	0	5.4801	0	0.452547	0	0.331532	6.19575	7.95441	3.36722	1.95846	0	7.0544	5.8006	12.543	3.90902	0.848485	1.49264	7.58306	10.3401	2.06396	3.19325	0	3.28904	4.42859	1.35189	0	0	1.57041	20.5572	5.80613	0	7.577	12.769	2.34148	10.2792
2400			2.59928	0	15.0769	5.84533	0	5.2928	2.32104	0.0220575	6.17834	4.77368	0.776636	1.82146	17.432	3.67194	0.835233	0.72946	1.1276	4.17323	9.54808	8.44927	0	0	0.433762	12.8619	3.62721	9.28618	0.0884541	0	0.898948	4.94003	8.33205	0	2.46244	0	7.85582	8.90089	0.0227623	0.445978	0	7.93363	5.74236	9.07583	0	4.56034	7.60226	0.674175	11.6158
2410			6.34859	0	7.55983	8.36635	0.022762	9.32958	8.49565	0.690899	9.15234	7.4594	2.33199	0.410178	13.4458	9.65071	8.13172	3.81854	2.05641	13.0011	3.38758	5.05955	6.29418	0.685419	1.69558	6.41338	4.23471	14.0979	16.7743	0.373961	3.44339	1.74713	4.66456	0	3.69644	8.02178	4.7581	6.23345	7.64009	13.5303	0	1.81123	9.66407	9.85925	2.02301	12.9465	6.5898	3.01441	8.24099
2420			2.21874	0	0.841092	1.76141	0.3242	0.022762	17.4082	0.292875	12.3736	16.5642	13.0525	0.110305	0	4.52535	0	2.24769	3.58575	0.100916	11.6123	3.20501	9.40766	0	0	12.3534	3.31216	0.696341	23.987	4.15247	14.2884	4.67832	9.46298	0	0.165254	2.39396	7.80457	13.1263	1.37733	0.191902	0	7.66314	15.3985	1.60162	0	2.03133	6.50597	6.09881	12.0294
2430			8.76221	0	0.0563347	3.87721	1.07627	2.33955	8.45967	0.0449562	2.72858	9.56196	0	0.312442	4.96339	0	0	3.21655	3.51731	0.219026	6.36507	4.25325	8.76964	0	0	12.7653	0.410886	0.133938	1.94112	4.92676	0	2.31894	4.01512	0	0.115568	5.79728	1.99888	9.4761	0	0.631784	0	7.6732	8.53643	0.120526	10.459	0	12.31	1.20167	9.04884
2440			0.46715	1.18894	4.11344	5.05621	0.0716965	1.67628	0	0	4.23723	6.61973	9.20022	0.196372	27.402	1.08901	0	11.3357	1.42864	0	5.24967	6.2402	0.634685	1.769	0.310651	17.3368	3.88584	5.26949	2.74033	24.7586	0	0.303497	6.51378	8.74229	0	7.24564	7.44212	10.9459	0	9.24924	0	7.02659	2.9226	1.45121	0.674691	5.62612	14.3793	0.194763	14.5431
2450			0.070978	1.68217	0.590412	0.73274	0.983703	0.045524	12.296	17.073	1.89086	6.08127	15.3822	0	11.1413	3.01768	3.00971	10.4606	8.04058	0	4.73126	3.11273	6.59814	18.2106	0.538179	6.94861	1.13381	4.29552	2.6498	13.2377	1.48131	4.4058	2.89843	2.04192	0	5.8899	8.77112	8.02603	11.4213	1.02862	0	9.80413	6.01208	3.31352	0	11.2884	5.24739	6.73389	11.949
2460			11.0659	0.412575	0.274825	3.70415	8.91948	5.60719	11.6065	8.64096	10.2358	3.57148	9.62627	0.092045	16.9514	0	7.12466	3.52976	4.65437	0	0.0227623	2.0778	6.66581	0	0.131838	12.2304	4.74456	6.39084	9.63005	1.45893	3.96955	2.69952	4.69089	0	7.53569	0	4.97982	15.3896	2.11334	12.8622	0	2.82616	7.34962	0	0	4.84212	13.3434	0	6.62194
2470			8.17393	0.19338	2.85444	7.68847	10.3603	13.5714	6.97337	0	2.80977	5.21318	16.7974	0	6.96465	8.30666	17.0442	0.119371	4.35261	4.6685	2.99857	7.23465	7.74515	1.40056	0	7.33152	7.41266	9.9228	3.90745	6.53737	0	6.03668	2.91142	0	0.0227623	5.76471	1.69664	10.4652	0	10.7541	0.0663966	0	7.77805	0	0	9.23457	14.0129	0	11.8185
2480			14.5904	0	6.88495	3.97243	8.25868	11.4628	8.90772	0.0834607	17.5731	3.54342	5.98332	0	6.97442	0.267936	3.14656	0.0423727	10.5908	46.159	8.88887	2.37276	8.283	2.26603	14.3753	13.5332	0.757761	6.63212	6.04679	0	0.0682869	7.42935	5.04006	0	3.20378	9.90056	5.45574	4.45369	0	0.0214605	0	0	4.871	0	0	9.29888	16.6324	0	8.59103
2490			6.15518	0.022762	2.38152	2.51707	2.79796	10.9359	0.682927	0	4.64142	1.02381	10.8968	0	2.22787	2.67784	0	1.19643	9.93264	47.4754	6.9315	12.9585	7.1615	0.133566	24.2234	10.0173	7.7149	9.53064	0.282496	1.30949	0.0678641	8.61319	4.65962	0	4.08434	6.50279	0.896828	11.4087	0	0.0682869	0.764845	0	7.32978	0.134045	9.1752	0.454431	1.79991	1.43855	11.5173
2500			2.93543	0.0890542	0.118715	4.68884	19.7453	10.9862	0.11516	0.907559	10.7676	2.84636	2.3821	0.0703022	2.49363	0	0	0	7.54741	9.15706	6.6488	2.20718	1.7279	2.92235	2.3748	9.3637	0.424756	6.09176	0.285732	2.52632	0.31483	10.7837	4.41903	0	1.44178	11.4515	7.02066	12.6066	7.7611	4.93429	0.693194	0	6.50907	0.0685843	6.70061	0.186399	4.65239	7.33594	9.64456
2510			5.97584	4.27843	0	6.9558	0	14.9912	0	28.8125	0.502181	4.44581	5.76549	0.106574	9.57261	0.95882	0	0.181343	1.37339	0.0606987	0.197948	4.84408	22.3618	0.523938	4.08359	5.75034	0.215328	6.6109	1.92251	1.62316	0	9.25257	0.636781	0	2.72253	8.72261	0.498394	4.89731	1.20542	18.0886	2.44712	0.0531121	4.14926	0	0	2.86196	8.46042	3.94939	7.2764
2520			5.05243	0.220646	1.65335	13.1153	0	3.55111	1.85646	14.4533	2.79289	12.8917	6.49573	0.0421973	25.0714	1.86023	5.06759	0.207404	1.02376	0	8.16212	3.07014	6.18421	17.9404	4.53666	5.89562	0.846652	3.71647	8.1904	0	0	0.896772	0	0	3.13638	15.1057	1.3156	7.461	3.81027	2.00465	27.1954	7.75237	10.9532	1.7641	0	7.02567	3.81122	5.98246	7.76111
2530			15.2229	0.203044	0	3.42056	0.486352	12.8986	3.04887	2.2562	0.145124	16.7281	5.15827	0	15.7423	1.14438	0	0.122928	2.50545	0.179064	3.67971	3.744	7.04284	33.1709	6.88095	3.56687	0.462636	8.05388	1.95476	0.744619	0.169422	0	5.43913	0.693676	0.200243	4.55706	0.721469	8.16087	10.2411	0	4.31835	2.88149	8.1364	0	5.59253	6.89122	5.42202	2.05383	14.3263
2540			4.03868	4.31556	0.107591	2.21624	24.568	13.1539	2.51798	4.44221	6.55037	14.2724	7.37588	0	13.6565	12.6372	0	0	11.0995	0	5.83539	1.39022	0.6027	20.1738	0	7.63524	0.0918335	0.863251	3.55	2.03802	2.09929	0.97878	6.63569	3.56522	0	0.388338	4.30432	6.10214	0	0	0	2.68135	6.9849	14.0104	11.1095	0.162677	1.90257	6.51047	11.2138
2550			0.188232	0	0.731414	7.62885	3.29058	11.2481	1.17542	8.16303	27.5009	4.59088	2.38387	6.89142	3.76855	6.46407	0.833297	11.636	0	0	8.10823	3.73473	1.58406	0.173537	0.086464	9.13942	0.107816	6.79765	3.08706	0.113812	7.95026	3.45658	9.70776	2.03586	0.625076	0	3.07648	9.18153	0.0531121	0	0	0	12.034	12.1839	4.59743	3.77632	8.19327	2.99051	8.87298
2560			0	0.686533	0.128761	0.54145	0.045524	1.50294	1.53973	7.29073	8.0935	3.67985	1.91499	0.0215509	0.149402	1.09947	4.1016	4.80986	0.16177	0.555341	9.10194	0.0455246	4.66368	2.23316	0.0644415	8.22213	0.517846	8.91889	4.39791	0	6.45467	1.74809	6.12122	2.39012	0	4.45411	2.93887	22.4322	9.95408	25.6907	0.143757	3.13531	5.9713	6.0514	0.900631	5.53039	10.5701	8.31258	11.4687
2570			0.409716	3.43774	0.14248	2.54659	1.55418	7.48139	0.76602	11.8314	1.18361	1.44339	1.00571	0.0986354	5.60477	6.95538	2.74494	0	8.13441	0.95844	4.67857	2.76715	5.75738	0.832685	0	7.86229	0.942759	8.47469	13.9601	0.110555	19.6101	0.114193	6.75067	0	4.15166	6.20554	4.45606	9.28663	0	18.3022	0.210623	13.5652	8.12054	1.71733	0	2.61158	10.1365	7.04557	15.0684
2580			1.69169	0	7.02385	13.8017	17.8784	10.2474	9.46185	5.96258	0.584062	2.32767	4.86627	0	0.476193	1.39689	0.460163	0	0	0.179344	5.29354	7.63323	2.10286	2.67434	4.84002	3.22374	10.7577	6.73443	5.39458	5.7149	2.54997	3.17798	0.946863	0.199977	3.39648	6.22796	5.24231	9.85897	2.03621	1.92227	9.48307	2.09519	4.68405	3.66289	0	14.0815	11.2799	9.10371	10.24
2590			8.39776	0.845747	17.4344	0.426387	10.3831	12.8233	9.45524	0	4.18743	4.77193	6.7469	0	13.646	1.08976	0.0531114	0	4.4759	0.0303493	5.84489	4.83299	2.25038	10.0175	3.09304	6.96326	6.62483	8.86891	4.06707	17.2462	5.48146	8.99093	20.4821	12.9304	0.107303	18.0705	0.410161	7.58895	1.87776	0.144161	12.1484	0	7.07088	5.83942	0	2.43131	3.59251	2.46883	8.96281
2600			13.728	0.203563	0	3.66877	0.826669	9.7169	4.1339	0	1.4185	3.36945	22.1344	0	14.444	2.13855	0	0.756091	3.06067	0.394749	7.22073	0.253605	5.92785	4.3699	3.48014	0	0.144161	8.13674	0.604095	1.65351	1.62649	18.3902	7.57558	2.17008	21.2523	14.6294	10.0972	6.77644	0	2.19816	0	0	11.4775	4.1311	0.315255	0.0430936	3.58889	0.0457229	14.9984
2610			0.0303493	0	0	4.43873	0	12.6704	8.14522	1.31213	2.85708	9.45484	41.5825	0	3.15058	1.72384	0.540675	10.8055	1.33577	0	2.48403	0.491554	2.88227	0.0227623	1.65834	1.9325	0.672065	10.6645	0	0.0303498	3.95108	3.00758	2.8753	0.532355	9.41814	5.91565	2.8268	4.04241	0	0.0203631	0	4.08103	1.30382	0.990991	5.34938	10.8209	4.49457	0	11.7461
2620			0	0	0.217285	8.88826	0	5.09995	1.79994	0.162204	3.75503	7.35197	44.0888	0	8.1457	7.62917	4.50147	24.7269	4.10767	0	4.04186	10.3757	5.45747	1.10488	10.1755	4.38792	0.498061	6.64921	2.30532	0.296844	4.50583	0.718005	0.0227623	4.94775	11.1276	0	0	10.5457	3.82957	4.15901	8.57525	0	14.6115	2.30674	17.8342	7.58967	6.69469	2.14528	6.60669
2630			3.25055	0.472325	0	5.61118	3.21111	3.48946	9.82544	0	19.187	7.5633	29.5854	0	4.12731	2.38341	1.79409	25.0168	0.0407959	0.279961	8.24782	11.7153	1.31509	3.51045	3.52594	6.76118	11.0717	8.9081	1.77174	0.0467559	5.43826	3.1687	0	14.6572	4.81683	0	0	9.59014	2.73998	2.9915	7.14655	4.61724	3.39513	0.139538	7.15523	2.59022	5.72029	7.67202	12.2635
2640			0	2.0721	1.51517	0	1.50081	2.83291	2.33484	0	26.099	0.627693	6.48733	0	6.40597	4.06576	0.518988	1.53209	0.0683504	0.151747	6.59918	6.63086	2.94707	11.8541	5.58634	3.96288	5.2092	6.33437	0.610791	0	5.06954	6.85632	0	8.39473	0	1.26164	11.4457	6.01049	2.13124	0.0868562	9.78327	0	5.59274	0.0304819	6.28065	7.784	6.44224	6.2713	8.89765
2650			0	0	3.92214	9.96955	6.87841	4.10421	3.57772	4.62154	34.9101	3.03323	10.5698	2.47526	11.3726	4.02193	0	10.0732	0	1.18453	4.69806	3.21122	2.71841	3.50671	2.68917	8.69639	8.18031	8.97521	0	1.60281	4.45379	0	0	4.27584	4.57838	10.9727	2.08889	4.66842	0	5.58413	9.73817	0	21.6585	1.06151	11.9693	1.16926	1.19504	0.0228614	11.3987
2660			0	4.65223	4.24785	0	2.28274	4.57418	5.92122	10.833	28.6455	0	11.0268	0.874592	21.9025	8.70799	9.26065	1.59035	0	0	5.23784	2.64385	2.4598	0.0479872	2.60757	2.52653	4.72764	10.9877	7.16946	10.3024	3.42361	0	0.130169	3.43696	4.401	0.727434	3.4578	7.72157	3.12356	9.81409	6.66319	1.7481	11.74	5.41382	6.78642	10.4206	6.95157	0	7.11497
2670			0.135219	8.14275	0.355341	9.88067	3.48696	14.5921	4.08095	0.202352	21.9652	4.04145	0.379367	2.29002	15.1573	2.53794	3.96243	0	4.65526	0	6.68385	8.07477	8.69196	8.12394	0.774641	1.77893	9.01632	5.21061	1.17239	10.5265	0.500934	2.47549	0	10.5776	4.29033	0	0.210729	2.25714	14.3694	9.06385	0.985067	2.37045	8.69615	0	12.1446	8.00287	14.4997	3.62844	14.5096
2680			0	7.67441	0.0632436	4.63805	8.70903	1.833	9.86262	0	30.6744	14.1701	1.08499	5.31252	17.0259	3.77431	2.98412	0	5.1187	0	3.34009	9.44235	7.36351	22.8134	8.59208	3.27952	10.9472	8.76457	3.64956	4.66331	2.28345	0.352511	3.24215	15.3115	2.45779	8.23792	4.79636	4.64655	4.91543	0.175859	0.199778	11.3711	16.799	1.73361	5.96791	4.58104	8.96178	3.53739	7.60149
2690			0	12.5744	10.5375	0.0463981	0.068286	0.19589	3.88496	1.35743	15.8944	16.2728	14.6224	0.355512	15.9706	7.27822	4.65861	0.034437	0	0.474783	8.45427	8.34549	9.5655	2.23149	15.0528	5.47265	2.99416	7.5034	0.0565512	1.26112	4.74832	5.94225	8.70098	11.1722	11.2575	0	2.60695	0.777683	5.69234	0	0	1.66643	5.4877	11.5458	15.8872	5.66959	10.8877	1.51015	0.668593
2700			0	10.1621	2.77456	3.75557	0.220951	0	6.7434	0.136833	3.70555	0	0	0	6.17808	2.56453	4.62745	1.21711	0	0	3.6409	6.01225	2.52158	0.5758	6.71839	9.99075	0.990572	6.60756	0	4.80406	5.22445	0	0	2.162	2.7717	0.108636	3.07534	5.68748	5.14536	17.5299	4.13793	2.07406	13.9825	9.22421	11.0219	13.1301	6.43928	0.904148	5.19987
2710			7.58667	2.15027	1.80059	3.96599	8.88702	6.04592	6.02233	2.99328	1.14667	0.0239933	9.77906	0.27984	10.2032	1.53138	1.14233	0.26214	0	0	0	5.6012	0.0227623	0	14.1979	4.29859	2.89757	7.74599	0.742095	10.7642	7.20762	0	0.0246874	1.48858	7.56165	6.13767	0	4.59891	9.32364	1.64568	0.13441	4.14895	20.6979	10.0296	6.49919	2.49004	10.8924	4.05982	10.5828
2720			4.17932	3.81732	8.04531	1.12985	5.90599	6.71757	7.48576	0	6.1881	0.123959	5.08499	0.950253	16.6563	6.27712	1.20826	1.99884	0.878397	0.290113	8.65358	6.85062	1.66223	6.82226	14.934	4.71945	4.67298	2.58815	0	5.58626	8.07571	30.868	0	6.33968	5.52073	12.5878	0.263312	7.17847	6.97902	11.2685	0.0586407	6.13805	12.3947	7.72497	24.5903	4.04761	5.76911	6.99851	13.128
2730			2.71363	0.194435	12.4727	5.53014	0.853558	11.3434	15.2994	0	5.1529	0	0.068286	3.06056	3.48531	3.59008	0	2.6833	0.121512	0.609888	4.53479	5.55317	5.54807	12.5092	2.31594	6.4784	7.47078	4.77385	0	3.46566	1.15585	16.0238	0	9.51766	1.56549	8.73098	10.1374	9.02407	3.38061	0.0479872	0	0	9.92312	10.5416	6.83167	11.0029	5.91912	0.0990662	10.3445
2740			15.882	0	2.40659	0.147466	0.584238	13.4503	14.7947	3.38557	2.4766	0	0	3.88604	5.50437	9.72565	0.539559	6.53742	0.0429205	0.99394	0.65552	0.766123	4.33496	1.17739	1.67843	0.959664	7.88483	1.27233	1.51754	13.6596	1.09972	7.89291	0	0	0	13.7112	6.10915	3.38611	6.04414	0.151752	0	3.65433	1.24344	0	15.4087	4.34438	9.53155	2.84019	10.0414
2750			0.826403	0	0	1.78977	0.407592	10.5927	9.60501	4.02157	1.48628	0	0.888129	0.240412	4.43879	13.0089	3.37694	6.51189	3.70476	1.03415	2.58588	0.0912191	4.97263	3.66537	4.19258	7.34965	2.20562	0.888823	0	0.336579	4.67992	0.248955	0	0.918141	0	16.1387	4.71232	6.31363	2.82286	0.169022	2.78904	5.16052	2.57795	0	3.36514	4.43037	8.60385	0	10.8947
2760			7.4592	0.046321	0	4.13383	0.150414	12.1816	2.43533	0	1.05556	0	0.362275	0.0621357	11.6457	1.73514	0.639834	0	11.2308	4.34033	6.37361	0.569363	0.8455	16.8827	1.87312	6.12832	0	6.13156	5.00567	1.66527	2.88086	3.57901	0	0	0	7.74564	6.62724	4.94725	6.54564	1.20107	1.72374	1.10123	10.3398	0	9.15538	2.10117	6.08836	0.80949	10.5806
2770			2.41842	0	0.183327	10.5393	0	8.19013	7.46086	7.3705	4.23547	0	7.10126	0.132816	2.52304	0.207094	5.09127	6.31773	0.918114	2.59078	4.48871	1.03608	4.27349	0.0910493	2.46927	5.78917	3.3018	9.02279	8.15945	2.54527	0	4.19909	0.0312838	1.69779	0.0719808	5.90443	3.03491	13.8986	17.3307	31.9084	12.2519	6.4363	7.73391	15.5094	13.2303	6.71502	9.14943	0	15.1587
2780			6.9389	0.142858	0.022762	10.7868	0	16.1465	10.4161	23.7078	2.25729	0.0208125	10.2727	0.146975	5.37489	3.25481	1.4008	0	0	12.5533	7.05169	1.61268	5.59458	3.04085	9.95943	4.04234	4.53447	1.07855	5.13593	2.32412	0	6.11716	0	0.0227623	0.874364	15.959	2.52891	22.6407	0.094595	0.588057	0	12.9967	7.51005	12.9326	9.6778	1.39204	8.39617	1.07411	10.1678
2790			2.47311	0	0.191649	15.7683	8.78425	11.0922	0.121397	8.99748	8.07707	12.6922	2.69334	0.0417032	8.2747	4.78089	0.494158	0	0	15.7369	8.77735	3.03379	3.14632	6.27905	0.162898	0.165299	5.51046	11.1574	0.0529522	6.37097	0	4.48609	0	12.0612	0	9.52499	0	8.28609	0.89624	0	7.00168	11.2366	5.38141	1.41421	8.73666	7.49503	6.98546	1.39982	10.8152
2800			3.78327	0	0.113652	4.16048	22.7946	12.8531	4.59688	0.816358	4.52192	10.8206	6.64257	0.217437	3.72833	2.58069	1.34008	0.163379	5.69735	49.3405	9.34712	3.70703	15.8159	1.79642	3.74495	0	1.06862	5.52121	0	1.11005	0	2.92052	0.509436	9.20664	0	2.35144	6.3551	14.8979	0	8.55158	6.04563	4.46897	10.8862	3.61383	10.2585	9.69299	1.25653	0.989923	13.9064
2810			4.74026	0	5.24316	0.148497	0	7.65641	0.595744	0.734899	1.66151	6.2145	3.02386	0.0963483	9.48837	0.537866	0.603897	4.35008	6.32174	18.4842	3.82264	5.0097	5.02252	0	5.12042	0.910448	0	8.27072	0	1.03321	0	3.89725	0	3.35572	8.29042	7.53038	2.9351	5.1265	4.21713	4.138	2.51858	0	0	2.35516	4.87751	0.920261	0.0888307	5.0237	11.6929
2820			4.78955	0	7.16159	0	0.414609	6.92984	2.10847	9.63566	5.79195	3.30066	2.37835	0.0221102	4.52009	0	1.02632	1.86356	8.39854	0.0405212	10.1755	0.370985	3.23633	0	1.22076	3.87473	0	5.08818	5.54042	18.7168	0	7.77764	0	0	12.5561	11.325	1.94406	13.4537	0.151641	0.0455246	3.18559	2.80447	15.8822	17.5587	5.40231	0.378763	0.04903	7.84516	12.4563
2830			0	0	3.1623	0	0.55188	7.80697	0.190156	3.95972	0	9.95081	0.219302	0.141745	15.3867	0.361404	2.37856	0.0221786	4.93485	0.201821	0.606303	2.16922	4.59232	1.03904	2.81895	2.03669	0.0714136	13.1665	2.08657	8.36168	2.62135	6.59808	0.289554	0	6.64197	11.1423	0.107216	21.8313	0.747843	1.10674	4.11561	1.14621	6.15058	11.2548	21.4748	1.08056	0	2.42063	11.8877
2840			0.136305	0	0.949132	0	7.14855	0.221115	16.2519	0.163865	6.70126	6.01932	0.129481	0.888542	4.43381	6.2209	2.22174	0.0284259	5.35347	0.0612881	7.50011	8.0292	9.45025	2.70186	0.457722	4.76156	4.46938	12.2746	3.07424	7.80178	4.99606	5.11838	4.37482	0	9.04154	8.80568	1.11365	7.13633	14.227	2.92486	3.02394	10.5227	9.34054	0.114106	14.6641	7.38372	5.53918	6.49515	7.66008
2850			11.7927	0	0	0.105299	0.451893	5.75412	0.974473	0	9.63868	9.40065	1.25674	6.2675	2.41486	0.24946	0.8611	0	10.064	0.0259225	3.30593	9.79591	3.69482	16.926	0.618264	11.6224	7.43329	7.61352	1.29381	0	15.2825	0.0889823	1.20722	0	5.35274	6.96997	1.99944	8.99867	0	11.8101	13.4277	9.40629	6.94688	3.05446	15.2649	10.3705	10.4153	2.53654	11.5382
2860			3.05869	0	8.50095	3.7298	1.08257	2.00008	10.507	0.931485	0.647188	0	0.922729	0.990853	7.23038	0	0.500006	3.35799	8.02809	0.0433186	3.8181	6.04468	0.155701	0	0.547707	8.50363	0.0829312	4.81498	0.783111	0	13.6672	1.0856	11.824	0	8.45521	7.61157	7.28315	6.83088	6.74651	3.01057	8.18813	8.54	11.0171	0.21554	7.37555	5.87021	4.99108	6.68873	2.64857
2870			0.845111	0	5.34233	7.07308	1.62776	9.60548	3.97332	3.93693	1.58366	8.98284	0.205072	3.22672	6.16742	2.94799	0.208345	3.42564	2.33707	1.1454	1.65	11.2158	26.0344	9.21571	8.26536	1.76078	0	10.5251	0	0	15.1403	1.68408	0	1.62295	0.846497	5.2518	0.653659	10.8035	18.5285	1.46806	13.6567	0.249114	5.56524	0	10.5761	0.109942	0.021554	0	9.05217
2880			6.63537	0.0339316	8.10307	0.785248	3.63635	13.6089	7.5535	0.658422	3.37832	14.069	0.0801848	0	13.8548	0.806623	0.515354	3.40299	3.6987	3.05559	1.29065	3.62143	2.01518	4.18729	6.58992	6.17496	2.09876	5.72442	0	0	2.94907	0	0	2.18858	0.31451	5.14874	0	9.73758	4.22624	0.167463	1.30648	2.15659	5.78526	8.84056	3.03219	0	0	0.102191	3.09951
2890			6.66386	0.628255	11.0733	0	15.2132	0.841492	4.07972	10.1657	1.40905	9.09528	11.2664	0	30.6227	3.66514	0.8672	8.94153	1.10877	0.0379367	10.017	5.61282	2.10326	3.75011	0.0825268	6.9436	4.98923	5.39643	2.02923	5.55116	0.544985	0.994842	10.65	1.72278	9.3882	3.64899	7.16123	12.0697	3.09063	3.55478	3.83492	18.4773	9.66176	8.63686	12.0635	2.44353	0.593286	0.18505	4.10938
2900			2.57919	0	10.381	2.69992	14.3145	6.61949	3.05786	7.92695	4.95165	22.6058	4.30561	2.63523	7.84366	4.40275	1.67594	0.456725	8.03022	0	4.30112	5.0876	1.7306	16.8785	11.0055	4.68916	2.92398	4.52638	8.29036	15.2589	0	0	6.77689	1.5422	0	11.9106	1.72339	3.62882	6.15347	9.79541	0.288079	15.264	12.1871	7.63615	1.38237	4.00495	7.25491	6.96589	12.4989
2910			8.1727	0	13.5906	3.88867	7.48285	5.95229	7.18962	26.8281	2.76289	20.4802	11.3624	1.6184	20.8059	0	1.3459	3.92933	5.12163	0	2.32593	2.34599	0	0	10.6775	7.94319	0	11.8283	2.6629	0.0227623	0	0.539627	0	0	1.234	6.72267	4.66119	8.36569	9.72875	14.9404	11.8124	1.42053	8.91627	8.37565	7.59785	2.78569	2.61389	0.813999	9.07905
2920			4.99728	0	1.36637	1.28527	0.726664	7.10977	6.44359	14.6648	7.57665	5.95781	4.9554	1.0915	11.0887	4.61672	3.50654	0	0	0.463001	4.37833	6.67693	0	0.483975	8.22064	4.62191	0.47225	7.7455	3.91015	0.457311	6.03628	7.72897	0.257823	18.0252	6.61019	9.44607	10.7586	28.6846	8.02767	5.94587	15.4073	8.71355	6.83912	7.75792	7.70183	5.44517	1.95066	5.32968	6.84702
2930			9.10006	0	1.3573	3.58614	15.3466	10.2423	11.8309	3.22067	16.6057	3.40352	3.37757	0.203228	0.0650636	3.74576	4.96289	1.05982	0.77969	0	1.71627	0.129855	6.36332	3.05319	2.35875	6.31627	9.40833	13.4634	0.902695	0	2.796	6.47928	9.4193	4.70344	6.48525	0.51018	0	8.96709	0	0.395372	4.6906	8.53573	14.4567	8.18797	9.78858	6.98021	3.40235	3.68984	7.28451
2940			4.043	0.0577059	10.2681	2.55914	7.23262	11.0826	5.01863	0.943604	2.7524	2.07662	1.28791	0.0665979	8.32443	1.10145	2.71096	1.77712	7.38787	0	3.38208	8.5909	6.95172	33.1415	0.359031	4.34757	4.3095	8.62165	4.79318	0.0674395	0	1.41072	24.1859	7.45028	3.86405	0	0	8.3434	3.93423	0	1.5628	7.7939	19.6994	6.90814	14.4933	0.406471	9.97676	3.08975	8.76001
2950			1.84935	0	2.72125	6.1433	5.21331	23.9436	10.6737	0.487706	5.90348	5.46967	5.79999	0	1.05769	14.8559	1.22273	0.708144	20.431	0	13.4677	13.7991	7.26519	0.0648271	6.41592	10.8396	0	2.31718	2.47101	3.75807	0	6.14884	15.0837	1.95902	1.88521	7.02851	11.707	13.4819	3.10026	2.59772	0	3.92767	33.4657	11.1559	8.062	0.0963922	8.64809	0.0200218	7.22876
2960			2.82767	0	0	1.40565	0	10.0799	5.2614	0.375592	3.12615	15.2853	1.71093	0.0205488	7.7169	2.93173	7.91566	7.10071	10.2896	0	7.09049	2.1084	6.1782	0	0.119904	4.94198	0	10.3976	5.5301	4.18534	0	1.29154	9.22947	0	0	2.82975	13.2325	8.21683	0	4.41988	0	1.39529	8.99455	16.0889	3.7843	0.490961	22.6996	2.52042	6.50978
2970			0.554841	47.4412	3.92514	4.57483	0	6.0262	9.73891	0.305387	17.6063	21.9596	3.57775	0.0474746	11.3843	1.61244	0	0.216177	7.15199	1.48868	7.30823	3.966	8.88246	1.53437	0.157051	4.03336	0.853768	6.58384	12.57	2.68603	0.585492	2.51357	0.27723	0	2.52659	12.9813	3.72109	2.08314	16.4698	31.1531	0.457206	1.47937	6.42303	9.99973	3.59438	11.6372	9.33695	2.39193	8.6472
2980			13.2774	60.0776	7.3139	1.49538	6.29866	8.39509	0.134299	4.51402	9.7029	31.7019	9.81949	2.35503	12.536	5.23167	0.752103	0.266123	3.87597	8.86451	8.14435	8.57808	7.65906	22.2102	0	2.32947	0	1.64838	7.99225	0	4.2719	0.525821	0.304951	0	4.78245	6.96289	6.30869	5.3126	14.69	49.9165	0.614913	7.15683	12.2962	5.48872	1.84053	2.11747	4.86004	1.92112	6.25772
2990			0.676246	61.9077	11.6416	4.02843	10.1205	5.70974	11.2308	7.68213	3.22531	8.82764	10.7408	0	9.00163	0.769419	0.0417475	8.61078	0.610953	0.0239933	12.8186	7.20237	8.62115	1.23386	0	5.76036	9.95881	4.68215	2.44839	7.2724	0	0.36789	0	0	3.27585	16.8024	8.5202	5.44152	0	48.5526	0.388283	1.99202	4.77629	12.6737	0	0	11.0425	2.94561	10.6709
3000			3.72842	6.16763	12.59	3.0973	14.1516	11.5329	14.8359	2.43227	1.44448	8.47371	2.92858	0	25.8876	2.11065	0.123828	2.9064	6.4199	0.045524	9.25466	8.03431	5.42497	0.328267	0.0233721	0.0339321	8.81079	15.5831	1.12505	11.4865	5.0265	1.15832	0	5.18153	8.63715	0	0.145015	11.7088	0	0	0	5.09667	9.58127	15.9202	0.197724	0.497568	7.96129	4.05128	9.31132
3010			0	2.0837	1.55701	1.08636	11.1937	6.50154	7.3552	1.08976	3.79928	3.09152	0.168153	0	4.942	1.74169	0	1.60539	12.302	0.0214602	16.4839	12.1818	13.9767	9.52234	0	2.67907	0.0458081	15.7278	9.89233	15.447	8.63827	0.771212	0	0	3.1456	0	0.0486852	6.91337	3.26759	0.0214605	13.4472	2.60278	1.45901	9.36476	7.61914	6.04998	6.12721	0.0304819	13.0935
3020			2.20313	0	0.197271	5.39554	12.4444	8.84013	8.64393	0.662475	9.29389	0	0	0	17.3267	0.992183	5.28046	1.14323	14.2413	0	6.54856	19.2056	17.9627	0.327637	0	6.21375	7.6358	1.02682	0.077377	8.30748	7.00758	1.27704	0	6.13084	12.4031	4.99576	5.15212	10.3514	0	0	5.56668	3.22072	0.0431079	5.01289	5.45612	0.327604	16.779	0	3.55472
3030			11.6958	0.228411	5.55814	3.46143	0.272663	5.07112	15.5972	0.567028	13.6008	0	2.12931	0	43.7739	2.28978	19.8528	0.159657	3.20745	0.205654	5.19179	11.2254	5.63584	6.29848	1.98159	3.12731	8.19847	10.8393	0	33.2553	15.3819	0.553646	0	14.9632	0.679174	8.22725	13.4644	7.28025	0	0	19.2278	3.6548	9.47013	0	9.68532	0.0778134	3.72708	0	0.708481
3040			4.41608	0.0816991	11.0864	6.39119	12.029	5.54459	4.16741	0.127522	3.31999	0	5.04073	0	17.1141	2.24761	62.6549	8.7766	0.519331	13.916	8.14502	10.3844	10.9914	0	2.65249	6.91505	11.023	0.699802	10.725	18.207	15.2812	5.26743	0.405651	21.5527	10.3091	10.3192	12.909	29.1109	3.74342	0.172958	0.675339	4.57752	9.75066	0.483222	17.3953	0.342723	8.01539	0	7.75888
3050			6.401	4.55978	14.2834	3.80073	7.98599	7.58305	3.41224	3.85649	8.06741	0.0695173	16.7564	0.179477	5.74441	5.50463	69.138	5.12364	4.60479	32.7576	2.28542	6.39803	5.63227	8.73484	3.33654	8.00466	16.0266	3.10163	4.48445	9.1404	1.85367	10.9427	0	2.38343	7.8555	2.81206	0.119208	19.4843	4.08317	0.340434	6.34841	12.677	6.68496	1.86589	17.111	1.28544	13.77	0	6.66056
3060			5.4946	12.5235	4.45327	0	17.0643	8.13239	13.187	11.4761	8.21953	0	11.3454	0.598876	0	1.45873	52.799	3.47547	0.0937414	24.7321	7.41154	7.22771	0.225981	20.6606	6.55253	1.23606	2.31444	6.77775	5.30445	0.929421	7.41308	0.0210124	0	0.0227623	11.5939	9.15236	16.3073	0.895815	0	5.67018	4.38343	4.73171	3.7213	17.3742	0.146229	6.45417	4.72984	0.340178	2.09062
3070			0.812316	0	14.1205	12.1901	0	17.6002	0.829715	3.67639	3.44745	11.7174	11.0443	0.437156	0	0.679004	12.8105	7.05629	0	0.353203	9.94273	12.5457	15.596	0.114284	2.97087	3.54122	0.383501	5.09722	10.2277	5.94383	0	1.14126	0.0449035	1.95517	1.00323	0	29.9804	18.193	0	7.78299	29.7989	7.47975	5.44852	15.2913	2.88462	4.52333	7.33502	1.21224	0.958753
3080			9.83399	9.26713	6.8423	4.45912	7.15577	12.495	33.2716	0.380428	2.71319	9.06161	19.5128	0.0555449	0	0.310251	0.429197	5.27245	7.71426	11.5526	4.56676	7.16174	1.86185	10.2938	2.02669	3.30954	8.76246	3.24615	4.95274	1.45023	0	15.3974	1.99093	0	2.946	5.03284	21.2286	4.69786	18.2709	20.6983	1.64469	14.3629	15.5399	21.4548	11.6515	7.39237	0.322315	4.60508	9.97013
3090			14.2707	0.64206	0.782709	0	27.1988	12.5636	1.84322	0.276028	5.97799	11.3116	5.79692	0	11.4321	4.59299	1.97328	4.51473	32.8371	40.3429	10.7851	6.70084	7.22635	0.68756	0.108682	9.87558	23.0393	17.9889	12.5691	5.28462	0	3.7107	36.026	0	1.25222	25.6714	15.868	16.0276	14.6548	2.22609	35.8784	0.0777664	9.77768	13.6101	9.7979	6.18126	12.2375	0.580851	2.75604
3100			0.477232	0	7.28802	8.51798	9.18054	3.80508	31.3426	0.326385	7.73885	6.76167	22.1929	0.159618	14.9344	7.64208	5.04208	3.66129	46.1124	30.8497	0.18169	7.29093	2.8861	26.8739	0.0432064	6.51822	8.2193	13.137	8.303	11.155	0	1.08044	19.2877	8.27806	29.6945	17.225	10.4642	14.8073	2.63109	45.8269	27.851	11.3405	9.00727	16.4563	15.6625	18.1987	10.9626	3.54696	4.00288
3110			20.2063	1.37095	9.9174	2.76585	0.0986354	2.11179	35.4463	0.254193	12.2639	0.0201176	13.1917	0.0201166	4.4541	13.3032	9.55789	25.5526	38.7566	24.0773	13.1704	7.14205	2.51804	8.62468	16.9923	5.55831	4.58844	0	9.60465	7.39142	0	17.6557	1.89417	10.0145	12.7035	1.46742	11.2594	3.85292	0	68.6741	1.33922	13.3832	7.9014	4.65991	13.4505	11.6412	11.385	3.57211	2.00599
3120			10.0415	6.50666	7.38741	8.90887	2.6457	1.24762	41.009	3.11101	10.0411	0	17.6633	0.675083	6.81228	2.05105	0.698468	40.1857	26.7133	1.8563	31.1132	7.42442	10.5689	0.74436	32.6671	3.44819	16.0551	4.95113	23.2734	5.31017	1.1568	0.248486	3.87961	7.15618	26.2865	2.12773	4.71355	12.6649	8.49597	38.344	0.081892	21.8265	9.41547	8.08655	10.2835	13.0344	0.321531	6.25282	11.2846
3130			10.3682	26.803	10.9796	11.5747	10.2765	0.109426	25.0671	12.6971	7.82017	0	29.1213	2.95167	6.90573	11.6372	4.06123	47.0919	10.1732	0.75571	7.01595	4.9131	0	0	6.3517	0.0226859	33.7886	30.5962	34.6164	5.87299	0	6.5825	5.76963	11.3792	4.92473	1.89532	13.731	30.1973	16.7108	41.7993	1.35262	6.49445	8.20518	17.8788	2.73163	1.08182	8.8735	6.87075	5.27668
3140			14.2411	86.3762	9.39433	7.87671	7.65028	8.99685	0.0211726	7.13358	2.70717	9.41576	16.9005	5.7866	3.47138	0	0.264928	40.8784	3.18584	8.07316	19.8544	7.36106	17.1494	6.36718	0.103204	25.1637	29.8937	26.3827	47.465	10.0986	0.0834618	5.47934	3.18422	15.1472	0.369339	48.9066	12.0577	7.54782	4.2245	63.0909	0.86629	5.45786	9.34389	17.3015	0	22.1914	9.74839	9.58147	10.5681
3150			17.5003	5.76502	21.9505	0	0	43.2947	19.9484	0.728446	8.48155	23.6427	1.43391	1.57826	15.1726	64.0115	0	27.0789	1.44755	28.7631	9.76034	7.72487	20.2738	2.57914	0.198716	11.4832	22.2054	9.88758	12.3072	17.0811	1.69838	19.5778	21.2425	6.82356	1.10682	19.451	16.7223	26.1302	8.87854	7.93967	0	18.4586	5.17562	11.2555	9.34802	4.29488	10.5557	9.26127	11.598
3160			20.2255	0.091468	36.2591	0.511549	8.87046	52.4366	28.917	1.71337	12.994	8.4645	1.68883	2.57027	26.5672	56.7416	11.5202	26.122	0.272819	36.4746	10.6323	6.57511	1.27111	9.01289	0.103527	2.65609	0.136574	6.18785	8.74621	3.58229	1.37859	11.3423	31.7302	6.71045	10.8961	49.7416	21.5114	17.1739	5.25235	0.204387	12.6486	3.7143	24.2367	17.2572	19.0644	12.9881	8.67773	3.86139	8.85372
3170			13.7527	9.69724	30.2819	3.72629	17.2756	54.5143	0.719748	4.15688	10.5112	4.46055	15.8734	1.71956	0.456146	50.0988	49.5014	37.436	0.418109	37.8908	3.84938	12.1933	0	5.608	16.5728	1.08645	0	6.26507	4.19834	0.16254	3.60683	14.2675	35.016	12.7608	5.69315	0.431825	8.29825	24.6603	6.98143	9.25685	0	5.49035	6.21319	8.0173	26.0034	4.50914	11.7302	3.23922	7.24017
3180			9.45235	33.0304	17.038	4.21312	3.85648	43.1814	8.79482	0.315557	35.3584	2.56967	3.10836	5.10349	18.5237	44.1261	57.5107	45.2274	0.351822	21.771	9.48094	9.9021	24.5799	32.4135	9.63964	0.547196	4.39233	10.9553	0.0986367	0.577951	26.0529	14.9814	13.0974	20.3129	6.13009	3.36421	16.9709	28.9571	5.39079	8.47817	5.13121	0.183033	14.5195	17.6088	8.24214	20.2155	16.0633	3.02697	14.2134
3190			11.6644	87.1874	7.15947	6.11327	0.0719215	31.632	8.46326	2.64064	36.1855	2.10837	8.17618	0.0965982	4.62414	11.1522	65.9388	21.473	7.22541	26.4093	7.50109	15.4735	0.224125	16.2985	5.67189	6.44432	25.4055	11.3081	1.67095	0.0227623	24.5921	22.3731	3.71635	11.292	6.31373	32.8606	16.8335	0.523187	10.9909	11.3438	0.926228	0	19.1034	13.0327	22.9778	8.80024	9.20522	53.6821	15.6343
3200			11.3582	11.0297	7.26657	4.4295	16.8609	2.37046	11.0497	8.53129	17.8241	2.38882	9.32843	0.578851	0.237108	10.9694	15.9431	4.49653	5.01986	24.7793	5.74123	17.7477	12.9738	0.0401048	14.1157	9.98843	14.2977	6.09112	6.23979	20.584	26.6529	21.4263	12.0871	2.45761	11.6121	28.1651	9.86347	17.9409	2.29548	64.5298	20.3243	22.996	5.20329	18.1464	23.2419	2.42591	11.4686	128.773	11.0059
3210			9.8062	0.552812	11.6769	3.51404	18.2848	3.10113	1.37803	15.6764	6.56689	2.64262	16.4287	43.4344	6.44375	7.60176	0	1.3629	2.56326	43.2098	7.28303	16.7266	11.1446	9.39336	2.26824	6.57554	18.8206	9.65536	6.91391	3.45167	35.4633	21.3617	9.86505	6.50009	7.2664	28.5074	15.0878	27.2129	22.7596	0.352383	27.6298	12.6772	11.3525	1.10458	11.5909	49.813	11.4605	20.1039	11.9001
3220			14.0104	0.022762	13.262	7.06617	12.1089	2.28681	9.73758	29.0926	3.84827	3.29756	21.7382	12.4386	11.008	14.9785	1.48417	12.5375	0.155429	6.87454	4.81341	10.8593	1.44978	14.3268	1.02668	2.19871	31.6457	21.5611	5.08352	13.8708	11.2217	8.09514	34.7144	8.82326	10.4027	7.34368	13.8569	16.0946	28.388	34.8412	28.5294	12.1871	5.00739	16.5124	18.9541	14.6092	24.9747	0	6.07047
3230			14.8188	7.29117	22.6349	2.2031	2.32945	8.5845	33.3974	15.058	10.8509	25.367	6.82936	8.22395	2.75204	11.1931	7.23396	13.3713	0.0204127	0.0837796	9.78779	12.831	9.31999	4.46006	9.50148	13.7184	55.0944	29.6472	5.58189	15.6775	16.5465	15.1261	27.6391	3.42564	11.8715	8.93834	7.316	20.6061	18.3213	20.9086	10.7213	7.81792	8.79291	7.69079	35.0223	6.18713	10.8862	1.20984	10.7275
3240			11.5501	20.0847	7.5627	1.8111	5.20465	8.52819	25.7493	2.86876	17.1781	13.7937	10.659	13.1995	4.96968	11.3877	1.92843	33.5225	8.77356	0.41484	6.51453	14.5143	6.59378	12.3423	0.166783	23.795	20.8428	26.9547	2.70982	22.9331	7.58845	11.2462	19.0613	1.70456	14.4712	8.43312	7.47705	7.89439	34.4569	53.1998	0.523306	8.17207	9.6085	15.6307	25.8972	4.16207	2.07377	8.30649	18.4171
3250			6.39027	68.4602	9.26315	1.44875	18.6983	11.8004	16.035	10.1384	8.60739	29.8122	13.5355	22.2741	18.577	15.9334	0.256707	27.9768	47.1053	10.6464	18.9091	10.527	17.7718	18.8988	3.03619	5.01419	0.890855	10.981	21.8321	3.8202	8.25709	21.0965	5.7258	9.46842	10.5746	13.5482	12.3154	22.5517	46.1694	17.6362	0.273725	1.00379	5.22761	11.2665	18.2056	1.02979	6.85891	6.18322	11.16
3260			1.01649	13.6572	1.71286	5.18306	3.2512	18.0906	32.3667	14.4787	12.1618	8.64791	18.3455	3.58058	16.9902	8.62375	0.110719	52.4094	36.0419	14.4503	13.2254	7.60263	1.99312	0.731584	6.95346	0.0239936	23.1441	0.0768531	11.954	11.3166	6.32973	18.0762	0.97679	13.2175	26.6925	2.08953	6.89411	20.9323	10.4254	23.9948	0.349022	13.1776	5.26729	16.5237	15.0424	11.1963	7.52113	3.82634	14.307
3270			4.57195	0.721364	27.3866	1.17849	7.33712	17.7525	21.3511	9.04469	11.3707	15.2119	7.84999	13.2318	5.85744	16.0816	0.283844	2.83058	8.34147	12.6102	8.66124	7.0135	12.4843	10.4529	0.358243	13.1612	1.98136	3.5149	14.3678	39.3708	13.6991	14.5203	8.45519	8.23595	6.22137	8.40833	8.21561	20.3835	0.176821	23.5853	15.5529	35.9914	16.8478	10.4162	0	5.70013	3.13738	2.0344	6.01442
3280			9.48502	2.17266	48.467	2.82514	0	4.50886	23.7975	3.31207	9.1178	15.4244	5.87813	15.4589	8.89976	20.0288	0.414437	0.204431	9.04943	5.66849	6.31909	14.6956	9.64883	26.0185	0.0303498	21.9705	8.07672	24.8328	0.405881	5.82062	12.3796	17.1328	10.8287	1.53319	6.8925	10.7752	15.7328	26.529	0.347937	28.9926	38.9522	27.2832	10.1365	5.921	1.62315	15.5365	14.2161	7.06747	6.00676
3290			8.82064	10.0534	43.3606	20.8373	11.0249	19.2044	27.9239	3.25476	9.31834	8.94785	7.69816	27.5242	3.48286	37.705	1.37718	0.398963	6.4178	1.87307	17.324	8.11642	7.5786	16.4846	0.181141	12.3379	5.74168	8.32754	0.748464	4.71281	3.91172	5.92269	14.2353	7.28963	10.3078	20.674	5.5793	18.9258	14.9338	13.3306	0.230783	14.2589	8.28417	13.3015	18.9799	11.8373	8.94143	0.919073	9.75798
3300			4.22535	14.7628	44.0594	15.812	17.8803	7.02564	0.949551	2.87631	6.05313	1.86075	10.6413	26.605	1.2202	12.371	29.0606	3.35192	4.63077	11.8639	7.51847	4.249	3.06734	3.79161	20.073	10.9963	4.73935	10.6247	5.07947	25.2741	11.6257	0.713726	23.5453	0.0956654	8.8952	1.26028	17.3953	11.442	13.5047	9.99807	20.9665	8.60143	6.73691	27.5536	14.5126	19.9869	13.9395	0.184349	10.179
3310			7.38333	34.2595	24.8705	6.45349	6.27217	7.75784	29.8986	7.51434	4.63713	3.3194	11.5717	29.5619	12.5691	26.8237	35.3117	3.83392	4.27737	1.04336	6.11843	8.06249	19.4718	4.68172	11.0727	2.51316	7.8929	12.2824	18.4806	25.0562	3.34921	0.0877774	8.01234	3.39345	17.9989	0.144337	16.6172	22.6199	7.64695	12.5393	11.3729	20.2293	11.9676	0.282697	24.0676	21.6579	12.6074	15.9669	6.00836
3320			6.49373	5.04421	8.44348	5.92468	4.56044	4.73715	13.4336	1.57788	6.49317	1.44302	18.7123	6.52429	2.72835	20.9333	0.244831	4.09291	10.4334	0	0	5.68506	0	15.535	0.0273569	4.40383	5.01592	26.2836	34.5104	0.34262	14.3595	0.28814	8.04107	10.3051	12.4126	17.5731	10.0471	9.02041	3.23161	15.3112	0.159903	21.1897	10.8069	5.58351	9.56216	14.7207	9.0754	16.51	7.47971
3330			13.6754	2.2147	5.84821	9.002	16.235	13.7526	13.6024	9.08566	2.60658	14.7919	4.95715	20.6425	4.65769	20.2101	3.40037	5.55619	6.86526	21.8978	0.782127	10.0184	3.55751	0.174851	18.2481	1.23959	26.6832	12.186	17.4148	6.91369	9.19813	0.222688	10.3913	10.7846	9.66031	18.7715	3.05666	14.092	6.15095	16.1672	0.41478	1.48258	10.1179	4.33672	5.27266	13.6062	10.7589	5.55629	11.1626
3340			2.02301	6.0731	16.463	15.6634	7.4257	4.30397	16.4832	20.3263	6.65278	20.4535	0	26.8175	12.8808	20.9815	5.65884	0.151747	6.81483	36.6773	5.42675	13.7692	13.4703	15.1542	0.353972	3.40901	50.8244	12.9099	3.47479	25.7179	7.80119	7.37837	0.406379	6.5725	14.6727	23.2705	6.59587	11.7698	13.9416	30.7239	1.01286	6.18979	9.05806	15.1123	11.0232	7.85262	4.98489	7.06431	7.84472
3350			4.40985	5.49275	12.2606	0.941652	4.56549	3.81549	6.4828	0	7.7397	2.51471	0	33.5269	2.94094	19.286	1.94571	3.80133	8.02064	23.9228	17.1632	4.04729	1.58339	8.88555	1.87865	8.82204	6.55732	8.77632	4.96928	20.6743	11.0816	0.0216372	11.4238	11.0368	9.3101	1.2602	4.88576	21.465	33.0191	36.9613	26.6574	12.0685	14.1912	30.4929	5.74709	2.40512	7.99387	6.31562	12.4047
3360			3.22641	27.4104	6.36775	1.92328	0.0379367	3.66449	14.8322	22.1669	20.4316	1.88612	17.9899	14.7258	1.48437	9.82843	3.0859	37.3947	1.49432	35.7681	12.2178	2.30382	5.39408	6.60131	0	4.07187	0.585053	3.29116	0.367905	9.5264	11.9578	0.207994	18.5299	2.66288	14.4423	10.5236	0.872721	6.14321	9.05291	7.76497	3.13271	32.0499	9.12303	9.27723	0.926038	11.0307	6.51208	3.68205	3.94608
3370			0.55052	58.9166	11.2596	22.766	4.47587	32.3616	3.38375	26.6135	29.8498	0.983415	9.15418	9.72677	8.6841	20.9463	35.7537	17.1092	1.06671	0.171238	9.32809	8.82669	9.16957	0.299656	0.0694477	6.67205	6.52275	1.01028	9.26052	10.5505	7.24145	5.64922	8.48765	3.23195	16.7937	9.28664	10.4737	14.3345	0.0910493	0.493183	6.45258	7.62893	13.1925	7.00549	13.5798	13.0053	11.5846	0.998092	0.589313
3380			14.7591	35.6751	6.8595	6.67716	8.39923	24.6385	2.81758	0.826484	23.0535	1.03081	0	7.66839	12.8938	19.8019	0.0679687	22.6174	9.30918	0.272376	4.12424	1.06248	5.01788	23.3937	0.710482	6.56074	16.4726	9.5195	9.78176	7.23496	7.75452	7.78077	8.92767	2.27187	6.32964	6.29457	7.15323	14.6583	0	7.94406	3.65165	14.7888	6.62144	18.9357	13.1053	14.764	7.40569	3.55305	8.82737
3390			8.68403	0.464099	14.623	3.50633	2.70172	3.88186	6.5941	1.32848	12.4466	0.996139	9.40196	19.2103	0.239185	15.303	5.15284	30.8496	11.2923	1.07386	20.8343	7.0629	15.3194	4.2966	16.3526	0.304425	38.0611	13.4169	4.50474	12.7826	2.4911	7.54898	0.490031	9.49921	15.954	3.55347	5.49278	5.68667	0	6.64293	0.0664475	13.0475	22.0841	17.7085	14.588	9.35987	13.7726	4.11376	11.2946
3400			4.45274	0	8.66636	2.81758	17.8661	7.29034	24.1403	4.30063	2.06481	0.708846	17.5006	10.4998	16.3104	11.6271	11.2046	31.5147	28.5861	0.477835	14.8739	10.9444	14.3792	9.9669	5.01049	0.378436	35.4986	10.7023	18.9241	21.5637	15.4173	13.9671	0	6.27578	15.5545	9.56694	0.151749	14.5831	18.5146	29.4706	5.92543	2.60312	13.1256	7.46143	0.13963	13.4933	6.43227	10.6672	0.321691
3410			13.6524	0	21.0964	1.72974	11.7122	9.13381	11.9208	1.75624	12.7246	15.3688	3.65755	6.28394	11.8456	26.2902	4.78546	16.3631	51.2261	0	12.0929	1.79648	0.0505583	6.77709	0.189945	3.1974	2.22521	5.98199	17.6047	8.37653	10.7984	8.65492	6.98849	1.80079	14.4021	28.3711	0.51157	12.4494	22.9209	0.959977	0	5.05106	6.32455	5.19875	0.853191	9.63758	7.86795	1.59912	2.8365
3420			2.55125	4.6461	4.05052	12.2997	0	4.33493	0.209453	8.85679	1.92334	31.5905	2.20085	6.06141	0	22.2637	11.8114	9.23593	17.012	7.4785	4.19772	4.69861	3.49952	5.38896	9.58506	2.48783	2.41855	13.8749	7.56616	16.5084	8.90399	8.70788	12.8139	7.3297	17.6944	26.2578	9.8616	12.5691	0.213437	11.0155	0	8.47866	9.91254	0.190149	7.98126	6.99231	7.60817	6.0023	3.9066
3430			1.8935	0.170986	22.4676	1.18098	9.56151	1.39951	6.82763	1.79609	1.8253	6.02943	4.50915	11.4701	0	9.60756	9.43456	12.8104	5.30988	8.42	3.08538	5.01087	3.10188	0.841894	1.38611	0.242243	11.9576	20.4397	1.01371	3.33875	10.2236	14.2008	6.72591	0.0227623	15.5638	4.52914	0.0485833	13.0932	0.36481	5.79384	13.5335	16.0013	10.6767	3.05756	19.7131	0.509404	4.96516	2.35961	1.22953
3440			14.4225	6.4404	45.9119	15.652	4.43569	21.2043	2.06015	0.0471865	1.031	28.2922	16.9773	3.05119	3.02056	10.5583	0.217316	29.6528	7.75007	13.0437	12.4154	5.81017	6.62391	4.71496	3.93782	0.112269	10.9469	15.6126	7.79551	5.88795	11.8237	17.1816	35.2488	0	17.5496	0	1.21874	17.3043	0	13.1332	1.03276	15.7691	22.5163	12.2627	13.7775	19.0005	10.2936	5.2903	11.3448
3450			3.25775	37.3373	24.8838	5.12874	4.63772	4.27935	14.9353	3.15095	2.94619	0.763078	7.619	11.4031	3.77532	18.0461	7.84369	0	8.65102	0.763795	3.3533	0.88547	1.45387	19.6627	3.07279	0	13.0901	4.58218	0	8.78734	14.8729	10.0513	21.7438	0.962322	10.8406	7.81394	8.76709	8.26479	8.5561	16.604	12.3753	1.78059	10.5629	14.4448	11.6479	2.54064	12.0257	1.34522	9.39578
3460			24.3388	0.879351	1.05034	12.3094	0.022762	8.58899	18.7661	5.35297	12.9164	1.08028	12.7796	10.0557	15.3067	5.53586	34.3307	0.662426	2.59623	0.205485	10.4784	4.17184	30.601	2.75489	18.4301	4.37173	10.2464	5.68415	0.0455246	10.4461	10.7545	10.0257	0.0227623	1.37159	8.90512	11.9302	5.65127	12.3303	13.64	20.373	23.5798	0	7.58998	17.1369	13.7363	14.8298	6.67717	16.4339	15.9471
3470			0.291564	9.32639	0.022762	4.42793	0	4.15467	15.0476	2.95911	11.0954	1.6073	3.3069	10.8381	0	10.46	58.0347	0	0.156496	0.201062	9.07202	7.6988	0.371784	12.3551	6.19491	2.78138	5.6643	13.2034	0	23.369	11.4428	12.0589	0.613631	1.14466	10.4952	32.4535	9.88847	20.3029	18.1758	19.5446	0	0	4.72132	5.43669	0.119934	4.84083	13.1384	13.2814	14.4187
3480			4.70465	4.99001	12.9789	3.72807	0.068286	18.6156	1.22712	2.6757	7.77517	0.934693	0.0319097	6.93209	0	9.20539	50.4687	0.0273565	0.0233718	0	5.64548	2.11198	4.85016	13.9255	6.53511	7.97742	8.77644	9.97705	4.62654	6.11812	13.2447	13.0968	3.05115	1.63134	9.76454	10.3064	12.5588	7.01939	0	45.2136	1.01321	15.4807	11.7777	4.09688	1.96232	2.3742	7.504	4.27626	13.3223
3490			6.58654	1.25796	3.71567	10.0924	23.4209	20.7592	18.5001	1.06999	8.93591	0.321505	0.0214602	5.99541	0	19.7221	0.853083	4.27821	21.596	27.7654	10.1948	4.33138	0	12.3601	0.0239936	22.5111	7.0732	7.67398	20.3966	7.27498	6.54687	3.5694	6.68075	8.05843	14.7967	8.04089	11.1469	12.3027	7.00644	3.00565	6.32363	2.35599	8.48043	5.86167	0.640393	2.55646	7.57388	4.01153	9.08238
3500			0	8.7247	12.6338	11.9004	0.0215107	5.73374	10.1315	3.0752	10.3077	0.319978	7.98588	12.392	0.25533	18.1295	0	9.17654	2.85604	2.85616	7.50017	9.71059	4.05519	0	0	9.77271	2.31489	3.61028	9.54729	10.3916	7.28605	9.82539	14.5044	2.44558	13.0355	12.1847	10.751	3.45335	14.4601	5.78594	0	15.5202	6.54827	6.36254	0	9.72323	6.9102	9.72903	9.39975
3510			15.0524	0.477555	0.908554	7.74345	6.74549	17.6659	7.43732	7.81707	6.02726	25.0055	10.6662	4.05641	3.04402	15.8909	0	3.32753	10.0946	0.121463	0.646321	7.19196	0.124878	10.1625	0	1.13374	0	12.2944	22.4565	1.3709	9.41909	0.181953	8.93357	0.876491	14.3447	29.759	1.78187	5.78092	19.9106	0.103231	10.3304	14.7158	11.6881	1.37668	15.3728	22.7001	15.4969	1.84266	17.5506
3520			16.7785	33.7636	9.19392	9.1906	10.9492	11.9479	2.1468	8.0595	2.9359	19.7926	5.07225	8.75864	30.0205	13.4234	0.668311	1.7908	4.50494	4.23456	12.3299	14.9216	10.2684	2.71042	3.54303	0.0741128	12.5516	8.98267	11.9696	4.71924	11.5505	4.47944	4.4424	0.211177	13.0086	0.0529929	5.9044	19.4212	0	20.5128	0.0966358	6.14169	18.972	0.0762048	21.8258	10.6351	5.13781	2.86388	14.0203
3530			4.19385	54.4988	12.2272	12.422	12.4199	0.575557	4.13017	3.56432	5.90452	10.0249	4.19097	6.13002	0.254546	3.01268	0	5.05055	8.79569	29.993	12.4504	2.38754	0	4.86364	15.5547	0.293053	9.91884	13.5151	0.211075	2.47693	10.7933	11.6556	1.69138	0.775232	8.33634	6.06868	0.0246592	11.5216	0.0379372	26.0126	22.8172	0	13.7838	8.50644	15.3816	13.6249	15.2376	5.85562	10.3385
3540			0.193371	14.9649	6.83202	7.67314	0	9.39879	5.83008	25.8538	5.79848	0	14.4324	3.99456	0.245736	8.31726	0	4.92567	5.25363	11.9317	5.22084	8.18572	2.70764	15.8295	0.883512	0	12.246	16.7707	10.7406	4.10801	11.4721	9.969	3.56259	2.71407	8.79053	26.0636	7.61772	14.4576	2.19717	13.2804	5.43877	6.78573	10.2381	23.5375	0.833734	10.3251	13.9434	10.1976	8.49813
3550			6.79129	0	28.3314	5.74133	0	19.2448	3.30473	5.47386	5.84061	0	1.53679	6.69989	0	0.481019	0	0.616777	5.748	9.13124	0.94767	0	3.31706	2.23395	0.285831	1.24836	6.02404	11.1607	25.9529	38.8524	8.63164	10.9523	4.88772	16.4865	10.5849	18.4139	5.57444	6.98352	0.0303498	12.7712	5.52635	0	2.40781	8.53787	0	3.2784	8.47639	9.12799	10.5753
3560			4.23681	1.41543	11.7444	12.3437	0.186064	5.58567	27.9561	1.83889	10.2526	0	0	0	0.196238	11.666	0	0.292135	5.40838	8.2428	7.40181	0	0	8.38306	0.851364	0.0227623	5.30686	8.382	8.63519	10.5349	8.06582	10.4345	3.05831	6.8666	11.0435	17.891	0.142164	13.1013	18.1086	7.35516	8.82749	0	8.19876	5.63133	7.27146	15.9135	12.1656	0.535635	11.4062
3570			0.359218	39.3855	3.42591	3.61411	0	7.42258	8.44172	0.551206	14.3298	0.885505	1.60727	4.90636	4.8477	19.8646	0	3.84151	11.2585	2.01059	5.29244	4.76905	0	0.237199	17.0606	1.56801	10.2679	5.79795	7.65957	1.85229	0.646006	8.52451	5.26995	0	13.513	18.5682	8.13592	4.55297	17.3245	12.6254	5.55613	7.2225	6.96408	3.20659	29.2656	6.78323	7.91125	4.6489	12.6895
3580			12.5957	4.831	14.1034	6.02344	0	1.08479	3.25134	19.7914	5.0786	0.289053	4.29447	1.67716	8.05721	1.96192	0.794779	2.2762	6.74423	0.308764	12.6441	10.2955	0.315123	4.87405	7.84702	8.16633	8.79417	13.2715	3.92928	0.131228	3.72693	5.94993	0.680504	0.580072	12.1778	13.9396	0.0834619	14.101	0	34.2198	2.39513	0	10.722	2.06429	6.47201	12.3075	8.66512	6.04214	8.85723
3590			5.61161	52.3259	11.7333	8.30845	0	3.5213	0	7.57608	15.8272	0	8.67675	3.23872	1.85004	7.9279	3.58532	1.41243	2.48916	6.71875	4.46557	7.01162	0.596371	0	0	13.4971	12.0877	3.89547	8.69108	0	16.6565	9.10534	8.19619	9.8957	12.6479	2.10591	3.75262	0	0.0643815	44.1813	12.7296	0	7.16755	5.66498	1.63812	10.4628	7.60903	14.5866	8.19437
3600			0.428008	24.2906	4.76869	15.3653	0	8.43684	0	12.1796	8.28443	6.92001	3.57164	3.83029	3.81729	3.08802	0.975657	1.96118	0	0.0379367	13.7695	12.9219	0.441207	5.9062	0.0531121	7.92537	0	9.46538	10.2721	1.35103	9.47623	13.1429	14.5751	10.2039	6.967	18.0568	13.2045	0.156217	21.5397	31.0349	4.38873	0.0379372	10.8355	0	0.164304	21.0459	8.76682	1.07411	7.85724
3610			8.41019	4.94474	26.8133	1.76351	0.045524	3.37762	18.8277	3.36251	10.4394	4.02186	0.86423	0.336173	8.14649	7.67664	5.54607	11.102	3.61611	0	7.84244	16.6755	4.4117	9.46701	0	7.27939	11.2442	7.94931	0	7.80361	4.27435	7.14525	5.42731	0	14.9757	33.9066	0.279434	0.576912	3.30937	9.79659	9.20114	0	5.45595	8.98738	14.4308	6.20744	13.169	2.64996	11.2335
3620			0.131332	0.644924	12.5494	1.4143	0	15.4402	31.5277	15.0337	16.0606	2.65304	3.88888	3.56849	16.6912	8.19448	0.553142	19.6034	7.76672	0	5.02971	0	0.219959	7.75986	0	4.25182	9.21954	6.39673	14.2433	12.2617	7.77828	1.64461	10.6092	0	11.6608	3.83239	7.12094	14.5107	24.0291	4.27452	0.617329	17.9214	7.12868	7.05224	3.40564	9.83801	10.2386	3.89305	12.4321
3630			0.835283	9.82248	8.74942	0	13.6363	3.20032	11.1725	5.32803	4.39981	21.0556	5.20115	3.84066	9.89137	11.0621	8.31586	0.849913	1.60842	0.456381	10.0107	4.72785	7.08284	0.283559	0	6.48188	6.82773	5.73859	0	3.18875	0.962348	9.98809	3.68633	0	11.6072	0	10.8588	12.4969	0	10.9569	2.87263	2.7896	10.367	0	12.1963	3.51769	5.95658	0.130442	7.99355
3640			9.09009	28.0202	3.20267	0	13.2546	3.19616	6.59382	0	7.69285	18.8118	16.129	8.1895	0.129176	22.7876	0.0339316	0	0	23.4911	6.5144	3.80812	12.3166	0	0.513856	12.009	7.63523	7.91862	0	0.103454	9.74207	11.3802	12.1241	0	5.97115	0	2.00653	14.07	0.0682869	0.409497	0.175713	0	9.22198	0	0.306958	2.23008	0.150878	8.42259	9.29371
3650			15.5658	0.0379367	5.45126	1.84289	5.81987	3.66612	11.3214	0	6.7346	9.65654	5.3079	4.89162	0	0	1.39832	4.44412	4.39596	31.5632	6.28844	3.08001	0.0784092	0.649601	0	3.2462	7.29577	0.943993	0	0.0871438	6.66857	7.62857	21.9517	3.55796	10.5922	27.6919	9.87625	14.5109	19.0224	41.5606	4.55673	4.85562	11.4806	1.15294	0.832384	2.75657	0	4.85202	3.11746
3660			8.81591	0.227964	16.4341	9.30911	8.94857	0.138508	10.4468	1.37735	11.2504	15.8735	4.49423	2.30368	0	0.203208	0.27105	2.9648	0.441856	0.0895141	14.0544	0	5.43892	0.0695182	0.0454192	6.80563	10.4596	8.06785	0	3.23265	5.5118	8.87834	9.73094	12.0353	10.0571	0.4025	3.76476	10.5661	20.4271	62.5937	36.9108	8.92998	14.7948	6.31373	0	12.4434	0.0228614	0	5.7642
3670			0.321905	0.0986354	1.78618	4.62267	6.95091	15.4936	6.15396	3.99207	6.97527	12.1577	0.0845995	1.1701	0	0	2.38884	0.257415	0.270055	1.53416	4.29072	0.11251	1.22403	0.908417	2.37539	0.272311	1.61339	2.06063	0.248384	7.10599	0.981323	11.4149	11.0764	2.31855	3.95216	1.2622	0.0227623	14.5894	0	45.9131	1.17295	17.6802	14.5568	6.4049	0	6.52016	6.81533	5.76515	4.98478
3680			3.17755	0	6.39927	7.40775	21.5393	0.101209	0.695403	0.150445	0	3.7751	7.36357	0.923551	17.3676	1.28142	0	1.20616	7.1029	1.21611	7.81181	4.57631	0	3.50379	0.358104	4.41483	2.44641	3.23896	0.0238265	2.27271	1.09239	17.1695	7.38097	3.14746	5.82139	26.4275	9.72858	3.38789	0	0	1.9434	13.2696	14.1528	5.40865	0	3.70471	6.66688	2.07076	0
3690			2.85548	2.65679	3.29314	0.262828	8.61645	8.25268	6.8209	13.7604	0	4.48475	2.86267	4.21522	6.47865	6.01121	0	4.26009	18.6823	0.25119	6.24004	1.86759	2.73556	0	3.68779	6.89844	10.0633	4.61366	5.90631	5.03677	1.56535	6.27137	5.94096	1.23611	9.48915	0	14.6333	8.79918	0.375065	13.4628	2.68453	9.42394	6.1751	0	0	10.3542	0	6.38672	15.4241
3700			1.76487	14.2368	6.62738	3.59189	1.06192	3.58661	2.38459	7.6066	5.14339	4.79683	7.48088	5.5033	0.120948	7.21649	0	0.996468	29.7717	1.02123	11.6169	4.09132	0	0	2.07792	5.80624	2.2786	10.9531	3.75699	3.73844	1.18112	7.14387	0.205444	1.87671	7.95408	0.0303498	2.89329	15.4783	8.01795	9.46566	0.917138	11.0699	6.47013	0	21.3161	4.72657	1.27265	10.05	4.21347
3710			2.47001	19.2105	6.80932	12.3574	2.51302	10.9424	2.20169	10.6091	9.77912	5.72179	2.3956	0.511538	0.0874047	5.1397	0	3.93327	18.2047	0.068286	5.83343	6.36198	3.60029	9.14237	4.10967	0	0	4.26359	0	3.47178	4.38974	4.52257	0.0879341	0	7.2414	0	18.1596	8.61659	2.34659	20.0403	8.97451	14.6403	9.97516	6.34	1.78234	8.72845	6.63091	2.44181	8.03236
3720			23.3666	2.44999	3.48808	25.6676	3.67964	3.01359	5.86923	15.2442	14.527	4.96547	3.56893	0.0420221	1.62847	17.0865	0	0.525279	3.27838	0.448743	6.64961	1.75335	2.11731	0	10.4793	0.572561	4.13124	1.61852	0	5.09582	4.3535	1.14207	1.29332	2.67232	14.6976	0.0450664	6.87599	9.6034	0.235123	9.6715	0.202475	6.02643	8.19608	4.34978	5.86235	7.7882	11.4934	9.20264	13.8385
3730			14.3449	5.22497	8.77045	19.9745	0	0.369837	10.84	8.76067	9.05449	7.36804	1.0387	3.07189	6.94187	17.872	1.19065	0	0.78575	0.629217	1.90687	12.8602	5.79757	11.2541	8.86046	1.29983	5.88256	3.74443	2.49493	0.412063	5.30568	5.8983	11.9793	3.97959	9.7804	0	16.6826	3.78807	0	0.0686552	0.580788	6.69434	8.41687	0	5.02433	6.76207	5.21185	8.64078	6.04244
3740			5.86986	1.40451	5.05582	12.0248	0.0221807	8.93163	1.97063	4.67026	0.24034	14.0595	5.23334	0.478244	20.2661	0.13527	0.829091	0	1.7524	2.09379	5.93434	17.6473	5.17414	0	8.81732	1.46349	1.07666	5.76438	15.7467	0	10.7363	0	10.9194	5.53483	2.4989	0.687685	5.99845	7.43069	2.9421	2.94335	0.173191	5.71537	5.52149	0.335422	8.24937	13.1259	4.16402	12.6182	11.0099
3750			2.22111	6.53749	14.9393	1.8503	4.07747	4.54405	0	4.01895	3.28562	6.8769	1.69012	2.26132	2.31016	13.6362	0.479778	3.61755	0.605051	0	1.99677	6.29002	0.104403	7.8153	0	2.73114	0	5.13706	4.46845	4.35452	4.40975	2.87544	5.90484	7.28392	5.59084	6.21466	0	7.78619	8.67325	7.0415	0.655215	8.46882	3.34241	3.03744	6.54658	8.96305	1.51115	10.0045	14.9681
3760			1.73805	4.15782	15.8279	5.72439	2.5114	6.79808	0	0	1.60329	2.60792	13.1462	4.65787	5.67444	2.20743	0	0.0915262	0.734604	0	1.98807	2.66901	0	3.57103	0	7.11295	9.36002	6.99977	0.212178	11.1624	4.6533	4.78853	2.45359	10.7344	11.1978	27.3946	0	15.1699	0.373258	8.54677	4.22413	8.73666	14.9321	6.30299	0	4.67196	2.19328	14.3459	0.0209034
3770			1.63215	0.111446	7.63864	2.33594	4.62483	3.82477	13.2796	10.3501	8.35173	3.80811	1.33881	3.02132	0.0433338	0	0	0	1.60748	0	7.10148	1.90099	0.28864	26.8058	2.73843	5.75606	9.13271	4.72418	0	5.29059	2.09665	0.398566	3.17466	4.36209	6.02437	0.859331	6.94927	0.303498	4.90626	8.98916	0.0770171	10.523	8.09945	10.7761	0	8.83941	5.37775	7.30195	3.98634
3780			4.1441	2.09037	7.02568	6.55734	8.05831	0	14.6009	16.72	7.11183	3.25088	1.98531	3.39893	1.0387	0.224708	0	2.91965	0.423474	0	7.40779	12.0463	3.34101	1.85111	0	4.96609	5.53726	0.581203	0	0.0227623	1.98572	0.904867	0	6.65138	15.542	7.21483	4.22989	8.96214	13.5266	12.3742	9.24181	0.679131	14.7563	11.3016	0	11.7338	7.85075	0.597306	4.27118
3790			1.15829	4.97323	0	6.15986	3.49537	17.7118	1.71701	18.9208	1.77727	3.11338	2.60646	14.1361	0.190154	0.448223	0.41995	1.1861	0	0.0501185	4.15845	12.8809	2.16483	12.7613	0.0741128	0	0	13.4836	1.44618	0	0.775963	0.435036	0.123564	4.60257	12.4263	3.20516	2.07974	8.75927	11.1565	4.97644	0.110944	1.3559	4.75136	8.58293	3.75036	8.95832	5.99309	13.656	12.5698
3800			0.564598	7.17008	1.90944	3.92295	3.56968	3.18257	5.62871	10.5729	1.78344	4.61441	5.54868	2.89866	12.3015	2.75753	0.956673	5.64149	0	1.02579	8.59026	2.59517	0.13183	1.21213	0	2.30514	6.08038	10.0294	7.43246	0.6532	1.37923	0.124479	0	13.0591	0.840462	0.101562	8.27139	0.469863	0	25.6348	2.01139	7.37735	6.20808	0	3.60308	11.0306	6.30707	3.31399	17.7141
3810			5.13053	2.05229	3.58001	5.18946	2.01936	2.53228	24.2275	4.98092	3.44675	8.40407	1.96855	2.97914	0.98753	10.7264	0	9.96366	13.0394	1.5375	6.02816	0	6.69865	2.98276	10.8797	5.05983	7.16233	10.45	2.6703	8.43629	1.4185	0.88497	0	12.3592	0	0.14531	3.75054	15.2963	4.37336	38.0003	15.6163	18.542	7.04237	1.61455	16.7756	5.11074	9.80491	4.18455	10.0156
3820			6.61997	20.0518	6.17069	14.6761	4.83619	2.65924	0.979456	0.831082	5.19067	1.14215	8.84179	4.02214	2.15577	13.6494	0.680651	13.4248	3.64864	4.43193	6.98395	2.81872	2.35129	3.10756	0.623991	10.4096	11.6298	10.0548	5.17889	1.43612	0.668482	6.10396	0	13.9708	9.91907	0.441952	3.42462	11.0352	1.17215	48.207	16.0288	0.642987	11.5665	5.37667	2.10958	0.71097	6.16769	5.28205	8.61831
3830			1.4613	5.28315	2.67325	1.51798	2.26871	1.4063	8.30942	0.112821	2.79036	9.65317	7.70769	1.32254	1.03646	14.8173	3.08577	2.91419	6.41365	0	4.68183	7.03326	1.90681	0	11.6267	9.49947	19.651	6.6246	0	0	0.0631245	14.0102	0.0386885	7.96529	4.21701	6.00621	2.51154	9.5462	9.2643	44.2922	7.48754	0	16.2857	2.75712	0	4.20368	12.8839	10.704	6.89249
3840			3.46716	2.71011	17.6978	1.76766	11.3867	14.2717	7.85798	0	5.49308	7.23282	5.55472	1.76774	5.77546	0.0540454	4.24154	3.55436	6.60575	0	4.54873	11.3499	0.0303498	3.77681	0.045264	4.20248	8.78929	3.11361	0	0	0.108187	8.22174	0.262248	9.13977	6.53184	14.7126	7.99517	27.5848	14.2713	7.89139	7.27804	15.1692	8.75638	1.74184	0	3.52248	11.5221	7.31239	0.0917409
3850			7.32892	5.23277	0	1.53569	6.02874	7.50501	9.32302	0.635659	5.91598	13.3434	12.2988	0.592999	6.54224	5.83244	3.68486	6.1114	2.27057	0.0239933	0.716816	0.106224	5.01678	1.72153	0	2.43988	5.15837	5.55853	9.69725	0.172933	0.135616	17.6263	0	3.14988	5.79352	7.7022	4.72528	8.52844	8.49974	10.4612	9.24924	6.49108	12.5765	0.394296	0	5.6283	5.40413	4.15627	2.87589
3860			8.92369	1.30056	21.878	4.54556	0.246269	3.79341	5.09158	7.29281	3.90965	13.828	5.50817	0	2.38276	3.62534	2.7796	1.00473	5.80902	0.275454	4.12592	0.860814	1.08942	1.90077	2.74919	4.02058	5.64419	7.81573	9.49992	1.31541	9.86673	2.96592	0.485818	1.25633	5.28548	6.53977	9.60139	15.6511	12.7535	5.20586	21.0476	13.2714	11.3049	0.253587	5.36046	13.2552	2.42925	6.23826	7.29908
3870			11.086	3.99596	11.7559	6.37084	4.40527	6.08817	9.92532	0.318741	1.11452	4.49676	6.32903	0	0	4.06158	3.18664	13.1381	3.56324	0.114083	6.41114	12.8135	0.318993	6.88784	9.34686	1.9201	2.22095	10.9762	0.783723	1.47401	6.25897	2.62127	0	0	8.1985	3.48245	2.36338	13.5578	2.12462	2.42823	26.7171	3.92076	4.54925	11.259	8.41657	0.911296	7.01978	2.17892	10.4753
3880			8.89698	9.2392	6.66189	10.0962	2.48651	8.22423	0.799889	0	0.0849936	0	14.5534	15.2161	0	0.0483365	2.37641	3.30346	1.96072	0.74881	4.02022	5.76757	2.04939	1.79623	6.39474	5.25752	0	6.70234	8.61642	1.46265	2.50816	5.73158	0	0	3.13046	0	6.06258	2.36039	2.86534	10.9514	0.42168	9.30571	7.3851	17.6233	2.87956	2.5556	9.73009	13.2884	14.6992
3890			0.795232	3.96774	17.379	5.86477	0	12.2322	5.75753	1.92871	0.241577	0	3.35143	0.0960318	0	9.22881	4.08706	1.52621	1.15025	0.0986354	2.29809	12.7729	13.6746	0.929871	0.0227623	2.18721	0.789326	4.84963	6.84646	1.47889	1.28158	10.0943	1.24863	0	1.23994	10.0608	0	1.28836	1.35487	4.66073	0	7.59773	5.52216	9.77335	0.265828	3.80596	17.3821	11.5392	4.78667
3900			7.82405	0.752499	3.26415	0	4.36125	14.9889	0.824326	0	3.25272	0	20.0178	0	0	6.28801	3.68068	11.8662	7.35411	0	2.57201	7.3326	6.6262	7.00685	0.0606995	4.42396	7.55275	2.98879	1.02871	2.32271	0.271303	10.0021	0	17.9558	0.829105	10.4455	9.78325	9.29537	3.31061	9.08982	0.0606995	13.2183	2.86518	2.03558	1.7515	0.240555	0	15.0011	0
3910			0	3.22773	11.7653	0	4.42802	13.9682	1.54817	0	10.4495	0.0758734	13.398	3.85921	0	5.98344	3.15861	12.0809	0.721866	0.0465557	6.2615	7.16305	0	1.91101	0.0273569	4.16831	8.42979	5.55318	0	12.4803	3.06283	6.67048	2.2246	9.33358	12.3791	7.37805	8.1193	21.6611	8.46591	7.33678	0	0	27.1709	5.4892	10.8225	6.60175	6.52078	14.9695	1.09025
3920			0	0.998038	5.00441	0	6.08527	2.56168	8.06269	0	2.67005	0	9.98188	0.241455	0	13.0487	3.4188	5.27385	2.77503	0.452137	2.3934	6.20366	0	1.43529	0	10.2529	12.549	6.25063	0	0.586207	3.81951	4.74368	0.128986	9.40653	13.5157	2.49268	5.84588	10.4794	0	2.52148	0	1.90407	8.36244	26.9914	8.8882	5.40862	8.85185	8.38519	0
3930			18.6776	2.57226	5.78127	11.469	3.72951	5.61407	0.488947	8.07382	17.9099	0	3.77429	0	0	16.7185	2.88927	3.89459	0.824341	0	0	3.77403	5.18317	27.2983	0	2.57903	5.3984	3.34376	0.0214605	6.36228	6.89341	6.79477	0	0.108477	9.05477	4.8433	3.0042	11.3808	25.5827	17.3125	0.0841055	2.5402	10.1242	24.9997	1.62727	6.97337	1.16543	2.13548	0.956108
3940			10.8169	3.46868	13.0216	3.03041	5.84489	6.65939	7.01411	13.4627	4.52626	0	4.54324	0	0	0	4.28232	11.2899	9.58049	0.507471	17.9237	10.0903	0.228305	3.64504	6.38506	8.63063	4.78445	7.53764	0	11.0679	11.7236	12.4239	2.23712	0	1.65087	9.45178	0	0.128833	1.06065	7.77205	0.182358	0.0303498	25.2968	4.68092	3.72491	6.46832	5.50903	3.21592	8.10609
3950			10.9996	6.93317	14.4446	14.2128	9.44926	0.0303493	9.58801	8.2255	1.47371	0.130216	28.8692	0	0	1.27254	2.57214	3.19319	5.11594	0	1.90009	8.39252	0.312317	2.64844	7.8046	8.61512	0.208946	9.66696	0	1.08756	1.72604	0	0	0	5.04929	1.92129	11.4975	28.2952	13.3328	11.6332	0.231948	2.70243	5.40113	0.794518	7.367	5.48261	7.36901	1.0751	0.0607192
3960			5.94959	7.87042	12.4699	3.82556	16.7775	4.57265	0.022762	0	0.882449	0.287999	8.03918	0	0	7.25552	2.97772	5.2571	7.50571	11.7453	2.08107	8.77482	8.55881	10.5229	4.17135	4.58038	3.74839	6.08115	0	1.32341	0.339321	0	0	1.98865	6.12769	2.83325	4.05009	4.12549	4.57642	28.9236	0.407401	6.39809	1.63769	0	3.96566	14.0987	10.4364	0.414785	12.5731
3970			0.677892	0.0503595	15.5969	5.55089	2.71286	11.4465	4.54952	0	1.16471	0	1.26576	0	0	11.2899	1.10457	0.686048	0	46.4489	10.5033	9.55707	2.65364	3.83349	9.99509	1.89421	11.0821	3.21391	1.00283	0.0758744	0.871341	0	2.97887	0	3.74643	6.23578	5.38123	0.860426	2.11259	24.111	0.179419	17.5487	6.16402	1.34651	12.692	0.962617	6.76358	4.57084	12.3004
3980			3.71096	3.48609	2.76945	0	4.89778	5.37493	4.96124	0.232357	0.0430859	0	6.2939	0	0.0417964	3.03044	1.44553	6.13327	0.593459	20.3102	1.25432	5.76321	1.06886	1.39852	0	1.47937	12.754	3.72704	0	0	5.67854	0	13.7315	0	0.120064	2.01228	4.93981	19.3556	3.29836	0.042921	0	0	8.33312	4.22908	8.76888	9.0349	12.0834	9.01029	13.6033
3990			0.970484	6.39534	6.13638	2.69508	0	3.91696	0.0704395	0.438814	0.215392	0	0	0	0	8.81058	2.38123	16.0417	8.2334	5.08795	2.77183	9.71839	3.70669	4.51829	0	7.75407	4.51247	6.44724	0	0	13.2646	4.13481	4.94699	0	0.0339321	5.07275	1.30897	0.992884	0	0	0	8.85342	5.13457	16.1782	26.0673	4.88551	10.0221	7.42577	11.179
4000			8.48727	0.69518	10.6677	3.03294	6.15574	2.74341	5.84993	1.9631	0.311294	0	2.00182	0.654394	3.63514	3.28175	2.60704	1.18003	2.35259	9.61823	5.59464	3.72731	2.90349	7.16577	0	6.7119	3.60638	5.75478	0.0214605	0.298781	6.4473	4.88873	6.45378	2.68086	0	0.0552025	9.09189	5.3233	5.66906	1.756	9.24047	0.0625676	7.32977	6.59499	10.1681	4.48097	9.13723	11.1182	7.71595
4010			7.31614	1.15173	5.77333	1.2834	8.93876	10.263	0.145363	9.2083	0.169935	0.0638673	1.06103	10.8731	4.59675	3.57933	3.87625	0	7.94383	4.77942	0.0454541	6.02012	0.0518103	0.454453	0	2.77358	4.88967	7.177	0	6.97468	5.30947	12.891	1.29375	4.06841	5.05632	0.0227623	7.89022	9.8434	0	16.8767	4.63573	0	14.2567	10.9648	8.39892	6.10186	15.9364	0	12.9696
4020			7.1814	1.56795	8.05978	3.79652	3.69589	6.75704	0	16.7669	0.957533	4.25957	4.27742	9.63287	0.768617	1.55034	3.36301	0.117967	18.4643	8.70066	3.10347	4.31925	2.78069	12.6518	0.0227623	8.37271	10.7452	0.113789	0	7.6008	6.21137	16.6118	3.21655	0.578179	7.03362	2.26866	8.60626	0	4.65655	10.8069	12.3851	0	12.0835	7.32528	7.93001	5.08347	8.76277	4.8594	9.78636
4030			2.68898	0.719169	6.37032	1.31014	3.23706	6.55613	0	30.6286	1.07977	1.26171	5.5253	7.06565	8.77621	2.41535	3.21575	0	2.24141	4.34353	12.4157	0.671583	3.75681	4.67901	0	0.841356	10.7265	6.94366	0.172686	22.8414	1.48014	1.8014	0	3.91237	8.24208	3.38438	0	14.7571	0.162719	7.21717	0.0214605	0	6.2195	9.19021	7.94426	2.04661	11.6157	5.67327	4.72046
4040			8.40302	4.88181	0.0606987	2.65533	14.6737	6.05873	0.133593	3.01218	4.0518	1.94785	6.51252	6.06482	1.12234	11.9615	2.00369	0	0	0.364268	3.39973	11.4658	0.287741	8.86824	2.16613	3.50396	2.70115	4.75772	3.57997	7.9213	0.303138	5.91612	0.0386885	0	4.10403	5.54448	5.10372	6.94567	0.0933108	2.60458	1.82363	2.9564	7.79352	1.94566	10.5447	6.6609	4.18061	5.67548	2.99007
4050			0.57499	4.54396	6.42457	11.0213	0.166921	18.4453	9.25632	0.313445	6.06429	2.54145	2.96404	4.08523	18.9988	5.15414	2.88167	0	5.37384	15.789	0.77259	3.84177	0.730969	0.0239936	6.51243	9.46474	16.6683	1.42874	15.5712	3.23374	8.71774	1.77036	0	0	1.03532	7.80317	9.05266	12.119	12.4335	5.43672	0	0	7.36782	0	6.99277	0.921596	6.28977	9.90577	2.34294
4060			2.22056	0.97158	0	9.95298	10.9149	9.29489	2.81107	6.71025	1.21331	3.14874	3.50345	6.48591	0	0	1.783	0.169117	12.0858	21.3056	8.31073	9.84425	4.38991	1.25651	13.5245	0.362179	5.12051	12.8073	3.86574	5.12819	2.69435	0	0	7.14067	0.196382	0.118938	2.06392	8.14283	3.27964	21.8229	0.525034	8.80241	1.22584	0	13.0616	0	10.3933	0.909868	7.80354
4070			3.09684	6.23241	1.74954	5.18217	2.69759	7.88815	13.2974	0	0	0.0239933	3.57407	5.4556	0.614261	7.56962	3.67719	0	8.72482	10.708	7.70162	0	1.37449	0.409813	10.6424	1.28729	10.0111	3.42291	1.98094	0.0432753	0	4.72617	0	1.21556	0.116734	13.628	4.98201	4.36484	4.32973	21.6858	5.03224	1.47897	18.2756	0.0457229	5.90179	7.41323	4.40165	6.4853	9.09065
4080			8.99394	0.721702	1.69046	0	16.3193	8.33058	0	3.19505	0	0	1.25541	1.1835	6.28587	8.39246	2.02366	0	11.2873	0.0787948	11.82	0	1.43356	4.89403	0.0609513	0.909488	3.49521	6.25132	0	0.179145	1.77453	7.15691	0	8.39237	3.4563	0.792307	6.07047	6.4211	0	18.0782	12.3647	1.47984	12.4732	8.21453	9.87138	7.60744	0	5.93487	7.22449
4090			5.02775	0.022762	0	11.7896	15.5995	9.01319	3.17254	1.24858	0	0	0.506558	0.942848	8.79095	3.00396	3.345	4.02056	7.09916	0	1.1298	7.54948	4.28035	4.77729	9.29691	1.14729	9.15485	8.269	1.45744	0.226321	0.354637	0	0.0303498	0	2.42217	0.0273569	8.37266	4.16271	2.66344	23.3649	15.1514	0	15.5058	10.4542	2.84512	9.891	4.23066	2.02672	17.6073
4100			1.76126	0.0379367	13.6661	16.9344	4.3352	3.92671	7.05324	0	19.378	0	1.85368	0.457189	4.8454	3.07341	2.20971	11.6412	4.4534	0.224703	5.85471	7.67091	1.07989	1.25254	0.607174	2.70795	10.4471	6.0175	0	0.26946	5.81162	6.52215	23.0005	0.0463865	7.2629	2.54935	11.0628	8.89561	1.86106	10.5592	0	6.28393	4.4383	4.53174	4.60215	4.59605	14.4558	2.40069	4.01645
4110			10.41	0.0454535	13.077	0.0758734	7.90521	9.28178	0.0787063	0	7.69039	0.047158	2.91534	0.313451	10.2848	20.1815	2.84568	9.31616	5.48745	0	4.01361	2.73292	3.81459	3.42709	0	12.6599	2.67688	4.414	0.0214605	0.184538	3.71303	0.469252	0	7.47921	3.12742	5.68398	1.8038	5.16589	0	9.33803	12.2253	4.96845	5.67619	7.051	1.61514	8.93094	4.66686	0.454308	4.70182
4120			11.7277	0	5.14518	0.71459	0	5.66576	8.16588	0.814523	3.60797	0	9.49724	1.22226	0.0312834	2.34462	2.2035	0	0	0	0	0.375249	0	1.1627	0	2.39916	0.28868	7.20072	0.724166	1.50732	1.98605	0	3.84426	3.22237	9.2847	2.16822	1.33264	2.89702	0	9.12253	0.302611	10.401	9.40578	7.36367	7.41986	7.19968	6.88917	1.31464	1.25739
4130			3.0419	0	18.1865	0	4.81192	0.514872	0.619889	4.8074	4.53879	0	3.1189	1.41399	4.18236	12.6841	2.95888	0.573422	1.33054	0	0.945213	4.81844	0.235459	6.50425	1.79587	5.66381	0	6.38116	0	6.03931	0	0	4.87265	0	8.73841	0.277618	9.51561	7.98016	2.33462	6.68026	0	8.81026	14.2844	14.6895	7.18293	5.7614	8.36748	0	4.34073
4140			2.30115	0	1.39003	0	4.86131	11.263	0.0273565	6.56508	4.34121	2.80426	0.481125	5.22883	23.0106	9.82073	0	0	0	0.136572	3.74714	8.23111	0	4.11876	7.46924	3.95923	9.32312	1.56411	0	8.08946	10.4928	4.55177	1.19699	6.85618	3.47121	12.7871	8.55469	3.90217	3.60951	4.73287	2.52314	6.12367	6.55768	0.419015	2.71556	12.7848	4.61976	0	5.7699
4150			2.61229	1.92746	11.7511	0	1.25867	7.85853	0.0662922	1.91496	7.16342	1.53173	4.73108	4.64673	0.464224	8.36852	0	13.5494	1.71274	0.933256	3.52316	3.14772	0.340801	6.73804	11.9245	5.31463	0	5.93066	0.943599	12.0386	2.76584	0	0	15.2033	20.9805	2.92654	1.80454	10.2466	1.22093	31.0231	1.04399	2.01863	5.01727	0	9.41577	17.9464	8.97028	4.37371	11.4747
4160			1.33599	0	5.86484	0	10.3207	8.40949	13.642	16.2851	10.3183	0	4.73749	1.46073	0	8.91887	8.43033	11.9671	3.87921	0.29597	0	3.40333	0	3.16123	0.0208328	7.75411	9.4299	8.75742	4.86403	8.91352	1.24236	9.62883	0	2.93946	12.8983	16.0854	2.90394	7.67545	0	7.21893	0.0474068	8.25625	10.1343	1.23727	6.36728	13.4994	1.7896	8.47644	4.03985
4170			7.05047	0	10.0109	0	2.87063	11.3035	6.10747	0	5.47114	0.022762	2.55519	0.540158	1.64646	11.3806	29.1918	0.263693	4.09161	0	0	6.33041	0	5.05085	0	3.46348	9.67254	5.4738	0.643584	3.17049	11.6218	5.99245	0	0.91574	3.7434	0.504204	10.8535	3.05803	1.40602	33.0811	5.19923	0	6.6596	0	10.6448	16.3137	0.906991	4.0453	7.28076
4180			0.997932	0	17.3012	0	6.65106	6.62057	2.38153	0	5.00304	0	0.218641	0.806496	0.735881	7.03829	1.78387	1.07311	1.92118	0	3.82417	0.685109	0	2.63346	7.21709	1.31931	7.26871	8.44123	0.0982139	0	9.35003	0.804352	0	1.15767	0	5.20256	3.57332	0	0.0455246	3.93801	0	0	7.37362	8.84191	5.99773	6.35241	8.76144	9.79066	4.50339
4190			9.67315	0	21.7644	0	4.23733	12.6958	7.74834	3.29473	3.3669	0	6.5322	1.11322	6.2034	7.81742	0.247099	8.35146	3.08968	0	0	4.39279	7.56797	2.6415	9.59033	2.92581	9.71939	4.49748	0.0379372	6.93925	2.59634	0.266542	0	4.80931	7.03901	2.67638	1.4362	3.01434	2.91161	24.4817	0.227623	0	6.51567	6.06756	6.05788	8.51582	9.15244	2.34213	11.7351
4200			16.2601	3.92602	15.2563	0	2.42074	2.88466	10.1362	8.72705	5.01556	0.068286	4.15179	1.14514	2.27803	8.42546	0	12.9198	0.084543	0	1.30234	7.59719	2.71502	0	0.838801	19.1474	15.2374	8.06312	0	9.13309	0.26055	1.50894	0	7.24939	0.374451	3.77509	8.18873	14.9376	4.10392	19.305	0.199118	0	6.48575	0	12.4538	4.67117	3.5094	2.69954	1.92512
4210			12.8373	1.62222	11.5757	3.96974	0.886769	3.06924	0.472197	0.787241	6.55499	0.0442727	4.65608	2.2099	2.89666	7.78063	0	5.89178	1.2681	0	4.31213	4.57373	2.11345	7.39179	7.8369	0	8.37103	7.94804	1.59987	5.95254	6.93679	1.63107	0.0682105	2.41896	4.47728	1.65707	6.72352	3.81977	2.04509	0.298528	2.54149	0	4.43204	0.915759	6.75885	0.733292	3.92447	9.69502	8.95079
4220			1.54314	0.968699	0	8.01351	7.58677	3.49695	1.875	0.020112	8.67826	0	13.037	2.91933	3.06528	1.38527	0	1.43061	0.152756	0	5.62849	4.52061	2.67531	2.50338	0.0835411	7.69781	5.93631	4.38301	0	6.74115	8.0544	0.605982	1.40749	22.2153	1.76267	4.25759	5.73702	1.71679	13.3759	0	3.98562	0	0.0762048	8.74551	14.2462	12.9377	3.40746	7.84957	10.3086
4230			14.0063	59.923	0.14964	7.97143	1.74049	0.517986	3.9825	0	0.0254066	0	2.83798	2.48519	0	0.958778	0	0.0834607	11.3154	0	0.860851	0.959156	11.3548	1.25206	0.427609	1.89736	11.9621	5.8802	0	13.9091	5.85087	0.103115	5.89318	2.66279	8.97781	6.97792	4.0126	34.1618	12.6073	7.53474	0.83406	0.973911	10.7342	5.80379	13.7764	6.64668	5.14481	11.7435	9.82256
4240			8.07065	21.2722	0	0	0	3.86939	2.34472	4.18225	5.93291	0	4.78116	4.92759	0.439574	3.37063	0	0	8.42842	0	12.9051	4.00118	1.47576	2.40845	0.103733	1.69302	9.81539	7.77627	0.0303498	6.50991	7.96925	7.91088	1.77497	8.52903	5.63835	1.28826	0.892609	6.87805	2.89047	33.0744	0.593377	14.3099	5.80942	10.9678	12.3627	5.33661	4.96616	14.703	11.5287
4250			3.23392	0.493914	0	0	4.13252	3.40176	0	2.24119	11.8033	0	6.83123	6.15484	2.07316	7.16696	0	0	2.79708	0.045524	0	0.83157	11.105	2.18677	3.49817	1.98366	6.02604	5.47028	1.04619	2.26384	4.17614	5.80047	0	4.61983	12.3669	3.02892	1.71533	8.05084	3.40045	17.4334	6.05525	0.702418	10.6164	0.021554	1.69256	3.47499	12.7918	6.41779	8.8509
4260			5.86803	0	2.45178	0	4.4171	9.18696	0.100074	2.80404	8.19925	3.02528	8.3149	2.52901	2.67216	5.53402	0	0	0	1.8796	4.46035	5.82256	0	0	4.33522	0.979107	15.9544	8.13749	0	3.59417	8.90738	9.32072	0	2.11543	6.19272	0.178211	10.8097	11.0017	5.69562	0.0986367	0	8.7221	3.27853	0	4.77269	1.94409	9.73931	6.73472	12.0729
4270			0.97597	0	3.34615	2.41391	0	9.34001	3.67138	0.635684	6.1433	15.3955	2.1977	13.0221	3.89058	2.58965	0	4.51011	0	2.69337	2.3826	7.43031	0	0	5.18132	1.9564	2.63221	8.82031	0	0	3.72263	4.47504	3.32918	6.80864	0.280512	6.32606	1.21174	4.91454	0	0.852947	3.62356	4.18581	5.43328	10.478	12.6992	2.66315	11.6772	2.5262	5.00449
4280			1.8321	0	0	4.05048	6.25202	7.91531	9.22691	5.69522	0	21.0254	1.04647	2.07032	2.47435	2.64651	0	5.91229	0	18.6941	4.85418	1.61541	0	2.53194	9.9162	0	0	9.3876	1.6459	0	0	3.62618	3.48056	8.91294	1.43908	10.6515	8.75654	4.55105	5.942	0	0	0.790158	1.48776	0.219827	11.2678	0.0617184	12.4417	3.24299	11.8498
4290			0.444297	0	12.174	0	4.04203	6.30005	1.22697	16.0313	9.05618	4.4046	1.88288	1.07306	12.6884	7.85314	0	0.471593	10.7598	7.67385	4.27042	5.61961	1.96378	3.03891	0	0.594758	0	1.52713	3.50227	0	16.6761	0	2.64055	13.1305	0.448053	0	2.93112	2.59448	11.1342	0.0215676	5.27114	0	6.09431	3.46834	7.24633	0.300549	6.46583	2.98466	6.84167
4300			3.18621	0	7.55542	0	2.28533	7.51084	0	0.268745	6.4461	1.88257	0.895591	2.511	8.6108	6.26401	0	0	0.788305	4.16344	0.348955	2.22002	7.78934	4.32428	0	4.01397	0	11.2934	0.0226859	0	2.75883	7.48786	0	4.60064	11.9983	0	2.97201	23.4137	2.77389	0.196915	7.83036	0.0303498	13.1368	0	1.16266	0.274338	2.72486	0	9.85214
4310			5.35761	0	0	0	3.53973	3.7034	0	0.346186	9.32534	2.32365	1.80077	5.68016	7.30964	6.51553	0	0.0648333	11.0208	7.87557	7.90782	6.0188	0	0	0	1.86515	5.40345	9.58121	0.0379372	0.495371	1.49995	1.20379	0	3.21104	3.72083	0.097055	0	8.756	8.21918	0	4.06377	0	11.9494	0.259711	2.52292	3.39496	4.34291	0	4.2141
4320			5.77023	1.19518	0	0	7.80322	7.26889	0	12.044	9.09746	0	0.18872	0	28.4524	7.26725	1.15588	11.5921	5.48345	2.32277	4.01733	2.50214	2.61108	0.455246		10.4076	0	9.5038	0.0682869	11.9326	0	5.05164	0	13.1506	1.07784	0.333281		18.3792	0	3.84455	1.23054	0	11.8289	0.106687	0	6.10579	5.32993	10.792	9.02655
4330			3.61295	0	0	0	4.30159	9.03954	7.81219	3.80638	6.91441	0.104499	0.807477	0	33.3573	4.19238	2.51659	9.02701	9.16256	0	1.34925	1.57707	3.29198	0.143632		0	3.46515	6.63477	0	0.609396	0	0.726082	0	8.47715	10.6273	0.0691956		6.41044	0	4.24004	0.509349	0	14.877	0.213373	0	4.40735	10.0196	10.2055	4.9462
4340			3.39331	3.00556	0	1.56409	4.57198	4.94548	8.22075	0	6.39273	0	7.11668	0	1.04286	0.0214602	1.73091	1.94493	15.9321	0	1.28994	2.55591	0.116588	1.20902	7.66578	6.79018	7.65806	11.4834	3.83678	4.61996	0	4.41627	0.330983	17.6412	0.848826	3.77349	9.48317	22.1801	3.62118	8.83775	5.8074	13.7003	5.23698	1.51692	4.05542	4.22758	7.14614	1.71637	5.38845
4350			10.889	1.51213	0	5.45065	12.9416	8.32721	2.56048	0	1.23872	3.1702	12.8132	0	6.74796	5.99479	0.785098	12.8601	22.525	0.0520949	10.3536	5.97878	0.0227623	3.36128	1.77948	3.961	5.91072	7.76944	2.16329	1.1487	0.682106	0	0	4.25968	4.02006	0	1.38432	4.99997	0	15.3105	0	14.9281	8.20768	11.9949	1.39835	8.3681	5.91218	3.56745	9.40539
			6.9307	0.412786	0	1.85612	3.98528	4.87441	1.38197	0	2.95182	0.0668326	2.63334	3.49059	8.1833	3.06535	0	1.11871	20.3101	0.249611	5.25686	5.45728	2.76566	2.26015	6.41122	0.516331	0.0531121	14.6593	2.89209	3.48425	0.22502	0	0	4.799	11.2633	0	9.87226	5.25748	19.0171	0	0.0253401	0	2.10652	12.834	7.99331	0.087574	7.07796	1.16355	3.6676
			2.00282	1.0882	0	1.51461	0.84225	1.61422	11.4946	0	0.338594	0.0452634	0.641614	1.27972	0	3.12647	0	0.993372	11.706	2.02058	3.75961	1.93185	11.133	0.250925	2.79956	5.53625	6.868	14.2358	3.90999	8.85025	0	0	0.412794	3.43885	9.96509	0.190141	9.79639	5.13014	14.5435	0	8.73791	0.316297	10.2858	0	4.59732	1.24263	8.43918	3.3526	0.930771
			1.80193	0	6.64233	1.14148	8.49543	2.18621	10.1062	0.198562	8.95035	16.924	6.61458	2.62333	6.18579	2.18217	0	0	7.28581	7.03871	11.1682	1.24832	4.38408	3.00747	7.891	4.82921	2.88883	8.21827	0.534455	1.94244	0	0.0511219	0	0.807804	5.79851	0	0.0253249	6.39036	0	0	3.9128	1.15706	10.8115	0.0762048	0.021554	1.7207	8.66195	7.90399	5.85918
			0	0	4.35606	1.91644	3.95748	1.07191	8.7432	0.0305091	0.443768	4.26934	4.46124	1.71284	5.13554	4.20456	0	0.691283	0	1.73023	2.5795	4.87597	5.1846	1.40631	3.2171	0	2.80613	2.5124	0	12.4497	0	3.02276	0.205654	10.8877	0	0	0.659313	9.4376	0	0	2.82949	17.5904	4.85636	1.2433	1.31207	5.86645	7.30467	5.8751	4.21286
			4.17997	0	15.7475	2.81862	1.98629	8.63166	1.30412	0.102607	0.634122	0.135989	26.2949	4.10941	14.5204	3.33294	0.068286	4.03703	3.60734	0	5.3999	8.77969	0.342514	0.666567	0	2.41193	1.17389	2.06858	0	0.251586	0	1.53931	0	1.90513	10.2714	0	6.42197	11.4658	0	3.6264	1.62137	1.18983	0.156037	9.30765	6.23934	1.16143	11.9774	2.27504	1.65701
			6.38547	0	1.0134	2.9649	3.36204	9.0532	5.09015	0.194208	4.77075	0	8.14508	15.4936	4.62704	0.226482	2.48421	1.98048	6.92827	1.57896	5.59764	4.19513	5.52841	0.0455246	0.0312838	8.17551	7.4151	4.18258	5.31618	0	0	0.797391	0	1.69463	12.5443	8.16645	7.05342	4.68871	0	34.9436	11.3	10.9257	3.37058	0.99351	3.83252	1.22585	4.86866	1.50044	5.54629
			5.47449	0	0	3.6785	6.83227	1.94233	16.2274	0.070387	2.05885	0	7.87007	0	12.2196	4.04982	5.49781	2.82551	1.68625	0	0.121399	4.58529	1.60345	7.27862	3.17691	0.588596	3.31985	11.6327	0.0219949	0	0	0.531137	0	4.3422	3.48065	0.0718234	6.74782	0.120801	1.26082	9.15633	25.9934	4.12826	7.96088	5.4309	1.95986	1.47547	9.52976	0	6.75281
			1.65586	0	0	2.71715	6.49874	8.90421	0.995629	0	6.34513	0	8.57916	0.93482	11.0938	0.0912629	5.15928	0	0.841055	0	0.798966	1.6911	2.69939	1.05858	0.781953	8.72137	9.54248	12.0528	3.82897	0	0	0.23593	0	0.864358	0	0	1.10568	0.345822	25.3949	0	4.73341	1.05907	7.36699	8.22846	6.86587	21.4817	13.5576	0	0
			3.76417	0	0	8.18475	8.69371	5.75354	1.88747	9.9899	2.10938	0.62576	5.24631	0.133208	1.33824	0.690891	0.918067	0	1.91866	0	5.93075	17.0398	1.24503	0.0736604	2.40586	0	1.97591	1.20316	0	0	0	0.375761	0	4.89075	0	2.69791	7.76623	5.53059	1.05033	0.398365	4.81457	1.38486	1.03001	7.46308	8.08248	0	6.05854	0	0.0381024
			2.16576	51.4363	0.381003	2.16715	7.77875	5.15221	7.70127	7.02171	1.22422	0	19.8514	0.310671	0	4.04117	0	0	3.68451	0	0.849305	10.0902	5.98652	2.58596	2.01437	0	10.4269	9.62848	2.41958	0	0	11.606	0	6.89579	2.10874	2.53381	1.64972	10.0471	1.69751	0.140884	0.131665	1.44196	8.16027	2.86846	6.9035	8.87956	5.86658	0.0888692	0
			4.58091	68.174	0.0983123	0.104927	6.50627	2.3339	8.15177	0.620533	2.40287	0	3.92209	0.442891	0	4.08539	15.4957	0	0	2.65387	0	1.75452	0	5.50016	0.730839	3.39234	15.3446	8.82581	3.73598	0	0.117104	14.0174	5.74416	3.78622	12.6968	0	0	5.56179	1.91607	0	0	2.36378	12.062	4.08805	1.67325	4.69784	4.02381	0.203855	0.412047
			4.8727	12.0705	3.92933	0	9.82212	9.17038	6.35422	0.388974	5.98691	3.76067	5.36873	3.10563	0	10.8927	0.116248	1.4141	13.6727	4.06566	0	5.52261	0	1.46375	0.402888	5.03139	6.36273	7.87323	7.70223	1.50079	3.39522	32.683	7.27857	9.89316	2.39087	0	15.0091	36.1011	0	0.202513	0	0	13.3334	15.8597	8.51412	6.38947	9.48999	6.47034	0
			1.31101	0	23.3736	2.10548	1.50226	7.97065	8.68208	6.20713	8.85854	0.653271	4.39314	9.33015	0	10.9875			5.51227	1.6364	0	2.77865	0.493432	0.376125	6.21871	4.06897	7.41965	7.58919	0	17.1855	2.11321	2.15087	0	5.29862	4.71857	0	1.28709	12.2166	0	5.18152	3.86774	0	9.36361	0.667052	9.27972	8.3203	12.9308	0.638018	0.224971
			4.92895	0.0986354	6.5058	1.72007	2.2547	6.07502	10.5169	10.2944	9.14821	1.16329	7.031	7.41033	3.01363	3.04983	0.910988	26.7558	6.12876	0.693482	1.86038	4.25821	6.33461	0.162349	10.7828	1.77291	0.752979	8.72066	0	14.0728	7.01676	0.411716	2.35372	5.417	0.0485671	0	7.74103	6.19405	3.19184	2.92966	1.01933	0.0834618	14.9773	0	12.8282	7.64636	2.27969	0.856287	0.488608
			11.4154	4.08623	2.04408	1.359	0	17.5173	1.77731	0.909236	0.489009	0	5.23597	1.6514	0	5.37959	0.962884	2.45935	0	1.07762	10.8412	3.50756	4.62799	7.88933	0.322381	1.35236	7.94344	10.3224	1.30226	17.5526	0.961255	0	14.3563	6.98001	1.406	0	1.27152	15.6599	0	0	0.0273569	4.20435	8.46451	0	18.4992	4.44006	10.298	1.95824	1.28798
			8.91016	2.91479	15.5668	0	5.68746	6.46483	0	1.38935	7.21584	0.0246871	2.15806	1.94921	12.1066	9.87004	1.1388	14.6302	0	2.23686	0	2.85863	8.64589	2.68515	9.85647	8.05227	5.78627	8.02477	33.8845	6.26875	0	3.17331	1.00776	2.97059	0	0.0386885	0.621693	6.18672	0.0697844	10.3838	0	21.538	3.70338	0.814341	18.0413	5.34668	7.40774	10.2808	1.83995
			4.34962	1.61526	7.75344	0	6.17698	6.25746	0.0282763	5.44016	10.3989	0.0645328	15.2092	0.175512	4.51	2.55152	2.35373	10.5067	0	4.66286	4.86198	8.72354	1.91944	1.83416	1.95589	12.3093	27.3272	6.24591	16.0731	4.62214	0.0303498	9.69791	0.0547138	10.3173	4.39427	8.43768	8.42188	16.8485	3.27007	6.91833	1.53078	19.9888	10.5619	9.00745	3.81657	5.53814	8.11248	9.92881	1.67047
			8.39106	2.99523	5.48561	0.781488	3.89264	5.90144	6.31689	15.3916	4.89883	0	11.4901	0.108274	0	1.93168	0	9.37583	0.166921	0	3.51773	10.095	3.04507	1.85832	6.45526	2.11915	14.4212	12.3458	1.68143	13.9184	0	7.55093	0	7.53238	7.23769	3.8335	14.0833	12.6621	7.82227	0	4.06485	0	2.36021	1.5049	0	7.79724	6.08132	3.14719	4.72773
			1.67062	2.87402	6.91515	0	2.80551	7.81101	16.9077	4.46047	8.61522	0.176674	0	7.60092	0.125109	6.83936	0	8.88808	14.3382	3.8108	5.50441	1.93309	0.0625676	0.144161	7.83755	0.328667	2.48183	11.6075	2.40476	7.8009	11.8239	19.4637	0.19622	9.82183	2.24759	2.36583	4.35042	11.9012	3.79701	5.32647	1.14247	0.842218	9.34751	9.69894	0	0	1.58514	4.10172	2.76358
			4.2782	3.02403	5.29953	0	3.32042	13.7926	19.6353	15.4801	0.18152	15.4267	8.15945	0.153503	0	5.01579	0	1.37754	0.60456	21.2702	6.38205	5.71017	4.11147	2.08494	1.72014	0.301633	12.2181	8.57502	1.57205	16.1461	3.67834	0	7.39344	6.97206	0	9.58008	9.58719	11.9561	2.63676	8.71643	0	0	2.35304	12.0144	2.59879	11.7112	0.623364	6.90434	2.15422
			4.73465	0	1.32578	9.69378	4.92394	7.33756	7.4282	15.3764	0.141279	7.75537	0.373596	0	0.159334	1.29983	0	3.79185	0.13067	19.8315	9.59819	3.66018	7.97675	0.0495083	1.47848	0.31792	6.71081	14.7391	4.93604	16.0583	0.0758744	4.02735	3.86687	2.30731	1.35735	4.03293	13.678	5.66797	3.1179	4.45227	1.09092	6.95536	5.94229	7.74379	17.3578	7.46551	4.35002	0	4.98135
			3.05648	0	18.3278	12.4515	9.44517	6.65054	10.1147	1.61871	0.267291	0	3.31205	0.0202032	2.18651	4.00131	0	15.5472	11.2669	0	4.56601	9.68387	2.99015	3.25274	9.33132	0.855699	7.76069	10.6346	0	2.26705	2.97366	6.21261	4.37258	6.97641	12.5175	8.16911	6.62535	15.8509	7.50784	3.50462	0.930258	4.44052	7.87828	0	13.9291	13.4251	6.72208	0.0762048	6.28735
			0.706735	0	25.368	0	12.9085	8.78161	3.91652	0	4.59276	0	1.64344	1.54162	8.69463	2.72485	0	5.52054	1.64149	0.450512	0.175594	5.80707	3.98773	0.0741128	9.27854	0.987894	4.72017	2.35238	11.7229	0.49134	19.634	8.6016	26.3787	1.31368	17.6594	3.85182	24.2271	16.5064	0	28.8019	0	6.97143	13.2618	3.3023	10.8885	4.56858	5.73738	1.9202	3.93142
			1.1953	0.320027	23.5699	0	4.68723	12.8642	3.77239	0.022762	6.29262	0	2.96663	0.680083	13.4768	0	0	0.49038	11.0007	0.407906	4.75527	5.7007	3.90164	3.76565	9.81846	8.30832	11.8304	3.22017	25.7697	0	0	3.05205	14.9076	11.8739	18.9147	10.6109	24.2799	7.25272	0.0227623	0.0853299	19.9035	4.61163	13.3387	16.7802	18.6123	6.33346	6.40679	0	10.0485
			5.99054	3.74713	35.7354	0.874894	11.7908	13.8983	2.90017	7.62635	14.2214	0	14.099	4.38222	12.2406	2.46996	0	6.14872	0	0.268955	4.41712	8.14522	3.83854	0.0766645	0	7.02399	6.75056	7.90675	1.77093	9.54597	0.113604	10.8737	6.70958	11.8495	7.78775	2.20693	5.04533	5.55753	7.10284	7.15136	4.58526	7.2304	5.50063	26.7741	23.469	1.11398	9.13629	0.488422	9.57774
			4.26187	19.652	7.55666	0	12.9404	5.01007	8.81255	17.5138	4.57647	0	1.76199	0.559238	20.8451	8.85587	6.09711	16.6234	0	1.47441	9.53161	9.40756	7.59267	0.0774761	10.6972	2.37496	3.63516	9.77944	2.97224	14.1137	2.56548	18.0618	12.2528	6.90433	6.30087	7.98807	14.7541	11.1536	21.6167	14.9768	0	0	11.5122	5.01612	15.3501	7.21841	9.56894	6.96132	4.99324
			5.07358	42.3146	6.53669	0.672953	6.20072	8.44044	0	29.5273	0	0	6.93948	11.0004	9.4645	18.5387	4.74994	5.68096	14.0433	0.426688	0	6.34395	0	0	4.37309	22.1338	7.66968	10.4356	14.0436	8.74716	2.19377	8.78505	7.559	3.60268	2.99095	5.10329	22.3715	12.5874	4.40141	5.12872	0.486249	7.82842	8.49395	1.75868	9.16034	4.94713	7.00451	5.24859	1.03387
			6.3006	16.3551	19.4473	0.370444	5.66336	3.16971	2.80978	22.01	8.67608	0	8.03798	25.6919	19.5452	18.4403	4.58332	1.03378	21.4371	0.116661	8.09171	6.25899	0.841985	3.54299	6.02345	2.97796	29.0061	8.66767	0	9.49546	5.53755	18.1319	3.86427	0	4.04403	10.9671	16.8014	27.7419	4.70302	17.8465	0	16.4373	4.9112	3.27276	20.166	10.0008	10.3616	6.55519	11.0817
			2.96866	0	21.9913	1.19132	6.46388	12.3022	10.3565	2.50736	6.7782	1.99549	4.35899	25.6201	9.92329	8.32956	0.022762	6.1009	21.297	0.045524	2.61957	8.39149	2.95131	0.0214605	0	1.08169	1.72019	2.89559	12.3922	12.1289	33.525	2.01893	1.88207	10.1734	1.76047	24.6417	4.82929	17.5712	0	10.7985	2.37071	6.50558	5.56799	6.65398	16.8751	9.17143	7.06247	8.87662	4.91269
			3.86426	0	0.592424	0	6.9909	10.6328	4.71474	4.53075	8.26179	10.3612	8.41472	8.56033	19.5143	10.8802	6.87342	0	1.79123	0.555261	7.84109	6.51378	3.32675	1.12201	5.46121	3.88328	12.5092	2.63557	6.24335	8.27735	43.5498	7.58821	16.7956	4.90063	12.3229	9.94163	10.5441	1.19906	1.54203	7.65866	0.3571	0	6.67663	21.7995	8.15371	12.76	0.694958	14.923	6.54472
			6.96454	5.57126	0	0	2.41054	8.95606	11.4183	0.564708	11.0079	12.9531	9.49561	0	2.04596	10.4534	14.7411	14.8185	7.28725	0.75768	6.76653	8.21093	0	17.3192	12.121	3.05537	10.9934	13.6425	0	7.89884	35.6715	8.21641	3.06661	10.7014	7.11821	3.01489	4.79709	15.9265	10.5395	23.2793	6.52716	18.7053	11.4192	7.26656	9.94203	3.98909	7.48475	0.640708	5.77302
			8.12119	18.4319	19.4074	0	4.52896	9.71217	12.7176	5.1214	14.7388	3.77557	0	7.61022	0	12.8048	18.6719	17.7308	2.47131	0.0303493	0	6.31022	3.87335	0.870119	0.156359	1.92054	7.56434	6.22752	1.03752	2.67917	6.65979	16.4087	10.3259	12.9525	1.1316	1.64335	14.0866	11.0675	0.127258	15.7983	9.69354	0	20.3205	0.0632584	6.0121	10.7606	10.9986	73.2077	1.86845
			17.6137	34.6356	27.7173	0	5.75383	2.26082	5.93979	10.3141	11.0069	0.630669	9.29419	9.98863	0.709581	8.17676	0.751261	15.4187	6.17471	12.7939	9.15955	5.64165	3.54719	2.256	2.86251	6.14264	5.96645	8.12358	4.49026	15.9956	11.228	0	24.8986	14.1346	9.04074	15.9808	6.52557	10.404	0.223477	28.8423	0.643947	10.0751	16.0046	0.0209813	11.624	10.655	12.2784	58.671	5.76996
			9.61938	18.0694	27.6161	0	3.38929	7.86579	7.32794	0.0758734	7.64431	1.59667	5.19959	16.336	3.35216	11.795	0.314795	13.6377	5.19758	6.77105	3.43025	0.878201	1.62369	5.40979	5.23651	5.3446	0	30.9264	3.80931	25.1937	30.642	12.1191	9.76042	8.86172	2.53885	13.9431	8.76904	20.6573	0.36386	0	0.453709	0	12.9106	4.78912	23.0927	16.8861	5.63564	0.574572	6.55459
			2.7771	6.76025	5.66567	0.818584	3.58295	7.4651	12.6072	0	8.69139	1.12544	7.24884	14.4226	1.61616	11.3753	0.130441	0	0	19.5639	5.52522	6.00538	4.95303	2.77937	0.291509	11.0491	13.8622	21.5153	0	11.0826	15.5234	13.4026	0.317444	13.5667	10.958	4.19693	4.73742	6.20037	12.3326	10.6356	0.0321908	12.268	17.9091	9.9315	8.93133	15.3426	6.18995	0.781493	6.78812
			4.29936	14.2988	4.96179	7.23476	8.14535	9.53156	4.50173	1.2422	11.3236	0	5.22841	18.7063	28.7108	23.0133	1.13028	0.457821	1.89145	6.49824	8.87773	3.88449	6.01287	2.34435	12.8673	0.549285	0.0379372	5.49948	0	11.0076	15.1865	5.67805	15.881	10.9298	8.33186	14.9968	5.0272	10.704	8.53697	20.6001	2.84645	0.581737	17.8447	22.335	17.0392	9.01993	6.75981	6.81675	0.356739
			0.832864	8.66935	13.0461	2.68471	0.772783	10.1199	0.431118	8.98919	17.0859	0	7.34253	1.47397	11.2543	22.28	21.1944	0	4.91046	12.4865	8.22703	27.2841	0.595782	0.19701	1.35441	3.75273	1.46444	9.3107	0	10.339	26.281	8.24494	0	11.355	29.7243	11.0639	7.69516	5.55949	5.86176	8.44168	1.06135	8.63963	12.1836	17.3279	11.7171	8.12667	6.01889	2.94935	3.81932
			2.53656	14.12	4.94282	11.0447	5.09195	6.85799	5.21785	4.38215	21.0896	0.213118	10.2303	6.7127	9.91285	12.1425	0.206089	0.100127	0.890533	8.59506	11.5256	9.20946	0	6.68756	3.51004	12.0556	20.6907	10.2164	20.2081	3.78554	20.5564	8.0107	10.5223	10.4631	8.26718	0.0758744	9.02061	20.6445	1.21016	14.3984	1.04567	11.9779	13.5344	10.1715	12.1869	12.9305	12.7208	14.1414	9.33817
			0.337531	1.16171	3.59558	1.69821	5.75834	11.7067	12.074	5.16104	25.6668	12.6609	18.7241	14.7485	13.7569	5.33535	0.0214602	2.67246	7.51746	3.40232	2.76164	8.40986	1.29016	0.0214605	21.3832	5.30329	13.834	12.3535	2.79994	6.15153	13.7162	16.6084	8.43739	6.2928	8.47551	33.0652	7.7938	24.252	11.9057	28.3462	9.5012	14.5647	11.1957	4.41116	13.049	6.01986	8.7917	5.08804	1.63125
			2.2566	15.1258	9.32584	8.66073	4.54677	14.6246	3.80121	7.5444	20.0389	6.33787	11.9187	7.8815	17.4111	11.265	4.07589	3.15645	2.17635	6.92237	3.74627	4.49285	4.32812	0.903462	10.9898	5.59915	31.2075	11.6701	11.2367	4.03287	4.62326	9.40014	20.0807	14.7096	8.92288	0.870951	10.6128	14.4591	14.2054	0.0531121	1.5758	2.15048	8.68257	9.76724	3.67264	9.73168	9.72966	28.7623	3.06346
			2.03259	8.78986	11.9474	0	4.39541	14.0842	12.7736	4.6659	11.0382	0.0858198	4.13115	23.6033	13.6011	8.83993	5.8334	2.86466	17.4917	18.6915	0.19602	5.9732	1.72541	0.0214605	3.4285	14.7848	8.3577	5.01696	6.57561	7.92611	24.6573	11.4292	8.79054	15.7951	4.30665	1.71813	5.07134	4.6266	0	9.84174	3.38795	5.01162	14.1213	20.0169	13.2823	10.4842	11.3984	2.82681	12.8343
			4.62676	21.1085	17.5589	0.811677	9.68759	12.2751	4.25481	4.72888	6.11848	13.9588	12.4923	6.62483	13.5635	17.4431	4.33328	0.128985	33.6039	6.50069	4.26601	5.93602	13.1191	1.78172	0	3.81053	4.00087	8.30569	6.04591	6.54593	29.8234	6.74166	7.53809	1.61038	1.98759	12.4735	3.31378	4.24488	12.2338	0.0339321	0.281373	7.05817	2.4469	4.11873	7.12515	9.51979	5.86707	4.97183	10.5427
			19.4069	0.508998	13.0896	0.721722	2.68385	8.99695	10.3931	18.6495	6.87353	3.58314	11.1942	17.6476	1.49424	12.0066	2.34173	6.32	30.8847	3.76051	7.38859	4.07512	0.664049	0.481638	0.0227623	0.315949	2.1989	8.72589	2.90396	21.5047	11.2475	7.40442	12.2674	10.6669	11.273	22.9174	9.11519	12.2944	0	22.6372	9.62976	11.9262	19.2222	12.8316	0	9.2197	10.001	3.83255	12.3564
			4.14309	0.97434	19.9011	0	9.95354	9.50007	3.98792	1.01904	8.13873	12.3521	4.41805	8.97502	2.23723	7.69006	5.69745	6.61482	19.1987	11.0443	0	1.60266	6.73296	0.509637	7.80036	0	1.87043	20.7805	0.0303498	9.74111	25.0262	16.7259	8.42208	1.49213	2.11277	2.16469	10.7661	7.13956	0	15.7658	7.02896	0	3.477	4.47819	9.55355	12.9716	6.49698	1.77676	11.7668
			1.68286	5.08629	28.2842	0	7.59584	10.0477	7.36911	13.4396	17.8224	0	0	6.57136	6.92955	14.9399	0.200793	20.6095	0.322407	12.3321	0	8.8422	5.50119	0.242798	3.52344	0.210658	8.56619	11.8517	0.76881	6.90405	23.1952	15.8744	11.8531	27.3276	7.0103	1.09579	5.88503	6.01139	30.8817	0.0395244	3.15644	5.46246	5.2657	8.12193	10.4435	10.333	4.51629	10.9433	7.24354
			6.30005	4.34751	0.0246871	4.11755	5.80561	4.77121	0.503432	33.1894	6.8605	0.193916		11.4966	7.47664	17.585	2.76394	0	10.0622	0.109576	22.6398	16.0361	3.96816	3.95928	6.00367	1.70593	3.60353	10.6346	5.55216	12.3069	30.9705	5.91336	7.01634	2.17956	9.90427	0.157307	3.27274	23.3306	10.343	35.8261	0.0910493	12.5591	11.0473	11.2997	12.1321	8.95871	11.1237	16.6851	6.69292
			5.43539	10.2732	8.67013	8.86224	9.62056	15.8576	11.7166	10.3736	4.93605	9.4424	5.89598	14.6732	3.98884	3.64688	17.8302	1.35366	19.9271	0.7431	1.93029	6.84455	0	0.212963	0.447669	1.36399	20.06	9.32928	6.49895	0.246155	27.6031	17.8255	10.9541	40.8631	3.51974	0.0467559	14.0229	4.8815	9.36006	20.9272	1.07514	9.4302	19.7098	20.1693	9.90071	8.84513	8.15753	7.70128	6.65226
			6.99893	21.2955	12.7716	12.006	1.06486	5.84018	2.04282	1.52613	16.1056	0.123241	1.7847	7.98528	11.3589	1.23666	0	8.78139	22.2207	3.10752	6.99218	6.44499	4.32977	1.73058	10.8781	0.233568	14.2808	7.34731	0	2.33186	1.06065	13.1838	12.5822	15.3134	5.38955	0.0467559	6.49368	3.07293	5.19187	20.8009	10.7361	4.41255	12.7262	9.54018	6.15751	7.41261	8.93306	54.8399	2.64104
			7.8062	7.20285	4.10368	7.07851	9.97558	9.18769	7.23208	7.70577	9.0081	0	16.3154	2.54779	1.52889	2.61832	2.16733	11.3369	0	15.2093	7.78395	10.9906	0	0.253539	6.32827	0	16.5244	10.0157	7.92635	5.97797	0.210128	0.556043	13.4471	10.972	1.87524	1.24728	4.51107	8.39584	8.72885	23.5961	3.83801	7.34739	15.0836	14.1587	0	12.0255	10.0639	16.2584	3.53367
			4.85456	6.26964	15.3288	6.40092	10.8567	10.1757	0.368301	24.1024	1.02953	0	11.3639	8.46643	0	4.92824	1.86682	1.11343	0	2.39077	1.01795	9.61315	7.37694	0.0339321	5.79627	2.24281	9.84445	11.8225	4.79598	3.26917	12.3681	19.4241	13.0504	20.3854	1.95298	8.64538	5.27015	7.7587	5.63977	31.0084	1.09953	11.445	10.1336	4.81799	0	9.91559	10.3451	1.70162	6.88311
			0.309449	8.76847	27.1503	4.12971	3.42153	17.0519	4.15867	1.59986	6.65911	0	2.33184	14.6618	29.0645	12.0123	0.266807	3.01635	0	0.275039	7.0796	17.8624	0	0.128986	12.0434	1.25526	17.1854	15.89	4.31743	7.33337	11.9063	7.66566	9.45898	4.06118	1.69362	0.173009	10.727	16.2452	13.2736	0.0227623	8.29161	17.0434	5.11016	7.86442	18.6214	6.78751	10.9472	4.25054	5.28533
			0.637211	4.23981	6.92839	2.86055	2.20644	4.13444	15.8905	0.530455	14.19	0	9.4363	3.64399	20.9275	3.12746	0.0643754	7.80849	0.0285082	0.0518095	4.33857	5.49215	3.25771	3.00763	7.09086	0.737542	17.9272	1.89324	3.13337	18.9697	6.4969	28.1594	5.73078	15.9528	11.1775	18.1009	0.664223	6.99073	4.46699	14.5818	5.60735	16.5259	22.7502	16.2427	9.49718	9.05591	6.72718	16.6166	2.40375
			7.5074	2.03666	0	0	0	5.8711	2.71933	4.7986	27.1478	6.99058	2.53099	7.76201	0.641401	1.18431	9.04483	0	8.2081	0.356435	1.96711	2.7146	3.3368	2.1632	0.0942715	0	6.82411	10.1327	6.36229	2.44009	4.57903	8.88284	9.59581	0.790027	10.2035	1.36943	6.37073	6.62943	18.6454	4.5849	2.33308	20.7787	12.7863	2.05692	18.2032	6.00982	2.76573	47.6463	3.03793
			16.6207	6.41868	2.52094	0.0239933	6.67223	19.0516	2.45209	2.70393	12.4955	0.022762	5.34086	12.3399	8.2814	8.59445	0.192004	23.2729	16.1351	0	5.20205	3.22678	1.47573	0.31538	0	4.01196	0	3.31722	7.99618	11.3282	5.47009	4.93824	19.512	25.3358	8.71149	2.01819	8.31286	9.14778	8.12429	17.1142	0	6.45052	19.9277	21.4378	19.7724	10.3356	11.0975	6.00457	6.30402
			13.8726	10.4584	9.51499	1.01597	0	20.9151	4.82215	2.75268	5.92615	10.3137	17.59	13.23	13.1227	0	0.170875	30.1334	7.00168	0.278291	7.42389	4.05834	3.38072	0	17.4011	0.471251	10.2886	25.557	2.1986	13.0615	1.54017	8.15331	11.6867	0.520208	14.7841	0.0214605	2.63633	5.41512	0	13.2562	0.0851386	3.35849	13.9553	10.3147	0	0.974038	14.4502	8.05706	5.67723
			0.469878	8.53385	0	2.21674	9.95847	6.21733	0.313659	0	10.2513	6.16029	10.9939	10.1762	3.91798	0	0.104211	17.968	5.97842	4.97474	3.65183	4.29763	3.63293	4.49759	7.86554	0.364197	7.01957	5.91394	0.772828	7.29314	2.51552	9.4367	19.3905	5.64121	9.29822	14.1469	1.65247	7.71934	8.92633	7.91598	0.462091	0	14.6688	9.9654	0	9.24624	9.49463	11.2912	3.6819
			6.93654	7.63466	18.4729	6.94452	6.66335	6.78437	11.9853	0.135601	9.54273	8.90105	13.8094	5.64637	2.17973	2.95071	1.5885	0.11381	0	22.1055	7.26505	8.9238	0.686401	5.8319	5.96471	0.292142	0.132902	8.97612	8.87696	10.5179	17.3985	5.35441	16.5637	15.4932	17.0829	0	8.7315	0.106224	10.9004	6.30184	0.0273569	0	11.5069	5.67924	9.11546	13.9927	9.81981	11.8691	6.01755
			6.6984	0.0678632	22.9657	3.35314	13.3001	6.41122	5.26492	0	9.75483	6.60261	3.93475	12.7157	11.3701	14.3287	4.66532	0.0479865	9.78786	4.1579	1.17261	1.33494	2.00811	1.3888	12.8236	0.135216	8.75972	12.0564	3.6666	3.41369	5.73695	9.60214	12.3074	5.48643	7.90154	29.9606	12.4491	3.24843	5.89122	10.0979	12.2114	16.1519	13.9	20.365	8.74682	8.31552	11.8291	11.0849	14.5484
			12.2607	1.0606	18.4748	2.72877	4.00071	2.46235	0	0	10.2444	0.615954	9.19496	5.40665	7.20015	10.1628	1.42284	10.7353	7.90466	0.199792	2.44397	0.76102	3.51796	0.0690382	0.137287	0.0910493	1.80837	5.51358	1.32691	8.40029	3.96171	7.94046	14.3306	24.7599	5.98287	0.0379372	3.59203	18.7472	8.9891	17.7176	3.63628	12.4273	13.0645	14.416	14.5795	7.76502	4.37382	2.7667	4.65479
			4.81777	4.09451	26.1025	9.64923	12.3795	4.41567	4.87975	6.49649	8.66475	0	4.28414	6.72894	0	8.60275	0.203066	0	4.28375	0.505139	6.45833	5.78978	1.24261	0.504335	9.13226	0.182022	3.59576	11.2966	3.26659	9.21506	8.49719	11.6529	15.1068	10.3691	11.9333	17.9497	4.63426	19.8577	9.89658	4.32026	0.447539	12.5795	11.3626	14.4644	14.5733	10.5444	32.0405	3.56388	11.4744
			24.7427	0.474848	8.80084	4.86599	16.2613	18.788	4.11926	0.0513498	3.53106	0	11.5553	3.779	0	14.076	0.15516	7.17559	12.8115	9.16428	5.43777	6.92436	0	0	0.721298	1.98329	12.8675	4.54221	0	16.2881	0.107976	10.2502	12.5071	8.29938	6.91981	0	8.45812	10.0193	6.40951	15.129	4.88944	0.781684	15.0954	17.1184	0	13.0732	9.36689	12.2264	2.08119
			6.64479	1.43269	15.6708	1.90079	5.08943	3.5102	3.91853	2.41065	13.1508	0	12.8208	12.8155	0	12.0342	3.98803	7.60445	25.3795	1.13929	5.44832	4.53137	1.18198	0.0227623	9.88508	3.26644	22.5679	9.35034	2.36693	9.96056	8.78726	5.82213	13.8791	9.04936	11.0353	5.29485	2.35359	3.47368	0.0239936	7.71606	1.48615	6.45546	11.6425	5.08575	16.5258	10.0404	6.17279	8.69858	7.48168
			23.1229	18.7296	11.8992	0.0441577	4.34582	8.21233	7.47895	8.85346	6.51104	0	8.17332	2.59531	9.51054	3.22605	8.0528	11.4357	2.22946	27.403	8.9122	5.06148	0.0379372	0.634717	23.0898	4.33158	25.9434	8.94488	5.41883	2.51212	11.7265	8.83085	6.88511	3.70014	6.3837	3.6436	9.69495	5.09111	7.46407	9.95504	2.61421	10.029	12.5489	15.1645	8.72481	8.01857	6.52066	7.31945	10.6837
			9.54767	1.63505	15.246	1.58363	1.10649	4.92983	5.41195	0.464045	11.3854	0.0312834	7.08094	4.52962	5.12512	10.8014	1.452	0.389255	0	1.50938	0.0455246	5.71897	0	0	15.1779	0.387525	10.1789	18.7076	1.63048	8.35203	21.9212	5.09045	13.2777	0.0863168	8.1593	11.8024	11.0281	2.54911	11.9866	6.25038	6.04766	9.56308	12.9497	8.97981	4.48039	4.9455	6.92633	19.617	9.33233
			11.564	0.31167	18.7229	4.44191	4.95071	5.59564	3.42283	4.91871	7.84877	0.10957	0.770594	9.85238	9.30138	0.723098	0.13675	10.9187	0	7.05841	1.28632	22.2398	3.69122	0.142824	1.05891	0.604363	7.09047	4.12472	0	17.907	0.826315	2.04372	12.478	5.52783	2.29879	8.24739	6.84086	11.888	0	12.1607	1.9725	13.526	9.97784	11.0442	9.57327	7.78635	3.02019	6.26665	10.6824
			9.86219	0	16.2615	1.81004	4.75184	4.71006	8.8208	3.03445	2.30133	0.538093	1.86094	0.746488	4.94924	8.54006	0.22731	6.70978	13.0467	0.486159	4.28356	0	0.220616	0	24.5659	1.45741	7.80653	7.40517	5.46254	15.307	0	4.75324	8.89454	14.4036	2.87186	0.0322244	12.5991	1.23375	11.4276	5.87717	3.87893	0	12.1874	11.3291	1.5894	6.53125	6.40189	9.70229	6.35459
			2.33468	2.79887	13.2157	2.75391	0.091048	1.33507	0.725819	2.62726	7.51315	0	7.71952	14.325	3.31466	9.89334	1.15377	9.508	8.00293	0	4.56845	18.4679	0.212448	0.685359	1.04661	0.696837	1.0552	7.13645	4.08076	14.0818	0.814565	1.6564	5.01706	1.94746	3.50534	0	0.0227623	3.17824	8.61003	1.91967	8.6993	4.46738	11.2626	16.334	6.33362	10.4736	16.3673	12.5599	4.26773
			14.6924	5.26426	11.9431	2.65232	0	15.6	0.87486	8.81667	13.3164	0	12.9613	11.8382	2.70915	4.52732	4.02675	0.975504	8.92114	0.105692	12.9439	4.13001	9.52159	0.0246874	0	8.14142	11.661	7.58439	13.4241	11.1816	4.74449	9.20819	10.107	2.04124	6.1394	9.45205	0	6.13735	0.346794	7.647	0.460818	8.04462	16.0752	7.73936	19.9333	7.21408	8.90974	10.2398	6.5988
			9.26071	8.02565	7.77935	3.75318	0.70895	6.25185	4.45563	2.43559	8.81045	0	10.2287	12.0371	0.061995	3.73574	5.77075	0	8.78089	1.47226	12.0263	5.65311	2.08403	0	0.28453	5.30547	23.5942	11.7541	2.30839	13.1226	5.10359	6.64283	19.4039	10.6449	14.2068	7.72718	0.854845	8.38459	0	0	0.105512	0.560929	10.8841	6.74546	7.54904	3.41822	8.95565	1.31322	13.3814
			8.12807	2.62947	20.6959	0	4.24816	10.0886	0	0.373437	11.5171	9.24821	28.4126	9.56285	0	8.19727	0	0.599408	3.70992	1.86979	7.18256	4.7789	0	0.207488	1.35444	1.96603	11.5676	23.7751	12.8989	1.41427	4.40176	3.29492	12.1166	0.021734	8.97782	3.91458	6.6474	27.4036	13.8286	5.11964	2.94925	13.0777	14.0548	11.3486	10.3492	13.8186	9.32657	2.48561	18.7185
			6.79245	4.62023	17.4598	5.40117	14.2069	2.99299	0	0.276462	2.6522	7.59623	12.565	20.217	6.32407	2.65504	0	0.284363	7.21641	21.751	5.85588	3.19943	0	1.82831	0.0273569	0.298678	11.6402	9.48466	2.84244	4.20319	3.77851	7.3456	9.90369	2.86769	9.98294	0.0531121	8.61418	3.22165	2.6214	1.93604	1.39723	3.94158	15.1359	14.1661	0.739615	11.9077	5.02604	0.320532	11.9028
			13.3212	2.75582	7.92995	11.5327	0	3.79148	0	0.980612	7.91739	0.068286	0	6.29489	16.2035	0	8.36006	6.56138	23.1648	1.75412	6.34171	0.113166	0.731067	0.399141	11.7278	1.28329	13.2107	8.48026	4.11404	9.96029	2.13233	3.15691	11.5829	1.52382	14.105	0.398953	3.04519	3.86536	7.37736	20.3581	1.398	1.19694	16.1419	6.08654	10.5484	15.4327	13.6758	3.93498	0.350964
			15.5628	12.1087	14.056	4.77758	5.01853	14.7326	0.345173	0.642944	6.49038	3.05987	5.42301	4.95307	4.5349	0	0.88136	25.0439	0.450133	0.0857743	10.4255	38.5736	2.38275	3.19936	3.29702	0.0273569	17.8187	11.9359	14.1519	0	0	7.27641	10.0869	16.1489	6.07416	0.32429	0	13.4338	13.2963	12.8033	1.49071	0	6.62751	6.2379	23.0808	5.20302	7.126	12.332	8.56399
			8.16428	11.0823	18.5491	3.47937	0	24.6502	4.16233	0.972641	5.58159	5.29504	1.25402	7.64232	3.00084	0	1.07987	1.81203	0	0.370032	1.00902	3.62188	0.392893	1.04273	0	1.78562	14.2373	10.738	5.43445	0	0	2.71778	8.02825	5.66676	3.46725	0.673771	3.81392	29.812	0.169316	12.575	0.312064	0	13.1218	4.80762	4.2235	6.47377	5.24721	2.5635	2.17322
			3.01216	3.57597	12.8572	0	3.90198	6.32941	0.962969	0.452899	6.92721	0.156952	0	3.93546	3.031	0	0.564828	0.386285	18.9308	0.288883	3.79032	9.87244	0.862419	0.0794567	10.6223	0	12.5973	11.2925	0.022121	8.94053	5.93595	4.03858	4.93368	14.1121	0.0339321	0	9.1836	16.7716	12.2276	17.7424	0.234729	22.2591	10.8346	12.9161	9.22504	7.97945	11.6059	3.91993	5.78173
			5.69525	0.193877	7.56133	0.022762	0	12.241	0.580764	7.74179	16.5307	0.442534	7.15695	14.3805	1.97686	0	4.35417	0	12.9049	4.75521	5.13955	0	0.0312838	2.38388	0	0.676078	0.0758744	44.2008	6.66539	4.85785	3.26277	6.29789	3.53859	10.3716	3.87295	0	0	8.11753	5.4585	0	0.854268	3.44517	13.8331	12.3907	4.5311	11.7044	10.0345	16.7265	9.31923
			8.25237	1.10019	9.63307	0	0.0303493	9.69863	0	15.7418	2.07123	2.27105	9.24991	7.99106	14.999	10.6889	0	4.82062	12.7639	0.246627	10.0144	0.866838	4.37172	1.65137	0	8.85785	2.64834	20.0146	0.153863	0	8.0111	6.01877	12.2402	10.6901	3.76483	0	0.0259585	17.7409	4.97327	15.8742	13.9189	9.1964	9.9085	6.58121	15.2053	8.479	7.95055	11.146	9.76259
			9.17233	3.31874	15.1825	3.54507	0	17.0595	2.23559	9.23873	0.0232107	8.1273	0	3.59168	6.39924	5.88562	0.0859232	0	17.1972	0	6.4957	16.5504	1.64677	0	14.8521	4.91159	0	10.2817	1.07094	0	0	5.34691	7.92846	9.59199	6.49317	16.5948	17.105	1.71732	2.56129	0	3.31819	7.6806	20.4132	1.82247	4.41457	4.89139	16.6051	1.02462	9.19388
			4.55338	6.65197	16.9206	6.05041	0	11.7206	2.59451	3.59753	0.0952083	0	3.45287	10.7687	1.20364	4.02832	0	0	15.101	0	13.2475	6.25991	0.823654	0.110692	2.6866	7.69012	0.0227623	6.96386	6.45404	7.00154	0	2.27575	7.41569	12.1643	8.08184	0.0303498	18.7732	4.36104	11.1093	7.64818	0.357674	0	13.3177	5.2657	7.29961	12.8636	5.91463	8.99024	4.72343
			6.34092	8.6133	14.2716	0.450311	1.5112	5.95388	1.3744	3.3191	2.81382	3.72023	3.66103	5.709	1.96828	8.73675	0	8.36087	7.81066	0	10.5795	15.3309	6.90676	0.0881342	0.120397	0	8.29799	5.21141	3.97676	3.05718	0	6.51311	17.6588	8.61046	0.42994	24.3944	12.6813	8.73399	0	30.689	0.529924	3.72454	20.1624	12.8815	0	5.39516	7.46534	10.8454	7.49279
			8.72315	5.282	14.6301	0	1.22527	7.72552	0	5.70223	2.7155	0	4.18515	2.23704	0	0.0303493	0	6.30423	6.35055	0	10.2105	3.8057	0.612745	0.196247	13.2103	2.67746	20.0364	7.43325	6.02796	19.6202	1.47896	3.32086	9.22763	8.1764	4.38279	11.0872	2.8733	7.24523	10.2898	0.583082	1.52821	4.17778	13.8605	7.64087	0	2.56323	12.6455	9.07858	5.2484
			5.00771	10.5756	10.2807	1.56561	3.42583	15.2485	0	2.02998	1.71079	0	2.56519	8.22111	3.55912	0	0.0408591	0	4.20972	0	4.11594	0	0.0227623	1.51763	11.9296	4.07175	7.45145	8.21399	1.80453	15.0199	7.50097	3.63364	9.48221	21.9663	9.96325	5.82094	5.90175	14.5507	0	5.50076	1.36972	2.79455	12.591	6.37857	0	10.8007	4.62735	10.4763	2.57702
			2.51949	1.88299	6.19781	0	4.60313	8.7272	0	0	1.24062	2.00513	8.41927	2.89555	1.85703	0	9.15627	1.37678	4.41812	0.425153	3.27488	0.920405	0	0.462108	11.9566	2.68023	0.261434	6.43392	5.71247	10.5685	11.5044	12.2521	7.49026	8.05168	0.68161	2.50441	2.37043	0.646945	0	16.7517	0.250487	0	7.94212	1.64267	5.7774	7.26197	9.71196	6.35985	2.65219
			1.57888	0	15.0813	0.0303493	1.67437	6.17904	0.185313	0	2.56914	0	6.07164	2.84634	10.179	0.0215107	5.76984	12.9234	1.72642	8.52792	9.1309	9.52079	0	0	0.0303498	0.398967	0	7.58196	0.713219	1.68051	6.88149	4.05917	10.5886	5.36088	1.09042	0	2.9845	5.29551	11.7582	0.121615	0	0	11.1622	1.65799	4.94901	7.33635	10.3531	4.72634	8.9354
			7.38575	0.561444	13.2624	0	2.57668	8.42166	2.70445	0	6.91259	0.0771046	0.864973	2.902	0	1.67403	0.274835	0	0	0.158784	2.49581	5.98016	1.47684	0.0518103	0	0	8.11084	8.19198	0	2.21616	7.80675	1.08107	7.72832	7.6837	8.85699	0	22.1237	8.87294	0	5.9749	0	11.7434	14.1828	9.99485	5.66082	6.93868	6.80652	6.46664	10.1827
			17.2381	3.92712	8.61116	0	7.19168	5.63573	1.27271	0.883204	7.72513	0	6.65753	1.96605	9.50486	8.95241	0.241663	0	0.959368	0	0.636147	13.8044	1.49179	0.0606996	2.99295	1.7386	0	4.27366	0	15.0719	2.06746	0.115568	0.849832	8.05307	3.64372	0.229513	2.01438	13.1928	9.32539	10.3773	11.4101	17.9419	12.4272	4.82552	5.31157	11.0636	12.2229	2.36973	2.4976
			6.34329	0	10.7633	0	3.19292	5.68415	0.382762	3.289	7.83315	0	5.79198	0.856782	0.148983	7.99622	0.443415	0.453817	0	0	4.70873	6.60564	0.667987	0	14.5609	11.0258	9.69054	11.2462	0	9.80185	0.0455246	10.5221	14.6498	0	3.28075	11.252	4.22972	5.26123	5.09042	1.36175	6.33953	6.50665	11.8751	12.3179	1.46124	9.28751	8.93473	9.98964	7.74428
			5.26608	0	14.6596	0	2.64783	8.60629	6.51567	14.279	5.08923	0	14.5527	6.22849	3.27717	0.178247	0.31528	15.8216	5.77048	0	6.15647	9.2159	4.0171	0.487803	0	0.243056	14.7913	7.04615	0.0910493	14.5119	0	0	20.7585	0.131296	19.9123	7.59591	10.7555	0.0227623	5.24234	8.1272	0	0	8.01633	21.3854	20.7323	7.18502	4.32819	10.6399	5.54559
			16.9691	0.144159	16.0828	0	2.94256	4.39467	4.72384	5.69027	4.50837	0	9.89126	4.06556	0.911704	3.6204	0.334569	7.00933	3.68077	0	6.99591	6.45244	0.175379	0.0514884	17.093	0.0214605	8.66178	15.62	0.0910493	9.86962	0	8.4564	13.7635	8.94774	0	7.07058	8.73435	0.166924	10.5979	0.0312838	0	0.620069	13.0398	8.11637	2.64974	11.709	11.0034	19.467	9.52209
			18.8926	0.117854	8.50897	0	7.44525	4.02324	3.51498	0.681265	2.96145	0	9.38965	17.2725	0	4.07798	0.116075	7.29009	5.70972	0	10.1351	10.3524	2.6683	1.5159	2.79889	0	6.67225	15.0802	1.34675	2.27564	0	2.21388	0.113812	9.48352	0	4.43845	3.14872	0	0	0	0.0445082	0	13.1065	12.6042	0	4.36869	2.67948	8.0116	3.74946
			5.40448	0	9.84394	0	4.91159	5.78353	2.82525	4.34699	3.90713	0	9.50033	22.1282	3.4334	11.0036	0.237865	0.13431	6.00665	0	2.74462	8.25602	1.48084	3.97804	17.5022	0.0339321	12.1804	5.79187	0.042921	0.0339321	19.2352	6.23413	0	0	5.04959	13.8177	5.38034	0	0	13.1699	7.13318	5.20158	16.852	12.676	6.56238	8.56326	4.07965	2.72818	3.47683
			1.22678	0.0485827	9.37363	0	3.99117	3.01055	0.11381	1.42728	9.56316	4.42796	4.47963	8.30785	2.37016	0.836847	0.171577	4.03964	7.44284	0.101098	2.30839	3.93723	0.555944	3.00117	1.56609	0	4.79253	6.73737	0	6.97178	1.50141	7.1389	16.5789	0.28688	1.74006	12.2232	9.6056	32.0169	0	0	3.92908	4.5695	13.8723	5.85576	1.37877	10.8167	4.95613	4.07427	3.03958
			8.87838	0	2.13166	0	3.46335	7.54584	6.76474	3.87949	8.55215	0.0202563	5.72633	12.0002	26.8901	6.54826	0.19622	9.73521	5.6056	0	2.51202	7.37991	0.471028	0.0531121	19.7159	0.365847	17.3783	5.82195	0.367296	3.38846	0.263708	7.80548	11.6111	9.81156	3.31968	7.40196	7.93761	3.75104	6.61246	5.18643	0	4.71076	16.5201	6.80957	14.7015	5.77765	6.30659	9.38786	0.170111
			5.53025	0.0233718	9.13337	0	10.2347	5.24268	2.31426	0.159334	2.32755	0	12.92	15.4739	12.6014	2.73249	0.106246	0.0303493	6.16899	0	4.92559	22.456	6.5368	0.094342	20.6258	3.60596	5.16388	6.61867	0	1.22717	0	0.814894	11.6005	18.3093	1.68262	3.54541	14.2932	9.74234	6.58704	0	0	9.08867	18.5403	4.44866	0	0	2.29504	4.67949	5.41024
			1.91702	1.33496	10.1759	0	0	3.81888	6.59464	0	1.89206	9.91537	5.85609	0.085298	3.25265	0.714997	0.4116	0.0303493	10.5501	0	3.12572	10.2544	1.31013	0	0	4.04483	9.6838	5.77816	0	8.3956	5.73812	2.99687	5.27576	12.2005	1.22292	7.71625	6.42324	25.112	0	0.0795514	0	8.16272	7.83813	0	2.62826	0	3.60484	5.03805	6.52483
			0.242795	17.1222	8.97534	0	4.41676	7.81076	10.0668	2.81694	4.36776	1.29574	6.01623	3.37606	2.1974	7.41982	0.957821	0	0	0.299845	14.5468	13.965	0.259128	0	0	0.131296	18.6457	9.07965	1.71342	17.2228	0.803829	1.3541	7.96697	11.8155	1.20041	3.0123	0	1.82365	2.76344	8.44963	0.110297	6.91001	12.9455	0	0.602314	5.57301	6.76061	6.58012	6.47049
			0.291836	0	6.8079	0	13.2021	7.03857	3.53101	18.3419	5.08671	0	2.87434	8.71299	2.99365	4.60743	1.10939	0.770325	3.55797	0.835906	4.23485	4.03683	1.52738	0	6.13552	3.38253	11.5243	9.6731	5.25331	2.41373	0	7.63333	8.73177	10.7147	0	8.31949	0	0	6.51191	17.4179	0.142009	0	7.89846	1.29739	2.18103	14.9762	8.30695	8.49847	5.90531
			0.15605	0	13.0411	0	31.5351	8.67387	2.84545	12.1004	3.18443	1.89121	2.93997	12.4026	0	8.35124	0.551504	4.21002	0	0.457677	1.54382	1.55036	0.256256	2.3533	0.376091	1.47823	36.0728	7.49785	1.82116	3.14716	6.87073	8.9329	5.47695	10.4429	0	13.9459	4.49469	0	0.226447	0	5.65369	0	15.0562	3.00905	0	0	3.8429	4.8766	5.37777
			0	0	3.99836	5.34396	3.20768	5.74651	6.02734	1.73814	7.23912	5.05374	4.61396	13.4523	0	7.28992	0.213976	1.24597	0.0776537	0	6.64595	4.46405	0.0552374	0	9.4152	0.618843	0.292676	40.9184	0	0.78788	0	0	4.82032	12.0527	0	8.86176	6.20746	9.67987	23.462	11.9985	0.232218	1.99096	13.5142	1.93977	0.355588	8.165	3.05652	2.81773	8.4891
			6.24904	0	9.85716	0.921197	0	18.2557	3.60355	0	3.906	0	1.81425	4.25984	0	11.0756	0.300502	2.62615	0	2.60339	4.55027	6.96943	0.290363	0.108167	11.6822	0.0214605	7.33057	7.47998	9.1021	0	8.95203	4.49038	6.45943	4.17145	0.199657	7.34627	16.6272	8.30193	2.03838	1.00791	0	15.7778	10.7718	8.69283	0	3.13498	1.111	11.787	1.84061
			0.392598	0	8.97457	0	3.76415	6.26845	2.52122	2.17436	5.63028	0	3.76961	8.06003	6.16929	0	0.287545	0	5.43367	0.676789	4.09361	7.50664	0	0	0	0	11.9634	11.2044	0.0707495	1.18366	5.6158	4.63314	8.35099	4.76815	0.209576	14.7385	8.05512	18.312	9.22943	0.0625676	0	0	10.4511	9.22184	7.22188	8.85647	5.86111	8.78379	0.0972969
			2.24665	0	9.51054	0	0.7344	3.80509	2.47779	0	6.49368	0	5.92768	25.224	3.72681	6.62038	0.107551	3.40018	3.55359	2.01267	5.42018	4.12338	0.731842	0.350327	0	6.76331	10.7936	1.51765	0	14.7085	2.40267	6.78298	4.11339	9.95791	0.171331	6.66542	13.8829	11.8705	0	0.0995707	9.25687	8.73396	7.03191	9.67411	1.5903	13.6032	1.03696	6.01498	6.74124
			0.855889	2.01288	8.42855	0	2.1735	14.9735	6.74248	0.045524	0.2454	0	9.81208	10.824	0	4.28166	1.82443	9.63935	4.53611	0	0	5.39296	0.624337	3.47227	0	3.10858	12.9259	16.7556	0.151749	11.8933	7.35276	11.7726	6.69584	7.53143	0.204983	11.3648	4.46679	10.9583	0	4.55376	0.516079	1.39	8.75407	7.49077	8.57077	4.67109	7.43912	2.35798	6.71208
			0	0.163016	3.62205	0	0	4.94147	7.92603	4.1556	2.49881	0	5.51845	18.2038	10.5729	4.15108	0	0.100208	17.3817	0	12.8354	5.27049	0	1.76156	0.0321908	20.51	3.03151	11.5088	0	2.95104	3.84287	2.43875	12.8464	1.39837	1.54313	14.2766	11.9595	20.0883	2.20951	16.7495	0	5.05551	4.40759	9.91419	0	7.19346	7.35485	5.57451	6.98638
			0.343856	2.43795	5.2563	0	11.9895	9.84592	6.35133	0	1.27547	0.059259	0.86874	7.00315	7.50775	22.0474	0	0.21221	4.90674	1.6245	14.4941	1.94223	4.89666	0	14.9871	2.69325	10.2117	10.0768	1.82645	4.30761	9.14524	3.82773	7.02504	3.4983	0	11.3061	6.00574	3.55439	5.08117	4.16966	0	7.31332	1.58636	9.58352	3.98842	11.5216	10.6881	0	4.14279
			0.67507	0	7.53852	0.0226278	7.20381	3.72469	0.749566	3.19218	4.95023	11.0738	8.08194	3.5884	4.3537	2.53119	0	3.57162	8.06137	13.4665	15.266	3.13038	0.202434	0.172374	8.17024	3.55799	6.82428	12.1878	0	0	4.40779	4.5499	0.119729	8.1401	4.31603	14.7908	3.25798	27.644	0	12.3129	0	8.23562	0.443028	1.74194	0	0.0533433	8.8693	7.80962	0.0381024
			14.0374	3.85458	3.9659	0	0.155762	6.39679	0.728389	3.3595	0	0.119028	29.8098	5.8394	0.848206	5.33805	0	3.60367	1.13925	0	13.9084	8.73627	2.69076	0.0227623	0	1.33561	3.52521	7.90594	0.0273569	0	6.92449	1.16941	9.7856	8.79557	4.61068	22.3571	0	3.97195	0	23.209	0.769251	7.64036	5.47081	0	0	0	2.6641	5.08979	1.14728
			5.91385	0	6.39666	2.6565	1.48093	7.79177	5.05447	2.129	0	0	0.068286	9.53684	8.15958	3.68129	0	3.20084	0	0.403038	6.11126	9.46312	4.59037	0.0813146	0.0339321	6.10827	13.639	3.09387	0	0	8.25455	3.02347	12.9866	5.42214	7.74419	27.3053	6.86875	15.0827	3.61637	8.03879	16.8631	11.1259	6.47199	3.03626	7.93919	2.40978	4.32496	0.53738	3.65067
			8.00601	0.0303493	2.00106	8.55833	7.25179	5.29381	0.685835	10.7548	0	0	6.10259	3.69508	1.05415	6.08723	0	0	0	0.46989	2.84623	10.0095	0	0	11.9695	0.120235	6.66089	3.74389	0	5.37127	9.67893	3.73361	2.16345	0.746474	15.0672	5.00295	1.00121	8.74335	13.5388	17.5928	0.0303498	0	12.5015	3.90818	7.64925	11.3324	6.59832	5.41159	7.21192
			13.5246	0.789298	8.85187	0.296211	2.53621	1.19897	0	10.1229	0	0	13.0432	0	0	10.6116	0.0214602	0.0834607	3.47511	0.361311	0	3.01366	2.60169	0	0	0.20356	8.90158	6.07405	0.4379	17.2433	11.2123	10.6064	9.49164	6.3208	4.10764	3.74895	0.0606995	9.0691	13.0139	6.76238	0	5.71881	9.02431	5.58341	7.89953	6.46163	5.42313	14.9168	0
			9.41431	5.1576	1.94695	0.0449501	0	8.0808	0.848755	2.58787	1.69039	0	14.5239	0.04342	2.49158	3.14266	0.0606987	0	16.4929	0.162477	0.480112	3.6802	0.0728815	0.123535	2.96958	0.0986367	0.227476	10.2148	1.98691	2.78232	6.5327	3.14175	10.321	1.7354	3.51887	0	6.82707	0.115791	0	0	6.40764	4.47213	12.3916	14.2276	3.41348	12.4885	1.09648	4.67407	4.17098
			11.4672	0.20349	3.61792	0	8.11581	5.0233	0	4.41861	2.52826	0	10.3402	0.219842	6.10404	2.76605	0	0.0524412	0	0	15.054	3.61247	2.52834	0.153369	0.0208738	0.140256	1.5455	7.59624	0	2.68218	6.00437	2.347	2.37318	2.96604	0.0216617	7.0944	4.43208	4.46576	0.0214605	16.4283	0.817439	0.365003	7.16035	11.1829	2.0159	4.91027	14.82	5.96835	13.849
			13.2984	0.108603	0.863806	0	6.00874	9.17587	3.59248	2.69087	5.70699	0	20.2529	7.24851	3.15297	27.4666	0	0	0	0.47793	11.4056	5.28967	1.43837	0.0534048	5.13552	0	12.5996	1.07621	0	0	11.2787	0.331712	10.1708	2.22226	0.492468	0	13.9946	2.18906	0	20.6427	0.388891	0	0	8.6276	2.7802	11.8069	8.77098	3.94034	4.50053
			10.1802	2.38002	1.76118	0	3.51784	13.2642	0	1.93684	1.19362	0	0	2.06913	4.75768	18.1901	0	0	6.88001	0	7.87925	4.51209	4.27594	0.931507	12.0749	0	4.45891	6.00936	0	4.08762	10.4048	2.76244	9.02659	4.56488	4.34756	0.0986367	19.0311	3.51167	0.256459	9.54997	0.14056	4.25719	1.43623	17.8219	9.37652	5.66404	3.29076	1.20634	5.07072
			6.40169	9.69117	4.61439	0	3.55163	6.46209	2.39972	10.2107	1.6165	0.0303493	11.893	5.3174	9.55586	0.0910481	0	2.19827	2.21856	0.0312834	4.37853	4.8163	0.123253	2.46308	0.138771	0	4.21357	13.7606	0	0.0303498	12.5766	5.96454	2.67499	4.86685	9.78386	0.452617	1.74745	13.5061	4.67118	11.0165	0.112984	2.73417	4.5066	0.733842	12.7026	1.694	4.50384	3.19419	9.33912
			10.0685	8.2667	1.93518	9.17269	10.6435	6.02757	1.96532	1.37174	5.40084	0	5.83953	2.32248	1.79473	5.09066	5.85896	8.38857	0	0.673746	6.41976	2.3921	2.77382	0.373642	15.7685	0.0455246	0	2.0387	0.0503264	0.0284233	8.20996	0	0	4.02498	6.87336	15.9296	0.0501192	9.93599	3.2955	0	1.77361	1.87982	6.00274	5.36526	5.10353	0	4.95721	4.03275	8.54105
			8.2328	6.18984	9.78151	0	4.42094	2.93529	0.0669137	6.98763	0.839399	0	8.33242	4.40983	7.66507	7.32459	7.28477	10.3031	4.55331	0.229143	6.3794	1.70407	0.0442228	0	0	0	0	4.70368	0	1.14578	4.88007	7.34764	0	3.60989	6.30173	3.19111	2.7297	19.1466	4.65705	8.17804	3.87747	0.0488174	6.20174	14.3017	0	1.37486	2.71701	4.83539	8.92388
			8.34174	3.6093	4.31003	0	4.36315	7.99067	1.51087	7.61769	1.02377	0	3.48812	1.99483	1.35989	0.580952	3.72185	0	0	0.022762	6.10304	0	0	0	0	11.1234	0.0531121	19.7481	0.585635	0	20.979	2.32364	0	0.181297	0.801209	21.0646	8.15135	11.5266	6.61004	13.6087	0.325918	0	5.8479	14.1512	0	13.2294	9.25227	1.09395	8.40912
			10.8709	0.0943661	28.6841	0	3.16328	2.2376	10.2354	0.444084	5.28195	0.022762	5.26462	0	0	2.91114	4.71028	0.547278	5.51733	0	12.5083	2.93224	0.400371	0	10.0187	0.10789	0	4.01814	2.64344	6.68398	13.5884	0	0	3.71224	4.99647	4.19712	7.13426	2.94587	5.88742	9.97044	0.417543	10.0329	5.42044	14.9546	15.9082	4.95455	2.55167	14.803	5.21476
			1.09895	3.89581	7.0783	0	4.05065	4.82222	1.47425	6.08714	4.29583	0.0431213	4.6	0	0.999645	3.4026	1.89056	0	3.64592	0.363628	15.0635	13.2081	2.433	4.86622	2.29872	0.0226859	0	8.28195	0	3.04136	9.01563	3.11031	0.989909	8.92687	12.7569	1.68915	6.83074	7.40684	10.7856	21.1418	0.0227623	5.93279	4.3756	14.0765	2.87072	1.8491	7.58476	3.76979	4.27393
			4.68724	3.31291	0	0	1.81718	1.77347	2.60802	2.54937	6.67607	3.22419	3.27332	1.14872	0.956369	2.02919	2.71544	0	0	10.0148	3.46182	9.48007	1.50425	0	0	7.12539	8.396	26.885	0	1.54311	30.8041	2.37389	0.992187	5.44056	11.9188	2.80654	2.13967	6.07612	4.96981	2.16045	0.162988	0	6.2225	13.3521	15.93	5.00347	6.79573	6.93612	0.195874
			3.02561	4.22838	0.142987	1.96659	2.53834	0	1.6486	0.787358	0.988526	0	2.74157	2.33314	0.996752	0	9.47818	2.59405	0	3.46467	12.3203	4.10462	2.22674	3.15268	18.1175	0.590538	8.77334	3.72742	0	0	12.0537	1.7006	23.3278	2.04892	7.88502	1.6599	0	13.0469	24.6503	11.5916	0.247086	3.91741	0	6.8783	5.09842	10.4931	8.7154	7.70269	7.33617
			8.04766	0.0897463	3.4738	0	6.18685	1.89837	4.35189	0	6.91313	0	4.26409	2.99726	5.42041	3.11302	2.64936	3.08124	0.0215107	0	2.05478	7.87059	3.34905	0.995747	5.24711	4.3072	1.37434	4.97944	0	0.0540461	6.52669	10.4996	9.75816	13.4487	1.50595	0	1.43845	8.68024	4.13998	0	3.23547	9.9825	1.92257	3.95758	5.09713	7.11935	7.00463	10.0324	5.93608
			0.389299	0.993919	3.97142	11.5687	4.42657	0.490066	4.35907	0.181671	17.4194	0	10.1111	5.8267	1.2018	10.2306	0.108552	7.37301	8.54076	0.118277	4.82173	1.63352	2.1015	0	8.31394	7.0259	2.91834	1.84389	0	0.130902	2.13645	4.79456	3.20659	2.48478	0.692768	0	0	7.41916	0.0259143	0.209658	2.88484	0.448428	3.41621	12.1085	0	12.4823	8.43676	8.84705	5.99289
			0	1.57783	0	1.55986	2.51945	0	8.79823	3.81655	5.52989	0.0474456	1.46009	2.94739	2.24857	16.2811	0.36525	11.0722	14.6114	3.57489	17.9279	2.47036	1.31096	0	10.3237	0.453853	9.59055	9.41972	0	0	1.50696	1.63433	3.58214	3.98334	4.94119	3.09168	12.6252	31.7262	1.55215	12.6492	0.880014	0	16.6945	8.72453	5.11428	7.84972	11.6025	1.32998	6.41133
			0.0518095	1.58432	0	7.06495	0.66586	5.48487	1.26456	2.2792	4.00852	0.0239933	8.44657	2.51532	0	10.8512	0.121402	0	1.52014	3.00192	6.77739	6.0335	1.20309	1.35428	3.26599	1.53388	4.53057	7.23043	0	0	4.29392	4.21441	0.969778	4.1406	2.61201	9.76864	3.58364	12.7093	0	0	0	0	17.5467	12.6627	6.03994	6.70823	14.4612	2.49074	6.19528
			12.1767	0.684966	3.14259	3.454	4.03407	8.96444	0	0.912475	1.23793	0	11.1737	13.8623	4.14525	2.51912	0.693583	0	0	6.7346	3.70405	10.1921	0	0.0217459	6.92678	2.48595	9.90713	0.645787	0.0758744	0.736981	5.76358	8.15045	13.9532	13.4956	4.01582	2.79809	3.11007	15.2885	4.91826	6.85321	6.53953	1.56364	12.4036	11.2607	1.84261	3.52322	6.17815	2.65833	4.06998
			14.4775	0.713411	7.75741	6.57448	0.0239933	1.62778	5.1591	7.53328	0.647805	4.00671	10.4567	1.07792	11.7942	0.0682511	0.219515	0	0	4.1524	5.62207	2.09591	0.95548	0	7.50268	1.48739	5.93222	19.8595	0.136574	1.07118	10.1145	7.95195	7.30785	1.5361	1.21379	0.327946	0.0227623	4.46211	1.12008	0	8.70547	3.57068	10.8701	5.03166	0.926805	7.25281	7.22847	5.74918	3.78581
			16.5259	10.6831	8.24014	0	3.87024	9.43907	7.97157	1.686	0	3.48486	3.46367	3.66194	6.02487	1.56921	0.31442	0.633043	0	0	6.64845	0.346499	2.15845	0.136923	4.79548	0.11251	0	7.06985	0	6.10839	5.99128	2.55894	16.3398	8.93644	3.107	6.64443	6.64287	22.5395	5.06364	8.05778	2.05687	3.13556	12.6037	7.33621	14.0898	4.65362	5.65885	8.24715	6.03687
			4.46333	2.51221	5.18292	0	6.75293	8.59577	2.22519	3.12157	6.35047	0.0543426	8.34256	1.26572	3.69435	2.49648	0.0634138	0	0.357267	1.13283	8.05243	5.28708	0	0	0.791672	0.377276	6.72005	2.01139	0	1.13387	8.01678	0	9.47521	1.24828	7.17146	5.86558	0.715694	3.67212	0.159922	0	6.9587	3.1462	12.4419	13.0458	2.94824	0	11.593	4.91152	9.75764
			6.9161	0	0	0	1.95702	1.26331	1.07087	0.60848	1.61498	0	0	0.135642	19.1042	0	3.09698	0.64339	0	0	1.10829	4.93821	1.97048	0.717138	8.40468	6.97164	10.2845	12.1871	2.86591	4.35405	3.82381	9.77678	2.28062	2.74712	0	0.30068	4.68308	10.1971	5.14308	0.0214605	0.474399	0	2.86312	15.6076	4.08711	0	6.25159	7.83879	9.2377
			1.30378	1.75414	0	0	0	4.67584	4.91695	1.86546	6.15741	0	1.75386	0.294689	9.69416	4.82937	0.546699	1.90366	0.649784	0.946852	3.29383	2.94186	1.11985	0	2.5567	0.119016	2.27893	7.48186	0	0.839788	6.23785	8.80898	0	1.66568	1.00239	1.85832	7.22358	17.6766	10.1321	0	0	0	1.6674	13.118	3.94398	0	14.3386	1.91447	4.80062
			9.71685	0.83355	1.01098	3.24413	0.740994	8.46657	5.63033	1.49662	6.98506	0	0.0896562	0.0450798	10.9957	4.28361	0.570363	6.61118	4.42827	0.24248	0.76402	5.51217	0.226379	0	9.77788	0	1.41359	13.0155	0.0479872	1.03393	11.3994	4.67168	0	6.6781	6.2705	3.12382	2.19935	0	2.81181	0	3.18921	13.9198	0.820487	11.5957	11.6058	5.61955	5.94304	6.51969	12.192
			5.0435	0	0	5.36475	3.81169	2.99592	1.198	6.60137	4.65715	0.0273565	0.0312834	1.5811	6.58413	0.618377	3.79796	0.611969	0.948338	0.658082	6.69379	4.0895	0	0.190022	0.0303498	0	7.204	19.5691	0	0.642681	10.9545	13.3567	11.7546	2.4688	0	3.95312	6.91779	5.58286	1.36193	3.89027	0	2.70356	0	15.8318	1.43171	17.427	6.29527	2.51729	10.9608
			1.67318	0.141544	0	0	0.727823	0.212489	2.2074	5.70394	0.117032	0	2.22136	6.68883	5.73756	4.5911	2.20843	0.0834607	10.8626	0.354722	1.33971	0.187903	2.39369	0.145664	0	0	15.4712	13.074	0	0.404915	6.6329	8.6411	21.885	9.98102	0	1.49513	4.04622	0.419031	4.34018	1.64168	4.08741	5.06705	2.32502	16.2755	4.65001	0	6.77194	0	4.06171
			9.13235	0.0221207	2.38651	0	2.31079	4.51482	8.36422	13.0255	2.15815	0	0.149872	2.94574	0.688194	0.806965	3.58954	0	0	2.80872	5.10802	15.9181	0.0770605	0	8.03424	0	18.246	6.06511	0	0.308634	6.44196	6.8719	12.466	10.7058	0.564579	0.0531121	6.96184	7.08515	1.18597	0	3.52191	9.65847	3.70391	11.1963	6.52814	2.88927	12.1686	6.8013	11.4822
			21.3091	1.14435	6.83758	0	1.29939	1.57753	4.23629	7.03744	1.84646	0	0.226184	10.1235	0	0.0214602	9.68623	7.55106	0	0.686447	21.87	2.33812	0.0986367	0	6.76517	0	13.4844	19.8913	1.66323	0.282112	6.24042	1.67568	8.73028	4.36974	3.21111	0	0.944361	3.27943	0	3.69728	0.605536	1.32139	6.6661	15.843	4.35027	18.0139	17.0582	1.12944	11.3343
			21.3628	5.58955	12.6787	0	32.5532	8.80807	1.98852	0.276791	0	0	0.147517	6.29396	3.8683	0.233905	0.345458	5.4325	0.134477	0	1.28496	4.73435	1.3139	0.0227102	1.25676	0.0227623	6.82101	9.06277	0	0.261796	9.29387	0	5.49421	18.7017	0.92848	0	0	0	0	1.04048	0	0	4.10295	15.479	8.71961	22.8415	4.16287	0.910714	7.34415
			15.5397	4.29193	4.33595	0	3.22986	4.4043	7.41283	7.24465	1.26535	0	3.85135	2.69449	5.0924	0.199228	0.159334	1.49562	0	0	1.23978	5.4934	1.2085	0	3.68947	0.199076	5.99344	0	0	10.9237	3.23801	3.39616	4.6786	5.31926	0.824128	0.891129	0	14.8705	4.33392	13.6298	2.81578	0	12.1117	9.17417	2.08441	2.74969	12.7804	0.855177	3.12065
			17.5198	3.9283	0	0	2.8453	0	14.0894	9.19533	2.84592	5.324	0.762945	1.31151	17.421	0	0.921792	0	1.50391	0.385699	4.66492	7.69192	0.168226	0	0	5.35624	0.864139	19.5778	0	7.02094	8.6579	1.30325	5.08868	3.84097	2.40159	7.52071	8.07047	5.30079	10.5544	0.271713	6.28707	0	14.8137	13.1218	2.20746	14.9397	23.4432	2.91187	15.0573
			14.3254	2.43195	4.80337	0	1.19907	3.92412	3.28918	1.49686	5.37977	8.73328	1.00604	1.63141	0.864104	3.28304	3.78986	0	1.28788	0.0994589	11.0221	4.02531	1.07276	0	4.34068	2.73774	1.82575	9.18438	0	6.78411	6.63353	10.3146	2.10575	1.70008	14.2049	3.69398	11.7642	4.20944	2.45455	0.462271	0	5.51216	4.08164	12.4677	0.672527	0.344901	1.93926	3.01654	8.62529
			4.92745	1.4093	1.63419	8.48536	3.73997	2.1744	0.993039	0.132238	5.43592	0	1.55467	0	0.0509366	2.33127	6.58585	0	0	1.1814	12.4549	4.95117	0	0.687503	9.9723	0	3.40625	4.22651	0	12.4941	5.95182	1.75103	8.99682	4.10391	0	1.27563	7.47814	15.048	2.10088	5.89965	0.163093	2.13408	10.8298	12.9538	1.70284	2.90519	3.41027	0.963698	4.42018
			9.71996	0.849476	0	9.56032	6.2019	0.74801	0	0.0416534	2.10685	0	1.92577	0.110095	0	0.0214602	4.0557	6.60009	6.72637	0	5.55906	11.5002	0.514323	0.0227623	10.4825	0.136574	17.5237	7.72457	0.605865	2.49688	4.94588	0	1.5569	4.35418	0.402086	6.54515	8.93867	3.58653	0.916021	8.91785	1.17765	12.2309	2.72869	9.68675	1.23027	4.69673	3.56726	3.71001	6.08225
			0.618652	1.01867	0.44466	0	0.574443	4.09354	8.11686	0.0204622	2.14346	4.63954	1.84014	0.859256	0	2.48108	4.40234	7.63547	2.49876	0	7.99197	5.68217	3.10386	0.95401	0.402151	0	6.27449	3.88136	2.78453	7.0543	4.37206	0	8.04824	2.68829	5.54095	1.05313	20.2687	1.6717	9.34712	0	0	4.96975	10.0723	14.5315	1.32708	1.21009	3.81905	3.67222	2.71589
			1.43536	3.20057	0	0	5.32688	5.49887	3.98521	1.70571	2.01777	0	1.13468	1.29877	3.10943	1.01297	6.10628	11.2452	0	0	2.88587	3.08339	2.81799	0	0	0.281681	6.33702	15.513	0	2.26118	2.28391	30.9159	14.6285	4.60115	6.48386	0.0906264	9.84793	1.11296	1.04954	7.36717	0	2.05498	6.11121	8.66734	9.84188	0.5946	5.05031	4.52871	8.55135
			6.01109	1.94246	0	0	12.2056	6.55914	0.294289	0.0889554	5.91493	0	5.05769	4.10011	0.690116	2.86101	2.34333	0	0	0	7.79131	5.41413	0.0566944	0	16.2254	4.15822	2.31867	6.2548	0	2.59945	6.96329	31.3277	7.95015	8.38685	5.84503	8.75242	0	1.42122	5.25604	6.72108	0.0458629	2.48016	8.056	1.08972	1.3789	8.27079	6.14097	6.27555	8.63968
			6.25176	2.07014	2.00494	1.51206	17.5516	3.99466	1.89751	7.39452	4.72304	0	5.69265	1.327	0	2.58079	0.687095	0	0	0.0923668	2.03573	0.461117	0	0	7.27562		0.857372	17.2178	0		6.7933	3.5009	12.6455	0.221047	5.53318	0	2.72662	10.6375	0	0	0	2.94882	0.922589	6.02954	5.10297	9.82275	6.01833	1.62503	7.56031
[truncated: 84 more columns]

## Sheet: 5D_opn4xaDD-period
		wt_FFT	opn4xa-/-_FFT
		24.09	25.71
		24.26	28.77
		25.43	26.09
		27.74	25.28
		23.46	27.34
		25.08	24.13
		23.65	24.96
		25.41	24.22
		27.6	24.89
		25.35	25.24
		27.14	24.94
		25.79	24.2
		25.19	26.19
		24.45	25.11
		22.99	23.95
		24.01	22.56
		25.42	24.74
		23.6	24.18
		27.61	23.19
		26.85	26.46
		23.8	24.38
		22.37	23.82
		24.54	26.1
		27	24.1
		25.78	26.91
		25.72	25.41
		24.38	25.27
		23.91	22.79
		24.2	24.63
		24.11	24.91
		25.82	24.23
		24.76	24.02
		25.18	27.2
		26.16	23.62
		24.27	23.62
		23.26	26.21
		26.09	24.68
		26.15	24.79
		23.16	25.5
		26.35	25.43
		25.56	24.09
		26.02	24.66
		24.42	25.72
		24.67	26.12
		24.64	26.49
		24.97	23.13
		25.98	27.9
		25.9	24.45
		27.69	24.1
		23.34	26.95
		23.32	24.48
		29.42	28.64
		24.08	26.3
		27.95	31.16
		26.1	24.93
		23.74	25.42
		23.49	25.04
		24.5	27.61
		24.07	25.41
		24.55	28.74
		24.58
		23.28
		25.04
		23.82

## Sheet: 5E_opn4xa-LL
time (mns)	start	ctls	LL5Arena_08_wt	Arena_10_wt	Arena_12_wt	Arena_17_wt	Arena_20_wt	Arena_27_wt	Arena_28_wt	Arena_29_wt	Arena_46_wt	Arena_48_wt	Arena_57_wt	Arena_63_wt	Arena_70_wt	Arena_73_wt	Arena_79_wt	Arena_89_wt	Arena_93_wt	LL8Arena_01_wt	Arena_02_wt	Arena_08_wt	Arena_13_wt	Arena_26_wt	Arena_33_wt	Arena_39_wt	Arena_41_wt	Arena_43_wt	Arena_46_wt	Arena_51_wt	Arena_59_wt	Arena_62_wt	Arena_63_wt	LL9Arena_02_b	Arena_07_b	Arena_10_b	Arena_32_b	Arena_36_b	Arena_47_b	Arena_48_b	Arena_49_b	Arena_52_b	Arena_55_b	Arena_56_b	Arena_68_b	Arena_73_b	Arena_74_b	Arena_78_b	Arena_79_b
0	8h30		5.47462	8.15383	4.54949	12.9374	1.59303	8.07912	0	7.39214	0.691545	3.38222	6.65107	8.58919	2.5506	10.4073	2.09123	13.1311	4.28741	5.29919	17.0683	7.38941	1.01293	2.84804	0.712763	0.593084	6.06754	6.21828	3.95811	0	13.053	11.9965	6.15512	0.75828	0.348579	3.58232	13.677	6.28747	2.18748	13.7164	7.94528	1.22957	3.82858	4.84263	11.6869	0.0683049	6.23089	2.74278	1.33969
10			3.16439	24.2265	16.1917	4.62877	3.52	0.256194	0	9.78674	13.9858	0	5.19583	3.93522	5.92489	10.5696	0.976033	9.38799	5.99364	0	18.8647	0.0211823	2.25613	2.71312	7.6091	1.99852	6.06095	1.25524	14.9007	13.4496	10.191	16.5664	3.4179	1.06072	0.0997536	0	5.22055	2.08204	0	0.292783	13.0274	0	7.0647	5.64872	12.8629	0.394474	2.02714	7.24574	0.0997536
20			0.285711	5.85295	7.14294	3.31493	5.52531	0.572071	0.16644	1.37785	2.01533	0.236338	0.497459	17.6398	0.164896	0.200342	4.84814	15.2793	10.3099	0	16.5724	2.35526	0	5.04764	2.25368	5.06368	3.42477	0.0646268	18.1452	0.0305725	12.6299	17.4677	1.77752	6.36728	0.484975	2.85338	12.6187	0.0230201	0.348212	2.5084	6.73874	0.875779	9.1099	5.06587	11.3796	0.417771	10.815	11.1997	0.12742
30			14.1651	4.48234	8.91683	14.5399	1.86461	3.85483	4.51938	6.90412	3.47937	6.232	12.1537	18.353	3.54623	10.5466	5.65175	8.27491	21.7401	0.169829	13.2957	26.6484	2.04296	0.250244	7.13592	5.18565	5.28096	8.11867	13.9061	3.23962	17.7248	21.5036	21.432	8.45064	2.2994	20.2918	0	0.9541	0.327375	5.4806	0.615776	1.32841	11.7949	12.3012	11.5436	2.12837	6.85717	0	0
40			35.9663	13.174	13.1177	36.0746	3.50213	16.0536	29.5823	6.66189	5.04118	8.6609	18.5548	3.17847	32.8542	9.99637	0.649921	36.1938	9.0232	60.3134	14.256	3.38065	16.8162	3.28508	68.8896	8.75396	26.7845	54.5917	24.2822	2.8782	5.33839	52.4805	23.814	2.87196	9.91847	2.82379	5.82818	0.183119	0.0690602	7.48296	14.4269	1.2997	11.132	12.3468	18.3108	8.07201	0.672918	20.1945	3.68277
50			23.9532	53.3973	0.859772	25.1206	50.3384	30.6853	73.7631	4.8826	32.532	72.6889	43.7893	18.3526	55.8559	12.1064	34.3807	79.3087	55.3713	37.5811	1.25314	3.07099	29.9489	4.48486	62.4296	0.169106	48.9364	64.3488	0.0229294	4.98994	17.728	63.0201	45.9558	7.54654	5.30979	3.81753	43.5034	18.8785	0	12.6196	38.17	3.13171	6.36454	45.1334	11.9947	21.4421	26.8598	46.2894	9.08877
60			41.4915	30.1714	93.7197	38.0186	65.2042	5.2396	79.6799	12.6639	2.77746	115.394	9.95048	15.9338	3.8719	70.7289	69.3548	15.2084	24.886	51.5819	10.4747	4.65927	14.3916	2.39779	56.6829	2.13314	21.5747	71.234	0.290439	7.13633	16.0441	20.6147	47.7218	5.9591	4.40198	9.55113	14.6808	33.6659	5.18177	0.0767335	72.1747	6.35845	11.8487	18.9824	27.3626	89.9302	57.3636	39.5756	9.8654
70			30.4979	61.0561	30.6818	25.9388	25.9048	3.71443	73.7031	40.8124	14.0887	72.2031	24.1317	12.0672	6.14971	16.3691	41.4064	56.0596	2.20954	60.6203	6.87723	0.447681	13.1274	30.3543	57.9639	0	2.53904	49.1157	0.174512	3.82694	46.5969	21.5398	16.2819	20.8726	85.9069	50.1233	0	142.116	41.4617	0	0	0	58.6454	5.90057	34.136	82.4177	46.9928	12.0083	2.35411
80			45.035	43.1631	8.51264	34.3755	0.95758	12.8701	75.9226	36.6849	14.2263	5.30791	30.089	15.4373	1.75998	4.67883	1.05977	57.0852	4.009	50.2986	0.166069	14.5632	11.3026	1.33704	57.0914	0.213474	0.0853225	0.599079	4.2342	7.58275	7.86447	10.4781	0	7.81402	42.2997	0	11.2315	73.4706	76.1182	0	0	0.776292	23.8654	9.97479	9.32636	1.00061	1.34681	20.9054	9.15418
90			42.0251	22.7312	5.9122	19.9836	2.43482	25.5643	75.6832	28.1809	13.3673	68.4216	2.84263	8.71314	0.781698	14.0536	1.06234	14.5933	5.17533	72.6907	21.156	10.0504	0.0916406	1.24121	42.4808	3.46563	2.48305	0.0945369	1.58287	7.31688	3.48128	2.23165	0	18.7798	0.135094	0	10.1138	0	2.98401	9.00791	0	3.44709	12.041	12.7364	21.1501	2.15113	0	10.3685	9.6112
100			31.4343	49.8265	77.9518	22.307	80.7295	30.2192	67.3567	26.9517	5.04163	43.0588	8.7146	22.8401	4.3545	98.539	0.958702	50.0241	51.4885	5.24918	20.8382	1.86465	11.3703	9.6505	7.46444	4.26897	0.0886011	6.17007	0.435965	1.80267	17.2485	32.6231	1.06541	0.913364	0	0.195381	21.8642	0	0.0460401	2.44462	0	2.44823	2.21703	5.07567	16.5337	1.86173	0	28.0434	6.51084
110			11.8786	24.9486	142.947	32.6232	70.4942	26.6755	20.5644	37.0563	34.8399	23.5501	15.2329	22.8292	2.10911	45.001	0.702362	60.9169	90.8208	52.2197	10.2854	6.26024	0.062667	5.96612	0.303825	0	6.2531	0	0.277706	2.25523	0.113336	26.4002	1.55535	3.72568	1.03462	0.676322	11.1783	0	2.62917	0.335063	0	2.68917	12.7115	2.37829	17.9485	5.12177	0	15.5564	8.0987
120			19.1987	52.7173	55.9558	22.1754	7.66012	5.90309	31.8863	26.7176	3.56432	39.6116	21.8493	15.3831	1.48643	0	8.50256	11.0685	40.6836	83.9021	6.14304	0.298701	0.0235437	16.517	0	0.0764314	9.35991	0	2.63421	8.92916	1.19428	1.05977	0.919013	56.0098	11.6429	4.94136	0	0.441816	0.0217035	0.0537135	2.61099	0.511371	10.2515	14.2034	15.1362	0.0689889	0	11.673	5.4867
130			91.4002	59.6193	3.46112	4.54627	4.30752	20.8017	61.1083	16.4746	7.32623	112.719	25.0717	34.5615	0.612666	12.1073	16.4344	0.189049	141.437	76.0742	0.527945	0	0.0248686	10.4723	1.44482	0	38.874	0.105693	0	0.0764314	32.9137	3.89637	0	4.97466	5.74082	4.88908	12.4724	0	0	0	1.65704	0	40.5165	32.6296	8.422	3.93718	0.813551	27.8557	0
140			74.1968	50.6318	0.732588	9.17108	1.06824	12.733	75.1915	18.7034	18.2457	28.1682	20.868	15.7238	1.92168	35.4456	70.7632	22.2156	102.021	78.9273	66.1541	0	19.1471	7.12661	0	0	7.37456	0.359228	1.07544	0.144885	9.01315	22.9913	1.79019	7.94098	16.9729	1.06061	3.65673	111.289	0.198938	0	2.00551	0	16.4512	48.2657	8.85673	0.45557	0	66.8373	9.16718
150			5.925	33.8327	0	3.58937	0.642235	15.1881	38.9183	18.9114	21.386	23.0457	25.0885	25.4202	1.88737	29.3742	26.3717	26.9486	7.31545	35.8751	77.0449	2.5623	96.9564	21.1046	0.80537	0	6.53798	1.09917	19.9346	5.22706	0.813056	0	0.598797	1.95619	1.78996	0.298522	13.0197	4.23286	3.49541	0	0	0	0.263075	31.2529	7.69116	1.62259	0	50.8137	14.4849
160			0.318266	39.8512	5.58498	38.2031	0.277488	43.7508	0.999804	44.1514	30.778	5.5612	30.1467	29.3671	7.52676	14.153	0.792326	1.52531	2.42399	1.08638	61.3124	4.87354	78.5942	7.31131	5.37645	0.0432361	3.5524	0.918592	0	1.23991	24.0186	18.098	1.20636	12.8063	13.0796	3.86598	26.6579	5.66707	0.879936	0	0.419066	0	6.73572	7.83059	16.4727	1.76858	1.74752	43.6051	24.0543
170			19.7172	62.1675	6.71605	39.2407	0.326726	9.92874	29.8649	27.2126	17.6496	99.2632	30.0029	29.5369	35.0637	12.4797	7.42578	5.88824	5.30305	0.468553	56.8599	0	86.7562	0.166768	5.47442	0	1.21348	2.04694	0	0	21.4191	61.62	2.29757	0	0.44737	0.366575	10.6064	0.438631	0.878262	3.06903	29.9881	0.155034	2.07138	8.01049	33.357	0.477471	0	86.3848	14.1943
180			14.3638	49.2294	30.0254	11.2343	17.9427	4.81839	33.4343	22.4826	10.4126	110.155	25.6999	37.2834	43.8764	16.8214	68.9996	66.6397	3.83176	0	3.81112	0	82.7834	19.954	14.7239	0.0674769	0	5.22519	5.74196	2.70932	0.249826	118.816	2.48412	1.45259	1.18693	4.87754	4.37172	0.483552	5.43188	126.941	23.0781	0	0	9.49199	24.6658	11.183	2.27391	77.3136	9.33613
190			9.83409	35.2497	13.3247	9.74751	81.5264	17.4485	32.656	28.2525	5.05031	12.1997	20.18	25.2706	30.2389	31.0128	42.477	80.1427	52.3971	8.7615	0.36848	0	92.8832	12.8656	0.144058	0	0	3.92571	0	2.25942	0.980736	31.1085	2.18143	3.71821	1.12657	1.17308	7.00126	0.210893	20.3622	124.322	0	0	4.87413	5.27139	0.0391266	87.0972	3.03489	40.6692	14.9435
200			10.0545	40.2395	57.1985	8.59488	64.0408	6.4891	44.0533	26.3413	14.3926	84.1281	41.0186	22.9411	13.6081	33.6473	12.0287	66.435	128.976	6.86938	14.5622	0	81.8608	6.72113	0.053502	0	3.15216	1.55485	18.0319	11.7868	4.75594	17.9051	1.30029	12.2576	2.34435	23.1581	9.6127	0.306009	13.4378	116.574	0	0.0537135	56.8937	3.48087	10.0877	121.934	24.1559	67.9222	3.4016
210			80.1264	27.0901	58.0561	30.0796	20.3174	29.5745	51.7244	34.1641	17.8313	121.617	35.4256	34.4571	9.2651	34.9849	6.23282	73.9368	4.04355	0	3.28389	0	80.9573	77.9845	4.02547	0.0596226	12.0923	1.65261	7.56534	1.36846	2.47983	2.35758	4.22161	6.64319	4.23526	13.2861	9.03852	16.6019	7.66616	122.869	0	0	8.11948	13.2629	11.7102	68.0242	41.508	91.6932	10.657
220			56.9284	17.8875	4.89174	20.4893	0.913019	5.82079	37.1376	36.0156	19.1709	23.1435	19.2851	34.356	0.114313	34.7849	4.16131	41.8017	20.6957	10.203	22.7337	85.5628	71.6125	48.0369	26.6138	0.0917176	14.4455	2.34706	0.774588	16.5491	10.0353	1.11107	0.354915	11.5745	62.2217	6.47813	9.17926	0	1.42245	110.291	0	0.492013	0	4.41006	5.82423	0	3.89468	7.22802	24.9963
230			2.7816	28.9122	0.105075	10.414	0.0604196	23.3872	30.5256	44.824	15.4429	2.69604	33.1959	33.5413	3.28687	37.9706	22.5659	2.53503	38.8171	0	15.2633	106.735	96.1196	34.5205	1.34998	0.0275577	14.9899	2.86306	0.362539	17.4659	0.951009	1.83225	1.41103	17.2358	0	0.317252	7.24808	2.07465	10.2685	149.401	14.7665	1.14	5.44917	10.6143	9.9508	0	1.67575	2.08268	28.7435
240			4.00687	103.834	4.74948	12.4244	1.4635	27.089	44.2349	28.6366	25.0012	1.87023	42.6658	31.0167	16.0198	31.99	24.8006	0.06713	115.055	0	30.8687	23.3215	83.8699	14.4476	1.21087	0.16075	11.5033	0.470902	0	45.9989	8.761	1.90851	4.94224	3.62559	0	1.28074	0.267354	9.46161	0.216579	132.228	8.60901	12.0821	4.31737	53.4223	8.4062	0.118133	0.420706	17.7311	6.22164
250			71.0975	46.643	2.43122	13.6916	21.6165	10.4006	50.5074	34.6931	26.7087	0.400811	51.3993	36.9023	16.4048	50.8204	12.901	1.67143	103.096	0.174905	22.5562	0	71.3823	1.85039	4.01395	0	28.0819	6.89349	5.52687	1.34402	45.7776	29.4938	3.22068	2.98087	0.35644	1.52476	6.08573	6.57264	1.06259	140.885	0	112.69	8.72813	43.635	5.42504	0	0	11.174	4.728
260			9.00322	31.4151	5.19429	19.2865	73.7188	5.92811	47.467	40.5652	13.4497	2.75261	28.07	31.9841	21.0642	33.4991	52.1177	56.1448	107.477	36.3218	17.8586	0	0	3.51102	4.6559	0	2.16631	0.0733455	5.4541	0.672563	9.92021	33.356	8.46927	5.51803	12.5306	4.1121	12.6572	6.3994	93.8251	142.311	0	100.475	7.20067	64.4313	8.13781	3.19492	0	17.5056	9.20569
270			61.2868	29.5185	26.9017	26.6612	67.5687	22.5736	24.6925	35.7726	8.34316	15.0073	35.5434	34.6819	24.6067	15.2269	9.65715	51.0206	68.1919	57.6146	59.819	1.93134	0	1.78431	1.02051	0	0.0445475	5.26066	4.88961	3.77015	8.71724	14.9874	1.81037	2.59521	33.593	2.29056	11.9034	16.2935	13.7643	97.9502	0	121.062	56.2546	71.8447	0.0230201	4.79184	0	12.2297	59.1515
280			83.6671	40.3528	22.9925	18.8767	39.7158	10.9403	44.2135	41.6378	15.3035	25.7467	36.8032	31.2276	52.6051	37.3783	3.78793	4.15727	7.52608	45.2999	12.383	0.0229294	0.0324271	9.67027	8.66196	0.160999	12.5275	1.14965	13.943	39.0843	0.128866	43.0348	0.33928	3.32621	0	5.37134	3.33923	1.54563	0.316051	18.7318	9.82233	106.959	49.0423	32.5189	9.60154	16.4563	8.62308	44.3237	62.274
290			23.0651	43.1718	14.2895	25.1521	55.9334	4.87095	56.1041	38.1036	12.3302	11.3201	49.1464	35.0659	10.5058	32.9661	19.8854	0.215197	11.8467	70.2839	30.9425	1.30991	0.154103	2.5664	12.3188	1.70636	7.98031	2.64757	7.3367	73.0702	0.959359	40.6431	7.49295	10.5268	0.0325553	7.68636	10.6856	3.4722	1.04331	4.33717	40.9582	124.6	0.539285	44.6713	18.3069	15.0706	25.1619	73.8128	89.4176
300			1.39285	35.7926	6.94309	20.198	15.9212	8.49929	31.7832	30.4157	19.8512	62.6664	2.87163	27.2305	4.55323	50.7199	20.1063	60.7755	49.6001	51.3511	15.4198	4.98446	0	2.6534	8.27174	0.776328	6.32193	2.40719	0	83.1535	2.05278	1.8334	0	8.9983	0	5.5387	5.89246	31.3578	0.699113	0.124774	39.7648	94.0236	0.0767335	29.2956	23.134	3.81384	8.88356	2.35901	100.375
310			52.9423	47.1622	22.2579	27.576	7.16684	10.262	38.5581	30.1804	13.8278	41.2193	9.5512	37.3618	24.3301	41.0125	25.5062	73.779	46.2612	44.7456	46.9377	0	0.0846176	12.9038	8.76604	0.707676	12.1497	23.5615	9.69576	60.7788	28.7102	47.3781	1.68977	28.3417	0	4.37293	4.8868	10.022	0.0844069	0.122774	85.9959	63.4331	0	0	0.0847565	0	0	0.550294	87.5673
320			86.0798	82.1859	9.06308	12.5675	2.42732	6.87143	34.3183	31.5662	15.0902	15.4056	25.183	41.006	1.79462	8.39206	12.1554	20.9865	38.2953	6.67962	7.1939	3.41644	0	36.6107	10.0028	0.858292	10.0287	66.1142	3.56942	78.956	11.1746	30.6858	16.3838	1.50287	3.27196	5.04342	11.2535	87.9377	0.557428	0.180047	115.632	2.11	0	0.484514	1.89832	10.7488	0	6.35916	81.9282
330			84.3424	72.0507	10.201	11.797	24.6591	9.61329	40.7937	35.1891	22.5199	14.2615	29.4304	35.1117	14.868	30.2279	38.6319	0	71.5301	2.95488	0.268631	0	19.2346	1.19168	25.5515	0.183896	8.59809	73.3998	8.14154	7.97026	3.12201	41.6817	0.64728	4.75737	0	3.35906	12.1828	39.8236	60.5531	2.66251	112.181	0	0	5.00087	24.1241	7.26512	0	79.2629	68.8757
340			57.6694	29.7298	28.6971	24.9359	43.359	9.52577	41.0194	35.604	26.5436	73.2375	21.1136	46.6093	40.0986	30.0197	11.5267	1.35616	59.442	13.1468	30.8838	0	19.2425	1.39869	62.3773	0.323324	22.1024	72.99	0.965386	6.21621	15.4836	33.3842	0.717365	10.2578	0.756072	6.48117	10.8309	0	0.560298	1.87295	109.025	0	11.4047	3.55305	22.9949	9.11493	0	63.5964	80.5196
350			37.3821	43.8573	89.6921	28.1359	1.17361	8.87812	35.4714	32.612	26.0937	31.7181	39.1342	38.6818	41.3633	38.5971	12.2008	55.4932	50.8593	1.79203	67.363	0	7.44513	0.476125	75.4856	1.52119	3.49914	83.804	8.65803	4.76012	0.0725413	11.6	1.72156	15.2723	8.63588	3.04427	8.45343	0	4.96858	0.60636	86.3847	0	5.68205	0.0230201	5.62575	12.4974	0.0713707	91.605	16.0338
360			13.8781	44.7604	88.8521	8.51339	2.67202	11.4813	47.9148	26.3054	20.0822	43.7422	38.2316	27.3491	19.5451	33.7223	0.312356	21.4642	25.4402	16.9404	70.5396	2.47144	1.57049	1.32249	63.2737	0.122393	3.30122	86.5952	1.85998	1.86186	10.887	13.0112	0.0229294	7.17214	2.08893	2.82644	12.6394	2.08021	1.02369	3.19792	2.0935	0	0.110774	5.38214	8.12193	7.44401	2.35228	94.1552	0
370			7.86375	32.1811	6.246	25.058	13.0154	10.16	50.4509	27.73	19.2844	32.6821	23.6795	37.6124	32.7025	31.67	29.5878	4.08061	19.1982	5.2564	83.3746	1.76411	0	5.62363	62.8591	0.145851	20.0746	97.0376	4.57529	0.457277	7.97506	59.4994	18.2812	19.0389	0.0846386	13.3398	5.57575	0	3.45154	5.83284	0	0	19.582	17.6255	16.0727	5.29806	0.216894	103.485	2.34888
380			13.6948	43.9396	0	21.8951	0.359838	10.7414	55.4614	43.9977	21.8473	35.5613	27.0657	38.2128	39.3335	28.8129	29.896	12.718	53.5265	34.0376	106.602	9.21844	1.2123	8.44421	51.647	0.0773723	21.9999	97.2213	17.555	0.130247	26.6435	27.5775	18.7586	5.15156	5.13214	0.693904	15.3214	1.68307	0.688507	0.343111	1.06107	0	16.7724	1.63077	13.3902	2.63504	0	100.322	2.74392
390			8.37555	71.5848	12.4512	11.9425	0.289171	10.8723	57.8865	33.7771	16.5153	59.2348	28.3554	35.7786	65.457	52.3431	8.96502	69.2772	46.5874	12.6646	94.661	3.18346	12.5388	2.0431	52.4719	0.151551	10.1716	95.3129	0.0908313	0.952663	9.85283	4.61466	11.4355	10.8444	0.0673784	1.28056	18.5872	4.72586	7.69354	9.95584	7.25361	0	10.3489	0	6.65423	5.35557	7.27896	114.569	7.92096
400			38.1754	32.9805	11.3433	19.7382	3.19321	19.9248	43.5975	33.4572	11.4326	52.7978	34.2674	17.2331	25.6553	34.651	0.363997	0.243102	42.8346	4.31486	35.1054	0.240774	22.9639	15.1249	61.0099	0.551575	2.51366	97.3396	0.0216181	1.07382	0.901971	49.5398	5.37678	5.67925	9.05092	4.10664	7.1472	53.3603	0.1151	0	6.98393	0	5.73266	15.4901	12.7638	1.75681	1.37059	100.311	6.61026
410			7.37053	21.859	12.6109	17.7018	5.26709	10.7448	46.3252	33.7229	22.8379	65.3625	26.6223	25.0619	22.1068	66.2834	0.287994	0	29.3153	0	2.61786	1.5079	20.2394	5.66351	43.726	0.939559	12.7065	104.332	0	0.800815	22.2806	16.089	9.642	5.01857	9.03667	0.817455	6.50512	35.9139	0.24216	2.08993	9.24133	0	3.553	15.1184	0.0230201	1.37736	13.3584	105.755	6.4193
420			38.767	23.1187	11.0371	29.2026	3.21186	10.584	50.9518	51.212	28.0008	58.3175	37.7921	28.0308	25.9225	36.9503	2.31527	43.7617	56.5255	0	0.99871	0	3.89475	2.02497	0.333003	0.505892	24.5599	100.522	1.37376	0.0315135	33.3759	42.9562	0.78212	7.69137	0.0460401	3.61995	8.46049	16.9275	0.689969	0	52.4854	0	7.15349	19.4872	0.277111	13.6502	12.5127	94.5421	3.09998
430			40.1832	25.0606	14.1292	14.4498	48.6273	16.2326	51.2047	23.2119	36.846	61.337	37.0048	23.1118	15.5333	5.09882	6.39791	72.3723	63.8187	47.2048	51.1419	0.185148	14.3728	5.3627	0	0.475313	13.6408	89.1098	3.84909	1.40651	20.4873	21.4851	0.358202	15.0234	23.7313	1.34509	4.83611	0	0.507824	1.72468	68.7852	0	61.0292	63.9146	0.681666	10.1258	17.6094	45.5507	8.66693
440			38.9961	38.0135	9.65793	23.9462	60.1832	9.48191	37.0195	21.3061	27.7751	24.5616	26.7198	32.3118	27.4123	20.5069	24.7459	70.4955	53.5072	61.3218	109.671	0.209405	1.50723	2.57433	0.091184	0.84241	2.51707	86.2674	1.09793	2.75567	23.5013	51.5773	13.7251	5.06147	21.4746	1.58921	9.194	0	7.77182	0.69949	2.21259	0	3.27077	63.0865	16.1732	26.0894	2.62448	0	11.9491
450			60.1776	24.5913	8.43188	10.8522	77.3686	8.70892	39.6729	31.9347	27.6346	88.7425	43.9155	28.1745	25.1018	29.912	27.8098	28.2785	73.9792	41.5051	46.2527	3.59996	6.08593	25.5456	0.178581	0.505121	13.1146	94.1198	0.64854	0.454992	16.3312	8.18963	6.12336	3.03781	1.45476	29.4095	1.8969	0.0767335	35.1373	0.78736	0	0	2.18386	54.3428	12.6825	150.867	2.15138	4.53641	17.1906
460			2.57578	33.5564	11.1188	10.9448	72.9156	10.7606	35.934	23.6645	36.2224	33.529	37.8589	38.7087	4.99463	19.2023	12.5618	0.431063	37.4194	25.8139	27.7446	1.87517	2.6818	7.08518	15.9048	0.344543	9.23027	98.1264	31.7683	0.0786126	3.72764	6.14299	18.106	4.94715	0	0.214854	9.80748	28.9359	0.524215	3.84438	0	0	9.48439	23.0845	2.3371	72.6637	13.895	28.2334	22.0577
470			1.33364	48.3394	8.27628	19.9429	66.1841	14.171	48.8886	29.8566	36.7285	0.943844	36.1015	24.0723	43.9755	25.9801	29.3009	0.137451	37.6018	0	53.6303	11.5262	2.98936	13.3255	33.607	0	0.0248686	90.1747	0	2.14823	27.568	28.1637	6.95909	2.97984	0	0.0383668	9.05647	13.1398	1.24603	2.16754	0	0	14.4894	7.0815	16.1506	0	0	32.3922	6.18594
480			48.3236	25.4209	11.7707	40.0662	29.1069	14.5626	41.2334	29.5396	30.9215	0	41.6823	20.3134	27.5687	30.1088	19.5175	7.24861	33.9958	2.98849	40.8839	0.0464914	13.6192	10.3694	0.295107	0	0.0648542	88.2174	0.0661655	1.57246	0.47277	73.1643	13.3995	3.23111	0	0.281477	9.60694	0.990805	11.9162	4.39979	0	0	37.2071	7.43107	21.0445	0.0690602	0.234199	71.0832	6.90336
490			68.3756	23.2937	16.279	18.9038	3.71105	9.6805	52.1365	44.9065	34.9878	0	22.2492	22.7745	48.2564	28.7566	39.9664	53.9849	61.2207	1.12263	46.7297	3.73681	6.1322	27.2357	0.544404	0	13.6786	91.7597	0	5.01717	7.5178	2.03724	10.2607	24.2004	0	1.8496	11.5762	1.44029	0.551029	5.03286	0	0	2.00124	17.4866	18.2928	2.72621	0	101.708	15.7453
500			5.80227	42.9878	12.6779	10.1804	8.98651	12.9047	56.1431	33.5159	21.2386	0.0474681	30.5611	32.8078	27.6047	32.5434	64.0635	0.0957048	63.0754	43.8408	26.3683	0	0.194562	22.8667	0	0	2.72649	84.9908	0.844019	0.0229294	5.88126	33.045	9.64621	8.21749	0	0	2.83601	54.322	0.491825	1.70911	0	0	0.99587	2.41519	35.2636	0.0217035	1.72843	102.296	14.0134
510			5.03087	35.1673	9.29299	21.2797	11.2702	9.61937	35.1781	26.519	28.7205	0	41.5119	39.1602	20.8253	34.8314	3.41083	2.50919	11.7264	15.0755	24.4798	0.154318	0	15.962	0.369214	0	9.78437	37.1203	0	0	23.0438	72.0908	12.8333	8.39944	0	5.47697	5.45343	69.4259	11.9949	0.159824	0	0	0.117712	9.04623	25.0174	5.41657	12.5492	93.5687	12.8919
520			5.6172	21.3623	17.1406	24.3523	38.592	8.48584	41.1754	24.2489	44.7181	10.1951	32.4949	18.0335	9.5031	37.7794	10.1458	3.76279	50.6485	0.0946855	63.2654	7.50264	0.982362	7.07321	24.4268	0	12.1819	10.8034	0.745996	1.26297	31.0782	21.2432	15.0677	0.230201	16.099	0.0460401	0	2.02253	13.5408	7.9672	11.1576	0	0	12.7199	13.8163	0.185633	1.31471	106.488	1.9197
530			41.5264	29.9285	16.8896	16.5568	43.4634	9.72257	30.7182	31.0613	43.1866	17.3112	34.8037	20.31	44.4284	33.365	26.3042	0.450321	45.0425	3.28339	32.9048	0	0	16.2958	4.82022	0	3.99144	0.474589	1.95463	1.20212	4.08976	0.86361	15.9969	13.0251	10.4439	0	12.2687	4.26062	8.73781	2.47273	13.7936	0.0391266	23.697	5.25357	18.8936	1.94109	6.11973	14.7508	3.22748
540			40.8311	27.4168	20.4448	17.9173	64.155	10.9091	41.9375	40.7092	14.0575	1.97917	35.2141	31.4021	41.9521	22.0428	14.6753	4.59864	22.2936	30.2583	42.1847	0.0458588	12.8745	20.1053	0.805842	0.0228524	14.6533	0.667805	5.37222	24.981	28.3143	19.9223	26.9124	16.2768	33.652	0	4.12135	0	3.51602	4.80156	2.43209	0	33.5355	1.34584	19.6396	11.9177	5.41048	2.85961	9.46001
550			4.09674	28.7576	17.2555	21.6414	28.9526	8.2168	50.6019	24.234	34.5599	1.22278	30.504	29.4898	40.6871	27.8907	21.9542	0.222516	28.2036	22.5148	49.0849	7.05195	25.2141	10.2558	16.0315	0.419845	11.6659	0.0687882	0	3.79666	4.36517	38.926	40.6867	9.32176	0.752807	4.65302	12.1608	0	65.0456	4.74483	0	1.02106	34.9336	5.74176	20.9323	15.8143	0.131392	32.6423	11.7809
560			65.3291	21.0562	19.0937	11.8173	0.28445	7.59667	24.6219	25.8043	41.6655	31.7133	31.7016	29.5888	51.8606	23.9236	20.2746	1.23979	57.4717	55.7391	37.2259	0	14.9073	13.4827	21.0422	5.10658	11.4872	4.95533	0	0.0863717	0.053502	78.1063	52.2479	29.7093	0	0.445305	8.24323	6.78871	76.902	0.933644	0	0	31.1548	22.9478	5.02176	8.05185	1.35954	14.9772	21.7268
570			71.6392	31.9798	19.7399	13.7059	0.135778	15.5171	38.9103	33.9741	26.9802	2.14143	24.0425	25.0108	66.8392	28.8321	25.2007	3.25208	46.1394	44.6405	63.6	0.810513	13.4	2.26786	33.2522	1.53482	18.5221	28.7903	1.89557	9.51905	30.5175	68.0974	56.5295	0.587788	0	0.213297	11.6202	5.15314	0	2.57306	6.74197	0	2.57569	36.0529	25.5524	8.83773	9.01063	32.4377	42.8247
580			47.3322	29.357	11.2117	14.24	30.0451	9.3034	33.0764	24.8157	16.5498	17.2752	36.3208	27.6033	94.8178	28.1066	29.7712	5.00811	51.7359	26.4466	40.2223	1.18879	2.70851	20.2752	31.8237	0.501514	21.7701	13.6099	0.0229294	0.55289	16.2948	15.2366	13.3077	1.53782	0.748814	5.19043	13.1135	2.2591	0.310257	4.3865	0	0.207137	1.27136	1.30213	19.627	3.29331	1.98022	17.3375	62.1031
590			41.823	22.2361	4.49893	19.7986	44.3449	13.4018	38.5162	16.7009	36.8718	47.6678	32.8329	29.6379	122.33	18.3156	16.9973	46.6991	75.9535	0	14.1714	1.51099	0	14.3342	43.8587	0	7.55846	10.8632	4.66975	0.370759	12.8894	12.584	0	7.69076	13.9638	1.85559	5.1186	25.611	0.0217035	0.939864	0	1.61503	15.7354	0.211488	20.1266	4.83897	9.88954	17.6684	22.7345
600			31.1937	30.8758	3.94326	20.2192	36.5673	11.1252	51.3003	30.402	21.1658	35.4972	31.1897	25.4407	129.519	21.7506	25.98	72.2433	72.0733	28.0766	40.0862	34.2795	0.0535019	8.04778	24.6355	0.166088	3.83916	13.7976	1.59591	0.708424	36.5108	43.3371	0.603086	18.0811	0	3.55399	8.19255	48.421	0.0422045	2.12042	4.01599	0.568176	28.4682	8.28462	3.28145	2.19153	11.7652	29.4555	1.86539
610			10.5762	16.1948	1.27424	7.87982	57.9416	10.5564	30.8873	35.0291	34.6856	29.2851	36.5499	43.2458	28.2756	8.9267	22.6368	0.235557	46.7168	1.65443	46.8963	19.962	0.710361	14.1049	10.8401	1.42163	15.9357	22.7842	18.3131	3.27752	15.024	26.9366	12.8276	4.05788	16.3648	2.21804	13.1164	2.99852	1.76142	0	2.37567	1.04725	23.2165	6.61744	8.33752	0.373248	5.02167	31.0278	6.38924
620			44.8027	25.5117	4.05434	13.2673	23.3037	7.82364	34.3955	26.4368	21.2918	24.4992	25.2006	30.3775	23.3323	24.3518	15.8365	2.81463	41.5293	15.3884	8.2473	5.76626	0.0999546	1.44143	5.77004	1.46702	1.09802	0.0977512	13.7871	16.0545	0	2.92522	11.2603	21.3566	0.932923	1.38307	27.7748	0	1.55414	0	0.399071	0	14.3326	4.51947	36.543	5.97973	5.61069	36.3413	14.6525
630			21.3943	21.0012	5.4157	25.8628	1.68708	4.7735	77.8466	34.4759	25.1168	13.5122	29.7322	44.6902	14.4483	22.8643	33.8255	61.4669	63.8008	12.079	23.7156	28.532	0.0305725	31.1216	8.70596	0.281799	7.20041	0.591795	53.213	3.42563	0	9.00522	0.912878	4.44132	13.4773	0.304247	4.3297	9.72739	19.0102	1.7343	9.76554	0	0.0460401	0.0383668	0.265131	13.5736	0	34.7586	5.13437
640			17.747	24.0538	22.1037	13.1517	0.201025	6.99405	32.0612	36.6469	29.7247	24.8942	33.8889	27.5732	20.5406	19.5871	19.5975	2.97338	81.383	0.872154	3.13963	7.43591	5.18237	1.73573	11.8858	5.62152	2.08832	4.88844	21.1561	0.287816	0.56329	1.66003	2.70609	4.91778	0.174039	0	3.70866	1.00521	0.208426	11.0538	52.9275	0	4.21694	4.36812	25.1962	18.5033	0.0560198	23.6581	8.87896
650			5.16216	33.4128	6.33872	16.4592	6.87773	5.85987	4.86769	19.2114	10.8577	6.66439	32.6346	23.1097	39.9341	15.9807	40.3474	0.173772	23.6978	5.23577	16.1355	20.4457	2.53465	0	15.1119	1.81148	2.53332	20.5935	27.7194	0.120881	0	5.76822	9.19285	12.2547	0.0306934	0.130678	4.93835	50.2595	3.51597	4.61494	70.3231	0	3.8898	1.38128	43.8003	37.8283	5.66636	29.2331	10.9415
660			31.5908	44.2155	12.956	41.4421	4.37133	6.54861	12.0422	24.0921	30.9938	3.31459	25.5133	19.603	26.6521	35.0981	16.8115	0.2222	54.5214	9.13399	4.20456	41.6678	0.0229294	0	6.84718	2.43294	6.23888	2.34216	18.7545	8.52883	2.03781	0.983176	15.6037	2.42372	0	0.123355	6.8226	0	2.53107	7.56893	58.1123	1.99824	45.5851	10.7354	6.15262	11.4671	7.46022	18.9685	9.46717
670			40.0282	26.6825	27.0907	7.15354	2.94572	9.70967	47.6562	31.9895	20.3201	54.0034	24.0458	20.9372	25.7553	33.7364	33.5179	0	49.9283	0	14.3279	80.2445	0.141728	22.8788	21.0043	0.279825	2.75995	32.4331	20.0196	2.36473	11.5779	0	11.9132	15.4769	15.2541	2.07385	1.86374	3.2504	4.31668	18.8352	7.96928	0.358599	50.0541	6.08719	21.0288	2.24573	6.78467	11.8814	13.5886
680			20.949	27.4501	8.67836	1.67519	0.537249	7.68983	37.5077	25.1049	29.3747	51.0325	44.1331	22.5976	15.2201	21.6338	24.531	23.459	23.9559	3.96163	19.1368	47.0497	0	4.3505	17.4006	1.66647	0	7.40661	49.4825	24.7471	0	0	3.25101	3.19658	0.199517	6.77031	0	0.781014	0.137039	16.5839	0.299159	0	4.79185	1.44626	10.6612	0	11.4472	28.1234	12.1281
690			10.6153	44.7235	11.7521	0.349369	1.58848	13.2068	27.4605	22.7036	21.2541	14.2393	29.7085	38.3643	27.2924	24.7601	17.8381	2.54224	30.2754	6.33436	21.375	13.5688	0	0.965064	13.6913	0.523376	0.49864	24.3852	27.2552	35.2409	0.0206564	0.275153	9.19126	3.30103	0.0881307	4.48615	4.32223	13.4694	3.39193	5.21351	0	0.748723	0.0632761	0.871396	26.6956	87.1332	9.68479	35.8355	16.958
700			26.2591	35.4686	4.71711	2.25403	4.21543	8.62749	19.9184	17.4092	33.9361	27.2514	22.0454	36.4037	27.577	16.7526	37.7973	0.313956	85.7542	9.42403	12.2977	0.88397	0	21.7963	13.2505	20.4724	0.291612	13.1263	21.961	33.0564	0	0.0687882	6.28722	2.56062	6.19492	1.01734	8.82155	47.5472	1.18192	2.60026	0.167783	10.7331	0	0	34.8114	17.0069	11.0789	5.29025	28.1181
710			12.4835	28.314	9.28843	0.917524	28.4488	9.64887	43.9075	24.9312	25.0843	21.6879	22.3856	18.5256	24.598	18.2016	22.6261	4.20738	17.6592	7.9219	13.8691	0	0.0241697	7.48834	16.6464	0.417428	7.35222	4.59611	8.6398	20.158	0	0.331365	6.31601	0.0338006	10.7728	6.45194	2.64637	0.533018	17.9219	6.00922	4.1761	8.31337	3.9012	0	0.730944	2.64093	2.70381	10.6366	5.06258
720			17.318	19.7387	15.0536	14.0186	39.0338	6.14515	37.8281	22.8747	19.7621	23.4022	18.7814	15.6394	21.403	11.7569	21.619	0.0225161	9.22252	7.84861	3.69749	3.20702	0	10.8274	8.83378	3.39907	8.45526	13.9402	0.0341811	38.9336	9.68627	1.01979	4.60499	2.16781	12.6662	6.63928	0.374653	2.20118	2.99654	0.244231	6.08155	103.555	35.467	2.95616	32.1922	0	0	27.1819	6.41738
730			6.63513	16.0082	15.5931	21.8313	23.3115	13.0031	12.5882	18.9057	12.6627	19.2507	31.548	15.4138	26.7827	19.4435	23.3798	11.9086	73.4507	5.21748	9.75368	48.4463	0	30.4048	10.4017	0.0710696	2.07288	1.5858	23.4882	27.6203	2.68011	0.249915	17.896	13.6883	0	1.7937	10.2609	0.384758	1.99158	0.458124	1.69962	104.707	12.4323	1.98435	20.9793	1.48863	4.59075	13.1108	4.99774
740			12.5936	23.0781	15.9872	9.37876	1.03862	9.73079	25.848	19.2107	15.668	18.8699	33.2697	25.702	47.5417	16.5898	18.2512	51.0313	6.08799	2.94233	0.250653	3.81599	0	1.844	29.1273	1.64255	6.2533	7.91125	17.396	33.1768	0	0	3.62094	0.114419	6.38662	0.0435075	13.1666	1.48331	2.11451	2.91643	0.0690602	0	1.12395	0.130447	3.89181	2.24615	0.497889	0.470108	12.1051
750			23.4203	16.386	5.18441	14.6644	0.824515	7.38426	29.6878	13.9728	19.0101	11.3457	4.67799	19.9488	34.8748	11.8765	13.7465	1.89867	43.4463	0.0228524	0.371084	8.98622	0.811929	28.7281	48.5658	2.00204	1.43127	3.50346	28.0071	67.4296	0	5.78667	11.4281	1.31304	12.7157	2.87032	5.12982	31.8965	1.16888	8.99635	1.19491	0	11.1861	1.43543	5.7268	0.230535	0.87633	49.861	1.83793
760			25.0428	25.3183	3.95788	15.6983	2.3729	6.02934	21.1223	20.3721	17.5155	10.8225	9.26821	18.4689	23.6125	8.24696	13.9054	4.94353	33.0935	0	6.10344	40.9608	0.596885	20.9203	67.7938	6.88257	0	27.6455	28.9731	53.2133	1.87103	1.16749	7.28394	0.247458	8.13739	1.37405	3.79507	3.17105	9.0972	0.489807	11.1419	0	0	0.161141	29.9552	0	6.17651	30.6153	13.08
770			24.5324	23.5113	10.8153	17.0749	4.56573	11.8123	1.94254	14.0312	22.178	24.6241	17.631	16.4701	0.704546	3.57602	17.4173	0.0450321	12.7604	0	37.1784	18.4652	0.231378	23.3911	13.6993	0.543505	0	11.3156	3.33102	18.9226	21.4579	0	4.03845	0.431336	11.7526	9.88806	3.36373	0.220617	15.891	4.98975	0	0.505852	25.9037	18.2696	13.2	0.0229674	5.02165	19.0486	15.1948
780			41.3033	18.8397	7.41011	9.42093	30.8478	7.61439	34.294	23.6333	6.86018	15.1172	14.5397	15.2136	0.97345	0	15.1649	0.0871039	11.6965	0	0.829355	9.59342	0	17.9912	16.2312	12.1407	4.51426	10.3283	6.20604	10.7765	0	0	5.3784	9.47638	0.126261	0	1.86186	0.799874	0.0460401	2.73048	1.60678	3.61612	30.1487	8.97854	6.70599	1.17342	1.78187	28.1508	3.84497
790			27.6663	9.94099	5.50554	20.5665	17.3494	9.70329	30.6263	7.46651	12.5332	4.09099	30.5645	7.36489	5.73924	19.05	15.0892	0.23359	31.2968	0	0.249142	3.88853	0.0458588	11.7594	4.64927	0.263596	1.44518	11.0853	21.3339	1.37993	0	0.236937	0.308788	0	0.111719	0	0.154284	0	0	0	13.0222	3.72479	7.73438	8.64698	9.35131	2.82182	0.219348	8.16298	0.215927
800			8.06539	8.88804	6.28841	6.73045	16.2161	8.45182	10.7721	20.4669	14.4238	10.504	32.5729	20.531	2.27448	7.32972	24.2326	0.61292	39.2704	0	21.4916	13.2294	0.313378	19.2092	30.0708	1.87781	1.24294	20.1024	0	2.11585	0	0	6.01104	2.84587	13.6083	0	0.91963	3.01265	0.0230201	0.576291	0.182583	3.40966	0	10.6935	38.1788	3.25771	0	28.2074	0
810			29.4168	12.4677	15.4164	6.81725	22.2788	4.90224	14.8385	14.078	9.78252	19.0996	26.5252	21.655	9.91909	10.1	11.1837	0.023734	17.4922	0.11457	4.95502	11.1133	0	9.5094	10.9909	6.38392	0.435506	6.17908	0	0.224504	8.82854	0	1.42816	1.20237	20.594	0	5.79275	1.46427	0.0485306	0	0	3.89468	0.446931	3.68161	26.9506	0.245547	0.204795	28.029	0
820			25.3088	10.6325	3.94075	4.42072	18.5338	7.98027	1.86639	9.74447	14.5098	11.243	22.3709	17.9668	10.449	8.22934	0.663993	0.196455	24.8964	0	0	27.3934	0	4.51018	13.7745	6.1416	0.557593	2.67393	22.7772	14.3796	7.47087	0	0.224709	3.06746	15.7206	0	0.591277	3.42272	0	0	0.780504	1.70945	2.25936	0.580266	31.6789	0	1.07785	4.94205	1.73722
830			22.3313	17.7365	1.45833	4.19297	7.91766	9.45467	39.5692	3.28148	10.7069	21.9069	22.7453	21.7683	2.99059	2.60944	0.45403	16.8364	28.5658	0	0.0341811	6.66875	0	0.0229294	8.88374	4.12287	0	4.98047	1.04273	8.22319	0	1.0462	2.7999	3.09897	0	2.4768	0.110667	0	7.37094	0.246518	7.73166	0.0868141	0.0788687	0	5.23434	2.10929	0	10.7625	9.81103
[truncated: 352 more rows]
[truncated: 86 more columns]

## Sheet: 5F_opn4xa-LLperiod
		wt_FFT	opn4xa-/-_FFT
		23.81	24.68
		27.12	23.91
		26.95
[truncated: 63 more rows]
