# Supplementary material for: Contribution of the eye and of opn4xa function to circadian photoentrainment in the diurnal zebrafish
Source: PLoS Genet. 2024 Feb 26;20(2):e1011172. doi: 10.1371/journal.pgen.1011172 (PMC10919856; doi:10.1371/journal.pgen.1011172)
Supplement: S6 Data — (XLSX) [file pgen.1011172.s020.xlsx]

## Sheet: 6A. bmal1a
		opn4xa+/+1	opn4xa+/+2	opn4xa+/+3	opn4xa-/-1	opn4xa-/-2	opn4xa-/-3
LD	d5 18 h	0.00420601	0.00348007	0.00320232	0.00381703	0.00519018	0.00655434
	d5 21 h	0.00500181	0.00597574	0.00407213	0.00409099	0.000303363	0.00472108
	d5 24 h	0.00364466	0.00342424	0.00398833	0.00575886	0.00338491	0.00533609
	d6 3 h	0.0030401	0.00271155	0.00311116	0.0052748	0.00284636	0.00270529
	d6 6 h	0.00123609	0.00163103	0.00103463	0.00160486	0.00199416	0.00143972
	d6 9 h	0.000967579	0.000499694	0.000883183	0.000553166	0.000303363	0.000304065
	d6 12 h	0.000760903	0.00124182	0.00104907	0.00115331	0.00232267	0.00208848
	d6 15 h	0.00226438	0.00203607	0.00202434	0.00167689	0.00210787	0.00216713
	d6 18 h	0.00157912	0.0016653	0.00416731	0.00507164	0.00431926	0.00673861
	d6 21 h	0.00812547	0.00571908	0.00395164	0.0101667	0.00305771	0.00426472
LL	d6 24 h	0.00516625	0.00647906	0.00331908	0.00533609	0.00596195	0.00582578
	d7 3 h	0.0202865	0.00280717	0.00270529	0.0275208	0.00728932	0.00336153
	d7 6 h	0.000936781	0.00125915	0.00157547	0.00111403	0.00108858	0.00150085
	d7 9 h	0.0333385	0.000278507	0.000227266	0.0426888	0.000291678	0.000241336
	d7 12 h	0.000610946	0.000528186	0.000439048	0.000487154	0.000900699	0.000474929
	d7 15 h	0.0517129	0.000884204	0.000819293	0.0288224	0.00118848	0.000999389
	d7 18 h	0.00137153	0.00275576	0.00318388	0.00253582	0.00170029	0.00155378

## Sheet: 6B. cry1a
		opn4xa+/+1	opn4xa+/+2	opn4xa+/+3	opn4xa-/-1	opn4xa-/-2	opn4xa-/-3
LD	d5 18 h	0.00862855	0.00893283	0.00929068	0.0093553	0.00942037	0.0135396
	d5 21 h	0.00891222	0.00601036	0.00680118	0.0108964	0.00775854	0.00827706
	d5 24 h	0.00320973	0.00339274	0.00442533	0.00676982	0.00445611	0.0041577
	d6 3 h	0.00194862	0.00092816	0.00057135	0.004044	0.00085211	0.00080429
	d6 6 h	0.00254756	0.004732	0.0018435	0.00266189	0.00476492	0.00312918
	d6 9 h	0.0089535	0.00561434	0.007357	0.0102375	0.00712283	0.00872881
	d6 12 h	0.0128686	0.0227709	0.0118142	0.0158431	0.0292247	0.0229293
	d6 15 h	0.0176605	0.0139848	0.0121183	0.0206173	0.014748	0.0156974
	d6 18 h	0.00772277	0.00918397	0.015625	0.0155171	0.0119791	0.0196408
	d6 21 h	0.0131087	0.0117055	0.0139203	0.0134151	0.00912053	0.00926924
LL	d6 24 h	0.0158431	0.00707363	0.00961832	0.013697	0.0102849	0.0117462
	d7 3 h	0.00723897	0.0105985	0.0102849	0.00931217	0.0128984	0.00862855
	d7 6 h	0.00979775	0.00838291	0.00438969	0.014714	0.0143117	0.0107837
	d7 9 h	0.0174173	0.018453	0.0150928	0.0179899	0.0203335	0.0228763
	d7 12 h	0.0190597	0.0168629	0.0162134	0.024918	0.0256778	0.0259162
	d7 15 h	0.0250913	0.0218433	0.0202164	0.0180315	0.0275845	0.0207607
	d7 18 h	0.0275845	0.0162509	0.0194601	0.0227183	0.0152329	0.0150058

## Sheet: 6C.dec1
		opn4xa+/+1	opn4xa+/+2	opn4xa+/+3	opn4xa-/-1	opn4xa-/-2	opn4xa-/-3
LD	d5 18 h	0.034996	0.0332616	0.0502988	0.0269856	0.0255594	0.0494918
	d5 21 h	0.00752896	0.00927995	0.0083926	0.0114118	0.019869	0.0179899
	d5 24 h	0.00125045	0.00198956	0.00551152	0.00185204	0.00131566	0.0017481
	d6 3 h	0.00123609	0.00216213	0.00191293	0.00238246	0.00182233	0.00149394
	d6 6 h	0.0186243	0.0375945	0.012373	0.0164018	0.0294961	0.0311059
	d6 9 h	0.0289559	0.0324269	0.0320544	0.0406669	0.063666	0.0486978
	d6 12 h	0.040386	0.0532897	0.0352394	0.0375945	0.0683934	0.072544
	d6 15 h	0.0428865	0.0493776	0.0366511	0.0633725	0.0369914	0.0662164
	d6 18 h	0.0326524	0.0305363	0.0717937	0.0547879	0.0363139	0.0736417
	d6 21 h	0.0301158	0.0432847	0.0197318	0.014545	0.0249757	0.0228235
LL	d6 24 h	0.0025183	0.00424506	0.00144973	0.00280069	0.00585276	0.0068802
	d7 3 h	0.00238797	0.00155378	0.00135891	0.00263132	0.00149394	0.00146319
	d7 6 h	0.00723897	0.00581233	0.00266805	0.0125747	0.0211969	0.0259762
	d7 9 h	0.0382075	0.0565891	0.0382075	0.0428865	0.0288224	0.0325019
	d7 12 h	0.071628	0.0387409	0.0366511	0.0612138	0.0962769	0.112917
	d7 15 h	0.0624278	0.0904543	0.0671408	0.0751891	0.0803997	0.0468221
	d7 18 h	0.0423449	0.037856	0.0463914	0.0693481	0.138696	0.0726278

## Sheet: 6D.tefalpha
		opn4xa+/+1	opn4xa+/+2	opn4xa+/+3	opn4xa-/-1	opn4xa-/-2	opn4xa-/-3
LD	d5 18 h	0.00422549	0.00423526	0.00307898	0.00477594	0.00483143	0.0044871
	d5 21 h	0.00174004	0.0024779	0.00131262	0.00173402	0.00144973	0.00143972
	d5 24 h	0.00120786	0.00139067	0.00199878	0.00236054	0.00152181	0.00183501
	d6 3 h	0.00205497	0.00247218	0.00209331	0.00365309	0.00336153	0.00179309
	d6 6 h	0.00795825	0.0109722	0.0072725	0.00704102	0.00979775	0.00950784
	d6 9 h	0.00500181	0.0050366	0.0054231	0.00587987	0.00852944	0.00391529
	d6 12 h	0.00737402	0.0109216	0.00670754	0.0119791	0.0114118	0.0129282
	d6 15 h	0.00697625	0.00499027	0.00310756	0.0056993	0.00447675	0.00291963
	d6 18 h	0.00200803	0.00255936	0.00323953	0.00464534	0.00166915	0.00428943
	d6 21 h	0.00223321	0.00240458	0.00352051	0.00193516	0.00225916	0.0029741
LL	d6 24 h	0.00307187	0.00186924	0.00260711	0.0026374	0.002022	0.00209331
	d7 3 h	0.00335377	0.00306478	0.0065847	0.00667662	0.00373848	0.00286616
	d7 6 h	0.00551152	0.00348007	0.00286616	0.00770494	0.00363625	0.00552427
	d7 9 h	0.0089535	0.00916277	0.0101902	0.0093553	0.0116785	0.00807867
	d7 12 h	0.00808801	0.00554986	0.00621513	0.0115711	0.00597574	0.00723897
	d7 15 h	0.00702477	0.00638986	0.00647906	0.00833463	0.00799511	0.00458139
	d7 18 h	0.0028267	0.00259509	0.00257716	0.00496726	0.00320232	0.0033693

## Sheet: 6E. per1a
		opn4xa+/+1	opn4xa+/+2	opn4xa+/+3	opn4xa-/-1	opn4xa-/-2	opn4xa-/-3
LD	d5 18 h	0.000628122	0.000409646	0.000336602	0.000804288	0.00111919	0.00131566
	d5 21 h	0.000496816	0.000502009	0.000584706	0.000684181	0.000438035	0.000332736
	d5 24 h	9.66637e-05	0.000129628	0.000601145	0.000682603	0.000362433	0.000705044
	d6 3 h	0.00111919	0.000932463	0.00123609	0.000976563	0.00228013	0.00122189
	d6 6 h	0.0151627	0.0322774	0.0128686	0.0154455	0.0382075	0.017498
	d6 9 h	0.0215924	0.0115844	0.0180315	0.0207607	0.0211969	0.0267683
	d6 12 h	0.00730618	0.013139	0.0055627	0.00715582	0.0107713	0.00772277
	d6 15 h	0.00501338	0.00291963	0.00356142	0.0041481	0.00705731	0.00408155
	d6 18 h	0.00031992	0.000350087	0.000716539	0.000647275	0.000690534	0.00132787
	d6 21 h	0.000411544	0.000377823	0.000755647	0.000414406	0.000162944	0.000793215
LL	d6 24 h	0.000613776	0.000492815	0.000878096	0.000439048	0.000677887	0.000635421
	d7 3 h	0.000936781	0.000509016	0.00123895	0.00224874	0.000355795	0.00115331
	d7 6 h	0.00649405	0.0036028	0.00322459	0.00858877	0.00678548	0.00792156
	d7 9 h	0.0166308	0.0232493	0.0263388	0.0154455	0.0121464	0.0268302
	d7 12 h	0.0162509	0.0113592	0.0112547	0.0126329	0.0173771	0.0170589
	d7 15 h	0.0114382	0.0104284	0.0157337	0.0143448	0.00979775	0.00850976
	d7 18 h	0.00416731	0.00231196	0.00340059	0.00379066	0.0058663	0.00299824

## Sheet: 6F.per1b
		opn4xa+/+1	opn4xa+/+2	opn4xa+/+3	opn4xa-/-1	opn4xa-/-2	opn4xa-/-3
LD	d5 18 h	0.00466686	0.00275576	0.00162727	0.00407213	0.00372124	0.00385247
	d5 21 h	0.000209127	0.0005915	0.000502589	0.000473833	0.000429516	0.000226479
	d5 24 h	0.000104684	5.97791e-05	0.000306888	0.000337381	0.000171838	9.8467e-05
	d6 3 h	0.000335051	0.000430013	0.000440064	0.000412972	0.000717367	0.00031771
	d6 6 h	0.00975258	0.0125167	0.00160672	0.00880985	0.00964056	0.00768716
	d6 9 h	0.0128389	0.0204276	0.0229293	0.0150928	0.02836	0.0226659
	d6 12 h	0.0280991	0.031833	0.00597574	0.0276483	0.0375078	0.0160643
	d6 15 h	0.0117326	0.0140495	0.0138882	0.0118415	0.015553	0.0160643
	d6 18 h	0.00220246	0.00212744	0.0036785	0.00770494	0.00301213	0.00587987
	d6 21 h	0.000967579	0.000823087	0.000516122	0.000204115	0.000331202	0.000642062
LL	d6 24 h	0.000322891	0.000426057	0.000359929	0.000489411	0.000341301	0.000267162
	d7 3 h	0.000420677	0.000389344	0.000721523	0.000743524	0.00031992	0.000811756
	d7 6 h	0.0018435	0.0013402	0.000553166	0.00305065	0.00207405	0.00204078
	d7 9 h	0.0119791	0.0152681	0.0115711	0.0127797	0.0148163	0.0150579
	d7 12 h	0.0172173	0.0176605	0.0146462	0.0159165	0.0153034	0.0144779
	d7 15 h	0.0197318	0.021148	0.0226659	0.0217929	0.0204276	0.0220971
	d7 18 h	0.00964056	0.00739108	0.00982042	0.00896384	0.0152681	0.0114646

## Sheet: 6G. per2
		opn4xa+/+1	opn4xa+/+2	opn4xa+/+3	opn4xa-/-1	opn4xa-/-2	opn4xa-/-3
LD	d5 18 h	0.00332292	0.00381703	0.00266805	0.00278778	0.00567958	0.00664584
	d5 21 h	0.00345603	0.00312918	0.00293315	0.00273673	0.00347204	0.00239903
	d5 24 h	0.00150781	0.00145308	0.00127673	0.00244944	0.0020034	0.00241014
	d6 3 h	0.00017065	0.00021801	0.00047383	0.00024134	0.00039478	0.00031918
	d6 6 h	0.00019111	0.0003787	0.00017872	0.00033816	0.00043602	0.00027467
	d6 9 h	0.00038755	0.00040401	0.00031117	0.0003658	0.00034767	0.00049225
	d6 12 h	0.00806934	0.0171775	0.00749425	0.008749	0.0260363	0.0162134
	d6 15 h	0.00352051	0.00487629	0.0065695	0.00464534	0.00487629	0.00502498
	d6 18 h	0.00195313	0.00210543	0.00381703	0.0049558	0.00274623	0.00681691
	d6 21 h	0.0036785	0.00348007	0.00335377	0.0023013	0.00278778	0.00294674
LL	d6 24 h	0.00352865	0.00351238	0.00484261	0.00433426	0.00326206	0.00403467
	d7 3 h	0.00291289	0.00344806	0.00205497	0.00429438	0.00255936	0.00264962
	d7 6 h	0.0016348	0.00339274	0.00233883	0.00239903	0.00253582	0.00221778
	d7 9 h	0.00522628	0.00513056	0.00311475	0.00628735	0.00544822	0.0034401
	d7 12 h	0.01005	0.0089535	0.0175385	0.0113592	0.0116247	0.013697
	d7 15 h	0.00710639	0.00667662	0.00515433	0.00756383	0.00763406	0.00561434
	d7 18 h	0.00359448	0.00507164	0.00633108	0.00458139	0.00728932	0.00445096

## Sheet: 6H. reverbB1
		opn4xa+/+1	opn4xa+/+2	opn4xa+/+3	opn4xa-/-1	opn4xa-/-2	opn4xa-/-3
LD	d5 18 h	0.00914163	0.0119515	0.00768716	0.00649405	0.0202397	0.0116247
	d5 21 h	0.00491021	0.00532993	0.00792156	0.0117055	0.0064343	0.00630189
	d5 24 h	0.00523837	0.00984313	0.00459198	0.00952983	0.0111769	0.00901577
	d6 3 h	0.0176401	0.0208087	0.0118415	0.0504151	0.0139848	0.0203335
	d6 6 h	0.0241807	0.0490365	0.0176197	0.020193	0.0571805	0.0195503
	d6 9 h	0.0173771	0.0124016	0.0134772	0.0227709	0.013571	0.0153388
	d6 12 h	0.0165924	0.0351581	0.00792156	0.0100965	0.0333385	0.017337
	d6 15 h	0.0241249	0.016941	0.0214928	0.0399222	0.0208087	0.0138882
	d6 18 h	0.00362786	0.00864851	0.00905753	0.010623	0.0064343	0.0113068
	d6 21 h	0.00494436	0.00457081	0.00567958	0.00307187	0.00266805	0.00666121
LL	d6 24 h	0.00914163	0.0180315	0.0114382	0.00725571	0.00901577	0.00897421
	d7 3 h	0.0194601	0.0123159	0.0156611	0.0319066	0.0120346	0.0206173
	d7 6 h	0.024575	0.0196408	0.0165159	0.0175182	0.0302553	0.0214432
	d7 9 h	0.0154099	0.0164778	0.0210019	0.0126914	0.0169019	0.0388305
	d7 12 h	0.0169802	0.0255594	0.0162885	0.0263997	0.0136023	0.0275845
	d7 15 h	0.0232493	0.018689	0.0266448	0.0304658	0.017579	0.014748
	d7 18 h	0.0214432	0.0261569	0.0164398	0.0173771	0.0266448	0.0213937
