# Supplementary material for: Contribution of the eye and of opn4xa function to circadian photoentrainment in the diurnal zebrafish
Source: PLoS Genet. 2024 Feb 26;20(2):e1011172. doi: 10.1371/journal.pgen.1011172 (PMC10919856; doi:10.1371/journal.pgen.1011172)
Supplement: S7 Data — (XLSX) [file pgen.1011172.s021.xlsx]

## Sheet: 7B_PD opn4xa
time (mns)	start	wt	PS1Arena_02_none	Arena_16_none	Arena_27_none	Arena_39_none	Arena_44_none	Arena_45_none	Arena_51_none	Arena_61_none	Arena_66_none	Arena_71_none	Arena_74_none	Arena_88_none	PS2Arena_01_b	Arena_12_b	Arena_15_b	Arena_16_b	Arena_24_b	Arena_25_b	Arena_27_b	Arena_32_b	Arena_41_b	Arena_42_b	Arena_43_b	Arena_49_b	Arena_51_b	Arena_56_b	Arena_57_b	Arena_65_b	Arena_67_b	Arena_70_b	Arena_72_b	Arena_78_b	Arena_82_b	Arena_83_b	Arena_84_b	PS5Arena_02_z	Arena_07_z	Arena_11_z	Arena_16_z	Arena_28_z	Arena_30_z	Arena_33_z	Arena_34_z	Arena_35_z	Arena_40_z	Arena_45_z	Arena_47_z
0	8h30		0.862827	2.06675	3.56606	9.80525	2.93044	9.68902	13.0154	0	17.2047	1.09757	18.4941	16.5875	33.3654	15.1914	21.3112	13.1765	2.40642	2.78936	8.85787	13.6102	6.15249	10.9675	3.24441	1.91428	3.17563	0.116098	0.683522	0	0	1.61829	0.563529	2.08291	1.21035	0	1.0512	6.41679	2.06684	9.49585	6.80272	2.03065	3.33709	0.0656123	31.4161	0.363554	0.166432	4.93626	0.716999
10			1.34566	0.0228875	3.23514	9.78196	2.63105	6.40991	17.8658	0	12.0753	4.14251	17.9843	15.6571	2.14225	2.68143	7.73816	3.96755	17.286	2.41702	9.05145	5.40999	2.8742	3.54837	11.0979	1.80006	1.45592	2.6587	0.0582698	0	0	2.09887	1.47342	0	2.35478	0.022895	0.0674472	5.80153	1.28113	9.84907	17.0649	0.0864489	0.582351	0.680923	48.087	0.110668	0.533019	5.20007	0
20			4.48252	0.804151	6.86442	5.34285	5.42418	10.1885	20.5584	0	2.94527	2.28016	19.8277	14.8971	35.6251	7.89111	0	1.4529	9.8113	11.2203	3.35483	7.03224	4.61129	8.94074	44.6992	1.67628	7.22358	7.0901	2.40251	0	1.32368	5.59162	1.86141	3.37197	1.50338	0	0	3.68714	7.48991	15.8004	9.29515	3.65269	6.98268	1.57824	44.4917	6.91209	2.3384	4.33874	7.69743
30			12.7269	3.34584	2.94319	4.16975	4.13633	9.2565	10.4506	0	6.05657	6.14772	3.64475	15.3703	50.214	4.40746	0	0.88738	0	0.929745	13.113	15.7259	57.8979	1.65246	49.7434	1.31511	2.02436	1.75775	0.108208	3.68912	2.82003	2.12127	0.926728	2.30053	1.99059	1.04911	0.102475	8.03652	2.49776	6.80815	9.16907	19.84	5.96718	0.651896	30.5858	0	7.34333	1.70063	5.31057
40			2.95258	6.91834	7.90789	8.22452	3.42287	14.1634	17.8996	0	6.3242	3.63749	20.5976	12.3054	4.26348	1.52546	0	0.359097	4.40222	6.72679	8.67063	27.1495	36.0118	33.4256	52.4192	0.845726	3.78543	5.21276	0.546648	5.03818	46.4409	3.08548	8.71766	2.5738	2.97008	0.0437186	2.0592	7.01592	14.049	29.9735	16.1544	11.6283	3.01825	1.19365	40.0003	3.56688	10.1463	3.96367	3.15443
50			6.70081	0.496711	0	8.17304	9.03293	6.96094	15.3028	0	15.4646	5.7	21.2752	19.257	31.0937	5.12929	23.1198	2.91925	57.2195	5.52405	4.78225	16.6993	50.8221	54.0657	49.5941	5.30575	11.2763	2.44097	4.66209	1.74834	47.1518	0.101908	7.93499	0	2.49313	0.0234827	0.276009	10.0209	8.26611	1.75259	10.7768	2.86866	7.48562	1.87682	46.7932	1.05954	3.32911	7.62908	0
60			5.30614	0.436205	1.32116	5.13073	5.78756	7.47388	11.2053	0	8.15591	3.8443	15.93	16.9865	69.8251	9.64518	30.4023	7.19191	6.60972	19.6592	14.5153	29.8698	55.2232	2.89179	66.0077	5.01513	4.24228	8.7201	1.34568	4.6087	47.706	5.13327	10.5799	4.45415	2.40609	1.85605	0.22312	10.7592	0.22185	6.04137	3.60262	5.92675	5.61031	8.07667	30.6625	0.0636632	0.12779	4.22645	0
70			2.00032	1.66065	0.105872	7.03294	22.7275	12.384	16.6123	0	6.55183	4.97169	20.3162	18.0927	78.2368	7.90314	25.4755	8.24721	0.61902	17.7532	11.3981	38.0303	18.6758	6.35304	64.3518	2.19261	9.97196	7.63052	0.840728	7.44658	61.7167	32.4002	9.47284	2.95992	4.99898	12.8652	14.1867	7.77521	5.49264	24.9619	8.03679	21.6056	4.80719	36.3705	28.0201	65.7896	1.99515	47.6903	1.21382
80			2.57033	2.73766	0.020165	4.22774	9.06294	10.7997	10.1982	0.179285	8.03869	7.07716	20.2331	16.3372	97.8026	10.2688	16.8365	26.9467	3.71947	10.8986	14.7085	51.6623	2.07804	11.532	45.7285	1.92886	21.8647	15.481	2.05417	8.34844	68.5104	21.5606	3.87084	7.91011	6.30509	4.77794	9.64254	24.4728	17.9541	9.44051	8.46571	9.37465	9.22553	66.2766	36.4632	54.7805	4.47994	8.57872	6.1607
90			0.115794	4.34409	0.0826777	6.8848	6.59565	10.8616	15.739	0.332584	6.72011	3.65648	20.3474	26.8722	77.3079	3.25185	7.41544	18.8232	0.646597	43.8383	17.0275	36.0667	32.6716	7.67283	15.9444	1.685	3.2907	22.8005	71.5479	2.69043	71.4315	5.60633	7.24052	8.08776	3.33908	0	25.2618	17.8188	12.2869	14.9911	6.44853	11.8697	4.41568	40.752	33.7841	15.6221	0.797901	0.757857	10.391
100			1.64933	34.1979	9.73097	4.51036	9.14542	10.2279	19.2857	1.74605	12.3076	5.60233	19.941	21.0827	45.7635	6.56692	3.88792	63.9324	4.89291	76.6292	12.7959	38.6365	40.655	16.9722	61.8972	2.71998	33.8341	6.39102	18.1837	2.95467	72.5923	4.34996	12.1712	4.90539	6.31323	0.823837	36.758	0.0899358	9.18113	28.5217	5.8308	8.09123	13.1354	0.820543	39.3994	6.19113	5.81089	4.98015	13.0334
110			9.65983	20.7504	0.13242	5.32829	5.16425	22.6636	20.9568	6.72276	21.3239	1.93382	13.9116	28.0504	67.6067	29.3319	0.97419	62.9644	18.873	84.6788	5.79524	28.5283	48.9418	87.2429	72.3568	0.32505	2.68248	7.93039	0	0.79267	53.138	5.02168	3.91548	5.69226	2.53576	5.49586	0	13.4072	11.3312	3.57899	16.5728	6.54815	10.2928	0.0407912	34.0373	5.68456	3.96263	5.43593	15.0643
120			1.45351	19.2961	0.0711735	7.83245	4.48141	13.5439	27.4411	4.91143	7.68876	12.0312	17.5266	20.5475	59.6911	21.2327	1.88962	67.8525	8.2806	35.4696	68.1694	41.929	1.26634	56.4119	14.7211	0	11.6054	12.1148	0.062074	1.27711	3.4893	3.37958	9.65115	33.6478	2.79639	5.60236	2.43621	6.01893	19.1371	22.0547	18.3416	9.66029	10.4735	0	33.7034	7.71051	8.12493	13.2989	45.6687
130			4.67982	17.4729	0.0874577	3.90292	7.14268	11.0355	17.8243	9.10062	4.93537	7.19644	18.4522	18.125	89.613	27.6157	8.53968	68.9109	11.1038	38.1826	87.7426	17.3293	26.2051	64.3104	44.7719	10.287	19.4728	8.1055	0.106299	3.21743	0	36.1809	12.4961	7.92102	5.41924	7.35385	1.96589	21.9386	12.492	21.2152	26.951	8.44496	9.37541	0	37.4367	56.2257	13.1123	4.18951	40.4212
140			9.96398	22.8991	3.04685	15.7623	14.3203	31.8465	21.8548	8.88111	3.55821	5.59374	24.7101	19.9409	92.6139	15.133	6.62187	58.5152	9.13443	14.6209	98.7363	13.0236	51.8753	21.3868	67.9473	6.72143	8.10306	2.74425	0.144849	2.33634	0	40.6412	10.5729	4.96884	3.08653	5.66657	0.518694	31.9134	38.4509	24.799	34.989	25.5296	37.1112	42.0851	21.694	53.4143	41.8866	23.4613	55.4068
150			3.90954	16.0286	12.8188	6.82266	7.2719	7.05859	24.1043	6.05396	16.21	7.32137	24.0623	20.9374	45.3284	11.698	3.74496	70.5643	6.71691	40.8209	81.1653	18.4005	49.1971	17.2812	69.3469	23.8017	20.7691	5.71302	1.88827	0.0610533	0.082549	10.5043	14.8594	13.7108	6.41262	11.0054	1.03357	28.451	28.3311	24.6429	42.299	27.6739	33.8236	45.5632	37.4784	46.907	19.8745	16.642	60.6449
160			10.7158	22.0505	0	20.1435	8.3748	17.5133	24.5278	14.5912	12.9137	8.85217	36.5128	27.348	25.8528	4.78124	2.51107	69.1791	8.44104	4.94699	94.2686	13.2986	2.27251	68.4636	58.273	65.6177	8.19036	5.3123	5.24561	3.21535	0	2.39006	14.9387	6.18729	6.85053	2.9706	2.70847	2.87273	21.4202	26.9893	14.1614	9.23118	12.0644	0	26.133	16.327	1.06488	4.698	18.5435
170			5.58466	16.3049	9.58598	20.5987	12.3542	16.6323	24.2397	86.6273	6.95233	5.33027	42.9056	33.0407	80.1994	5.54019	8.38706	74.5209	41.8824	5.11905	96.9934	14.2584	2.13879	75.4096	55.1061	59.412	12.9178	8.54692	31.1889	5.22055	0.281965	18.4029	14.675	8.86964	18.4765	20.7319	23.5998	9.9082	28.5864	12.756	10.0968	9.10724	8.41279	0	38.8488	0.0459996	0.821306	14.8953	8.85092
180			4.91931	14.2266	5.61864	9.85244	24.5641	16.3312	25.0798	3.1066	14.6809	0.733326	49.0386	22.8644	99.0309	4.92015	1.54129	74.7828	7.80121	20.4388	92.1376	25.0487	16.1176	36.6944	60.3536	57.092	5.01718	23.0894	0.364735	1.49314	5.6168	6.92256	3.76882	19.5978	5.77366	6.48376	15.4599	3.38862	17.8021	24.9313	5.09186	15.169	9.24811	0	21.6241	1.48855	1.73573	10.0098	4.48221
190			8.63113	16.3892	1.69342	21.523	12.2629	12.8776	22.1739	0	12.1332	5.72288	35.9334	25.3297	88.2386	8.04147	9.21922	76.1987	6.52675	29.9763	83.2021	35.895	63.8215	5.25117	53.9585	72.438	24.1608	29.0022	0.0480787	13.2659	8.3456	2.1477	3.64967	7.4237	6.31044	10.109	5.50608	2.10085	1.79817	15.3691	11.6533	3.29224	9.00746	0	27.1584	3.24337	1.03536	19.0459	9.79761
200			5.107	14.2404	2.38468	15.4954	11.4716	14.5301	28.3008	13.9883	20.7186	7.81789	37.3767	33.1606	82.8072	0.813639	4.8615	72.23	18.95	45.554	19.5761	40.9259	91.6221	9.85362	33.0523	30.5272	15.4095	0.687423	5.01949	13.7095	0.825509	1.47007	13.9797	12.2178	4.4008	6.23252	25.5833	8.22711	7.51668	32.3972	7.24926	12.3531	9.78963	3.04179	36.3368	2.36789	0.469897	3.56971	2.98743
210			3.17642	13.1158	1.52172	15.6362	12.1196	16.9732	19.0867	0.0872529	17.8159	5.26053	47.9997	33.1772	88.6357	5.52744	4.23832	17.3749	2.46268	50.8429	2.22041	34.3284	67.548	0.18461	61.2448	0.305837	22.0172	3.79011	0	6.66959	7.04479	5.08374	11.6052	11.0672	2.79673	6.85401	53.0526	3.25335	5.86622	21.5141	5.51608	11.9855	11.0919	1.5049	35.9041	21.1912	4.28418	11.5556	3.97958
220			7.47279	13.8772	6.70682	15.6361	14.4402	18.6953	31.7722	1.81575	18.7004	2.89463	27.0317	26.5489	86.9964	27.2169	10.1562	0	12.4734	63.3052	12.5768	38.4492	60.4699	80.6009	66.5746	0.0889997	29.0559	8.41464	0.297606	7.6377	18.5259	5.45827	3.76578	1.61629	14.0035	47.847	32.7156	7.40456	11.1489	17.93	5.06415	8.88321	8.26271	0.0460579	69.8794	50.2015	10.1945	8.91754	4.26279
230			3.96179	9.5019	6.14206	10.814	10.5123	17.3848	24.3598	12.981	20.5239	12.9193	25.8432	28.3084	89.8138	48.4188	5.20064	0	47.5779	70.0444	10.7338	62.5718	74.2565	20.4117	70.2604	0.372831	1.80786	5.31903	28.4278	2.03134	11.2965	7.38061	10.18	17.9549	3.68554	50.9644	18.746	3.06733	24.1868	12.246	0.451597	5.4362	5.32653	0.31667	26.3695	24.1753	8.5913	5.0975	8.91319
240			12.601	12.7873	10.9556	17.0806	10.1914	22.9745	19.4218	10.7998	17.3194	6.06996	21.8277	41.1122	35.3925	33.5068	8.20863	0.872984	32.6105	26.1345	10.6499	54.7298	76.8403	0.870214	70.0353	27.1483	5.73672	2.76729	0.727881	0.567974	0.146427	3.72739	4.22038	13.8043	6.59195	64.1852	6.96458	13.6711	10.1548	21.2709	11.7698	7.97973	5.617	50.1604	15.8507	4.18053	5.38632	2.77455	12.3985
250			11.2038	10.1173	11.5148	13.284	14.0081	11.4127	28.0508	5.51606	36.9899	11.4274	12.5739	34.6547	30.354	28.4948	2.67112	2.13539	1.77358	13.7908	22.7133	61.7785	58.658	32.5897	81.2151	67.1566	4.31738	7.13815	0.0201874	2.371	5.79615	19.1439	4.37489	10.5152	2.87429	57.2477	94.7544	6.71342	3.2289	5.37162	3.65966	14.0535	8.66012	62.856	32.5306	3.34683	1.06294	8.93815	5.82315
260			8.89597	26.0588	12.3642	9.95565	13.4552	7.73467	23.5886	15.2299	15.2427	6.15988	22.374	30.7234	104.856	1.79195	7.57603	0.04579	8.54947	5.42674	89.6988	75.474	1.44232	69.2538	73.204	69.7802	7.94786	10.5189	0.0403071	4.22309	1.16416	50.8546	13.8576	6.73247	7.67488	51.9924	6.687	8.46878	4.04761	2.71245	3.84945	16.7052	5.57824	8.36235	34.6115	9.94294	0	1.74627	1.34291
270			4.20881	13.6069	0.0626206	12.8547	10.3709	16.2982	28.5164	74.5158	15.6008	6.20104	21.3028	33.1693	110.557	7.42078	6.74571	0	50.5291	7.26161	96.8228	68.0831	55.506	93.8956	73.4402	71.6905	16.3289	5.42193	11.5392	5.50373	45.4362	56.5881	13.9227	16.2449	7.71444	67.6883	18.6409	9.15321	15.8503	8.47652	11.6075	13.9471	7.09378	0	28.4194	14.4022	12.5899	6.95231	10.6242
280			23.336	13.8488	4.56422	13.1399	11.417	23.8593	30.8907	60.4094	12.1527	2.82878	37.0197	33.3746	119.925	8.71048	7.54338	35.1816	4.59911	13.6306	81.4414	79.7209	41.8239	111.803	83.4826	81.0756	10.8106	12.9491	22.2626	3.57781	57.3456	17.0151	11.9556	18.2781	7.05531	84.7164	9.48228	11.4054	30.208	2.01287	6.92122	10.9655	14.2235	0	20.8358	33.8207	3.61853	8.74744	10.3412
290			6.236	10.8535	5.15194	6.17569	15.4848	11.8229	23.8826	0.952017	9.95638	9.04507	23.8888	25.6259	41.7015	9.41835	6.35256	71.0333	4.71005	11.4159	43.8928	63.3756	0.275394	111.056	78.8061	76.7202	8.99132	11.3176	1.0984	8.6192	57.83	6.28692	5.71279	14.9912	8.5523	70.9489	12.8607	5.85116	21.2516	2.88715	2.78303	6.02285	8.0351	0	31.6471	32.4878	7.52169	29.6264	13.2803
300			9.89588	11.2544	0.530422	9.20188	20.6382	26.4527	33.083	6.30576	13.6113	6.85108	10.6449	41.3381	57.8807	7.18709	8.7023	91.1922	29.946	13.8037	13.6928	33.5395	9.00523	32.3906	81.692	92.0803	31.6322	8.55891	3.3195	15.7031	0.022895	2.40236	5.34359	5.92799	8.84448	57.3044	3.57957	9.61589	38.5485	4.08255	6.69992	8.41713	6.54858	0.104372	38.1436	6.92007	7.12825	16.6304	7.01983
310			6.75174	10.3323	0.120344	14.0386	13.0979	9.34659	22.4646	0	13.9428	8.90684	11.3559	34.3306	115.057	2.91992	6.90271	89.7044	23.9876	57.1916	11.9155	8.21261	9.05579	47.0776	60.0972	79.775	5.02877	5.66336	3.43715	7.87874	0.122107	0.276262	30.162	19.1497	4.10532	15.6686	15.3522	7.78501	24.5968	1.07465	5.47751	13.9136	3.74382	5.46543	31.6811	2.05117	7.28735	6.48816	9.83165
320			0.265483	12.5099	0.899999	6.68605	16.8044	13.6442	23.359	0	19.3868	10.6473	15.4583	23.7002	100.339	5.25786	3.02882	76.0333	19.3882	42.8103	11.5623	12.3629	3.48901	11.3014	71.5969	88.8115	3.29119	6.97895	16.4992	1.90947	0.521316	27.3684	5.36778	18.4088	8.89365	0.688739	71.4422	6.95166	17.5305	27.9495	6.70625	3.30655	8.67055	4.88833	20.3634	5.94689	9.40166	4.40041	9.91868
330			1.13472	11.5455	8.65807	14.6316	17.4849	16.4662	26.1148	5.64486	19.0269	12.5976	26.6646	26.0629	115.883	12.9556	7.37705	71.1588	4.1181	11.7568	12.2446	19.7488	4.7932	30.8223	43.0281	87.2856	17.5031	9.90616	2.30059	2.73383	3.45185	15.9375	3.33078	14.9435	5.89956	3.46773	1.20386	9.0932	11.8539	15.284	7.60869	4.83507	3.90136	5.45926	20.0508	3.60968	14.0114	5.06355	36.1938
340			2.61904	8.93166	15.0009	13.4586	49.8249	21.3514	19.1685	0.68964	17.9798	5.58588	14.8099	23.4379	112.885	36.2255	6.71791	58.7723	10.8504	12.9376	30.5642	13.4861	0	22.9489	2.88277	94.6261	11.5393	12.2443	28.573	6.75004	2.97637	17.8053	11.5289	23.1404	8.25103	1.52409	0.859458	4.42779	23.4723	12.0835	10.0309	10.4515	2.38114	1.16217	26.7648	11.3755	6.03619	5.65314	41.7277
350			16.1898	14.9116	9.80501	12.3644	46.8235	14.1093	27.7829	4.70491	14.1023	3.79791	20.0438	32.9482	90.7928	36.7859	3.83828	77.8495	12.5544	63.29	54.7815	17.9459	21.0488	0.221318	0	85.2033	13.8948	8.14773	20.4257	9.93834	3.87682	17.0761	9.39203	13.8213	24.4595	0.313644	0.141834	7.92073	8.5357	12.6305	13.9407	9.12139	11.0366	0.932618	48.0427	14.5949	9.08368	2.73526	5.56254
360			18.664	10.9926	13.8287	15.3442	16.1573	10.8458	29.499	18.3193	10.3198	17.6123	19.6008	30.6566	89.7015	36.8966	5.8536	78.2567	0	67.664	77.9298	18.1024	72.5627	42.7162	0.440389	83.1266	17.1957	13.4609	0	42.0102	3.63345	17.5058	9.67757	15.8893	20.838	5.66955	2.38294	10.0772	3.16875	13.3129	18.7417	11.6666	9.10957	1.36075	55.6703	43.9162	3.2302	8.10732	5.60907
370			47.824	13.4317	11.4494	15.3146	16.104	8.34571	16.6793	5.15605	20.8508	4.26879	28.4679	28.9419	71.3058	21.0621	9.99853	65.2735	7.04778	69.3098	71.5443	36.7441	32.2863	72.3592	0.837996	91.604	5.4387	2.08906	0	9.46265	24.3501	16.3483	9.89761	13.8246	11.6952	4.24631	0.84496	11.149	4.62022	7.89804	22.2052	10.6497	10.2468	0.132777	36.1038	25.7829	1.10491	4.82151	10.8857
380			21.1685	20.8925	19.5383	12.3642	10.181	10.2978	23.8089	4.26297	16.3911	8.90794	11.8843	26.2245	15.3694	7.92663	8.4787	70.7913	12.6225	49.578	61.3861	26.0182	0.878735	73.2597	0.853496	90.2391	3.38762	12.4147	0	1.60985	46.8565	11.9002	3.2394	11.6618	5.55909	4.12356	2.97662	8.06661	7.69042	9.59614	8.86673	11.1919	23.3741	1.61745	51.0762	20.289	0.955704	2.03665	3.2158
390			15.5247	12.2668	10.4938	6.61356	12.8923	11.7181	28.5892	2.56522	14.2052	8.7903	18.3504	23.2257	19.7209	2.18377	3.87868	74.9946	20.3233	42.285	54.6112	14.0997	5.40418	80.4972	5.43242	109.43	3.60815	13.1106	11.0507	1.86808	57.5016	13.2663	8.89264	13.4969	4.05039	12.8754	3.48051	10.0027	12.0603	8.9844	3.71314	9.03048	14.8149	1.43175	21.0839	14.9952	2.04977	5.09468	5.76401
400			16.5675	12.0041	6.67001	9.75428	18.3734	11.2442	34.2699	14.7538	18.3061	4.45181	16.4775	22.7488	44.1193	0.0215856	14.1987	54.3922	2.77678	27.6361	12.5516	24.5398	35.1269	79.0429	0	118.539	14.441	44.3011	66.8646	3.06354	59.8199	14.6401	8.04696	16.1991	6.0103	10.0401	5.32567	7.67474	16.368	12.0418	2.76758	6.16764	6.62941	0.14149	46.741	36.2572	7.77692	0.88779	13.1736
410			75.2235	10.7853	10.2748	11.9557	13.3706	12.834	29.7327	22.1999	11.1191	5.56871	18.8131	26.6439	29.6122	11.56	9.48441	1.53503	27.4594	13.8524	8.4076	45.7133	65.0686	78.9348	6.94062	109.137	11.5522	44.4578	37.5654	9.51282	71.4887	12.3938	55.6975	32.4537	8.8736	45.9427	8.773	5.38915	14.2499	5.39018	6.61031	11.9469	4.15352	0	25.0859	4.17851	1.2338	20.5196	3.15364
420			90.7285	11.2005	5.34404	13.9201	16.7844	24.4444	22.3958	7.52988	10.2033	9.61678	16.1979	33.4881	28.5365	8.00332	12.6249	4.60722	8.32118	6.21529	11.8761	48.2164	30.9569	46.8904	3.89505	22.7802	5.02337	5.4064	3.48065	8.27327	39.9704	13.7604	47.4968	43.5242	10.6259	54.2147	0.400899	9.74694	10.4938	0.0425606	9.67456	11.1347	4.65139	0	25.3068	10.8761	6.95863	19.5826	0.981864
430			98.4607	11.1002	12.2311	12.3674	17.1364	16.8039	24.7706	23.8572	7.30319	2.67246	16.713	29.7595	25.8766	3.24596	16.9733	4.48654	28.7068	5.21034	7.09642	36.4954	18.4134	2.02417	6.33611	0	14.8631	2.20977	5.88812	3.46668	0.59109	7.3995	8.05661	21.8563	7.88061	68.2701	0.400018	11.6793	11.1388	5.60738	9.32112	17.9813	10.1128	4.27774	20.7334	29.9886	8.75348	8.44819	8.72523
440			96.1105	14.0558	9.61365	14.764	16.661	20.1229	22.2167	19.2551	3.82542	4.19147	19.1116	31.4911	28.1096	5.27412	8.83046	4.50175	22.3114	10.9831	6.53878	9.65336	60.6801	2.95746	41.3837	1.35483	25.8462	17.2489	29.2099	10.2013	3.96483	19.2206	17.4896	13.0251	8.85544	65.4411	5.85362	3.24147	5.06585	5.75055	10.2359	30.9166	8.80118	2.86566	39.0014	34.6554	6.17656	11.3447	11.2818
450			79.5383	14.9713	7.25287	11.7057	9.9955	19.0279	20.7567	5.72444	4.69306	4.23776	23.033	25.3356	29.4697	13.2096	7.39952	4.6654	45.3199	5.10364	0	10.4144	80.1842	15.4658	39.8099	3.20559	8.74727	26.0079	0.178094	2.9046	0.022895	12.217	4.27989	5.57188	9.95619	64.302	0.79375	9.62677	10.1626	4.0115	16.0022	8.34426	2.3012	3.33662	27.1005	9.48887	8.30158	0.83749	11.7181
460			89.3166	9.31673	12.4491	10.4095	13.333	24.1904	12.5268	5.81048	11.3285	5.73122	17.5647	18.0622	32.7307	19.2226	9.04574	2.34945	93.4608	58.2185	4.80018	31.2349	52.9841	75.4742	56.1868	14.7672	9.95078	32.3324	0.929201	5.87001	0.0946701	15.7119	0.421012	11.6299	9.3834	58.6891	0.972514	8.83981	8.77131	1.89927	7.8909	0.0400247	5.27922	0.565059	19.8014	27.9881	13.3082	2.32492	1.76203
470			100.83	12.3176	11.5571	11.257	10.2216	23.4162	21.4375	0.156924	26.3982	12.439	33.033	26.3427	36.0555	29.77	6.99117	67.491	111.555	76.5442	19.4779	27.9976	7.50814	85.6947	55.6964	0.0482669	7.65617	42.5384	1.06228	3.80302	4.02157	15.2266	13.8424	8.31495	6.68206	21.8525	0.813258	10.7869	16.8774	7.7982	6.30243	3.83266	3.79032	3.75483	18.0808	27.0132	19.1141	4.68524	5.41266
480			102.814	18.9093	4.9938	12.0164	12.3045	16.0134	26.0717	1.56458	9.85	7.63563	31.4555	26.0179	33.0956	17.3146	6.23043	92.1133	93.9285	47.3874	42.4204	44.5039	34.0457	43.4015	57.2311	0.376422	10.4402	3.86932	0.226691	5.46542	0.022895	19.7196	3.46331	19.5451	5.22024	4.17884	1.7302	9.60738	9.81624	7.86189	9.39007	0.98072	9.58276	0.416373	30.9976	11.8546	7.04401	1.89083	8.91168
490			91.0284	11.2301	1.09094	14.8919	14.3929	13.0221	25.1142	2.25151	7.34641	2.01461	9.03256	21.4676	37.1437	12.0874	9.08481	101.635	97.2383	50.109	59.9037	40.0193	48.5389	2.05929	58.7396	4.85709	3.70864	6.66314	9.87573	1.53759	3.94943	22.6842	18.0104	14.0607	4.62468	0	0.64081	9.01949	13.5098	12.9634	1.44969	0.678984	8.5291	0.0995044	33.5288	18.8853	10.1549	4.36616	9.05507
500			86.4488	11.7158	0.244293	18.8316	20.6556	17.4101	16.9168	7.11808	8.52361	7.05455	22.2785	23.7162	29.1574	9.69604	3.09736	112.251	105.244	25.3845	18.6166	17.1909	0.316393	15.3978	64.1638	12.8243	11.9408	18.3036	2.30625	6.88148	0.39452	9.4623	12.1278	16.0594	8.36708	0.941041	2.90947	14.3962	24.9749	6.90991	11.786	10.0767	11.269	0	39.3627	4.9572	2.814	3.29088	6.48891
510			89.8255	17.4219	11.6146	15.8109	20.2471	8.6761	29.6352	6.03706	20.0241	3.73592	21.3016	16.5226	25.9742	5.74091	5.87288	97.9988	74.8525	6.38078	2.30395	2.1863	23.8488	74.1456	73.6697	63.1915	18.2315	16.0863	1.60317	7.5664	5.77739	10.4353	10.597	6.36468	3.67308	1.96472	0.658167	5.57226	11.1511	4.99558	9.95955	18.0061	6.32648	0.127495	20.852	36.2476	1.64723	0.872841	0.29555
520			96.0735	8.17425	9.18417	13.0457	92.3445	16.1716	22.2165	1.60742	12.1818	8.66675	18.4485	31.2062	30.6038	9.57227	5.06607	88.7135	8.78416	11.3569	2.75769	15.7266	1.75048	83.2268	52.9394	96.6893	4.83357	10.2466	4.20553	2.75814	10.6984	6.67765	9.42335	2.47134	4.83166	0.174181	3.70456	7.59682	8.32881	5.3549	7.65279	10.7823	8.38284	6.33594	37.6037	20.7995	11.0642	1.40572	0.0708291
530			87.7228	12.3036	5.05517	14.9878	54.1571	17.8877	24.198	8.48238	13.364	8.27556	24.3707	27.2886	32.2242	4.64028	4.29193	86.4073	0.298641	23.8556	2.63972	33.3941	4.1337	31.3217	68.6804	73.7259	0.22919	2.45557	15.3316	0.20671	57.7961	5.56266	0.817106	20.3781	3.678	0	2.60506	10.2528	12.931	8.82971	8.91466	11.3021	6.99396	5.15235	27.8745	15.457	6.35622	6.0683	4.75412
540			82.1584	10.6855	13.2629	10.7818	8.63741	9.89408	25.1788	6.78244	18.8593	13.6661	13.5325	26.9844	28.2082	1.22999	3.50489	95.0542	1.08526	6.15966	46.1626	9.63754	1.354	0.250075	63.4479	80.5665	16.2556	0.524573	3.48332	4.55762	79.6222	11.5829	7.27757	12.9322	4.55416	1.83003	9.00426	4.15378	9.99089	16.6744	5.94475	10.3679	3.82188	21.8163	25.4618	30.5597	7.34988	1.27137	13.981
550			83.7087	11.4217	11.7746	16.899	20.5588	12.2488	22.6641	3.04598	7.53211	9.9203	3.00854	25.1316	18.3623	5.49416	4.89428	100.598	6.82752	4.45144	57.898	17.1309	7.20338	0.546839	50.0491	82.1116	8.96622	6.03292	0.92613	0.639318	10.5682	7.01885	11.8754	2.38903	7.14854	4.49424	19.5368	12.3473	6.82099	5.142	6.63222	10.3305	3.61433	9.10505	7.26274	19.354	7.3098	1.23994	4.81379
560			79.8824	9.34271	11.1169	12.6816	10.8342	11.4365	24.54	48.8518	18.8716	11.3781	5.89525	29.1298	24.2154	7.28354	6.14509	105.729	1.35766	4.20727	66.8723	4.51143	1.89701	5.06963	60.0413	70.9299	10.9257	8.89837	18.5935	4.91734	0.0992116	12.2256	12.5441	2.42645	0.983736	2.43815	0.778537	17.355	9.08239	0.837469	6.97731	7.60835	11.4239	6.09944	29.4371	25.6585	7.90471	2.18601	10.8459
570			69.8318	12.2013	13.1381	16.0807	16.5688	16.1609	19.3305	121.356	17.5727	6.42402	18.6583	29.0027	27.0329	17.693	7.40315	89.1596	12.7936	39.4466	56.4576	16.2964	21.3911	0.463187	58.7801	85.1243	8.35254	4.22341	1.05796	30.9666	0.199077	11.2016	10.321	11.4389	6.85869	0.974695	4.65405	12.181	8.3418	9.72586	7.57404	9.92786	7.79722	0.0478671	9.78089	19.7046	4.52739	7.07862	7.16106
580			70.194	10.9922	9.47402	16.1311	105.305	12.9214	17.5905	113.763	12.2448	14.7704	26.3665	28.2619	22.5077	10.7903	5.59527	90.5966	5.01303	61.5099	3.2821	18.5628	73.2845	3.59205	49.8869	73.9881	3.75083	5.04617	0.562907	7.94975	0	8.47663	11.5914	12.8116	4.68518	0.406567	0.650569	4.70237	14.0145	18.3269	13.7052	9.25729	9.23416	0	21.4861	22.9271	16.2574	0.0826385	11.9308
590			59.8785	8.81187	11.1649	10.2441	156.181	8.23921	21.879	114.821	16.2767	3.16848	13.9157	20.9516	24.9319	28.056	7.3673	27.5561	12.1288	57.1562	0.989693	16.4187	62.1837	10.2487	56.5627	104.535	1.04044	9.84895	11.2796	3.86057	0.393564	7.71245	4.76442	2.50127	5.54381	1.74267	0.616209	7.85753	10.8986	5.04339	12.2875	8.64345	6.62127	0	19.757	17.076	6.85161	0.294288	14.9763
600			50.5548	14.1601	11.7328	16.7632	92.7763	16.716	27.9453		15.9668	12.7718	23.3932	20.5336	23.111	12.518	9.26049	0.0445077	10.8332	62.3043	0	6.61824	0.669231	81.1282	61.071	104.433	4.22447	35.6939	0.958481	4.1305	1.20206	8.14916	6.19255	8.39275	4.83115	8.41606	74.8416	5.44326	10.9709	5.18124	1.86869	6.35039	6.71362	9.31232	23.0584	22.6284	7.89989	2.61493	13.0477
610			34.684	14.5017	11.6409	10.6724	6.60899	5.44723	17.5359		13.5431	2.07216	6.06035	20.367	44.412	7.26663	1.65963	0.16338	11.5131	51.8255	14.9284	9.54139	8.95425	26.0422	63.7944	97.9545	1.43858	67.1187	1.263	1.57987	1.51605	8.12438	8.0312	11.673	4.09725	11.9523	91.4968	3.36815	7.38648	16.4539	1.66508	5.85034	5.73414	5.08765	25.8619	17.5784	26.8016	2.79249	15.1327
620			44.755	9.89521	8.71273	8.91583	12.5924	11.7666	23.1777	13.6217	12.9226	4.62862	23.9962	21.971	44.1094	2.1638	4.70017	0	14.127	51.1148	0.367979	13.7958	0.0607871	0.299777	70.8288	106.301	1.21491	65.1901	3.92002	0.0633185	6.82319	9.59516	12.316	36.2084	4.38852	7.2421	48.3817	5.7746	4.62992	23.9454	8.40613	7.37604	10.7898	6.88395	18.3583	15.0016	23.1492	7.24425	17.2472
630			38.5319	7.10099	14.7002	27.1764	7.81834	34.6025	14.0558	4.43696	6.73604	15.6262	25.8144	6.34989	22.0365	10.2176	4.54294	0	7.47375	34.5271	11.6514	4.70063	0.0992429	0.999692	63.3461	113.276	1.5479	74.5555	1.45176	1.20994	6.76032	5.24292	3.78629	37.7404	5.54333	12.2715	48.4792	1.49342	11.5855	2.48912	10.6406	9.39848	8.64501	7.49802	20.134	19.8098	23.6977	7.92938	9.48926
640			35.278	12.8549	11.3393	22.0193	13.6001	23.7976	16.662	8.12337	6.13873	18.6711	4.13663	9.41871	31.3267	9.66432	1.51956	0	27.56	0.263166	15.5306	5.25465	12.6633	0.022895	66.9739	116.384	3.64528	36.0618	0.0807008	0.848125	0.439766	7.00257	1.82442	10.4191	3.91871	41.9911	4.68315	4.75003	7.72653	16.2919	11.5693	5.49938	5.72094	1.48924	36.2822	9.41805	11.6386	4.89946	7.31258
650			36.859	4.28752	11.7242	31.42	14.5999	11.0722	15.6131	9.94683	6.56113	17.4318	6.96302	5.64405	25.7734	5.20133	6.30343	0.0425064	6.41395	3.63581	49.2736	12.7779	0.53359	1.31956	75.2606	122.822	6.13952	42.9752	1.37405	3.41668	2.0711	5.5981	0.875058	7.50582	6.40853	68.7844	0.695081	3.26094	10.8572	18.4207	4.25399	3.51756	10.0536	0.129795	25.0885	15.0851	10.5197	0.600723	7.58493
660			30.8876	8.40444	12.7317	22.0613	13.4389	43.6562	23.084	12.2265	7.17355	14.7933	2.71854	5.40623	24.3183	0.420027	1.02822	0.919604	5.28997	11.045	71.882	49.2643	2.37314	1.15136	86.7357	129.671	3.03441	73.7954	16.8649	1.81824	27.7613	10.4527	9.22843	18.4908	4.82413	62.4255	1.21206	18.8948	8.83243	18.7379	6.65184	13.0761	8.13003	0.703827	43.623	22.5383	5.07239	1.98806	7.21216
670			38.2433	12.471	13.2526	27.362	7.52664	35.1221	18.2526	8.80007	8.13077	16.8222	2.20193	5.54377	26.7288	3.26995	4.85117	0.476568	11.7513	63.7724	80.5724	19.6293	0	65.0522	71.6914	109.971	12.1099	73.8745	55.5375	0.759881	58.9641	9.4359	15.0011	2.29379	12.5271	66.0289	0.668527	1.15912	12.7022	1.82335	13.5237	8.46182	5.17225	0.195483	12.9804	20.632	7.34307	3.848	8.1082
680			33.8358	12.2455	7.82743	26.7133	7.67043	33.4505	16.658	1.51301	6.7126	17.4762	3.6203	2.8277	28.6537	4.26108	5.82856	1.39404	3.2768	41.4935	69.3699	5.71661	52.8907	64.9661	67.0014	84.685	4.89945	76.479	38.0255	0	63.4331	5.34583	3.17816	4.65705	8.42287	71.4947	0.715781	0	12.2426	9.13836	9.1515	12.8225	4.24889	2.97002	20.5212	25.5406	0.800063	3.49959	8.19866
690			33.2481	12.0895	7.08214	20.8151	9.57523	31.4265	19.0488	4.48908	3.92746	22.5612	6.5005	6.38451	17.8337	1.80178	3.03534	0	9.16836	4.30143	77.8243	9.92532	58.9826	4.12978	61.2336	98.1478	2.87253	85.1929	2.12634	0.45907	67.0474	4.90159	12.2798	3.32525	8.56664	68.0113	0.022895	0.797396	7.09808	7.44083	6.51634	5.4048	7.30336	0.141615	27.9243	5.50958	1.64467	4.21412	9.5769
700			27.95	9.07919	17.8628	26.2744	13.9142	6.17072	21.6075	9.58538	2.54082	23.4562	10.5929	7.49106	13.7371	2.0655	2.27258	88.5153	0	3.43217	66.2626	13.688	1.73658	1.1683	37.679	113.709	2.00775	32.6305	0	1.99028	69.9577	1.56974	11.2909	1.20047	5.94561	72.2832	0.412674	0	7.03488	6.47922	5.22637	12.112	6.76131	0.0910809	22.2064	10.3952	4.24116	4.09871	7.93027
710			31.6775	11.1818	6.83511	25.8478	12.2549	0	26.6117	15.6799	3.36024	22.8923	4.82764	10.2975	11.0988	1.78219	2.65007	87.2177	55.5506	0	79.6099	40.9258	3.96755	2.16162	1.13176	98.4233	0.636591	2.74182	0.822968	1.83138	46.8721	9.19648	4.60822	19.1933	8.35881	77.4096	1.01817	0	6.00297	0.867361	8.79967	1.73077	6.76102	0	7.06525	32.2528	14.6909	2.1095	11.2395
720			20.9145	11.0755	8.47628	19.2336	9.68589	10.0071	26.7974	9.23195	3.97591	19.1179	10.9648	8.25943	19.5209	2.46232	4.92852	86.1784	11.6865	0	56.9336	19.0866	0.175665	0.632728	0.148836	95.5168	10.4763	0	4.63795	3.47426	0.300542	5.53475	6.6804	9.88789	13.756	75.3912	0.0203635	0.18091	6.02253	13.24	5.22002	6.05103	4.31209	1.76989	31.6507	21.6226	21.4428	1.37724	9.15107
730			28.5206	5.957	13.7138	11.3282	3.93326	0.045591	21.5849	13.0199	6.3056	20.709	2.31405	11.617	30.3205	4.28829	4.7141	60.1292	3.37906	15.9023	6.21846	6.78856	0.587886	24.7212	0.453279	92.8234	8.53749	0	6.40666	3.62688	0.0610135	11.9176	4.65102	4.41632	9.5368	64.0751	0.165676	3.69807	7.46459	15.1074	4.06064	8.84286	1.36447	0	28.9103	17.8929	36.1536	0.742853	8.76811
740			21.32	9.5229	7.7387	19.6687	8.22696	0	18.0249	7.3423	10.1385	18.1376	6.41556	7.04383	16.3944	4.36692	4.38118	3.69878	0	53.5774	0.632271	16.3553	0.297838	56.1384	1.25486	93.2956	0.146425	22.2223	8.95231	1.21986	0.122509	6.4876	1.13131	4.207	2.31762	73.2981	0.583065	9.03838	13.0863	3.51142	0.359169	10.6499	4.82371	1.68681	12.0514	1.51344	44.7394	2.89596	9.4704
750			25.0306	11.199	9.47056	27.3621	9.12792	4.92487	20.5222	9.5753	11.1635	18.9844	5.89084	5.60737	33.246	4.57806	2.59328	1.71281	4.56036	21.7826	0.556056	14.2329	1.38556	48.1232	2.03495	64.0467	3.61061	3.48043	0.983819	4.5158	0.0567823	0.679789	3.7752	13.2973	4.16586	58.5859	0.349617	1.68119	4.423	4.7233	2.16751	13.226	7.978	0	38.6314	32.9605	53.2185	0.303682	8.101
760			26.082	8.40372	9.86337	4.65538	9.46786	8.03289	16.9656	7.04545	30.4846	19.654	3.67469	12.1782	34.57	0.849078	3.61469	2.37852	2.3823	4.41951	0	2.10691	3.89084	35.2411	24.6991	19.3979	1.13194	2.04754	0.0858273	0.159127	0.271765	4.54652	0.634674	11.5252	1.34248	14.5782	0.220329	5.73671	4.22829	3.1412	0.415458	7.86626	4.92462	0	38.8893	12.7705	42.3365	4.53515	13.1117
770			26.9181	11.2528	8.68982	7.48946	14.1974	10.4268	15.9953	9.85951	27.8122	10.0835	5.28957	16.2992	15.73	3.76584	1.49596	7.67133	0.662598	12.1196	0	7.61095	0.197497	43.346	49.822	0.764924	2.96667	0.556864	2.1542	8.17754	0.193691	13.7578	5.65224	7.81414	4.14115	0	0.287404	5.49084	3.21326	5.71777	0.71764	14.2066	4.22227	0.269437	4.41391	12.1803	2.58501	2.65703	8.82375
780			28.8659	12.1067	16.0244	23.5609	17.3958	0	26.2962	6.66651	21.4047	15.4664	1.80787	14.4299	13.266	0	4.63297	7.29182	7.64001	3.23621	0	14.3376	14.7011	1.82837	55.989	0	2.08871	1.08521	0.0625379	5.89918	0.646118	1.29972	3.19011	11.1512	0.993099	0	0	5.87767	4.84765	6.26453	1.66726	11.1246	6.38224	0.0200533	24.3439	24.8591	6.2201	0	6.12719
790			30.2188	9.84407	9.53195	6.27675	7.87531	0	17.299	13.9122	16.2727	24.2761	8.89138	6.59862	18.6405	0	2.6488	0.342677	3.42589	1.78666	0	2.27613	0.941217	0.129028	55.0494	0.693295	2.27514	0.261754	0.0947601	0.499032	0.51075	4.4594	1.98315	14.8844	2.6427	0	0.171522	0	1.40974	1.5104	7.80659	14.8589	3.83842	1.73679	33.6734	19.6357	28.4	0	11.133
800			20.9738	7.37914	9.56343	10.1417	6.0775	0	19.2491	11.9028	14.9726	19.6005	5.57457	7.19491	15.3492	0	0.646242	0.904607	7.41407	2.30165	0	10.0145	0.170926	0.886514	53.1712	1.07989	1.36373	0.762043	20.7647	0	0.278124	4.72924	3.24675	6.67792	2.90845	0	0.022895	8.08975	7.75616	15.296	6.08748	2.25347	6.44875	0	4.49042	23.5369	21.4774	2.73423	8.63753
810			25.8258	5.38443	12.5642	13.3906	7.66921	0.850839	15.9209	6.33077	15.5078	23.4955	5.15006	4.70324	19.6113	3.24674	0.461569	2.45725	0.167835	0.582682	0	8.29159	1.27468	0.0758589	56.3017	0.257523	0	3.00749	23.219	1.40748	0.155485	6.63115	0.646031	2.86547	4.9544	0	0	9.97744	3.34611	11.8991	7.8833	6.29094	12.3491	0	3.83667	9.89655	0.334104	4.88265	5.75483
820			25.0343	9.75855	17.248	21.4771	11.2161	0.319027	19.5501	4.1663	19.8091	17.1887	5.43642	6.8577	20.1995	8.04377	0.933687	3.75959	4.33655	6.32089	1.50901	19.9241	7.80598	1.54114	40.7262	1.36572	0	3.95578	4.41957	0	0	4.49228	6.10618	2.08422	3.34516	0	0	5.69079	4.2113	12.9301	7.59375	4.54205	5.96141	0.0203413	12.8232	5.18467	9.85415	7.5291	11.1784
830			23.337	10.7479	9.25313	3.76386	11.0037	0.267786	17.1387	8.60033	21.3161	16.6434	4.51686	4.98865	15.2578	2.65644	1.25055	3.64857	50.2075	0.0305266	8.52526	6.71628	49.768	15.8369	34.8499	0.0650826	7.80198	1.36642	0	0.84115	0.995771	2.23746	4.5496	14.8418	0.612563	0	0.0948218	3.12157	7.78528	13.0967	14.8055	5.49878	4.57001	0	2.85984	7.37435	5.06803	6.26521	8.1768
840			26.3274	4.737	4.6474	1.13645	7.6794	0	21.8374	9.77809	16.6939	16.6433	10.5032	0	14.7954	1.87767	0.0669743	0.99431	0.156625	0.0470284	1.87246	4.29035	2.52925	61.5155	21.2365	0.237256	0.0201298	1.74481	6.13979	0	0.175528	5.35579	7.89747	10.7515	4.57215	0	0.174033	4.56584	2.65101	5.9528	16.9541	12.4838	7.68013	0.0210196	14.7855	2.66381	1.2536	3.75753	8.29242
850			32.3754	10.2435	19.5377	2.5153	11.189	0	14.0172	11.9483	22.9771	19.3713	5.78055	0.0340343	12.4701	8.43467	6.16214	1.82795	0.273146	1.46754	0.0406275	4.10764	0.282976	3.57722	0.155096	0.767787	0.90457	3.97543	0.0522391	1.24971	0.0915799	1.6938	2.08013	5.43471	7.2439	0	0.267108	3.17731	5.59374	2.58228	8.14019	8.42048	3.01257	0.0664765	3.16899	4.76234	9.11959	3.32579	6.31422
860			28.0834	12.5222	14.4489	13.8832	5.29675	0	13.5486	14.4942	18.3513	20.2767	3.86588	9.43341	15.0922	4.8483	1.61131	0	3.00251	4.51466	0	8.91119	0.879411	1.64789	2.96966	4.56957	0.461381	11.5886	0.0411069	3.80037	0.129738	0.0223081	11.4441	1.80819	4.96552	0	0.36878	1.95975	3.3862	5.82848	5.06811	10.9397	1.19952	2.45361	22.876	2.59671	8.15926	2.52198	14.2749
870			18.5199	7.62355	9.01282	19.1428	4.95284	0	20.9017	13.1861	22.3595	17.7546	4.84603	10.8155	10.6189	5.2118	4.69355	0	0.042723	21.2056	1.2265	12.4768	3.01426	1.58316	1.54346	3.13774	6.04398	4.11185	0.0890496	0.0845412	0	0	5.05505	3.05009	1.97393	0	0.0215856	9.56808	6.56277	8.48	4.38945	4.58217	2.29931	1.99015	45.7079	7.66775	6.94111	6.58128	13.617
880			16.5307	9.18766	11.9056	2.22199	5.53631	0	5.04525	12.429	11.7352	14.8184	4.78535	3.29981	14.016	0.431659	2.94584	56.3596	0.286873	23.4153	0.279583	4.79015	1.96171	0.305026	1.96989	1.44497	0.442944	2.21245	6.55494	0.0937579	0	0	1.39967	1.46053	5.10819	0	0	8.57347	17.2615	4.37428	2.62525	0.102789	4.11391	0.596392	36.8512	9.28478	4.33209	1.30277	4.90684
890			18.604	7.75691	16.8484	25.0058	5.87329	1.06633	14.3904	14.3656	3.27776	17.9477	7.76887	5.37887	11.3112	3.39415	1.60974	75.673	0.726035	0.217488	0.537717	2.36885	0.124914	0.184816	0.396204	0.836582	1.6628	0.651522	6.19806	0	0.426889	0.54564	1.64171	0.751595	1.24245	0	0.458164	2.5648	7.95527	7.37961	5.39277	10.6341	6.46133	0	2.16092	10.2882	9.11962	1.04568	7.10567
900			12.5593	7.65773	3.72907	19.4571	4.95576	0.130097	11.4358	12.2515	0.3825	14.8259	15.0755	6.59069	16.4173	1.51556	0.225454	72.947	0.653412	0.163194	0.220763	3.82597	0.064758	0.789763	1.44091	4.04855	0	2.53745	30.506	1.7633	0.53678	5.18016	9.71577	2.34021	2.63273	0	0	12.8281	7.60106	7.27021	8.03894	8.04198	6.28119	7.01669	9.79884	6.32658	3.78946	4.44448	0
910			7.8147	4.27924	21.9585	3.71066	7.37441	0	14.8655	25.5992	0.374003	4.55463	3.34642	3.90999	5.41503	5.16988	1.88276	65.8909	2.47925	4.402	0.0406546	18.5853	0.655975	0.289718	2.15744	1.21588	0.41963	3.97169	16.4808	0.670554	2.47495	0	5.45423	20.6678	3.47852	0.176848	0	6.00573	0.918481	8.59153	0.387106	10.6098	5.73584	2.66411	7.5857	2.87247	3.36685	7.59898	4.88789
920			3.75681	9.7887	12.4121	4.86085	5.76771	0.924048	13.6088	5.51801	0	10.5234	6.07118	9.19833	23.4609	2.57187	0.338076	5.52111	0.313971	6.5262	3.41393	1.87142	0	13.5134	9.06899	42.9198	0	15.201	0	4.2907	0.196779	0.140957	6.36003	3.35669	0.113859	0.392441	0	1.94761	2.15246	12.5768	5.72556	6.00303	9.95211	5.75293	11.8791	6.63504	14.5415	1.66955	14.6401
930			11.3706	11.3937	16.5069	8.57345	1.5579	5.02978	21.0808	8.03288	0	27.2027	2.72694	11.5776	21.9668	0.829558	1.93962	2.04272	2.39791	1.55384	16.6212	10.6068	0.752031	13.6772	31.6688	29.2154	0	1.46338	0	0	1.45267	0	0.0470284	4.65554	5.64172	0.382948	0	1.4611	1.71565	9.4657	4.26883	5.02935	1.8302	1.09441	0.774637	15.8928	13.6809	0.560333	4.05322
940			12.9257	6.59905	8.59833	1.43487	11.6285	10.6486	19.3711	5.7382	0	21.2564	0.970802	0	14.0624	0.167637	0.215105	0.135737	0	3.67398	0.50498	6.53366	0.629823	0.393191	43.8241	2.84117	0.537392	1.81316	0	0	0.587165	0.12223	1.55813	14.3485	3.38691	0	0	2.29149	0.0997983	8.48308	8.15632	1.17707	6.57352	6.55637	0.373987	27.5401	12.975	0.437245	10.4902
950			10.7812	9.06093	23.182	2.51861	10.8264	5.52841	17.2697	5.24812	0.021164	10.9319	5.30625	0.523433	11.1171	0.0275163	1.8503	0	0	1.48208	1.66361	3.84966	2.98543	8.83118	51.6492	2.87569	0.915482	2.79631	0	0	0	0.127065	0.457648	7.39327	1.59293	0.780568	0	0.367934	0.131351	3.80035	3.19241	0.720227	10.3002	0	2.49182	24.9211	11.8202	0.504348	13.3382
960			10.6762	7.68527	14.0327	6.36023	6.16132	6.93213	11.4812	14.4759	0.0224464	9.24357	6.87501	4.03131	10.6881	4.8559	3.03209	2.03115	0	0	1.69061	5.53178	0.472285	4.29346	57.8261	5.96832	0.0633457	0.0863424	0.864853	0	3.16182	1.50968	4.43826	11.7703	3.43925	0	1.19183	5.39237	0.690306	3.15151	0	0.604923	1.63199	0	5.9654	10.2984	11.3891	0.0684987	2.7771
970			16.935	10.065	14.8878	0	8.1209	8.98957	15.2156	14.1013	0.0201606	6.76758	4.71326	0.274587	14.0851	4.27359	3.21286	0.663173	0	6.52074	2.3675	4.38533	2.35038	0.0794489	8.10594	1.84892	0.281448	0.833083	0.189029	0.279918	0.30029	0	2.45301	0.87054	0.37504	1.28914	0.0305266	2.55424	1.34584	9.2512	0	1.13574	0.0843347	0	4.83348	12.4414	7.18237	5.37563	0.684037
980			20.7452	7.27167	12.5256	3.21446	17.8928	11.3187	24.2921	28.1635	0.621738	5.52213	4.616	0	3.09481	1.21606	1.11036	2.75049	0	4.07708	4.07142	4.08186	0.405477	1.58412	0.513097	0.996381	1.8793	0.0652018	0.0205842	5.96401	1.14097	0	0.677252	0.252791	1.16066	0	0	3.06112	4.30516	3.14624	6.33495	0.0200691	2.02964	3.93224	0.302062	12.0899	8.86578	0.394752	10.8294
990			10.7267	8.84518	12.6525	8.66318	7.3167	0.118877	11.7294	11.9554	7.74916	2.65982	7.97424	3.98045	45.3287	2.77743	0	0	0.159837	4.71944	1.74494	0.762304	0.216512	32.0267	8.50276	1.53879	0	0.165601	0	1.21279	0.421498	0.242247	0	2.14506	1.04684	0	0	2.84488	2.74993	6.14466	6.9406	3.8589	1.83929	6.1065	33.3603	8.05409	12.4067	0.0220527	8.57061
1000			10.712	10.4189	3.38278	3.47978	5.39998	0	14.5806	7.71685	6.46206	5.48014	4.09752	2.21673	26.2842	5.95681	6.1974	1.31362	3.25889	7.6967	6.73843	1.153	0.932727	1.56865	2.12031	10.4792	1.03648	1.50832	0.0492102	0	0	0	2.67877	15.0356	2.04352	0	1.66024	2.07129	10.215	4.01687	6.8772	2.89046	3.63261	0.872205	43.4874	5.91782	10.9301	0.137145	9.56305
1010			13.7404	8.53814	5.69884	6.84319	11.2368	4.96996	8.20351	0.748015	1.47717	6.9299	1.68134	7.18673	20.3878	0.439958	2.45318	0	1.5901	4.01299	40.1021	5.54541	1.27223	1.8908	1.60861	5.94881	0.342222	0.177776	0.102683	0.391095	0.126635	0.107928	0.251318	8.47539	3.15095	0.136269	0	3.20467	4.01367	4.07505	4.3598	22.3378	8.4088	0.0459251	21.8945	4.88989	10.0657	0	8.31406
1020			11.3728	7.45778	8.19639	10.9339	11.1109	3.51668	8.45888	6.04626	0.570733	7.09593	3.48389	2.89918	16.3857	1.31062	2.08589	0.353474	0	6.51376	16.3774	2.90487	0.441003	1.61162	3.3941	4.20432	0.0208897	0.271391	0	0	0.0755496	0	0.244332	7.29934	1.43014	0.798561	0.0763166	0.731193	19.6548	2.59715	1.07367	22.0704	13.5364	12.4519	0	31.6562	9.59406	0.0754538	5.12446
1030			15.103	7.35393	14.3272	2.41013	10.0509	3.08671	7.06044	0.705754	0.633047	3.14784	2.34515	2.45556	14.3856	1.64178	7.51086	0.856751	5.92325	3.26918	0	8.0324	0.323792	6.19795	0.68543	22.0221	0	6.02387	0	1.55834	0	0.285043	2.28717	2.25068	7.13031	0.206055	0.0215856	0	6.35077	3.19872	4.43901	9.83354	0.240421	0.0202342	0	11.2936	10.0919	0.222733	12.4159
1040			16.2774	14.3925	6.63621	6.68134	10.8085	0	13.8849	1.02798	0.866045	2.90849	4.31658	1.85242	12.2386	7.17326	3.98708	0.582811	2.55115	3.59598	0	1.11708	2.55523	0.957628	3.0467	58.4507	0.287056	0.269286	0.0401549	0.0864108	0.872578	0	6.62072	3.49284	3.69109	0	0	0.774434	9.85105	5.07518	11.1572	8.7542	2.50323	0	4.81054	15.9713	11.5147	3.48752	4.53835
1050			11.849	16.2145	6.73119	8.47957	5.95283	7.17213	11.0591	15.1723	0.540486	5.37196	8.31184	0.601047	10.5423	1.91622	1.34063	0.424023	0	2.0988	0	1.50595	0	9.92345	4.01048	31.7625	2.46742	0	0	3.89822	0.0722155	0	4.47938	4.25541	3.96545	0	0	10.2605	4.62658	0.394189	7.88959	3.491	6.11937	0	13.3336	14.8393	9.61994	0	1.74494
1060			10.2748	8.41843	13.8412	5.64381	5.19166	11.4496	11.623	18.4535	0.656109	4.21332	5.96066	3.24735	0.136562	2.31391	1.05897	1.68972	0.255863	0	0	6.08161	0	3.42161	5.28601	11.4576	3.67066	0	0	3.3396	1.18023	0	5.12103	2.85222	3.0175	0	0.54965	2.03366	8.54541	2.32075	3.69327	0.894378	2.21809	0	6.78889	21.059	5.24974	0	10.5425
1070			17.7557	7.026	7.78776	7.57867	2.95951	14.6085	9.88206	3.72334	0.670364	4.30079	6.64553	7.07092	0	7.08237	3.27414	0.323675	1.54847	6.67094	0	1.62432	0	0.364892	4.10573	2.0569	0	2.27872	0.842876	0.0933715	0	0	4.0339	6.27718	2.65366	0	4.93818	4.01863	8.55275	1.40925	11.5356	2.01371	6.26068	0	6.21614	19.3366	10.171	4.43029	0
1080			12.5754	7.07442	9.91807	6.91104	5.5876	9.55045	15.9129	13.2821	2.91464	4.67674	6.44833	5.22177	0	10.8674	6.51474	4.34023	1.47914	7.52517	0	1.58372	1.37033	1.02989	0.429483	3.88909	0	6.72226	0.397229	2.24177	0.205239	0.022895	3.20927	10.9632	6.81762	0	2.36157	6.18851	10.2465	7.1954	7.77557	0.149953	3.01389	0	3.02008	11.7057	0.156175	2.47583	7.47719
1090			23.7511	3.5754	10.1084	6.58135	7.32568	10.5097	13.4136	3.92926	1.39993	8.11061	8.0597	4.44137	38.5755	2.67582	4.78	0.767847	1.15377	3.00322	0.130524	29.9357	0.168732	4.50834	9.43377	6.92469	0	1.82188	0.624491	0	2.64206	0.173671	5.33027	7.42909	1.54779	0	1.73526	1.61084	8.59091	5.9612	3.34032	2.98324	1.11236	0	29.4818	14.3858	1.23757	2.23793	3.20792
1100			12.0528	14.225	0.446906	16.7958	5.13893	3.63933	8.51814	8.14903	1.391	11.4946	6.66546	7.52675	53.8687	5.28822	0.0816474	0.138921	3.75634	8.21679	0.0206231	2.90851	0.489435	31.1176	1.9343	23.1952	1.00113	3.61089	0	0	2.67676	0	3.04865	1.19325	0.265207	0	1.00241	7.45423	2.78088	7.89588	5.44326	15.6463	6.06741	0	23.3817	16.5787	7.80953	1.74243	5.75125
1110			9.73747	9.05053	3.12735	23.5163	7.69922	3.09453	10.2146	6.857	1.13794	11.8293	7.86379	10.2123	27.7333	3.9251	0.170355	0	3.72051	10.9172	20.7511	3.2587	3.23972	7.76403	3.48369	62.5022	1.31594	4.34195	0.870435	0	2.66893	1.91628	1.32335	1.83384	1.56931	0	0.0221204	4.93668	5.44313	2.00845	5.77035	8.13467	4.93225	0	0.48088	23.0392	0.829274	2.83651	5.94385
1120			20.4362	9.56776	7.77223	2.66732	11.6021	8.63772	2.21247	6.72234	1.10788	9.24487	2.63644	7.83768	52.2896	4.5955	1.87231	0.54669	0.0200102	49.8663	5.03719	3.42427	1.97593	4.07529	5.61762	13.4992	0.792876	8.08956	0.384243	0	0.524134	0.541848	8.04785	2.29385	3.01096	0.0504113	0.0888293	8.90544	12.836	4.70716	6.29815	0	7.21486	3.2524	0.123455	5.37163	0.320076	3.16808	1.35027
1130			19.7458	11.0264	5.61939	0	8.76672	2.93737	4.55935	13.6452	0.496699	4.26583	3.48181	7.60538	41.0335	3.10907	7.94787	0.695515	0.432316	45.8774	0.393299	5.42504	0.04579	0	0.648321	4.39613	2.5827	0.81209	0	0	1.83569	0	0	0.987403	2.47014	0	0.022895	7.65305	7.39835	6.52151	0	0.334656	0.42134	0.0815727	0.633764	11.7583	0.342399	25.6954	4.79544
1140			13.0663	22.2846	5.18779	0.0544392	9.57899	2.18001	20.8782	3.20847	0.67748	4.38654	3.24306	5.67265	28.4697	2.54342	3.94812	1.76657	2.02916	4.21324	0	3.34142	0	3.17114	1.82936	8.30017	0.402932	0.243347	0	0	0.891984	0.510117	1.62449	11.8576	6.58295	0	0.970579	4.73612	3.99767	4.60549	1.66789	0.754784	0.317093	0.0402834	0	3.49002	0.817622	15.4569	8.82001
1150			19.213	6.16423	11.1838	0.419121	11.2683	5.926	25.5917	5.9311	0.546055	3.57897	5.49992	2.56954	28.0653	0	1.54929	2.60089	0.167978	7.95986	0	2.73327	7.1769	4.07627	0.911643	47.5959	0	10.6744	0	0	1.19024	1.01194	0.220206	10.3308	4.08188	1.03877	3.86928	2.29207	5.00499	5.61413	18.0247	2.45163	1.13656	4.67004	0.0641924	0.515641	0.619909	10.1019	7.03283
1160			17.5369	9.66955	1.99092	2.5504	7.56139	7.94668	10.7335	16.7099	0.842679	4.76455	7.24786	8.18741	13.4192	4.18999	2.03387	2.5233	2.56284	6.75154	0	1.13747	1.85807	1.10115	6.86994	44.083	0.207621	0.253568	0	4.15332	0.0200417	4.35572	3.71854	0.932878	6.02826	0	2.58739	4.04163	7.80822	9.50388	5.88422	11.4102	2.31474	4.5325	5.94085	2.22064	0.593447	5.42325	0.79174
1170			12.1463	7.25504	8.77703	15.0391	11.3886	0	19.7853	5.16339	1.31283	1.66265	5.03118	6.03517	0.436506	0.0471612	0	2.13656	3.16656	2.22391	0	2.08058	0.645045	0	2.80575	6.12496	0.156875	0	0	2.16788	3.73522	0.233702	5.36268	1.55279	6.04173	0	5.66518	1.70976	9.36684	1.91387	8.63359	15.6603	1.46221	5.91548	13.9113	0.536148	3.02698	5.59403	1.42604
1180			13.5431	8.10337	3.96733	24.3932	7.65731	0.0430503	14.3826	9.16025	1.06725	1.23259	2.91285	14.2786	0	10.4153	0.0641951	0.573761	0.159354	6.68703	0	0.728563	0.428888	2.16504	38.9915	3.70894	0.890585	0.661206	0.104451	0.0534216	2.22731	0	2.18374	5.65977	2.12521	0	0.0998249	2.67302	3.42302	7.99815	4.03828	8.37014	3.29282	2.99123	7.50056	2.2649	32.8933	0.114813	0
1190			19.2227	6.72829	8.77162	2.57581	7.05561	0.0215252	14.5188	6.86101	1.09604	11.5396	2.43155	10.585	32.7373	2.24403	0.0982939	1.23618	0	7.22719	0.0842689	2.58202	0	8.28263	47.9896	0.640889	0.115486	1.49455	0	0.0732462	0.044466	0	0.0314661	13.1893	3.25292	0	0.417482	6.58023	4.13734	8.92192	0.480784	13.9651	0.887163	0.570423	2.95377	8.91196	43.9435	0.23298	2.26673
1200			20.1692	8.16267	4.21941	3.92142	4.85869	0	21.5156	11.3423	0.781202	54.1508	3.14684	1.25022	57.7423	1.33896	2.05431	0.04579	1.07941	4.9071	1.92847	0.452899	0.0341298	1.97393	46.0121	1.58833	1.0961	1.27332	14.8152	0.357073	0.0670514	2.6256	2.97767	13.9858	0.0608689	1.23453	0	1.19805	2.10572	1.80312	15.4645	10.4606	6.55424	6.97015	12.6731	4.42382	16.974	2.12293	2.41368
1210			14.0041	6.55886	4.93019	1.90736	9.74725	0.0430503	17.9357	10.0121	0.934691	38.5523	13.0232	17.4508	35.1735	5.78221	3.04991	0.883027	0.17731	0.358063	0	1.65299	0.691375	1.07008	26.5501	11.1194	0.798676	1.30941	7.52806	0	0.0833583	1.73798	1.38494	0.707417	0.877698	1.99275	0.586519	2.14314	6.14556	5.29628	10.2274	5.15472	11.8343	11.0189	3.85095	11.6231	8.42471	2.01627	0
1220			20.3571	8.14777	4.28192	9.78035	4.85701	0	18.1302	7.32363	0.763672	20.8164	2.76214	3.3409	20.5703	3.60419	0.209881	0	3.43914	2.39292	0	3.79175	1.9766	1.32362	5.77803	4.77211	0	4.94738	0.211114	0	0.1306	2.72129	0	3.49182	4.55139	0	0	4.55637	1.29004	6.57934	5.17385	3.41816	6.83834	0	8.41722	10.9508	3.40371	6.03953	0
1230			10.7113	4.48322	6.03903	2.29104	6.96649	0.167567	14.3619	4.25145	0.98213	20.0273	8.38424	0.775407	8.43075	3.1872	0	0	1.75256	0.868449	0	3.65648	2.06276	3.5927	2.56436	1.19772	0.0816307	2.98591	0.570308	4.59947	5.65003	6.14305	0.896391	2.50211	3.23371	0	0.166228	2.47379	0	0.16012	4.74491	8.9592	5.91309	0	5.37817	7.59969	1.86559	0.540673	0
1240			18.9663	8.08142	3.98182	4.47944	12.3448	0.110237	21.0286	11.7607	1.60735	23.1728	8.75009	2.02935	0.512608	3.76521	0.0305266	1.65414	6.03004	1.13272	0	2.32291	0.0341298	5.39727	6.17316	0.3616	1.71852	2.72578	0.293571	3.28203	7.49276	13.5111	1.46676	5.76685	1.31613	0.122408	2.16526	5.74785	2.25296	0	4.07907	0	0.395056	0	2.80953	5.79877	3.18843	1.44371	0
1250			11.6852	12.8725	6.37444	3.19532	5.18168	0.775337	21.0022	7.81412	1.99317	14.1319	7.24656	5.29861	41.8438	4.51438	0.533715	2.87241	9.33778	3.51188	0	7.39524	0.0215856	9.5916	2.18182	10.2402	3.32881	0	1.3248	9.12444	0.196825	8.87357	9.71567	4.24807	8.54987	0	0	3.34115	6.75963	0.0229625	4.04199	0.656733	0.389085	0	21.8025	13.4799	0	0.287881	0
1260			14.9737	8.52433	1.30504	9.09536	8.72192	7.31597	12.6295	13.7507	0.905561	18.1529	7.71085	9.32977	27.3486	14.705	0.424214	0	0.862446	2.43586	0	2.06036	19.3431	0.65312	7.47677	29.2654	0.022895	6.02202	0.0217746	0	0.04579	11.5793	0	12.5076	5.05146	0.481212	3.52335	4.27174	8.14278	1.8314	7.58569	4.7371	3.65524	0	3.57598	27.8103	0	0.0223765	0
1270			22.4833	6.42817	6.34033	15.0225	11.0021	4.78258	13.3659	5.29424	0.574532	15.3371	0	6.12953	14.4831	12.3154	5.85201	0	1.34778	17.8679	0	2.00467	20.9119	18.628	5.06794	36.2124	0	11.5005	0.0419394	8.7132	0	7.44533	5.26767	0.419128	2.17839	0	1.51178	14.577	0	3.5343	5.09368	1.78587	13.1753	0.0228854	6.95518	22.2817	7.92574	0.080148	2.9085
1280			20.0494	16.5718	3.20803	23.4426	9.05565	10.1898	11.9187	13.7021	0.235545	11.8009	0.659867	4.89736	30.9666	8.30543	6.15974	1.74942	1.64171	81.5028	0	0.222124	2.55848	2.65234	3.99626	2.96613	1.97541	3.41702	0.345978	6.63422	2.78171	0.248508	4.3862	1.54357	1.59304	0	0	5.27505	8.26855	0.52506	6.1501	3.13894	3.92046	2.16693	3.28537	13.2721	6.06831	0.216422	1.54777
1290			19.7186	5.85333	5.83218	1.59976	7.16626	6.72831	16.3941	4.22768	0.436713	3.11723	0	5.73751	17.8615	7.55389	8.22164	0.20352	1.71925	23.0664	0	3.59316	0	40.8426	0.883647	9.45476	0	9.1953	0	0.022895	0.0596691	0	0.376489	9.32441	8.88464	0	0.183504	5.44085	6.92633	0.719725	8.93225	0.322858	0.672724	12.3884	11.2513	18.3604	4.68041	0	3.30886
1300			22.0213	10.3081	1.35598	3.35221	11.4491	3.4363	16.5489	2.44164	0.472164	7.08417	1.50098	3.14075	16.1973	5.25154	5.89464	4.8357	2.65743	14.5205	4.55415	0.363408	0	15.5085	3.72685	22.1732	0	11.5179	0	0	0	0	0	14.1508	2.91058	4.65846	0.647813	0.753197	11.7358	10.2214	0.903478	2.6205	4.78978	5.24729	6.03166	7.43161	10.403	0.17797	4.7111
1310			19.8316	3.6726	16.4398	8.3406	7.69127	9.33917	27.2776	7.23849	0.294203	4.93096	3.50201	21.5717	14.5928	11.5581	4.8455	4.91879	3.58432	4.7897	4.41814	5.5783	1.39839	1.5849	0.42732	18.048	0.0335528	1.36668	0	0	4.43614	0	3.82565	29.5259	6.42053	0	0.332458	5.12242	7.28556	1.89459	4.52313	2.38327	13.3886	0	0.408868	19.2511	1.18773	0.0348878	3.33999
1320			16.9649	7.26092	9.3918	8.75109	4.80277	4.9978	8.80722	1.45233	0.458684	3.35192	0.281582	5.06486	6.47993	3.04346	4.7501	0	3.85581	2.51775	0	1.22799	0.615839	3.25002	0.911129	5.39502	6.56562	13.9357	1.09713	1.47159	3.20637	0.332162	1.19777	8.78231	9.00194	0	0	0.489349	18.4732	2.87581	5.81172	4.28432	0.467131	0	0.47883	6.12294	6.19903	0.143304	8.50468
1330			20.7663	8.73792	5.8491	2.45259	12.0201	5.40021	9.2956	2.99372	0.421673	7.18844	1.03785	8.81108	12.9791	4.05206	4.67221	0	2.03866	2.12385	0	1.88676	2.80666	11.1445	8.17651	8.69103	0.488327	9.41529	1.10058	0.348386	2.09757	0.916891	1.24803	8.69554	2.37252	0	0.268289	3.12603	1.58267	5.81888	2.07484	8.46972	4.95986	0	6.44567	10.3154	8.09975	0.13194	8.95628
1340			23.5859	4.87633	16.5349	6.49758	6.69162	6.68597	7.22131	22.6506	0.324252	8.01984	5.58979	10.488	0	14.1961	11.2437	0.466232	0	0	5.55327	2.83624	0	0.833836	4.74972	13.508	1.39346	1.60435	0.0739754	5.6034	4.19967	0	2.95682	9.39744	4.86634	0	2.17937	1.7087	4.54331	4.13471	3.44912	11.5543	11.2129	0	32.2085	16.8574	6.85654	0.533243	0.0306167
1350			21.2653	6.45285	3.50996	14.6426	15.0889	9.73634	5.76893	13.1658	0.239943	7.59712	2.15523	13.8458	34.7885	0.867021	11.8389	4.79832	0.236225	0.243397	2.69253	4.77363	1.77111	17.1757	15.2415	12.0349	6.66665	0	0.0210729	0	1.73977	0	0	12.597	0.736824	0	1.59398	13.4058	8.76332	5.27475	5.53508	10.557	17.5723	0	19.0086	6.34289	5.58103	0.0629212	6.67464
1360			24.2382	9.91857	2.10611	11.5217	8.06588	4.96251	14.5741	3.95198	0.284614	6.93362	3.37772	9.44418	50.9933	5.92889	12.7676	3.10905	0.0211071	0	17.2115	2.76514	1.16639	9.60931	24.1987	17.8638	3.08746	10.6859	0.736992	4.12607	1.48004	0.876564	7.70079	11.9426	0.297624	0	1.79583	2.36179	8.60955	8.00321	4.54111	13.1038	12.5372	0	8.36514	6.51958	11.0566	0.0513131	10.0365
1370			22.9589	10.1558	16.8742	9.16418	8.9749	7.3474	15.4639	8.50947	0.119809	3.96441	7.17041	10.1168	28.3637	5.90123	4.56764	0.487474	2.68235	0.0764131	3.82665	1.93891	6.41696	0	29.5112	14.8682	5.81817	1.61478	0	11.2614	0.134383	0	8.72356	15.3519	3.11273	0.0589824	0	0.259064	6.00964	1.87887	1.91798	5.15178	15.0279	0.292626	8.05726	5.06125	6.89123	0.0649951	11.5611
1380			20.4906	6.49045	11.2356	9.3599	2.88596	2.6439	13.5988	16.7099	0.244646	5.50543	4.27498	0.420584	36.2667	6.78694	4.96854	0.281496	46.2792	8.07378	0	8.63562	0.512766	8.70661	13.3217	6.15476	10.851	0	0.123602	0.0915799	0	0	2.93743	3.92634	4.58148	0.259201	0.688897	0.225351	1.97466	10.8721	0	9.9624	4.56984	8.38194	4.80028	6.95849	2.49174	2.63355	5.72259
1390			20.5857	8.44828	3.37124	2.53541	3.82123	2.0568	22.9551	9.69575	0.294178	14.23	2.5917	4.01048	8.05156	4.00109	0.889515	9.88845	0.0686849	11.087	1.58623	4.76127	0.494694	8.50159	6.41208	13.1382	4.63437	0.524569	0.114239	0	0.199454	6.96464	1.44707	1.26397	0.277474	0.235934	0.221318	6.00917	3.35168	6.65254	0	5.42615	0.208455	2.49351	1.08497	3.69255	6.59251	0	8.45228
1400			16.1675	5.59915	4.96482	16.9501	8.54153	0.512291	22.3375	6.33382	0	6.82392	1.05788	8.07549	16.0162	3.20115	6.00094	0.8744	0	0.0201168	1.00749	6.28541	0.376535	13.6337	7.23996	37.7206	0	3.85483	0	19.5011	0	1.80451	5.30394	5.84313	12.7116	0.949836	2.55437	2.26473	4.3588	2.92249	0	5.5552	0.0876987	3.01742	5.9595	3.42143	7.34515	0	9.24682
1410			4.93232	5.89836	4.2425	13.6945	2.31365	0	18.4199	4.94847	0	4.43804	2.22756	0.120329	0	4.20232	1.6273	0.083008	0	7.93636	8.05736	1.09145	1.17262	4.13797	2.02751	10.4351	0.947374	1.73219	0.0658865	9.96616	0	0.04579	26.7863	3.27553	14.4918	0.898376	1.68221	3.16271	5.65314	4.42793	0.335772	6.48609	0.0612334	0.074738	10.704	6.26357	0.513588	0.0211824	0.215775
1420			5.4328	20.5006	4.67532	10.3277	1.22762	0.543236	15.5874	7.75041	0	3.08943	7.31519	5.88757	5.56047	3.62625	1.12002	5.42226	0	6.66277	2.25501	25.369	0.787236	28.2562	2.16575	6.21619	2.99009	0	8.38468	3.24531	1.98058	0.973344	32.892	2.2484	0.230627	0	1.34262	9.5923	20.0834	3.7283	0	4.60322	0.101861	0	6.73949	13.5577	3.25415	0.23125	2.33414
1430			15.787	10.2299	5.85031	39.1683	7.13953	0	19.8708	14.2327	0	4.38025	5.61826	6.71694	63.1349	9.73027	2.001	1.56616	0	0	0.977119	12.3395	2.01188	47.2056	5.53143	0.934143	4.38051	4.60644	0.0429712	7.46481	1.5622	11.6872	7.72226	0.65709	0.0241334	0	2.1341	1.30332	5.8837	4.34186	0.361417	4.73714	0.0705878	0	6.09093	7.21445	1.71752	0.223486	6.0833
1440			22.2357	4.00404	4.23123	8.28932	5.88917	6.5499	21.4007	5.79298	0	4.47516	0.0474175	4.8294	52.429	6.61223	2.78136	0	0	0.0305266	6.39009	0.926123	0	5.97202	8.5512	19.2248	2.80667	3.91031	0.0710048	12.5735	0.369846	1.25406	13.6868	9.50532	7.80221	0	0.0215856	7.17978	5.82282	8.4089	0.879766	4.22275	0.117154	3.6946	5.42267	2.9026	6.68055	7.22445	9.19575
1450			27.4864	12.0548	1.07732	0.110194	12.3439	15.4241	23.0512	9.66558	0	6.67027	2.79899	7.17746	41.8963	13.7693	5.9577	0	0	8.71774	22.771	0	0.022895	14.4058	10.6322	77.5744	0.04579	33.4969	1.91224	3.21614	7.22448	1.51804	0	10.8177	3.18492	0.0275163	1.18422	4.80351	1.32247	8.65252	0.120115	1.79762	1.10819	0	8.45417	1.38861	3.18108	4.59896	9.33991
1460			21.4826	7.37307	8.23757	0	12.1102	0.13482	17.7734	13.1812	0	4.66492	2.72446	0.905582	17.9282	4.23252	0.616871	0.0682596	0.264157	42.9708	0.677929	1.3187	0.422567	31.6233	7.88255	54.5305	0	12.2898	1.64045	0	0.160772	3.40147	0.784146	4.17134	5.74585	0.0537589	1.24097	18.3349	1.07462	12.184	0.60085	3.43157	4.23198	2.39904	9.84932	5.89853	10.3398	4.14575	6.71188
1470			23.9738	6.89387	6.29475	1.87238	5.37043	9.53043	10.5662	10.798	1.89844	4.00946	0.316224	13.8812	0.022895	9.35909	0.796241	0.0341298	0.340628	59.4223	0	7.2376	5.42361	14.852	1.8965	39.5858	1.36558	16.6018	14.0359	0.13737	0.151158	5.06245	3.62368	7.32681	9.25709	0	6.14378	5.71037	9.13024	5.72676	2.66899	0	3.1763	6.47073	2.54038	4.85537	13.5812	1.88695	9.06115
1480			26.9278	10.2889	7.52207	4.89513	3.17289	12.6662	22.0832	9.61988	0	6.97333	1.13527	11.2139	10.6307	0	4.56133	0	0	28.62	0	3.2855	6.48619	32.6159	12.7585	52.1507	2.78571	8.51437	1.08967	2.47842	13.6571	0	2.81884	2.65021	2.72717	0.0470526	2.63084	2.13394	9.572	6.23586	1.44579	0	0.830392	1.44887	5.00932	23.3096	9.78799	0.872247	5.21782
1490			22.5809	8.80658	0.217195	3.1941	6.64844	11.1776	17.5716	16.9146	0	5.97599	0.568057	6.23871	24.1609	0.0629323	0	0.852163	36.1748	14.3814	3.90695	4.4809	1.05319	5.78326	7.96984	31.3232	0.0431133	3.33706	1.28714	0.0431712	0	0	6.06376	9.53478	3.13583	1.41046	0.141273	8.81254	3.54994	9.60296	6.70137	5.64764	0.241315	6.76821	6.41139	21.8685	11.551	0.772907	2.98819
1500			21.1671	6.294	1.13817	13.6479	1.34476	14.8225	19.2973	10.8954	0	6.62079	9.22653	4.11236	27.4975	0.0839482	0	12.8019	78.1836	29.6252	2.06129	8.8187	0.228782	20.5034	9.34881	16.1856	0	9.95108	6.36405	4.63619	1.98782	0.0992115	11.2055	2.35511	18.7466	47.7973	1.86264	3.53618	4.96833	2.60958	0.175695	15.8024	0.697582	0	11.7598	10.053	4.90265	1.74452	3.20223
1510			26.9864	8.82814	9.41223	6.90564	4.10576	11.376	15.6713	8.4808	0	7.91677	2.36295	17.607	32.047	0.022895	1.78716	1.78534	55.9538	14.4383	16.8279	4.8131	0	42.2401	27.3395	9.55926	5.75751	6.2121	2.05635	0.644717	7.59707	0	18.428	7.04605	0.126195	28.5119	0.954401	0.527469	8.92583	8.40644	0.557335	7.03382	1.44788	0	5.00051	16.6079	3.46354	1.4808	0.0995044
1520			23.4479	9.49414	12.3632	7.90317	0.435201	12.0183	19.1717	3.22491	0	3.95831	6.75091	13.5014	24.9256	8.77921	2.00784	5.00169	69.3538	17.972	35.297	6.62409	0.269207	5.032	34.7207	5.13462	0.0381583	9.8543	5.10494	9.30212	1.2155	9.5851	13.0597	12.2602	12.5776	14.6085	25.9453	8.24304	0	4.85901	0.397816	9.97141	3.47631	4.17228	10.5839	1.96884	12.3546	1.92642	2.57455
1530			22.4479	12.5057	6.0365	14.455	4.03067	11.0052	12.8268	8.39172	0	5.82069	1.43027	15.001	61.4626	15.2434	0.18995	3.06939	24.3223	10.1952	38.0004	8.4204	5.32425	4.91411	53.8198	10.2571	0.649116	10.171	0.461561	19.9719	2.62849	3.99345	13.091	5.05042	24.574	5.02717	3.13404	4.92347	5.79864	8.20265	0	9.01739	6.77482	45.533	28.9437	3.59727	39.1347	1.1266	6.77047
1540			21.4833	8.33805	5.8652	16.4703	8.7126	9.93262	12.9845	6.10514	0	6.6336	5.24546	16.6745	52.3276	23.8043	1.04223	0.502656	0.322	7.02856	37.1736	5.39559	1.7704	2.39453	6.86049	10.331	5.20284	6.33162	1.22484	0.703206	3.85059	0	10.4136	6.01407	6.2886	7.31037	0.127018	9.20846	11.542	3.23669	2.88444	3.14121	5.50014	87.2787	3.49614	2.7437	3.83617	0.744899	1.05307
1550			21.1682	6.199	8.29205	16.4222	5.54701	10.2552	3.16625	5.90649	0	7.15905	4.36105	9.2029	15.8764	1.76867	0.314314	0	3.95098	5.84103	14.8464	6.84574	1.97971	61.8092	8.46223	18.5469	1.50882	5.433	0.586568	0.129574	53.9634	0	2.24244	1.32912	0.200671	0	0	5.22028	6.0177	1.31817	2.62565	10.8404	5.57762	42.6207	1.19394	4.90505	4.72127	1.81261	14.0504
1560			19.589	7.02878	5.87968	8.73802	10.322	18.0649	17.9155	13.3579	0	5.09025	5.32285	2.70981	37.0033	6.21267	9.18586	0.141049	0	1.67055	2.0634	2.13919	3.5031	13.0129	12.1925	14.9391	3.17628	40.0138	0.0417555	6.6683	40.08	0.354684	0	4.98081	2.69073	0	0.0648245	9.68636	1.70246	13.0654	3.49478	8.66814	9.78713	0.0668403	6.28651	8.98342	4.08709	4.97489	7.80725
1570			21.673	3.60262	12.065	14.2638	16.6068	13.4651	23.911	17.7949	0.433218	4.98612	2.24622	27.262	59.0315	10.4844	8.71048	25.4258	10.8089	1.06425	0.680371	4.01202	6.65085	7.37935	3.50563	4.35531	3.40022	6.612	9.02888	5.57263	25.7357	5.74754	1.18109	18.1671	5.21171	2.81545	20.3813	5.27059	8.91598	1.9892	6.89403	8.19196	5.30847	0.507294	12.7002	7.91869	1.42037	1.43789	2.83865
1580			23.2729	6.95075	9.60836	19.8838	11.0751	21.1948	12.6834	2.33222	1.1115	18.122	6.6833	8.00814	85.7783	36.9887	4.02367	70.8119	61.8624	37.3732	0	21.3613	5.60289	12.3718	0.271375	13.0189	5.62183	2.93902	8.31347	12.3486	18.3	12.6866	1.2796	2.40444	0	1.20041	0	8.8843	10.7108	23.191	8.46638	12.1962	6.62128	0	20.9139	10.492	1.01081	0.0204385	2.10844
1590			18.738	4.26757	12.7538	7.3739	7.29981	30.3567	24.2017	4.41825	1.32766	38.079	12.4759	8.94161	34.9429	8.25684	3.8421	74.8187	43.9907	80.0426	0	1.92815	37.1868	16.0517	0.241203	34.9763	19.5443	37.1771	4.5423	18.5062	19.9908	13.5939	10.3069	18.6572	0	0.022895	1.33944	8.18335	7.43517	26.9804	8.70802	6.8616	6.783	0.210318	5.1623	7.14635	2.49666	1.54197	0.419729
1600			31.8976	7.08167	15.9959	32.0065	21.767	69.9121	22.8344	13.5916	1.15039	4.54498	10.859	15.2091	25.1141	7.45383	19.6471	68.7911	0.239123	77.8837	0.348203	9.41079	62.4178	3.48619	0	2.81237	36.8427	1.2852	7.69646	2.03414	8.07948	6.8452	11.2783	54.4567	1.1938	1.18863	0	12.9902	3.07126	24.2235	4.11446	12.4596	0.348394	0.107569	23.0514	12.3275	27.9173	3.75559	1.92599
1610			21.4025	9.93235	17.283	46.7015	13.8488	89.7025	21.1145	4.47954	1.06237	7.21168	10.8575	11.9278	68.2599	3.93352	0	69.6264	2.14329	87.3753	0	36.9166	60.2888	8.42554	0.022895	28.5747	24.3354	0.954665	10.8821	1.55669	19.8069	11.049	11.6522	31.9776	41.4385	0.114027	5.20749	8.90091	23.2273	7.06159	5.47706	14.0204	0.280669	0.313493	14.7778	22.9248	18.607	1.85096	10.2374
1620			18.6759	6.34438	14.6104	51.399	10.8863	28.7067	14.3464	9.53931	1.05645	7.36228	13.5948	7.70898	43.4945	15.1759	0	54.4401	7.92187	75.5725	0.628255	50.0116	36.4223	9.2052	7.81521	40.5536	30.8942	2.18585	9.91495	1.67577	47.9815	15.1535	19.6547	9.54299	47.2026	58.5088	88.3411	8.31022	20.592	8.96032	7.69093	4.58066	0.260656	0	18.1003	20.12	5.85696	4.6237	5.76892
1630			24.0419	15.3734	28.8436	59.7555	15.9829	50.9228	11.563	38.5815	0.820853	5.41786	11.8546	2.93741	24.6451	18.184	0	3.80717	35.4022	18.9976	40.4717	15.0671	4.12346	58.6153	4.15293	31.3554	15.0209	0.28375	11.2174	33.0749	57.7981	20.3146	29.5925	23.785	70.5373	108.356	76.9176	12.5994	15.8736	11.1672	5.05716	13.3663	0.665876	0	21.1525	24.1828	3.31615	5.67164	7.56794
1640			20.1301	5.94097	53.2921	75.7492	10.0647	81.7118	19.897	6.33835	2.68279	52.0275	17.1449	3.93885	72.679	49.6895	1.34136	0.642148	46.4934	18.9694	40.3211	24.5627	26.4922	66.6129	1.04822	20.4277	2.67663	0.770704	22.3496	45.0585	53.3469	6.06601	59.9711	59.1566	93.8631	99.387	81.0805	12.8794	28.8367	35.8107	10.7773	20.1586	3.60476	19.0987	4.95719	23.1568	9.41071	7.75442	15.5442
1650			22.7577	12.8781	43.0558	50.6494	10.8494	21.7406	19.4955	17.7231	2.26544	29.2353	27.0244	18.2979	94.6825	28.2078	0	0	6.2862	5.42875	59.4069	67.8886	66.2686	74.0359	8.4455	49.6438	2.12915	7.64633	23.1382	50.1915	55.0712	6.3748	20.6382	39.0452	59.5399	65.6667	77.8927	12.5	28.4051	27.378	13.3821	14.583	9.79009	0.0201288	4.1519	5.73422	9.15018	6.12134	4.31975
1660			28.1066	11.7661	32.3482	32.344	15.2303	13.0505	31.2417	32.1705	0.518661	25.6356	19.8681	9.55778	68.2763	66.0433	2.48905	0.022895	3.55251	19.6302	66.6903	43.7495	72.6331	68.3452	26.8878	46.7735	0.728375	5.84263	11.0937	37.2311	53.8695	13.3537	45.3025	53.1191	51.1906	144.078	42.7938	13.6145	21.9889	33.841	22.5196	7.32128	8.27768	2.4392	10.9097	3.31472	9.58421	5.88074	2.64417
1670			30.1221	9.9309	23.9095	38.2948	16.5701	8.76468	21.4953	8.52802	3.38473	25.2421	87.811	11.6003	92.2491	12.4973	11.0439	0	3.93895	22.2849	44.4777	47.4838	42.8073	49.39	2.56631	45.9124	0.568678	38.1391	17.1976	7.33308	56.5126	27.0194	37.9321	20.027	16.455	98.1681	58.4269	11.51	13.4496	12.6284	21.147	6.14021	4.85324	0.274454	18.5559	8.60858	25.1207	8.21838	14.3099
1680			18.4525	7.49061	21.7006	28.1587	10.5782	11.406	23.7122	10.6854	8.28558	25.3575	160.039	12.5453	41.2961	37.3106	12.9495	4.12962	2.59797	0.0381583	65.7534	71.9017	6.02076	64.1616	5.17099	44.6666	22.3769	10.132	11.8988	5.63768	57.2604	11.4053	30.8486	25.1408	46.8811	143.768	90.9653	16.7299	8.12853	29.014	18.4623	8.13191	9.58542	1.72603	16.9666	11.1756	19.3321	3.91371	21.4823
1690			21.6392	11.7196	24.1898	34.4535	8.05628	16.9616	22.7065	12.8715	7.32835	23.0078	4.82572	3.74616	66.5781	54.8224	13.2383	12.1624	14.0986	30.4096	51.6837	45.5214	1.52962	52.3297	6.14708	9.04039	28.2675	1.40943	0.4398	4.44182	55.3451	13.2786	17.9238	44.397	48.4212	56.1291	94.7599	11.417	10.7836	3.06158	5.99191	30.361	9.65089	84.8304	23.7736	17.2954	10.3814	2.85767	34.3126
1700			25.1789	10.1578	27.0037	24.5957	12.4418	17.0997	34.6928	6.63206	8.0059	25.0306	0.869849	13.1212	101.773	19.5088	12.2562	39.6303	50.5175	72.9282	41.3698	0.726387	33.5541	33.7394	8.83417	14.0824	32.0268	0.484301	16.5288	8.8817	49.3904	14.3031	32.6775	49.1373	53.8559	11.6023	65.6764	14.3296	7.86303	6.60791	0.500318	20.0808	3.37845	70.5395	5.10017	12.9014	17.0865	1.96602	16.9024
1710			31.8023	5.69337	18.4619	30.6992	31.3929	35.0126	27.4977	7.51469	9.3761	23.8141	2.24661	17.4493	134.104	35.8999	13.6298	75.9957	8.45481	77.0291	38.8978	14.0295	57.5522	28.8291	10.4668	44.8257	31.4886	0	14.8619	10.6197	47.2024	40.8963	22.7611	41.8603	88.6119	95.1434	40.4517	9.77881	3.53877	13.1259	4.56929	11.4761	5.3728	8.17306	11.2379	1.92898	1.43158	2.61547	15.7722
1720			26.0618	12.063	30.6771	29.3549	10.0134	123.126	16.8892	9.89091	11.4009	22.4418	3.57182	14.5997	107.549	16.5218	7.08497	17.2454	14.5176	86.545	36.8532	1.39464	63.7561	33.9949	14.4956	41.3094	32.4319	0	14.29	6.23113	49.1737	23.8812	11.8311	38.4958	79.7139	68.216	1.55329	7.26476	5.26127	12.9395	14.2109	12.1925	9.69136	0	0.0413204	7.27388	4.48953	7.07432	16.7084
1730			24.3713	9.11954	36.6289	19.7718	4.10436	22.7272	21.1885	8.77416	3.82121	20.4911	1.98158	9.09667	130.208	0.168431	10.2574	14.2496	14.6397	100.224	30.6586	3.54283	29.1825	30.019	11.6188	51.5985	26.1314	0.0433696	10.1048	4.01287	47.8442	5.8318	9.15326	21.3063	66.1759	17.8032	0.581868	0	10.4406	10.0507	18.879	13.5465	8.91457	0	15.5647	16.3054	3.69933	4.53754	9.4741
1740			19.1247	7.24876	24.1301	28.2879	8.66276	0	28.3732	6.2921	2.18681	22.6548	3.93451	15.9202	117.715	13.1693	8.90368	4.5314	9.76477	90.1289	37.6649	4.97258	4.03679	45.4669	6.67191	56.7024	37.0833	0.19086	10.6956	3.65918	35.2803	28.8942	21.1824	10.7041	70.9168	8.11731	0.0550327	17.4662	6.05778	3.98876	25.57	12.1405	8.22589	0	25.7724	3.77153	0.17952	12.2931	15.8691
1750			21.46	10.8037	63.9564	21.8379	15.8049	0	22.478	12.7776	0.550541	22.4671	9.60445	17.9652	99.4223	22.5726	7.85341	8.24212	11.6771	60.7257	45.8726	2.07461	18.1741	45.4688	7.14209	60.5864	33.821	27.7787	35.1589	8.96188	48.4121	46.3002	14.0206	24.3525	1.31572	1.26903	11.0389	5.90326	4.08737	11.6843	16.0612	11.8131	12.2016	0	27.5444	5.41429	8.2018	2.49565	15.1033
1760			20.7404	9.3367	47.7642	29.211	8.63161	4.8731	22.5686	8.76494	0.605806	21.0607	5.95462	18.0023	115.06	30.725	9.32857	10.666	57.1263	2.13333	48.9275	16.1972	61.2223	37.9799	14.1363	48.25	16.9223	0.631306	43.4345	24.8948	16.0875	45.5279	7.88395	50.7538	1.05111	0.0557154	79.8492	4.66168	1.56751	5.63553	3.80106	10.1818	7.98846	2.36963	14.0349	10.8224	3.57057	0.870359	11.4281
1770			21.92	9.31572	32.8659	19.5728	12.2941	0	21.317	8.1015	0.683294	24.3184	10.3282	23.1724	125.515	11.5548	11.1184	27.8963	59.1187	25.4737	29.9224	9.3229	25.6317	41.5684	4.87742	42.5629	0.022895	1.70041	34.6439	8.21321	11.8233	63.1217	11.861	33.9681	1.38091	0.309622	35.1641	11.2157	21.5637	8.37433	1.29624	13.7099	4.33897	70.4522	4.94681	0.845924	2.95009	0.647737	17.6722
1780			19.9963	7.68494	37.0382	32.1045	9.81668	4.11343	21.88	10.2614	1.61923	25.1702	11.1704	8.00235	147.099	22.2642	13.0815	20.3236	37.8851	24.7739	63.9031	50.3127	9.93128	52.9415	7.85456	48.8608	0.568032	1.05739	44.6871	0.175528	7.39998	69.681	17.871	37.5755	2.56685	17.6635	0	9.4723	16.0185	3.63971	4.96755	10.9098	1.33599	109.137	13.0672	1.11586	1.06565	0.363197	15.0435
1790			21.6222	7.32356	24.7582	14.806	15.8659	27.5202	22.7096	10.7814	2.41392	24.7642	7.42059	15.5241	40.0095	6.69288	8.23843	4.93819	46.3756	11.2763	58.6803	49.3445	40.7455	51.4414	0.515693	41.7002	0.66263	0.266455	40.3206	13.6933	8.57866	66.1051	12.9445	63.3443	3.53094	65.5451	0	13.9414	14.9386	2.72319	0.434539	12.2547	6.5644	89.1089	5.20754	0.365761	0.271054	0.384644	19.2221
1800			30.0009	11.4856	44.8724	8.94591	13.8144	20.2318	29.4437	27.1348	4.0623	29.4643	8.95991	17.9271	50.7544	7.38503	18.7271	6.31795	22.1283	18.1568	49.2099	37.1128	38.0099	36.4603	43.6771	27.2836	1.09108	13.8838	14.544	4.85726	44.1792	53.5375	10.9889	40.616	25.0154	71.9988	1.08361	8.01129	8.43561	15.4039	0.95316	13.2993	13.9242	41.6565	9.48489	4.16732	0.365523	1.42633	14.002
1810			18.099	10.4944	32.1348	18.4757	11.5131	23.224	32.4382	90.9329	0.732804	26.0169	24.3136	11.747	106.701	1.51675	10.4545	13.2907	15.2855	5.7556	61.1291	63.1675	10.2698	57.5084	6.87572	26.6171	2.72665	38.6829	7.08668	0.920315	40.0279	4.79752	16.1038	24.9141	69.8152	91.2278	0	7.10731	10.0077	10.0855	1.51622	10.4255	6.85521	1.18322	7.40316	0.838486	0.778591	7.58519	32.9316
1820			21.0467	9.01895	37.6497	30.9078	13.7533	31.9183	17.2118	91.1403	0.68524	25.4449	4.96335	25.0583	116.318	8.34687	14.9284	66.8847	0.0787935	20.7058	36.6992	55.2444	4.37655	35.9483	4.6885	34.7169	0	35.0417	4.35117	9.23011	45.5023	3.93819	15.1903	0.242233	55.6656	4.59481	56.0177	16.9894	21.0903	9.63633	5.75688	9.27563	19.4289	0.871986	21.4409	14.2133	2.08166	13.3491	13.7987
1830			19.9764	9.30524	36.6994	7.87881	17.3379	92.1319	24.2122	79.8667	1.04593	21.2953	15.5574	11.7229	95.875	11.8797	16.8931	86.4438	0.816433	49.206	42.168	46.1936	49.2222	40.3761	13.7099	17.6241	0.0686849	36.2595	13.775	9.92085	58.8841	22.0087	66.3052	34.9691	81.8961	169.502	25.6079	17.2464	24.6991	14.9603	7.50568	14.2186	1.03876	0.790714	31.9681	3.57447	5.36239	1.40888	9.95161
1840			17.5442	14.2102	27.0265	30.2654	7.45928	95.9129	37.5314	78.4749	0.786964	23.4013	19.6006	13.3118	102.511	27.1337	15.1951	47.5142	9.90798	65.4509	32.5257	46.8635	45.326	45.2127	11.8364	0.197407	5.30408	45.6901	17.4081	8.18972	51.7369	6.48898	54.5378	25.7487	72.9888	40.7017	65.7192	12.9978	35.1874	1.34211	8.23079	11.1673	5.51906	0.879562	24.9941	3.84029	3.56655	0.741415	7.66668
1850			26.1505	10.1338	29.543	19.9733	13.1336	34.2874	29.9864	66.2809	0.5797	30.5615	7.20764	31.7537	78.5801	30.3925	18.3693	2.743	14.2031	60.6745	26.5091	56.883	27.7773	40.3867	16.3482	0.471363	18.5027	35.5373	23.5078	7.30534	55.1401	13.3847	28.2567	44.4971	62.4354	1.90813	71.5475	6.01947	9.08427	7.01214	1.44387	10.9733	5.78634	0.873147	0.21215	9.61306	16.3368	0.930489	7.29992
1860			23.35	20.4682	22.7426	21.9883	18.017	104.062	24.8499	51.6349	0.296332	28.1334	2.05774	11.9931	83.8683	7.58054	9.89251	0	4.97048	80.0761	23.9059	18.1559	26.8839	41.9814	12.7611	0.121737	16.3601	35.0424	23.601	34.3117	57.4953	30.5381	14.0485	22.1646	62.9798	6.00209	8.12782	3.10173	6.57633	2.13476	0.923314	10.5659	11.8821	5.42551	0.0223923	0.542888	42.9056	2.42449	5.20181
1870			23.8077	8.49121	50.2148	27.4455	10.6776	36.0847	21.1269	25.2923	0.172861	21.0479	3.8418	23.4483	78.4228	9.39743	16.7214	0	0	77.4843	3.28642	0.022895	50.1619	52.2585	19.1806	2.27303	24.8915	33.0247	23.4966	58.9062	63.4366	31.2438	29.0052	7.73857	79.0085	16.905	8.96904	8.64831	21.8695	2.61328	5.40803	10.651	12.2246	1.87231	2.70067	2.02907	8.06532	4.20558	6.75075
1880			25.5547	8.46885	68.7545	42.1429	16.5171	12.4383	27.5438	27.1601	0.422292	28.4507	3.2093	8.34287	30.0349	8.17232	12.6195	0	0	10.4474	3.66206	0.114544	14.6682	25.5063	19.5691	31.5731	26.2728	34.0044	7.97501	23.2097	53.7498	3.17715	47.1435	11.7933	60.3755	12.5225	14.2856	7.05317	8.71053	0.717238	10.5844	9.51742	5.69277	2.59122	21.4268	26.2323	2.71932	1.95216	5.28937
1890			18.8729	17.6028	74.5295	22.0159	10.2296	0	26.6082	29.6812	0.370058	25.9201	3.6839	7.78027	62.6794	6.85852	15.1659	8.61789		17.7798	7.64053	0.491191	15.3034	35.4057	3.19593	0	0	30.4201	16.9974	3.82108	61.1464	15.0042	12.3551	40.424	54.2729	3.20032	10.5111	18.2268	8.21996	12.7784	5.77903	10.4702	1.97045	8.6487	39.9047	0.876154	0.31665	0.673932	7.40882
1900			18.2945	5.80661	73.1236	25.6314	11.6785	2.69593	27.7139	21.7075	0.0241126	29.8301	7.77185	14.5041	87.2899	5.72741	16.5319	38.9236	3.67207	18.3812	35.4224	0	29.6398	39.0813	10.1251	0.569878	0	31.2968	14.4355	6.35282	50.7902	11.2654	16.1431	34.2433	28.2895	0.0439229	0	17.2147	3.15158	5.25886	3.97543	12.7668	5.60052	2.13953	39.9427	3.59397	1.20929	2.01183	5.11822
1910			29.8231	9.19916	76.4373	9.93239	11.3079	8.45853	26.7254	22.8154	0.042267	27.0895	3.88799	12.3099	111.862	2.51681	12.621	42.0994	6.22682	14.2408	51.434	0	31.8148	5.50118	6.59853	2.39265	3.2854	46.2398	21.9242	18.9672	41.0687	12.0718	7.73199	38.7135	2.31905	1.55669	15.5701	7.41092	16.0176	6.47618	0.358843	6.18772	14.7122	0.063108	9.34836	1.09827	4.8992	6.76455	12.0654
1920			20.1142	9.06592	89.9207	18.6809	13.1959	17.0462	20.2435	22.0479	0.125877	30.4541	6.0332	11.0511	104.973	8.85563	10.2574	0.022895	9.3079	7.39029	61.2246	8.90015	5.41167	8.65465	23.5149	37.9534	2.74685	40.2008	28.363	2.35138	71.191	33.8314	11.7705	56.3625	6.28946	12.7924	0.079733	0.304137	23.3803	10.758	0.0964852	11.7915	7.79552	12.8398	38.7638	0.616372	9.37362	4.93462	13.5996
1930			24.7916	7.49441	86.1351	44.1333	10.0243	45.9147	27.4011	19.018	0.324432	26.9323	4.5859	11.4411	116.715	2.64378	16.9948	7.52135	1.9086	16.495	42.7652	14.4493	26.1354	12.1011	15.5806	20.1687	5.01741	38.4595	14.3868	9.97907	59.4396	40.8146	17.0907	38.4367	16.0693	78.9122	0	1.00742	5.56014	11.7023	3.2486	7.67301	10.4056	0	13.0753	0.108571	1.20229	6.37194	3.40324
1940			20.1225	8.13865	91.0799	22.43	13.8927	87.0099	23.3446	12.4146	1.19459	27.6321	7.34852	11.8996	121.342	0	7.82779	1.37978	1.5348	9.16122	32.626	26.216	60.6571	0	6.36256	0.0999594	4.92189	47.2212	6.33743	1.62646	61.3979	1.9586	4.26658	47.7692	86.8413	146.153	2.12714	0.514848	8.45876	4.90991	3.94544	11.1367	3.94383	0	3.19968	15.3988	5.83259	13.6226	6.12666
1950			24.2482	12.9372	84.6096	23.036	14.1141	3.55664	22.8299	12.8257	0.393993	28.0353	1.29803	35.8959	39.4092	24.7068	4.68223	0.974158	8.28153	11.915	0.447856	0.371658	9.79936	0.0305266	0	19.1824	6.65502	30.6001	1.73931	9.96603	30.4946	3.76208	6.46525	14.604	81.8613	42.4668	67.3414	17.4252	5.84212	2.1344	6.79025	7.55053	2.75915	0.272099	0.799319	11.902	1.86613	13.5701	7.22163
1960			23.3844	7.42259	83.8498	8.63764	16.8948	1.18498	25.1466	18.4627	0.940975	32.3099	12.1354	11.8203	6.69675	11.2808	15.3212	0.49586	13.2363	27.2625	0.262161	1.07098	8.03245	5.9649	11.012	28.5437	13.6209	12.1737	35.5994	1.29731	37.9275	9.36155	49.5491	19.4435	68.141	2.4873	26.9356	5.20278	10.4272	5.33169	0.167787	11.963	5.61519	12.851	0.512039	1.13994	1.61667	4.04067	5.14695
1970			21.2086	12.6924	88.2383	16.3264	11.0231	0.987261	21.4917	18.6657	0.460445	26.6234	6.82399	10.9204	62.4341	4.63996	13.7002	40.0024	36.4519	72.854	0.725964	11.4272	47.4419	45.6012	5.42827	38.6394	10.333	0.941714	26.2359	14.4793	69.8381	19.5804	13.643	53.5775	90.789	8.02472	3.55776	12.7351	11.2397	16.5321	0.362737	16.5053	6.32019	67.1754	0.115337	0.65586	1.90177	1.72996	4.00621
1980			19.8082	10.213	91.9321	11.7138	9.32701	4.35441	35.7115	19.1997	1.89523	26.3194	1.15773	8.31579	116.219	0.765022	12.4589	36.2536	20.0028	22.7036	0.508277	24.6739	71.9686	61.3888	2.16546	3.72791	7.05185	0.838295	39.5235	1.26267	77.0914	19.9734	15.5957	67.2266	88.9652	3.20853	0	10.9727	5.87319	9.25761	0	8.67157	4.82407	111.836	0.794374	0.507736	1.86271	2.56407	9.84591
1990			24.7335	12.519	88.5711	9.00995	12.5749	10.9458	31.3427	17.4373	7.03715	23.3285	2.88672	13.635	87.4809	10.5439	13.8333	6.29374	48.0359	13.8246	5.50499	0.114475	13.0559	66.1963	3.09502	0.0904382	6.02272	1.86381	36.073	5.46953	40.2786	0.383474	13.7213	63.4801	92.2352	1.11164	0	12.8309	10.4838	5.96911	0.370231	4.52023	0.400707	93.2972	3.00279	2.37524	26.0255	1.22864	5.96761
2000			23.7795	7.90533	19.571	4.43463	14.0656	7.48339	25.3727	6.85698	17.2834	24.5277	3.09382	17.1761	90.8653	44.5768	9.02757	4.95761	33.029	29.9769	0	0.274118	4.95049	63.9995	3.32421	0	6.54668	1.66849	45.2998	6.91765	0.604659	9.54533	14.3238	45.5999	15.3808	0.895424	6.73823	6.95783	29.7065	5.11959	0.379735	13.1348	4.72138	24.1315	6.21674	12.2197	9.38834	4.14906	0.666075
2010			10.6957	7.07079	25.4751	18.7006	11.7659	9.03758	18.7273	9.27919	5.86647	26.0045	4.20605	22.1856	67.3848	9.24781	10.6875	1.33558	35.7725	6.19571	11.3306	0.278247	13.7408	42.0849	1.96146	0	6.91219	0.452384	39.4548	1.51737	32.5083	27.9989	14.4321	4.77929	11.3526	2.09209	5.05836	9.53121	31.262	4.80717	0	5.13128	15.0044	1.20982	0.0618918	0.43315	6.51053	2.83545	11.33
2020			19.0301	6.48184	15.3275	14.429	11.898	13.6832	19.4123	8.16346	0.0207089	28.6173	10.2379	23.1165	11.3674	0	15.7332	5.93489	0.0314661	20.5354	1.17266	0.22276	62.9838	49.7892	0.0305266	7.50796	14.9749	0.134482	41.4181	7.99474	4.1745	22.1286	8.77306	25.4366	3.78743	6.31106	0.533599	5.42759	9.10675	12.2968	0.271718	11.6914	15.6868	0.926635	4.81718	1.30586	4.81951	1.31644	2.5031
2030			4.68411	8.98214	19.7386	49.9898	14.2854	58.2023	25.0612	16.944	1.97982	9.3224	12.2981	11.6362	58.9332	30.0005	1.02211	56.4026	0.0915799	9.71621	0.996193	0.325626	19.8135	42.3414	6.39776	19.5906	21.0065	0.798977	48.2334	14.0361	63.3593	1.26414	13.3331	46.7154	1.21995	3.10149	9.63619	8.08377	5.33897	9.7079	0.122467	3.87135	2.70898	1.04348	9.98287	0.645506	2.46928	1.5123	14.245
2040			14.138	7.33447	24.6392	18.7765	5.81297	116.896	17.116	25.1078	1.61341	2.97286	10.4214	14.1314	104.905	19.552	9.89438	37.6855	2.01242	54.3576	13.2829	13.0776	40.3244	42.8395	0.472646	2.50321	20.0508	22.0919	40.8393	9.83666	31.2645	4.40726	12.849	23.8555	31.2961	1.76563	7.01354	2.2227	4.86329	1.75941	0	6.6361	3.39694	10.8883	4.35336	0.691187	3.39939	0.958482	9.5369
2050			17.7544	8.26339	16.1827	23.6751	12.7293	57.163	22.0063	21.6278	0.646347	16.9682	6.55793	144.936	123.819	6.64157	4.56365	4.65213	1.70395	74.5313	32.2852	34.5819	6.80982	30.5914	0	20.4058	28.6127	0.778469	29.878	1.50741	9.58013	0.143149	11.6665	24.7156	50.0414	7.79852	16.0358	4.10225	5.63938	13.0376	0.185264	6.21692	11.3765	4.6011	11.3322	0.767934	7.91726	0.18934	8.06828
2060			21.4531	7.49475	18.256	9.87973	6.01554	0	27.7068	23.5469	0.379634	31.7671	8.06205	40.1938	94.0439	0.179671	9.17428	6.61473	6.03268	7.83236	4.10414	4.4535	12.4913	20.3965	0	0.277878	0.603848	0.143516	17.5289	10.5515	48.9302	1.80676	10.4394	17.5226	52.9844	92.641	34.343	7.84292	6.39716	19.4179	2.94597	3.17595	11.6855	19.04	5.60445	1.55755	19.6167	2.92721	9.78957
2070			23.267	7.59793	20.9843	20.3058	16.0406	0	29.1208	23.2578	0.499881	37.1683	5.62003	1.78405	114.206	21.223	12.136	12.1742	12.8226	20.5473	40.92	6.35331	48.7082	3.82954	3.70797	8.99447	0.591836	0.141015	12.6715	2.31456	45.4891	23.1176	20.6031	43.833	40.9208	140.551	5.51597	19.0693	16.5936	17.0163	5.76644	27.6031	7.9954	0	1.54758	18.9082	13.3313	12.7123	10.4289
2080			11.151	7.98743	7.80371	7.15444	9.71896	0	30.7637	13.8819	0.338752	34.421	8.86968	2.74857	87.5609	7.19157	17.0685	3.69738	2.49604	56.3324	49.2751	22.2006	9.25593	2.07397	1.92614	2.60882	0	0.0444998	0.805272	0.0202489	49.7655	12.135	11.9982	43.7698	20.0385	65.2173	0.114475	4.00612	1.80987	1.06241	2.87496	9.83901	6.88461	0	7.53779	11.0411	1.73077	15.4032	7.28755
2090			20.8364	10.5575	19.6859	2.7012	11.3169	1.69439	28.1563	21.1204	1.21298	27.1152	1.08692	0	43.1031	3.74494	8.08807	7.37484	2.73429	44.2379	52.8807	2.51509	20.9307	3.86623	7.14353	19.1965	3.08152	0.531788	13.133	4.99635	61.8237	15.1688	11.8089	24.553	3.08692	7.66723	9.15285	15.6691	4.98256	3.66757	10.2564	3.68669	12.3341	0	5.77584	4.78167	0.286651	1.3803	7.90022
2100			19.436	4.22469	12.4308	21.9845	11.1605	14.5279	30.9332	20.4518	0.636423	25.4704	3.91348	0	42.7381	4.52475	1.86176	2.10475	2.72554	5.98394	39.7494	7.39679	35.3059	6.0484	24.3114	2.91731	4.54555	0	3.30707	7.62914	65.1041	0.91369	17.4183	6.95763	12.0355	8.51934	41.0585	16.7313	1.35998	0.903993	4.60351	7.45408	7.84184	5.44648	5.87097	24.042	0.388603	4.0202	4.5299
2110			23.7255	10.2418	11.3866	15.8713	16.5186	6.87886	32.5613	14.3414	0.905595	22.1653	9.78988	0.881945	70.0562	7.09007	16.817	31.2571	11.208	11.877	38.1088	3.05932	23.8753	38.1065	50.5922	30.6163	0.446808	0	4.38351	3.49973	47.4113	0.0623702	30.4286	9.50808	32.7277	0.152633	28.3194	12.8571	6.40926	5.15561	9.21838	17.5917	12.8713	0.0403174	0.276021	3.26777	15.8358	2.32794	1.82726
2120			21.0254	6.08894	13.5853	14.6419	12.8389	10.7159	22.5967	18.9657	1.00724	24.4812	2.58829	9.56909	88.1089	28.148	8.48029	29.3356	0.0215856	54.8979	52.805	4.5981	12.2644	71.8936	34.2608	0.94659	0	1.12508	16.9616	0	59.3882	14.7989	24.0598	14.6993	60.205	0.566638	0.348925	7.17908	6.01063	2.07533	10.2309	13.0396	12.3182	0.0652298	0.965372	4.64602	1.69134	0.34738	3.89342
2130			16.8878	7.2941	21.693	7.11449	17.7296	10.4088	32.6871	17.176	1.12602	22.1595	3.4198	9.23225	101.851	15.1124	4.55805	6.76701	1.17035	15.8601	43.783	5.16775	42.6922	52.9633	55.3532	3.67804	9.06707	0	11.8402	7.34646	52.3658	6.78891	12.4386	13.3029	52.4986	0.336303	0	4.35359	3.25892	5.73134	6.85697	4.4348	8.01243	0	0.259333	2.48284	2.97424	0.274651	7.51124
2140			23.1599	5.21793	15.7124	15.8744	12.3804	13.0473	19.6185	13.2919	0.616236	20.0064	3.31775	11.0611	104.61	0.237337	3.5855	4.78335	9.81194	6.12389	31.3556	8.87181	48.6065	45.8747	21.1993	9.93466	5.88207	0	5.92444	3.77516	35.339	18.8054	9.91199	7.6799	52.1857	0.493702	0	5.346	4.18684	10.9531	0.0466988	16.3569	4.30602	6.22222	6.02127	12.3159	3.14718	0	6.64587
2150			25.1129	3.92515	11.6998	2.37041	8.96623	0.462818	17.9747	10.4773	0.0844699	22.2711	0.553911	11.2231	55.8369	0.747238	15.0091	6.19095	7.21021	9.19405	35.5003	1.37905	26.6993	50.539	38.9369	0.0200001	7.19359	0.066629	7.01358	2.89462	0.022895	21.6209	11.8819	13.1863	2.76857	0.0219538	0	10.3307	13.021	14.4071	0	14.5242	2.05054	3.39541	0.382973	2.85765	4.36455	0.104687	5.02645
2160			18.068	4.31637	7.54633	21.6237	14.0257	0.580519	16.9808	16.1134	0.158784	21.6287	0.779241	8.19922	0	6.12172	10.7854	5.17284	1.37644	10.949	6.26137	4.8596	8.10366	37.1551	29.905	8.21042	2.4952	4.84512	15.439	0.67966	0	3.45046	10.3026	11.7344	1.38168	0.149671	0	13.8671	3.02141	9.46025	0.0242046	9.33184	8.05187	10.078	0.417906	1.99842	3.439	1.77737	14.9699
2170			14.1252	8.75255	16.4332	9.68911	10.608	7.7914	26.8832	18.2461	0	17.6605	4.4866	14.8513	34.9939	0.949801	11.0927	14.2948	1.7537	19.7639	0.698067	2.09252	26.057	23.0078	8.54109	20.485	5.31159	0.405322	15.2343	2.43836	0	31.9265	15.3471	10.7004	3.30852	0	0	18.0858	2.29271	2.81275	3.16198	9.69505	1.01178	0.166055	9.6424	0.963132	2.24693	2.39823	6.30724
2180			13.829	8.95636	7.36249	12.7946	7.34836	4.44067	20.6584	15.2108	0.748672	18.0143	2.72315	8.23261	107.359	1.42148	13.1563	7.26462	0.854236	21.1569	3.71879	3.63173	15.3981	0.204674	4.71537	1.27284	1.74757	0.530783	8.33622	6.85202	0	4.0655	10.9761	11.6992	0.585127	0.18053	0	3.45606	9.05114	0.324437	6.64138	11.8814	0.21637	0	16.3352	2.68939	3.05098	0.751159	5.06758
2190			20.6665	4.62121	19.8115	5.84742	22.764	9.99757	13.8746	13.4921	0.851222	15.6685	5.44693	8.28534	121.868	0.022895	8.41121	4.24539	6.87554	7.92526	35.2776	1.07818	10.7582	2.24857	0.73809	2.27742	0.695469	0.366375	10.1808	0.912334	0.159975	1.22826	21.9572	10.5446	0	1.06149	6.77928	0.146394	5.61976	4.0273	0	1.33655	5.00119	0	2.02664	0.885129	1.99685	1.52326	7.79492
2200			18.0667	10.6043	6.06936	9.0523	12.5716	22.9048	28.6009	18.5109	0.682804	10.4185	6.10731	10.8303	114.744	34.2253	9.64759	12.0605	0	2.44945	43.6074	0.29251	11.9841	6.43475	0.675698	4.05369	0.315476	0.524257	9.41995	2.38242	4.17834	0.631958	1.93313	14.267	0.726629	4.47239	2.14133	7.59819	5.41718	10.0782	0.0677308	0	8.18864	0	2.95182	1.69281	3.68232	0.718052	6.76002
2210			24.0681	7.78017	9.53941	23.5846	5.7298	20.003	30.2288	15.8803	0.255066	13.2329	3.75498	17.3623	74.8164	8.44515	7.58417	10.8232	0	0.022895	32.5408	2.61925	13.6393	5.11529	0	9.62997	0.236456	1.55017	12.6223	2.49647	44.1885	0.107643	18.1605	15.9354	7.51115	2.15713	0.566511	6.33211	10.8256	4.58202	0.503082	0.588266	4.32073	3.32011	6.82691	7.24494	4.50466	2.36866	8.90308
2220			14.6672	3.55619	7.15838	14.7075	8.58963	5.86239	28.4513	20.8063	0.182333	14.1607	5.07697	6.72158	1.08883	11.7281	4.27023	6.24099	9.68387	1.69023	36.5137	6.41645	0.493264	0.168367	24.0027	34.2015	6.36617	1.00616	9.53634	5.9889	0	14.7117	5.00995	9.11141	8.42266	3.15045	0	0.759142	16.0626	4.37519	2.07856	8.57058	4.22751	1.81862	4.49413	3.29855	0.974304	6.70325	20.7955
2230			14.8574	6.69524	10.7932	7.64357	5.51416	8.47997	22.867	9.20421	0.724321	11.4332	19.3737	6.94258	57.8272	6.59104	8.41321	15.9229	0	22.2242	17.6825	4.52454	45.5053	4.65516	1.83211	4.03194	0.618768	1.55683	22.8635	3.43362	0.0305266	8.03898	12.5738	21.986	9.29359	6.75005	0.624842	4.79471	16.8465	10.9918	6.2106	3.55447	7.24278	5.53094	7.03596	1.66486	0.109458	3.39493	14.0572
2240			16.1013	6.30144	16.674	10.4758	6.37006	9.76991	19.1755	11.3783	0.276994	9.20339	3.4202	20.57	95.6309	0.580534	7.96458	37.668	0	34.4067	0	0	27.4607	0.886481	0.22191	4.21067	0	0.929262	19.2936	2.7199	0.175528	1.33589	7.96851	6.00157	0	1.26739	19.0913	12.055	11.4596	5.15518	2.38362	10.4936	1.5781	0	0.984217	18.1781	0.178712	5.7705	8.27692
2250			15.2195	9.7887	14.3617	2.08645	11.4067	11.433	29.2377	12.8104	3.19578	10.6961	6.84243	1.84887	85.2497	9.93298	20.2373	14.0158	2.66181	3.49352	0	0.402906	11.8329	2.89187	0.0885696	11.3164	0	3.31866	4.04225	15.5494	0.399027	1.12742	16.861	7.3583	30.1614	2.99754	29.9604	9.64354	7.98779	2.51999	1.24387	6.10581	5.2929	0	0.525827	7.13118	5.57844	3.84043	11.37
2260			17.2899	5.44731	18.7244	2.36092	7.9964	8.05491	23.8307	11.4242	4.86669	0.446842	1.5862	3.78005	99.3815	1.2941	8.82075	2.66823	6.63774	8.78878	0	1.79752	8.69081	3.98041	0.022895	3.38422	4.51688	6.18077	14.0941	5.10707	0	1.05121	14.5831	5.16281	56.9537	9.34687	4.41913	10.9937	15.7771	8.2138	0.792423	7.86195	14.0326	0	2.43099	8.11144	0.757763	5.07234	8.2165
2270			22.5017	8.13449	6.22425	0.512944	9.33145	23.6059	20.6934	19.0267	5.67437	3.22044	7.18655	6.24473	79.1695	9.05966	5.396	27.5837	0.862862	2.15296	0.639336	6.65104	8.47952	8.7136	1.01966	1.66305	0.758222	0.872355	5.60005	4.72192	0	0.40206	8.06959	8.97992	86.8745	0.197444	0	14.1847	12.2432	4.64809	0.0911004	10.1701	4.85003	0.190328	5.47375	2.50965	0.635297	3.6882	1.72378
2280			17.4065	7.32928	8.94522	21.4886	7.1654	5.45061	22.9621	16.4978	4.46271	5.46111	8.51721	12.2764	0.402673	5.63295	18.2195	16.8204	3.10752	0	0	3.16474	11.7881	5.49179	6.41864	1.58295	0.634422	0.996499	8.21831	13.8505	0	0.134289	0.812619	4.37248	72.3026	0.922188	0	7.54889	0.465978	12.3052	0.107317	3.28361	8.72544	4.19477	3.51911	2.11022	2.5835	7.83941	6.49569
2290			14.7295	10.2381	11.4223	13.269	10.4659	1.36447	36.6098	10.0221	1.30378	21.8777	6.08025	8.15683	0	2.97364	11.1718	3.00143	2.12944	0	1.12581	1.73201	0.547559	2.9406	19.0882	1.35607	1.8578	0.323019	11.7157	6.2571	0	12.9197	17.2169	0	49.3779	1.44597	0.252328	4.96188	0	9.46634	1.77401	0	1.96191	4.46775	0.0456961	4.55595	3.14956	9.6234	3.13429
2300			10.0777	5.52316	13.6811	7.94854	10.2738	6.00418	23.419	10.7718	3.45275	15.052	6.40765	13.9146	0	6.30116	2.12692	0.166889	0	8.14769	0.043256	3.63755	1.43969	1.5687	4.25454	7.13508	2.2688	0.0896008	2.95649	1.20537	0	1.60159	34.1589	0	43.0504	5.18362	0	15.763	0.637993	8.48158	0.131573	0.684462	1.45774	0.114813	4.50669	7.9804	1.99708	1.65359	4.84671
2310			24.1301	12.1192	8.5451	15.6933	9.59705	24.1282	23.4447	10.6394	0.255152	20.7239	8.31767	12.2638	2.52194	6.6814	7.99734	0	0	1.3716	0	22.9645	59.9074	22.5804	10.0505	1.19802	1.71557	0.108386	13.564	8.92069	22.0354	1.97637	37.187	13.0151	3.49707	1.17546	1.1768	13.2655	1.74594	2.25642	5.90043	7.23445	1.05705	6.53475	3.92633	5.59747	3.28897	1.35637	5.2253
2320			16.1834	4.36504	10.6279	14.9698	7.73249	13.4169	34.3017	13.1496	0.385897	8.06781	9.75925	6.28639	101.608	0	2.17808	0	0.0241334	0.0305266	1.71221	2.72476	12.4682	36.351	14.3156	0.152152	2.57373	0	2.27981	2.14918	31.4772	2.04013	0.15919	42.1229	0.49294	0.246832	0	6.76455	10.1408	5.52429	12.7642	4.60535	1.29836	1.39627	8.23428	0.183189	2.02346	0.722716	10.9683
2330			19.7701	12.3062	3.71747	8.17017	15.0452	9.33285	23.7148	9.71694	0.0819013	15.9374	4.32786	2.35304	94.1718	7.23677	0.799756	0	0	1.77616	0.0231689	5.37197	1.51989	3.39871	11.7278	4.51886	0.901502	1.17457	6.74462	2.02848	52.6827	9.77335	6.81095	43.9552	0	0.879329	0	5.49274	7.90889	6.19649	10.1549	3.41809	5.05741	0	0.929945	1.58948	2.92717	11.2666	0
2340			9.36954	8.06633	7.03996	9.93804	8.76046	9.56475	20.5425	16.9892	0.0421304	11.2818	1.45935	3.85915	110.508	5.57161	5.25802	2.71404	1.29153	0.706021	0	3.55074	8.42585	0.946326	13.9741	3.33528	2.38057	0.713281	5.57634	1.72763	45.1737	1.49376	4.07546	13.263	0	1.37644	0	1.26994	10.4068	4.84161	0.334423	9.37198	6.37539	0.254901	5.87212	0.783852	2.40688	2.60445	2.15133
2350			29.0942	10.9786	11.3671	8.68497	2.84539	11.5318	25.2506	14.6517	0.0444973	17.3157	8.11049	11.6847	98.2634	5.7009	6.32394	0	0	0.04579	2.36382	1.83844	52.479	8.35704	30.5627	2.63925	3.16762	2.90735	12.7614	0.172651	24.9677	0.19694	23.9107	15.7085	0.540832	0.77633	0	0.0229625	1.67068	4.5643	0	6.41745	9.08166	8.70628	12.0137	2.86525	0.238053	2.45587	21.8511
2360			23.4227	11.8017	11.8711	7.26731	15.135	10.9254	18.2159	17.787	0.020973	16.3094	6.7273	11.2431	86.7131	0.831877	14.4444	0	0	24.4694	9.13808	4.52762	41.0051	13.0012	22.4226	0.382735	0.659967	5.07364	4.36096	7.24355	24.292	7.98315	11.8903	6.7626	0.299913	0.768663	0	1.66152	1.99927	6.23749	0.352856	5.04937	7.92803	4.27009	2.60111	4.59383	0.673565	0.50475	7.10916
2370			20.4786	7.6388	6.0665	14.168	6.91016	14.4104	21.9516	17.2139	0.0659767	12.2083	13.0427	7.72355	65.6823	3.31391	9.86845	8.88371	0	57.3641	2.3112	0.423153	0.0763166	4.70059	11.1921	10.7193	1.98703	0.413372	7.95795	3.81096	26.464	2.53404	11.2271	7.89775	4.09206	2.92476	0	2.91841	4.91687	1.67378	4.62038	3.65338	3.87726	1.3095	4.36725	2.44266	3.08127	2.86272	9.06644
2380			6.29361	9.33537	8.73615	6.14169	6.56623	12.2959	24.0853	9.21027	0.0646102	10.6289	6.98189	11.0072	44.1447	1.68673	0.188556	1.16888	8.71017	0.0534216	0.180961	0	19.6344	5.2517	3.50352	1.45721	1.14273	3.84206	4.8124	2.18865	19.5964	0	9.09514	5.56949	1.22516	0.898429	0.315848	1.39397	16.7462	0.737366	10.3014	0	6.56021	1.69754	5.62428	0	0.386828	12.6254	6.57995
2390			5.77975	10.5704	9.64698	0.864322	16.8189	12.5636	22.1456	17.9013	0.0833969	12.7223	5.36741	1.55812	0	6.08684	3.97952	2.5263	5.37655	0	0.044641	0.807838	48.261	18.8123	0.787225	3.72541	1.35696	1.40164	4.73528	3.77106	3.57999	0	0.208449	3.03116	0.344908	2.23575	0	0.352837	9.51333	12.7368	7.11613	8.57341	4.87139	2.27545	2.90288	15.4542	0.819053	18.9151	0
2400			2.01393	3.2172	11.7918	12.4555	16.2107	16.9845	27.8297	9.28465	0.060882	17.4494	2.22159	3.616	0	4.16878	2.991	0.148237	4.25296	0	38.617	6.36293	19.8403	2.31515	0.835806	2.76533	0.0410255	1.22826	4.24043	0.290562	5.23594	2.06812	10.7729	2.28135	0.0448381	7.80355	0	0.887292	9.09153	4.56452	4.02298	3.24397	7.25704	6.28252	1.85208	4.93361	3.25872	0	3.43499
2410			10.3128	3.94484	11.0469	33.6071	14.5637	11.8194	19.9806	13.1544	0.0841462	13.386	4.3056	7.40787	1.72247	9.66101	0.702493	8.52271	19.0827	0	18.9545	4.79694	9.27651	6.10936	0.451338	12.7698	6.3356	2.87574	0.302448	1.7589	15.2651	0.224391	6.5937	3.73634	0	10.9352	15.6199	14.3779	12.2703	9.24889	9.50489	25.3423	12.7945	5.4167	13.6233	29.0773	8.90712	4.2142	22.6427
2420			22.038	16.3128	14.1366	22.0478	18.8604	17.1768	33.2706	16.2916	0.106764	18.7345	8.76706	11.5905	24.0276	11.4614	1.08867	1.80344	5.12733	0.022895	9.48056	0.523095	1.2865	5.66002	0	25.1316	3.83799	7.39585	9.65835	0.188095	1.75316	9.42754	8.27409	1.52671	7.03045	1.71342	5.32503	12.1613	12.4944	0	2.32972	10.6806	5.52381	0.368468	4.34991	7.45026	9.49127	0.790541	15.5292
2430			38.1587	17.8784	27.3091	47.59	48.138	29.6194	15.2876	21.0471	0	27.2124	11.9793	8.91555	54.2503	6.86547	15.7419	43.7304	10.9546	12.3178	14.9727	12.9404	36.5667	51.4158	7.82993	20.526	10.9692	4.69319	14.1204	4.0023	3.19298	27.948	19.9563	51.8108	14.9424	6.02609	10.5999	17.2524	22.3809	0.878731	19.9705	22.6604	9.61538	1.80374	10.1716	29.9123	1.87655	1.81391	1.26736
2440			42.7414	18.695	57.1748	17.8726	66.5115	27.1104	35.5972	24.3891	0.04162	35.8644	12.4096	27.9773	2.52021	14.8785	23.4414	35.3968	10.2924	4.03974	18.6347	35.7055	37.583	22.3434	30.5928	29.8215	3.65208	8.40916	48.9554	9.69079	6.06922	50.5286	23.9159	47.5202	34.5566	18.2452	1.65782	11.1816	11.6358	15.5375	19.1398	28.9787	19.3882	8.71874	2.96448	11.2248	5.29459	2.25371	41.3389
2450			36.7141	13.1801	71.2246	26.4957	44.4529	17.5672	23.77	29.5573	0.0215695	21.282	7.01492	20.3432	0	19.1734	39.638	34.6528	3.87382	2.95632	20.1523	18.1462	18.6735	43.9592	28.254	17.0892	4.82449	8.16548	62.7674	27.6425	51.4104	18.9218	12.7912	30.9501	2.51763	3.07125	19.2513	11.6663	7.90323	20.6748	19.3016	10.9908	36.7754	1.12974	1.61173	16.674	11.9644	3.56528	22.3923
2460			36.2812	1.45597	48.4251	45.0169	24.3054	13.951	60.9078	31.8442	0	26.2234	3.0812	19.2587	4.09026	1.46752	35.177	28.4961	12.7407	1.15675	31.7847	45.9427	12.2117	7.24454	13.6516	13.7777	9.55701	10.0778	58.7147	3.98205	0	43.4209	11.1187	40.4403	0	9.20994	19.144	40.9599	17.6706	37.4662	9.61913	16.0869	24.2455	16.7314	10.6144	6.11371	12.1103	0.862124	28.2515
2470			41.6071	8.34462	42.3304	37.7784	28.2865	15.0304	31.0975	26.953	0.264347	41.8375	5.41611	5.7287	34.483	12.9126	37.8657	36.3072	0	10.4047	34.3196	11.8384	11.792	4.73937	8.05958	7.72204	8.07232	6.57121	62.6409	8.49386	2.5482	0.722932	74.4961	56.666	1.706	0.919565	25.5823	40.0895	14.4058	2.39806	35.3027	18.5442	15.9139	18.287	11.3001	37.4116	39.4457	5.84347	35.9588
2480			40.7607	6.26826	52.4435	57.8624	33.5646	15.5428	23.9972	49.8135	0.123196	22.8873	4.98553	18.703	68.0788	2.30224	19.2202	28.2073	5.81563	6.89709	15.808	11.3856	2.42309	6.69216	23.3211	2.94549	1.32808	24.6316	10.7145	4.99998	34.2028	2.74177	65.6436	36.8325	0.648101	0.815739	16.3495	0.219384	16.4677	0.327477	9.59188	51.3525	2.65709	0.340216	1.12135	8.99146	4.56316	2.96466	22.7268
2490			23.9882	23.0893	61.7267	1.36988	24.451	8.17283	21.7835	39.8314	0.0612911	30.8524	6.56435	8.5648	50.5123	5.84255	0.820716	18.5151	0	4.62725	9.8503	20.0483	0.399028	13.8258	15.8511	5.78235	0	17.0995	7.13688	1.74172	16.229	10.161	80.9768	36.9522	0.222225	2.3791	13.9997	4.78944	5.61984	1.09681	16.6097	26.3248	14.3918	0	11.1785	6.31127	7.1993	1.87932	17.7839
2500			26.6116	2.95732	37.7275	13.975	45.4057	4.90403	30.1491	55.8349	0.0203449	35.5574	4.5064	13.6891	40.6286	0	12.9553	3.55201	1.71472	3.58474	15.1294	1.1735	20.1108	1.89866	10.5539	9.58175	0.0470284	5.32143	18.7059	2.003	0.0763166	11.3852	73.5982	3.10882	0.621585	16.1043	5.06701	2.94657	27.4396	7.3898	19.0725	3.08552	1.60377	0.29664	3.19319	3.04254	17.3222	0.221359	11.0009
2510			20.4565	4.00718	5.70492	16.388	32.7412	8.2939	23.6801	28.5823	0	14.5122	0.0529927	5.95596	0.580222	5.2145	25.5622	15.8025	13.7725	7.27488	42.4227	39.5696	8.74728	5.74262	0.0305266	2.57542	0	2.39639	8.59503	0.73492	0.022895	8.64411	68.6517	36.2207	1.40925	12.8381	14.8409	9.03126	11.4022	3.44369	9.07271	9.97491	9.41278	4.59376	14.5238	0	8.10437	15.4112	7.08885
2520			23.5091	10.6898	38.5398	5.1498	18.2951	18.4845	25.6699	38.3134	0	18.8838	0.827371	15.1802	0	12.5459	0	7.07635	4.86004	1.25886	5.31837	0.0247825	0.25415	36.6468	0	1.38559	10.8599	3.14391	4.15558	3.85209	0.681437	6.61127	71.5354	33.4924	0.763283	0.0664432	5.76444	3.1471	6.05556	6.95468	15.6176	2.01166	13.6657	5.85183	3.47126	12.8074	2.66202	7.8073	10.7019
2530			34.1999	4.08177	28.2015	13.2266	7.19435	14.2315	28.5195	22.686	0	24.7294	3.97665	1.14697	0	15.8397	0	28.2355	18.282	0	1.31357	12.0629	2.35845	9.74279	2.71541	0.209344	23.1929	3.85277	16.2482	1.69003	0.846	6.58156	64.6498	4.76258	1.28025	1.06066	30.4667	6.26825	8.60779	0.336663	10.5244	0.788147	5.68535	1.8808	10.0177	14.2268	3.45649	0	24.6987
2540			39.5974	43.3561	55.2728	78.2814	68.5795	55.6026	42.0612	56.379	3.48312	60.7871	76.7356	55.1445	31.2805	30.0419	40.5097	28.6185	2.8196	12.2163	24.8017	11.9685	23.3482	31.532	10.3534	38.1176	12.1879	34.1902	19.2556	26.2913	15.7688	43.7372	60.3862	47.4987	21.6915	107.918	8.74138	37.7597	17.9883	18.9382	25.7797	32.6021	15.4388	35.1779	19.9254	40.9002	19.3379	18.6308	14.841
2550			27.7593	68.6937	20.4137	94.7379	36.3655	95.8664	37.0151	69.6178	9.00498	69.2203	93.4795	156.615	94.9193	33.6377	26.7424	50.2659	3.51836	26.8269	28.9623	34.2498	21.421	60.0534	6.76661	48.7916	12.9231	35.2039	49.7464	45.3589	46.3488	31.2288	27.556	83.8172	81.8606	106.826	0	30.2835	39.6531	19.4371	9.60166	38.5211	54.2544	15.1972	18.2887	29.3033	19.8174	5.89905	15.9754
2560			18.6591	37.1398	2.25715	95.3005	10.5827	36.666	25.0336	24.2345	8.34296	38.3523	3.55643	0	89.0789	0	2.90793	3.14968	0.356661	0	5.69553	0.413636	6.05241	40.0708	5.17135	30.3036	11.672	1.64186	8.17019	0.0597439	0.499539	9.77563	3.77599	20.9675	34.7777	0.557214	6.26349	0	30.651	3.43678	0	3.88926	0	4.90909	0.844464	30.3937	1.20831	1.08794	21.7967
2570			21.6682	19.2466	8.70979	23.2906	13.0721	13.5639	22.4792	29.195	10.171	22.1775	9.19713	0.106726	70.4926	0.141375	0.616549	0.565661	0	0.49216	0	0.328161	0.229834	36.0396	1.77193	0.244821	9.30903	0.0898793	0.04579	0.282458	0.399213	10.4893	15.6588	1.25881	41.1121	0	2.85559	1.26803	11.0986	2.99049	0.122467	6.35063	2.1967	0.67226	21.0371	0	0.0212289	3.11369	10.0065
2580			21.5129	11.5869	2.42202	6.57594	8.85	7.07253	22.5568	20.5385	9.65941	16.666	2.94753	0.524005	81.6308	4.55868	2.02553	0	1.02812	0	0	0	8.45862	28.8085	1.39914	0.0444806	9.40524	0	0.155752	0.022895	0.0639182	15.1493	10.0254	13.0949	37.6309	35.3143	18.0176	2.36197	5.56194	8.8334	0	6.11015	36.0082	0	27.7084	0	0	2.69881	1.12602
2590			20.5464	4.38698	1.8444	8.56049	7.60037	2.75605	30.4355	20.9103	8.9414	13.1186	9.50196	0.25875	53.3397	8.37171	0.0305266	0	0.118671	1.99248	14.8135	0.0381583	3.44634	26.8732	2.18478	1.55442	2.04986	0	4.45353	0	0.899478	2.3939	15.4436	16.2835	38.7428	108.006	14.2948	0.0242046	13.6052	0	0	7.01955	1.85499	0.172994	28.9311	0	0.0660124	11.8304	15.3188
2600			20.7062	6.23711	8.70505	11.6316	12.9268	4.98756	33.4632	21.6162	10.2467	12.7315	10.8346	0.675036	58.7941	5.06216	2.93892	0	0.84436	0	33.8612	0	14.6169	15.5633	1.16736	8.99727	0.495429	0	0.594354	0	3.23102	7.06461	33.8612	21.5787	1.47117	103.838	1.17971	0.0767898	11.8695	2.40333	0	5.14511	2.62381	0	31.4874	0	0.0220788	5.60432	5.95205
2610			17.9087	4.61115	1.13977	13.2991	9.75348	3.48044	30.4999	21.0625	12.1625	10.9965	14.057	11.883	80.921	16.3913	13.7619	1.28394	6.86048	2.69351	21.4474	0.132136	9.19645	33.3451	0	27.8374	0.131905	1.44552	5.77857	12.8349	9.84704	4.88543	4.56327	7.80171	55.4628	129.619	3.68664	26.1356	23.0606	2.63505	0	15.8658	18.8141	0	14.8852	15.2261	0.177882	0.133571	7.411
2620			12.8843	11.2149	7.94895	13.3872	14.6691	4.38532	11.6583	21.7912	12.3019	15.6491	13.3729	18.8695	89.2084	10.752	2.99328	3.3556	4.58979	0	0	0	9.15152	10.0784	15.2231	12.2901	0.280773	1.1138	31.056	3.70899	10.8885	6.7528	12.8134	25.9824	55.8694	61.1559	9.99879	0.0219371	22.4816	10.6217	0	2.48266	35.8922	0	15.7461	32.7552	0.0205739	5.46443	0
2630			12.9399	10.5853	11.3869	0.793649	13.2439	3.952	7.33232	9.10782	10.5128	10.6795	5.1402	18.8368	76.3145	6.28884	1.11814	23.968	1.40696	0	0	0	1.9671	0.168272	4.98967	0.211428	1.63282	0.0433785	27.087	37.0868	0	17.1354	11.688	30.6274	47.3831	0.564743	8.45753	1.68796	13.3357	5.74039	0	18.8887	4.37537	0	3.63977	3.42182	11.6083	9.20808	0
2640			11.0563	3.23471	5.74555	11.0458	2.95854	4.70757	14.5852	12.5827	9.56209	8.10696	3.30982	5.70203	70.0382	0	9.7138	0.282371	0.0248313	0	0	0	11.5378	0.272378	1.67061	0	1.19633	0	3.67538	4.1231	0	0	2.87674	12.0882	4.08546	0.608867	1.76092	9.8285	14.1887	6.4951	0	14.4239	9.7098	0	28.3282	0	1.79929	10.3028	1.01858
2650			17.673	4.01216	7.55455	6.11938	5.33748	5.23624	3.35608	17.1895	12.7118	9.56513	5.01685	23.9951	84.099	3.40531	6.3331	0.134751	0	0	0	0	8.44807	0	7.26083	0.0229743	0	0	2.56353	2.84612	0	0	1.30714	0.649893	0	0.0215856	0	15.7366	10.2149	4.76537	1.31385	17.1163	5.89932	0	21.1982	0	0.4787	3.10864	0
2660			12.2021	12.0039	9.24797	15.5689	9.21907	5.55624	18.6345	14.6238	14.0795	9.00116	9.92585	0.647831	68.9904	0.899208	1.04291	1.20211	0	0.584992	0	0	0	0	17.186	0	0	0	0.792057	4.47472	0	0	9.94771	0	0.535195	0	0	0	2.26969	14.138	0	25.5745	7.58519	0	16.534	4.75957	0.179527	0	0
2670			8.63199	5.8646	16.6118	26.4535	9.99674	6.90503	4.74555	11.1637	14.4579	4.83332	9.20713	6.05893	59.0121	0	0	0.63004	0	0	0	0	4.05896	2.37161	0.806353	0.126806	0.213174	0	0.181595	7.75116	0	0	7.3115	20.5214	0	0	0	0.24162	9.20623	0.143324	0	11.283	4.40569	0	18.0595	6.217	0.566805	0.0963888	0.031205
2680			16.9752	8.96217	10.0082	0.129704	10.4339	0.429398	10.782	17.8154	13.6211	6.96516	6.7289	6.72827	10.0215	1.41504	0	0.814282	0	0	0	0	4.06798	1.10655	5.22099	6.90652	0.507278	0	3.9403	8.43068	0	7.20251	4.12117	7.96081	0.739415	0	0	0	15.326	11.564	0	19.0366	4.83335	2.81397	16.6234	0.0976649	1.44207	0.0471671	6.93091
2690			18.438	4.30271	0.485816	0.0456618	12.504	2.7198	9.89687	14.8791	10.7907	7.40773	7.72246	16.4228	0	0	0.427314	0	2.92425	0	0	0	7.4013	4.45023	11.1918	1.36193	0	0	0.0215856	6.75942	0	3.57328	3.22174	0	2.46329	0	0	10.5532	16.2692	15.3815	0.521399	20.2099	20.6776	0.69329	36.9642	29.1168	0.951217	1.62088	8.4979
2700			18.5228	7.07866	0.0734915	3.4213	8.04444	0.175936	5.49318	12.0265	9.21306	1.42323	6.85656	8.27803	0.182492	7.12681	2.43478	0	0.455176	2.47612	0	0	3.96694	0.661082	12.1718	4.88327	0	0	0	3.084	0.0915799	0	3.23108	1.52967	0.0992398	0.0786297	0.769445	0	18.28	6.28132	0	11.7538	2.20598	0	9.78904	24.8335	0.81006	1.77805	0.0649479
2710			6.64576	6.31567	0.0859514	20.953	12.4912	0	22.1816	14.1598	8.92549	5.33261	11.2317	0	55.4235	8.63964	0.754971	5.539	2.31369	6.90507	1.65386	1.2397	18.0329	0	16.4863	0	0	0	4.83628	10.5281	0	0	12.0688	0	0.136687	0.732465	0.932211	2.93813	20.2203	29.0922	0	7.60203	8.49713	4.74666	15.4848	0	0.964616	1.6785	0.150613
2720			14.3686	8.46063	9.48703	25.985	9.03744	0	14.5167	16.9494	6.70667	9.40081	6.85547	0	44.2727	5.56257	3.67061	0	0.100272	0.453944	0.846422	0.332251	8.30941	4.21992	7.73052	0	0	0	0	0.0763166	0.118268	0	4.48206	4.02002	0	0	0	5.29803	12.7317	5.66829	0	2.72086	18.2525	10.6507	10.9609	0	1.15924	6.27982	0.0216493
2730			9.48371	19.6605	4.74304	10.2852	8.63342	3.53519	7.24963	30.9047	2.05388	3.63324	6.79604	1.34366	65.2993	2.64685	2.38352	0	0	0	8.56593	2.93367	0	3.05138	4.15318	0	0	0	0	2.59225	0	0.163848	6.79571	5.93381	0	0.022895	0	0.0432986	3.92082	19.4198	0.0661314	13.0231	0	0.0765418	18.6903	0	2.49119	44.196	0
2740			8.80796	9.81825	14.1453	16.1827	13.734	0.955064	24.5868	16.8987	2.97338	8.4987	7.87494	14.1491	68.4602	1.8481	7.60333	0	0	0	0	3.35933	5.57981	2.78209	4.3856	0.303434	0	0	0	1.33745	0	0	1.44802	2.12367	2.4802	0.0431712	0.887643	1.14722	1.25319	21.9432	10.387	11.6718	0	0.031559	1.87341	23.7338	0.559439	23.3429	0
2750			5.27225	7.56316	8.61959	13.1444	6.77361	0.788831	10.1027	23.7425	5.57931	9.36289	9.97109	0.342539	3.45967	4.09763	1.4293	0	0	0	0	0.543997	5.97613	9.36359	3.81528	35.5322	0	0	11.2116	1.33637	0	10.6614	9.67448	1.1445	0.205913	2.32871	0	16.6879	0.0688876	0.828583	7.67801	16.5036	3.41697	0	21.7071	1.38121	0.571053	9.14496	0
2760			5.43814	4.132	17.215	3.88643	11.4987	2.06311	0.400991	15.68	6.05681	8.31278	11.7046	11.7073	0	5.66199	2.1862	0	0	4.64638	0	0.0704172	23.6492	1.36481	3.20917	4.99175	0	0	7.16534	0.445165	0	6.33251	2.75394	2.56491	0	0.448808	0	0.942509	2.29628	0.130478	6.73354	12.3223	1.79135	0	21.8384	7.07637	0.886475	25.0799	0
2770			6.07291	0.195964	0.475937	3.89385	7.43346	14.4698	3.19527	13.6372	4.35716	9.55454	11.9201	14.4342	0	1.35087	0.125601	0.280142	0.100823	5.36608	0	0.436469	0.0662643	2.54003	1.68561	0.162671	0	0	14.6087	1.59619	0	18.3088	10.236	14.2487	0	0	9.98052	1.40593	4.04141	6.9828	12.578	3.99791	3.36668	0	10.7097	0	0.281743	3.59485	5.46949
2780			0	6.7	0	3.89708	2.26497	6.16765	22.8113	14.3531	10.6064	4.04541	5.48398	23.8575	6.30926	2.72736	0.068685	0	0.191019	0	0	0.165698	10.779	4.22526	1.41052	4.69185	0	0	13.7554	1.38042	0.022895	3.36008	3.70119	2.95128	0	0.273877	8.33328	5.36294	0	7.55865	16.2951	10.3456	1.58779	1.1018	3.54655	7.27297	0.459155	6.35233	0.0275975
2790			3.08195	9.2499	9.06931	2.65503	7.26534	6.57601	25.1959	16.6424	9.14667	8.48195	2.86296	6.31282	36.9905	1.46118	2.95575	0.0781684	0.0215856	1.2763	0	0	6.24857	0.547781	2.10884	1.53	0	0	10.09	7.85573	1.02743	0	12.0039	2.54624	0	1.82822	2.16237	6.90118	0	4.41625	8.96249	16.6119	20.0407	0	9.00656	0	0.731117	15.0624	0
2800			10.5075	2.19528	12.8139	8.31515	4.52603	17.4779	0.352664	5.70798	23.0633	7.54869	12.2786	0.535484	0.591996	6.32489	0.488576	11.9274	0.908413	0	0	3.17121	2.00137	4.35447	10.2403	2.22801	0.0305266	0	0	2.5409	0	8.3266	2.51665	14.1336	0	0	0	6.94469	8.23875	8.12347	15.0124	4.03979	0.787202	0	20.343	6.93382	0.982415	14.6151	0
2810			9.82299	12.3329	6.91856	7.56512	6.32095	23.7461	3.33338	3.60413	21.6986	6.26368	24.4542	0.588045	9.73148	6.42566	0	8.62505	0	0	0	0	5.14835	7.03488	3.47342	0.0790276	0	0	11.9887	9.61765	0	12.1188	0	9.27605	0	2.59586	0	7.95219	15.4471	8.09983	0.0229625	2.54782	11.8706	0	7.69495	32.0918	0.34843	4.80025	0.0459251
2820			5.86745	14.2309	5.95468	3.15262	4.36473	10.6487	4.94543	8.34294	39.9141	10.4209	19.387	7.53173	0	6.71422	9.49876	0.229596	0	1.96945	0	1.3921	0	0.546639	4.66783	0.896678	0	0	6.61559	4.57749	0	0	1.03262	8.34541	0.394506	0.022895	0	1.40938	3.13152	2.77035	9.88868	2.08778	26.4701	1.55339	24.5022	0	0.555997	3.0113	0
2830			21.0837	3.95681	7.83914	4.15535	12.3269	17.8964	4.67561	9.38199	19.6982	15.568	16.2462	6.18779	0	0	3.29516	0.0791661	2.0998	0	0	0	0	3.22308	9.76723	2.80861	0	0	8.02088	4.35809	11.9853	0	5.40223	3.76688	0.359199	113.103	0	3.334	0	4.15474	9.23524	12.1459	4.30863	10.3798	8.04193	0.0903408	0.751294	13.8755	0
2840			2.26486	18.4763	2.42209	15.3752	15.05	10.9233	8.05602	10.7335	8.20418	9.79063	16.8946	1.55687	36.888	0	3.6048	0.566537	1.18241	0	0	0	0	6.65441	0.10537	0	0	0	5.38589	4.13455	26.6689	0	5.1051	0.492414	0.14054	0	0	1.79233	0	4.69244	8.09569	24.6771	5.99281	0	10.4077	0	1.53769	11.5728	0.998461
2850			3.63166	3.79468	2.61223	3.00543	8.38509	14.5849	20.6542	8.33142	10.449	13.5657	18.4113	1.33302	48.0851	0	0	0	0	0	0	1.26636	2.99437	9.29035	2.23698	5.01116	0	0.223924	16.0265	4.33584	20.8164	11.1429	3.17499	0.840213	0	0.0733063	0	9.94269	0	0	6.96219	16.0758	1.44655	0	5.57285	0	0.327852	2.81255	35.5171
2860			11.2471	3.67393	16.716	12.4703	11.7567	6.36204	11.2703	4.57645	8.33021	14.6419	15.3994	1.28342	17.9721	8.00558	7.04887	25.7562	2.53348	3.46295	0	1.88929	6.01325	11.6835	7.83586	4.03832	0	0	33.5219	5.19993	29.0885	17.5184	7.93446	19.5245	0.221559	0.169384	0	6.66078	1.75415	11.4194	0	12.6004	26.3885	0	26.867	0.799063	0.968331	4.00735	5.00976
2870			15.5017	8.01864	9.11636	18.7997	9.58779	12.6737	15.5778	10.4186	34.3127	11.6013	9.9521	0	0	4.98942	2.97999	5.47696	0	26.0907	0	0.231356	19.5722	6.4498	6.77974	0	1.74203	0.101323	10.6747	9.42726	0.0383958	0.41533	2.92765	14.484	0.398338	0.0682424	0.0951831	4.48688	1.1557	3.50124	0	5.38221	2.5537	0	8.38626	5.81846	0.90137	0.649763	0
2880			3.37768	17.1722	10.6004	4.61856	15.5774	5.98904	12.0081	9.64382	36.0031	5.41395	10.8386	5.18238	0	2.44742	1.93373	0	1.54286	51.7447	0	0.742361	13.6856	4.78182	3.36149	0	10.415	0.022895	13.3701	3.26557	0.153698	4.31729	10.2761	1.46963	0	0.236523	0	21.705	2.29824	13.0981	0	11.7341	0.385732	0	12.3136	2.34033	0.735005	0.397172	0
2890			3.7814	12.4521	0.463777	15.8136	11.1243	19.1308	13.4191	13.501	6.41388	10.4551	22.0552	0.868637	0	8.99347	1.00954	1.57558	0.526901	8.92507	0.660347	2.63418	8.70337	5.91435	4.00969	13.9363	0.390091	0	0.816505	6.48688	14.7535	12.0754	9.90701	0.315817	0	0.586328	0	1.92686	13.25	2.48391	0	11.6876	0.741131	0	16.0594	4.63019	0.963721	2.3846	0
2900			4.31981	5.62378	0	11.9465	10.1574	15.3987	8.22755	8.73209	9.40462	6.85089	5.98882	0.373793	0.0381583	15.5018	0.178496	4.50238	0.0260981	0.819039	49.5083	0.125846	3.54891	15.9789	2.45197	34.202	1.02775	0	2.6879	11.4512	22.831	0.156872	6.52459	3.11445	0	0.356382	0.27609	14.9423	8.85633	14.0358	0	19.2158	11.8851	0.068218	33.9356	3.86755	0.82087	7.22161	0
2910			2.056	7.63838	0	10.5078	8.10313	10.5835	11.4957	10.1124	14.4645	4.7284	10.0593	1.03753	10.8763	3.62949	5.69188	6.77473	0.629173	1.15987	20.5822	2.11077	7.00948	9.66442	6.82423	40.3328	2.54347	0	5.09316	4.26058	0.0236124	0.0458317	5.98515	12.7445	0.404274	0	1.02196	2.48137	20.9509	11.9447	0	2.89404	5.72004	0	17.896	1.36052	0.507867	9.62873	0
2920			0.352031	6.24526	0.76094	3.18059	6.02878	19.5799	0	7.7097	17.9607	14.5254	17.3093	5.16995	29.3803	2.01351	8.53473	4.28626	2.72157	6.52892	0	1.9182	5.7867	4.26544	3.60577	46.5057	0.246486	0.13287	11.9341	1.99024	0	0.642662	0	44.7392	0.0241334	0	4.65667	9.22308	12.8402	7.24803	6.94496	6.10602	12.4392	0.180488	12.9885	4.30295	3.18952	4.75237	3.74235
2930			0.235909	5.42272	6.32599	2.29138	10.3912	12.7537	9.75269	7.21884	7.90911	22.3599	6.77505	7.74669	0	0.815151	2.06228	0	1.8004	10.3921	0.27867	2.52084	22.8312	6.07864	4.15149	8.42135	0.272356	0	0.199789	6.27685	0.0610533	0	14.8629	5.35096	0.516579	0	0	2.69165	7.55787	4.90415	0	4.49773	39.0089	2.6145	20.6411	27.9214	7.65938	16.1164	8.48995
2940			0.123732	5.56397	9.19154	2.89817	13.8353	9.91725	0.459556	7.17141	6.08267	8.82868	0	0.0501594	0	0.0703468	0.022895	0	1.06957	7.22774	0.614998	0.172405	2.03528	0.320176	1.5717	4.18636	0.276679	0.0455078	0	1.03642	0	0.0307302	7.21927	6.38745	0	0	0	6.61985	11.1191	6.70697	0	5.56156	6.27395	4.21111	8.39608	4.29856	15.5242	13.0168	8.77281
2950			1.35987	9.06136	6.17671	4.05758	15.0487	8.68459	4.73754	5.02464	7.68392	7.79856	5.15036	0.696586	0	5.0495	0.748119	0	0	2.80937	0.613662	2.2792	0.402191	9.4009	3.36368	1.82472	0.233618	0	3.13664	9.58134	0	0	4.63133	0	0	1.02327	0.228883	5.30317	5.29644	12.8221	0.0467742	12.4969	5.40001	10.3742	14.7809	0	10.8094	7.24352	0
2960			6.30975	2.70664	14.9944	0.633891	9.57864	11.1761	3.73885	9.40003	15.2718	8.94722	0	0.514543	40.5864	14.3703	0	0	0.866313	0	3.06777	3.33655	1.38072	0.176316	7.44175	2.99802	0.814575	5.75584	9.95447	0.722936	0	0	3.82016	0.22384	0.0433061	1.40293	0.0533268	10.7929	22.9384	9.12354	0	13.5142	3.60767	4.09706	8.96739	0.0275975	9.01122	5.3168	0
2970			1.917	6.57243	16.8155	4.48936	11.1783	8.8634	2.40211	1.4267	46.6366	6.3013	0	0.686699	7.6204	0.450546	6.3881	0	0	8.27771	0.201435	3.15694	10.0633	23.7221	20.5601	4.23519	1.30271	5.03613	7.51918	4.60529	0.0237871	0.0464033	9.64107	0	0	57.0233	0	18.4297	5.91126	2.24564	10.3245	17.6826	1.21081	10.7422	3.50237	1.68229	2.85779	5.90173	1.08222
2980			1.25064	1.0033	3.18528	10.421	5.79581	14.9171	8.97138	5.77396	7.39727	7.84345	0	0.0839026	42.4248	1.32746	1.47875	0	0	2.70654	14.9107	6.466	10.2963	22.9208	2.82852	0.0215856	0.365102	1.49662	1.60674	1.60006	0	0.158779	2.61496	0	0.493862	31.7068	0	2.5328	8.9505	2.75131	0	4.32077	1.29495	6.35176	13.8323	0.0229625	1.20335	6.79096	10.324
2990			0	3.62152	2.97187	8.50765	8.95495	20.4452	5.51367	15.8374	13.7676	8.54752	0	8.05736	40.6399	9.69277	3.89584	0.154861	4.79245	11.3106	23.5182	3.97533	2.31341	12.8509	3.04793	5.50686	20.4504	0.04579	0.450728	1.49836	12.0172	23.0297	11.2199	3.24946	40.8787	0.260727	30.5011	4.10097	8.91384	4.79861	5.35008	2.06918	8.60598	0.870705	14.8271	0.130291	1.79053	1.53735	1.50772
3000			0.131468	10.0779	5.53768	10.6734	5.83668	17.3833	5.09732	9.83974	11.9092	5.54951	0	11.1719	0.0491019	13.6188	22.3332	1.01272	0.0586212	12.0796	0.440249	0.774296	15.9657	32.0796	0	0	7.71533	24.1426	6.14596	3.84843	18.9839	20.873	26.1504	32.4497	59.1292	0.22895	27.9394	13.0801	7.09649	5.83273	13.0238	0	9.55891	0	4.64134	3.83689	0.803302	0	0
3010			0.0228309	7.17288	17.8691	3.27921	8.65755	11.5106	6.22126	18.2995	30.5266	6.45467	0	5.15092	0.351751	7.49909	0	0.388407	0	6.10584	0.747191	3.49444	3.9103	5.74057	0	0	7.37016	8.74369	12.3671	5.4781	0	1.3137	2.73013	26.8366	60.7441	0.32944	0	11.8585	6.461	9.88756	0	0.75235	1.54189	0	7.68555	11.8517	1.54486	0	1.00803
3020			1.73109	11.6154	15.456	10.348	3.33387	15.2039	7.26295	3.0464	3.28533	5.09805	0	1.15928	0	7.8696	0.0488665	0	4.08703	4.0262	0.657942	0.022895	0.871259	27.6041	0.38558	9.43443	0	0	2.76278	10.8292	1.13006	12.83	5.68883	6.50254	32.0529	0	2.55003	5.90812	2.77982	8.77877	2.17909	12.9176	0.177436	0	6.70204	16.5028	5.64145	0	0
3030			1.56924	21.5668	11.6549	24.2497	16.3873	5.95051	16.691	11.9359	10.4647	11.7673	14.9485	1.38252	0.625929	3.36523	0	4.20426	0	0.227665	1.63589	0	16.9278	6.4445	7.85308	1.60482	0	0	11.5598	8.36202	4.22027	0	5.30866	5.35396	3.71744	0.126984	5.00743	5.08364	2.63795	10.0183	1.04634	1.40518	2.65784	0	7.76459	13.3015	3.78181	0	1.5732
3040			7.53816	7.97457	9.70187	5.98756	5.54588	14.9765	8.54298	5.51548	19.0682	4.80438	0	0.857254	50.9085	2.90956	5.79262	0	0.780713	0	0.501034	9.03238	11.5383	1.37525	2.63867	6.67059	0	0	0.810866	6.76856	0	0.82217	6.85154	4.00671	0.175929	0	1.51098	6.60093	3.84964	6.98182	0	6.97143	5.83224	0.299731	17.8185	1.37327	2.55186	0	0.673725
3050			0	16.1054	9.6589	3.53993	11.0341	10.4453	3.81997	4.20142	8.90221	5.45511	0	2.83451	27.9205	3.74407	0.114475	0	0.633226	14.2762	0.83623	4.61304	12.0488	3.5082	3.31665	26.9491	1.80503	0	0.770956	0.577768	25.7017	9.33187	11.2727	2.80978	0.262174	1.07966	6.44063	7.24826	6.13135	3.79867	0.991176	7.23348	2.74609	12.9591	2.85153	0	11.1188	0	3.81175
3060			16.6254	6.90657	6.38169	11.6505	9.82285	19.5704	10.0653	9.62777	21.1552	7.08397	0	0.189806	30.3295	2.5545	14.0818	1.80498	2.5504	0.995751	1.75783	0.822524	44.1402	3.6593	6.44363	1.15594	2.69047	0	10.0518	0.307834	8.67571	5.09979	1.38508	4.72586	0.361619	0.305731	3.39093	8.36012	11.8344	9.30397	12.0885	13.7639	8.65773	2.7703	6.66388	0	6.12762	0.0535793	0.155748
3070			0.78897	9.89417	7.23816	3.94292	10.2205	13.9939	9.97535	8.41872	70.3325	22.3137	0	0.250974	0.413412	4.78138	0	0.0215856	0	3.21221	2.66948	4.80307	4.96055	0	2.38052	17.2348	3.70306	0.0444806	15.5094	0.109125	0.911857	4.36052	11.3969	2.70138	0.17697	1.19209	6.89991	6.18569	22.9226	11.3174	33.0297	3.06904	0.803068	0	2.88004	0.224896	0.371421	0.0254897	0
3080			1.20432	13.5249	8.6663	1.21548	9.26227	12.8545	7.02297	2.51285	8.31247	3.91289	0	2.39062	0	0	0	0	0.488391	18.2473	0.992869	4.50269	0	2.83301	0.0348675	6.3541	1.66313	3.26156	11.1329	0.647325	0.357319	0	0.975393	0	0	0.240129	2.62825	12.5853	2.84059	8.20744	12.8973	0.0684611	7.64283	0.784099	9.88886	19.0689	10.8599	0.0893557	0
3090			0.412957	8.29835	3.48476	5.64133	24.1401	12.7605	6.50602	1.95862	6.95613	11.0298	14.8022	3.03993	0	3.64843	0.52048	0	9.64707	0.0839483	1.46703	8.94285	3.42308	1.10103	1.93314	2.94661	0	0	4.14347	4.15837	0.111786	13.7661	7.55274	12.1785	0	17.9735	0.880997	16.5185	5.32056	5.82091	14.4093	22.4922	6.83922	2.02969	21.7109	14.2569	5.73719	0.12044	0
3100			4.30207	5.19662	14.9539	5.35024	15.0491	13.6867	4.64504	6.84072	21.7277	6.76401	0	2.19862	0	13.4428	9.03988	0	0.0599006	0	2.09387	1.35359	5.45208	6.56991	6.54714	1.6204	0.418421	0.272171	0	0.703511	3.14582	1.73047	6.51713	29.6891	0.193668	3.78206	3.30417	7.32447	5.92721	13.0191	4.05343	19.5268	0.944992	14.78	1.22712	1.51396	2.26065	0.0845422	1.0965
3110			14.7903	4.55498	15.0367	5.38603	6.03278	17.6249	4.33956	11.1308	12.6687	4.25246	0	2.49696	1.51444	1.74262	1.47359	0	2.86876	0	0.638171	1.70391	6.56607	2.86022	4.59626	0	0.0229411	0	1.16151	0.442324	1.33589	7.32402	2.29291	17.1784	0	3.40575	10.866	18.8392	5.84291	9.48443	1.83405	4.47018	4.73759	0.451645	11.713	0	0.176231	0.0462613	3.23094
3120			12.4934	5.40311	8.28206	2.78538	16.651	16.2061	4.44854	2.55332	11.4349	3.39714	0	0.607209	15.2059	11.7225	3.0578	2.50331	0	0.0314661	1.6263	1.74651	6.75691	1.85915	0.131286	0	1.21046	0	2.99009	1.79491	0	2.14319	3.37882	5.31505	0	0.372256	8.0691	6.91973	8.35511	26.8241	0.114813	10.1667	7.22398	0.0216493	8.23487	13.0198	10.8238	0	4.95071
3130			13.9297	6.98328	11.1164	4.86484	12.6905	12.9813	7.30183	7.02507	8.57784	7.50597	0	0.0680155	73.3414	1.02584	2.89587	7.36312	0	0	26.2637	1.02944	6.07613	4.87396	2.69231	2.71335	1.44413	0	9.48624	2.68354	0	27.3672	5.29029	4.17544	0.022895	0.490488	5.67025	22.0867	2.3854	9.68911	0.20972	3.78498	19.0549	3.14241	23.9507	31.5719	14.0107	0	17.1684
3140			16.097	10.1394	6.68805	11.9521	10.6775	27.3899	5.37631	5.8864	9.97317	8.07968	0	0.909014	75.7244	0.403796	2.56885	0	0.137937	4.80964	2.30656	0.511768	0	8.08938	11.4988	2.75813	2.01764	0	0.387411	0.141563	1.20058	4.26304	4.51134	0	0	0.863669	0.210491	3.7799	4.30314	23.3066	1.88745	0	1.72185	9.81812	3.77943	0.0918502	6.79797	0	0.547696
3150			2.80109	5.29734	16.0497	44.4667	10.6808	27.551	13.3673	7.10124	8.44134	2.52974	0	2.82825	77.8273	4.66282	2.19196	0	1.791	18.5021	0.839693	1.30226	2.83371	0.958066	3.74052	7.33887	0.334761	0	0.571752	1.86613	33.879	4.13381	12.472	3.67891	0.68212	0.0686849	13.3746	4.80803	11.1278	0	0.153822	1.66861	5.91788	3.52164	17.1953	0	0.236506	0	0.859716
3160			6.26882	5.71931	15.5579	41.3711	6.68344	12.0961	12.9778	6.57028	19.1414	10.254	0	2.17902	47.3022	4.41341	11.4908	7.78494	1.97756	2.19948	25.952	0.955233	1.07519	4.17004	9.48135	13.2714	0	0	4.84965	2.77524	24.0338	25.2986	7.96573	17.3165	39.9262	0	7.7614	5.58145	0.340431	3.18965	3.82325	1.19602	16.9388	0.0306167	7.93396	0	0.160738	0	0
3170			16.9579	3.21836	14.6829	4.20793	10.8944	10.2913	11.5426	10.0431	7.77318	10.6643	0	1.48459	13.4401	16.2222	3.27805	35.6227	5.51422	0	9.29015	1.4768	4.54872	32.2023	7.22848	0.105754	9.15676	0	15.2561	14.4593	0	0.0659501	37.0468	40.5044	29.5164	0.241523	20.8635	0.696735	4.6752	9.31916	2.08215	4.99619	23.5134	6.29124	14.0856	3.42847	3.64564	0	0.0229625
3180			0.0240659	11.3022	13.8714	1.31205	9.39194	9.60144	13.4719	6.71031	9.27663	5.10829	7.39443	1.77529	37.3441	9.77991	7.53212	0	0	0	4.04868	1.37514	2.84408	4.85127	4.69794	0.160488	1.84251	0	8.89393	23.6984	2.08251	0.04579	14.5499	29.7318	2.94921	0.206599	0.160265	0.46033	20.7314	17.1517	0.0688876	13.4918	1.76494	2.52371	7.44752	0	12.9816	0.0692592	0.210866
3190			0	16.623	6.98897	3.55875	37.9056	18.8754	5.82007	0.209939	13.91	6.76524	0	0.418057	0	8.3534	3.91824	0	0.839504	0	3.31754	3.63126	0.142223	0	1.5479	0	0	0	12.3453	8.57812	13.6183	0	53.9789	16.1988	0.428295	0.66467	0	8.93007	6.82268	17.6116	0.0612334	2.55799	0	5.98233	5.82521	0	15.103	1.11643	4.31837
3200			0	12.9003	11.3233	10.0832	66.9203	12.9656	3.6639	4.52842	13.2976	4.94334	0	6.18176	50.5326	0.293441	2.75076	1.11016	0.0464216	0	1.38342	6.83087	0	0.391461	7.63072	0.236582	0.65751	0	3.96166	3.53356	2.25326	0	65.7683	6.07334	0.188328	0.109384	5.26008	6.25292	0.795841	14.7969	10.5455	3.72094	2.09156	0.570922	23.3717	29.1092	3.3066	4.03206	33.1629
3210			0	16.033	6.68642	8.16502	2.52127	20.4949	4.51727	1.16559	14.1442	6.54877	0	2.44676	73.2222	0	2.76363	0	5.02312	3.55064	17.4606	12.1732	1.15377	11.2985	7.49281	7.3665	0	0	8.4733	6.9894	0.718579	9.15192	57.4169	2.00177	5.74918	1.73445	4.27514	15.9401	6.03512	16.8229	0	3.86313	6.93918	0.354189	5.72767	29.1134	2.69114	4.25452	44.4553
3220			9.71289	6.48082	4.10595	18.8136	17.9774	10.3038	9.39731	0.186502	23.8284	9.02209	0	2.0788	77.4209	0.0636826	0.640577	0	1.22541	24.3206	25.0261	0.201803	0.022895	31.2703	5.35012	0	0.0217743	0	9.50802	5.10524	41.1061	2.35843	41.687	0	6.89832	2.95655	1.02345	12.5128	7.91719	10.8726	3.50221	8.55707	12.0347	9.21082	15.9521	11.4497	7.07452	10.6939	13.6555
3230			13.0034	6.3353	4.12385	6.26846	34.9396	9.06427	9.63341	0.332569	15.8231	4.94926	0	0.342276	31.2429	0.953301	0.400875	1.49218	4.65872	10.7637	0.924667	7.47465	0	14.9429	0.277104	0.0693166	0.590128	0.022895	1.2251	2.43953	41.9094	4.37666	16.2075	0	10.1462	2.50604	1.60055	23.3892	7.44344	8.13808	1.87343	9.69711	3.98612	2.39592	10.7808	0.122467	16.1648	13.1821	8.25524
3240			12.3718	7.75159	10.7258	3.10151	83.5428	8.02151	15.895	10.3633	31.1176	8.61467	0	2.10361	0	0.723029	16.949	13.0218	1.16033	1.67289	3.84929	0	6.18723	6.38973	2.30163	1.63368	5.23408	9.80883	9.62498	0.323147	39.4802	7.76115	44.1245	16.1043	4.35369	33.3509	4.27737	0.69712	18.711	6.10336	0.0490107	2.40609	23.3479	0	12.122	0	5.41049	0	17.2104
3250			13.6796	2.13693	12.839	1.47584	109.527	12.387	86.1883	14.9294	19.45	20.9471	0	2.34157	2.66434	13.9667	2.69064	39.3987	0	18.1323	22.559	13.0757	62.2555	0	8.89449	0	0.373181	9.954	20.289	0.312311	47.2573	0.760005	62.4282	53.4517	9.9909	73.1376	27.8413	16.7659	18.8038	3.37306	9.90768	3.3255	4.21531	0	1.44267	0.0382709	0.20154	0.0201636	15.1718
3260			6.6348	10.7391	16.4532	18.028	86.9408	14.0917	129.369	10.1042	27.5857	5.63205	13.3483	2.14024	70.2995	11.4297	0.0883939	4.67665	4.69738	41.7447	34.3646	17.8855	17.0894	19.3923	16.9464	0	0	7.20125	19.6001	8.83681	49.6227	9.44998	40.5569	17.936	7.48568	0.789747	16.8233	6.42687	22.2192	23.7115	10.6194	5.00801	13.1571	1.16408	12.6509	11.8852	0	0	12.0382
3270			25.6407	9.15066	5.68755	31.0384	3.14928	20.0855	157.184	4.90651	46.3151	7.01007	0	1.25535	83.8539	5.42873	0	7.35259	9.7188	21.6429	6.04084	2.11676	0.651978	26.1119	7.86902	4.67702	3.9624	6.83574	23.8168	19.3791	31.8913	0	7.97422	31.2876	20.0647	0	0	16.7862	27.2509	18.1403	19.3493	0.0306167	3.64511	61.967	11.5133	44.9136	0.127732	0	16.1265
3280			14.8634	17.7981	33.7576	57.1692	2.48404	33.0621	67.4377	1.75967	78.8015	11.7998	0	2.37618	81.0327	3.10443	10.4169	27.0233	0	0	12.7137	5.88245	0	11.8506	5.41338	3.77514	9.25911	6.03014	35.6287	24.1656	12.4276	0.185525	51.9587	13.2659	59.3801	0.955147	15.6968	17.4811	13.0295	23.9939	1.46193	20.7865	11.2107	93.0369	5.66887	15.091	0.66162	0.0765418	15.0662
3290			15.1184	72.4215	66.192	9.55317	7.70033	20.0351	67.4328	11.7744	49.0601	11.009	0	4.47091	81.8703	4.75134	41.6425	1.43064	0.256088	16.7953	8.52645	6.99779	6.11107	0.531813	11.4434	20.5631	7.72426	0.447947	41.8544	33.497	43.0776	0.241203	77.9684	8.43408	27.0789	0.175528	29.9361	28.3462	0.344097	18.7345	0.116868	37.5299	1.13347	15.0905	11.2005	0.160738	3.16178	5.99025	16.5007
3300			5.57668	60.5863	47.081	14.4391	15.457	134.699	169.059	14.0086	30.059	8.48874	0	3.46116	70.6857	18.2657	23.4433	3.1227	3.4854	14.053	0.60489	28.568	5.338	10.9064	4.40175	25.0097	16.5209	0.514902	31.2059	58.7749	39.2705	0.380534	59.2346	15.6953	3.38967	0.91141	5.6515	41.6274	10.3997	16.2684	23.536	25.1605	16.3239	2.96877	12.5747	26.9166	11.9568	12.9879	14.2403
3310			2.45239	68.806	41.5688	36.8947	12.1138	166.536	132.573	41.0752	22.1723	6.17989	0	4.63063	0	8.55548	12.3795	17.193	3.63665	0	10.3101	0.733457	47.5941	20.7549	9.93346	3.44684	8.67838	0.04579	13.9727	45.7855	17.8882	26.1038	15.1641	34.1056	0.717649	1.84644	1.26875	26.1608	5.80579	44.328	2.59267	12.1655	20.8563	0.466961	16.3696	25.4001	16.4069	7.02432	17.4901
3320			10.4296	55.3027	31.1277	73.8469	70.7185	162.499	147.923	20.0503	81.1854	10.1733	0	0.975198	0	0.184918	3.98325	16.861	1.01022	0.04579	29.7156	8.72092	22.0837	22.6764	32.8214	49.494	7.94491	0	6.49843	46.4509	15.4287	11.1605	7.08763	27.943	1.68559	3.17506	0.45138	26.4774	14.9508	11.827	22.0226	12.8944	3.43265	24.7959	7.32041	19.925	5.72205	10.4469	15.1671
3330			4.85725	56.5485	28.8077	71.307	121.617	176.331	163.849	18.2856	129.759	8.59869	11.0581	1.5259	40.9593	13.729	11.7881	7.60307	6.78244	35.1997	9.9421	14.9831	44.7906	28.1588	34.8594	11.054	13.4668	0.740092	12.8109	27.3076	11.7702	2.39694	60.9934	10.531	2.10513	1.98406	41.2287	13.0828	45.5555	2.95593	13.6295	5.55652	3.7971	102.5	23.8576	11.6425	8.68777	3.6025	3.60763
3340			22.8336	54.035	30.1657	73.2116	110.288	193.313	157.216	27.13	85.0471	14.8826	0	1.01434	73.3739	3.52503	2.26184	4.31923	0	22.6204	27.5422	1.17001	46.5482	11.547	33.6695	29.3075	7.5142	10.4252	19.8932	2.30231	24.277	0.0521122	66.8401	13.7523	0.814567	0.312143	28.8982	9.85595	22.4595	4.55961	9.68785	6.95076	17.4341	88.2298	14.0566	4.23512	18.0765	1.85395	12.5384
3350			16.706	50.7747	30.3545	81.2006	129.137	129.166	113.429	5.03117	92.7139	8.06286	0	2.52586	70.126	14.634	26.8418	0	0.022895	0	17.2004	1.8898	36.6439	1.00587	7.45508	27.0413	3.68338	6.69503	13.5092	7.86594	30.7517	0.260106	43.1213	11.0724	31.8024	1.47555	0.219937	13.3145	9.5817	6.8025	12.2655	9.56077	10.508	80.7806	9.53286	3.64348	5.20245	4.11198	7.79065
3360			23.5286	49.0043	40.3363	68.0917	125.605	11.1486	44.8236	5.77244	119.064	3.96173	0	1.07184	92.9219	35.4643	37.204	9.75708	4.07071	28.6776	11.1125	9.22852	5.81535	19.9768	4.18222	16.7854	0	1.48876	18.1954	8.7367	32.8658	0.149552	58.8533	12.7271	51.8072	97.8012	0.522412	3.57543	10.2089	6.70223	36.0706	1.3716	8.76624	49.5304	6.63605	4.61574	5.8075	3.28363	14.7972
3370			6.47918	54.0621	22.2719	74.2919	120.268	50.5129	79.2746	6.23543	74.3848	6.06081	0	1.2003	78.8944	6.19181	40.3942	4.68534	10.4623	51.5869	12.4672	30.4069	48.4014	29.1556	3.51761	33.8168	1.06654	3.23727	12.7683	6.92142	33.1822	21.2463	84.5574	29.9289	52.2978	47.6052	15.4739	26.1192	8.76916	8.74883	10.8387	17.2255	21.2621	2.19782	11.0257	8.47592	23.0207	12.9164	16.1153
3380			18.3813	48.5063	13.7141	81.4766	63.1344	63.9436	94.2894	9.97989	89.6673	16.7255	0	1.93291	96.248	17.7605	6.12285	11.1761	4.67342	63.1202	15.2274	0.307309	47.9347	22.3678	8.88263	17.2696	3.71666	18.6985	14.6314	12.3151	43.7822	8.54152	83.7072	36.9658	68.1496	1.87311	26.9164	44.9945	16.3158	39.3649	8.73249	17.9192	4.83584	2.88757	7.08932	0.0382709	10.8104	0.0854128	10.7279
3390			15.3304	51.064	15.7713	78.5048	12.1946	16.1568	122.117	16.1317	94.6696	9.97652	0	1.17904	82.2138	3.70576	17.3312	13.2265	2.67865	3.70446	20.893	0.164445	6.78634	4.91996	12.3631	21.5644	4.34867	0.0450939	18.684	9.54501	23.6978	24.6922	96.0907	43.2159	104.21	0.922269	40.2069	7.70042	18.8037	37.4217	25.7951	17.142	8.60434	0	4.85554	5.20146	8.10308	0.180699	0.237964
3400			17.0163	51.4721	18.8662	80.7651	12.1553	43.4626	59.6873	9.36514	123.061	14.9881	0	3.85458	3.94556	9.15264	9.01679	5.60046	5.27	0	13.0959	0	27.3306	0.831427	33.7702	14.8616	4.00055	0.122107	17.9477	17.3242	19.4742	1.17879	96.4801	34.6952	6.48465	12.8337	63.368	15.2736	35.0354	53.6737	6.89418	18.0873	6.97473	5.55178	13.6246	21.4584	11.2631	0.0900798	9.32924
3410			12.1115	49.8465	12.9764	67.6424	10.9942	180.978	150.824	4.37639	214.61	17.2131	0	5.11805	0	16.9288	2.98511	4.40484	9.41578	23.7871	13.6296	3.99722	39.9874	25.6342	37.6357	28.5553	2.87893	0.244377	19.8437	28.5027	31.5001	21.96	75.7092	35.3264	59.4494	2.27524	27.9687	22.9406	46.1265	6.42448	7.84834	10.399	0.538397	11.1342	18.0886	0.297081	0	3.83344	6.07429
3420			20.6586	54.9095	23.5674	88.8664	8.54514	96.4118	159.693	3.22281	151.513	4.24842	0	3.21505	0	2.06754	10.5963	0	6.91151	12.1204	22.6325	6.53108	7.20421	20.3619	32.7374		5.64817	19.1392	11.2484	0	3.23994	17.3743	68.0962	3.59762	6.84418	2.80106	0	46.6984	10.9856	2.96429	25.5315	21.2644	7.72417	10.5575	11.6455	0.16765	0	5.87852	21.0713
3430			15.6685	50.8097	26.4614	88.4004	14.5288	14.0381	162.798	6.68021	22.3431	11.5184	25.6762	21.6819	0	18.0963	7.54691	3.82239	4.85342	6.02549	7.69399	5.69387	26.4581	9.38361	6.32745		0.255074	11.0218	15.3966	0.531494	5.38169	6.29722	42.1641	17.8404	36.2683	3.16279	0.0750072	0.112186	9.94189	25.1625	4.45513	28.8442	3.31272	9.30693	9.44644	1.41862	7.53859	11.1163	47.1687
3440			13.3155	40.9984	17.195	87.683	12.5563	18.6466	151.536	7.38474	22.783	27.6442	28.8646	27.8671	57.848	2.19766	12.6533	0	1.10766	0.0305266	9.76132	16.8544	41.3199	0.239965	9.62562		0.789641	9.67013	10.2014	3.18918	7.48365	12.1104	10.7451	1.18579	18.1035	0.687956	9.34218	20.8687	17.6738	9.20302	2.82767	11.7557	9.95784	101.143	23.1051	4.84986	14.9793	1.84187	30.3218
3450			18.5444	68.9978	21.6796	84.897	17.7373	24.1414	158.139	25.0386	19.1395	19.4389	63.2638	17.6842	51.5964	6.9783	3.48643	1.27805	0.129016	37.8381	7.97034	12.5873	19.2614	5.49041	5.48759		7.35886	1.72246	25.6132	10.0776	20.4948	23.7336	23.5093	0.671506	70.5014	3.57346	31.2336	27.9984	8.60117	16.2545	11.7715	8.78707	4.22724	98.9466	11.0396	14.9766	0	1.26685	17.3921
3460			12.4809	45.6573	14.6773	82.9766	21.9234	20.7901	72.5688	25.3502	18.9505	16.8823	23.6156	17.8672	0.0275163	7.39812	8.91325	0.346915	2.11533	27.885	20.4664	0.0981213	6.93211	30.4873	4.497		9.87463	1.24804	13.5059	27.4967	5.73771	0.201585	25.932	8.71578	43.1937	30.9003	9.33075	4.48764	0.811304	2.24135	15.0622	19.835	11.6095	18.6198	8.04424	7.58053	10.0278	0.0839623	1.66509
3470			13.7498	37.5245	16.6916	94.9489	60.2045	27.3539	73.0453	4.34785	22.6565	6.32732	25.8859	13.9656	34.3141	7.57811	13.2446	4.18672	7.72738	4.88833	16.6781	0.858211	41.246	20.3831	4.87743	6.95468	6.92421	12.2744	15.7084	4.91727	14.1549	4.28012	27.0052	48.8702	6.62917	2.62004	5.88203	2.89154	11.706	0.728842	15.4006	2.15734	26.1037	0	13.2248	10.797	12.1549	1.13763	2.41818
3480			16.2171	43.807	14.7882	92.7554	138.96	18.6886	92.3218	5.68577	27.6662	15.0151	31.9449	25.1844	50.2841	0.511796	7.7672	0.022895	1.36171	0	3.25129	0.068614	25.4947	0	16.7536	10.1716	10.2383	18.5031	13.5229	5.16577	4.89836	0.573258	33.0922	34.4006	40.2623	0.0246566	12.6771	20.7959	24.7571	19.8168	19.2922	3.88064	13.3817	0	24.8721	2.17111	5.3024	0.300077	10.2603
3490			25.0681	41.0332	2.35157	82.1022	131.311	24.1999	44.8698	3.57011	19.4953	5.38577	11.4455	49.7545	11.6984	7.81641	5.30892	32.7447	0.733453	31.4595	29.5945	0	2.60636	0.122107	23.547	11.3315	8.85124	1.60559	0.242904	15.2892	17.4132	5.06363	39.5619	44.2094	50.1	3.97528	11.3931	9.447	26.2345	1.50592	8.27179	7.67425	27.0954	7.45343	25.51	0.221457	2.84041	6.16987	10.4738
3500			18.2891	58.2345	20.3705	79.767	5.37523	100.661	37.0636	7.00291	23.0522	7.68304	23.6647	77.3537	33.7872	16.4679	11.9458	40.0462	0.754264	8.26923	18.9901	2.86939	42.2302	0	26.0303	1.73383	6.08061	2.6777	24.2072	37.0489	15.2718	31.5801	5.25452	40.9523	11.8019	3.27208	12.759	21.0877	9.85775	9.65869	10.7361	11.6959	10.6051	6.20161	21.4297	0.084196	2.15336	9.97934	4.58038
3510			26.6379	91.6914	11.2751	35.3706	5.89805	168.043	58.71	6.27827	23.6895	11.2223	82.2472	62.7845	44.5797	21.2251	6.98846	27.2529	3.55005	0.05466	10.3041	16.2811	35.3968	6.89352	15.9234	0.0530517	0.0534216	11.5137	13.1566	0.671756	25.6871	7.30855	66.8057	47.6921	25.4716	3.43963	35.3848	40.0463	39.6216	6.49885	11.4589	18.6336	11.8938	2.07194	9.33112	0	2.59464	2.28002	0.776215
3520			19.8962	100.707	24.5249	23.1455	9.35887	28.3845	51.3804	7.80969	20.9444	8.2657	105.99	40.7122	0.302297	1.25581	27.8771	7.33091	5.32232	14.8736	0	0	8.52465	25.3	21.3144	0	0.0462049	17.6879	6.18971	0.746012	7.17788	9.98621	80.0149	44.3672	57.4548	8.38341	35.7323	47.5022	44.1666	13.8462	19.2962	7.5961	7.99518	51.6752	4.27919	0	3.28278	7.4518	6.5269
3530			29.5105	102.721	41.8975	37.9165	17.1084	14.5672	40.0209	10.2174	26.5267	10.848	81.3458	59.3391	0	0.75798	38.3939	2.84576	5.05113	62.0735	5.96973	0.04579	1.85669	14.5469	5.22014	23.406	6.02218	8.45439	14.2203	0.616763	8.31759	5.91053	48.2317	44.8758	32.4611	11.1243	0.777432	34.938	39.2382	23.1234	18.7963	15.3234	3.56609	0.747979	14.6552	3.89653	13.4173	5.66925	3.63075
3540			22.9427	102.852	20.2049	80.554	15.3941	12.593	34.5317	8.51115	23.9707	16.9615	74.0897	61.282	0	11.853	26.5007	5.70563	5.27762	19.2365	14.6411	0	5.06657	12.5869	37.8271	18.0457	2.17069	9.4891	10.6587	0.450268	11.5622	6.14404	72.4151	49.1738	37.4639	2.29453	2.74744	39.7875	45.6319	15.8775	7.44226	20.5868	6.51556	6.07103	16.0971	9.19978	1.20671	2.26187	16.732
3550			21.797	101.882	11.2513	81.499	13.8542	13.4198	39.2217	7.27053	16.7617	8.28493	15.5138	53.2506	35.0422	16.1338	16.1651	0.0381583	6.9549	5.33783	29.6125	13.8092	40.52	16.155	16.0947	31.1454	5.07499	8.03879	10.2962	9.54593	25.8368	4.89638	59.6492	39.372	11.4338	22.813	6.18684	29.6633	6.28368	3.99748	4.23753	23.4341	7.66176	0	8.12172	14.1274	3.8489	8.56935	11.2721
3560			22.6525	109.195	16.9707	75.6989	14.3376	23.8056	46.3558	6.69109	17.5041	3.82865	16.8343	54.4685	50.0066	0.106843	5.82327	0	12.3313	44.2054	13.7892	9.31818	30.88	15.1201	6.94916	21.7024	3.5182	0.0707758	13.2056	17.1105	28.5096	10.5238	81.709	27.811	7.81373	92.2983	37.811	1.31416	15.8321	5.98017	20.2992	1.96859	9.1213	8.73297	19.0326	0	12.7296	3.33285	4.68269
3570			17.3131	49.144	17.7096	89.7523	13.8872	10.2462	52.3899	10.9919	22.1261	11.2046	12.3475	37.322	67.9873	1.1328	3.25509	0.990813	4.69374	39.3558	16.5601	12.7543	32.5167	10.8425	7.52545	22.862	0.0813625	0.259137	35.235	11.9999	4.69156	15.9115	53.05	20.2673	24.9902	49.2955	6.47483	8.96428	4.26388	6.81099	21.829	7.31824	22.2001	4.25605	25.6687	4.59704	9.90948	0.0728736	19.5174
3580			12.634	56.1895	5.21448	81.9954	19.8767	14.4661	89.5885	5.43224	10.5336	108.537	18.1307	25.7372	5.57651	26.5153	12.882	49.9602	4.57747	14.5128	8.63494	10.0569	14.3387	0	7.6155	36.2291	3.50321	2.15727	51.0782	19.1215	34.5347	11.5066	10.4932	28.0544	47.286	0.0248313	16.3711	14.3269	7.60598	5.50983	18.1137	4.02855	4.01512	1.55596	3.58748	21.0148	2.72195	0.0209638	12.8947
3590			14.4971	85.114	23.8323	81.2831	25.1262	19.8207	33.3116	8.26521	6.50099	160.196	9.70768	20.2507	0	0	21.1862	5.34127	13.9493	29.2715	8.76437	0.746986	10.4543	0.0666822	7.40399	15.9443	2.57243	24.0712	51.9066	33.7364	26.1864	5.95064	0	38.9385	1.49705	0.449874	3.54852	21.9828	0.875766	3.28429	4.79021	6.59304	28.6514	4.09677	16.8962	9.70474	0.876714	0.201157	1.25161
3600			20.535	110.043	22.5703	88.965	12.2973	13.748	46.2502	39.7766	7.93457	136.551	14.5294	37.9779	0	0.868168	46.6317	36.9197	7.23394	13.6423	20.917	0.148534	23.8278	0	11.3427	3.00514	3.65421	1.10486	45.5794	15.5159	1.09034	22.8937	0	28.3004	10.9925	10.309	2.32292	0.969712	11.0226	10.7386	0.61757	21.3808	17.0279	84.8733	9.22454	2.47719	6.66762	11.4278	14.5043
3610			20.819	116.075	10.2653	49.338	15.7485	17.1157	113.902	6.80392	19.8983	12.9133	14.7141	47.0952	12.3762	12.8245	21.1996	44.6721	4.05583	26.7455	23.8433	0.13737	14.932	24.7589	9.29669	5.25421	3.53978	0.363965	30.2592	4.56223	29.591	3.12672	8.78816	22.9704	10.3472	66.2628	29.1827	13.7492	13.0618	3.30511	0.439382	6.72497	12.4606	96.6948	4.5128	0.0306167	10.35	0.0229625	30.4695
3620			17.0297	121.536	56.7061	16.2305	19.6538	14.5772	15.7116	9.34039	6.58571	8.0724	24.6195	14.0265	39.856	21.6955	5.952	32.3145	14.9412	23.5495	13.4348	0	24.8926	14.1718	12.5009	28.724	4.65071	0.560477	45.1877	0	24.8892	10.4967	21.5089	42.2493	30.0596	115.154	19.1143	17.4197	5.85956	2.4843	0	23.8877	0	44.7484	15.2211	0.388591	17.1173	0.185892	44.9889
3630			21.6665	101.65	71.824	26.9929	44.221	22.8346	31.7173	23.8053	3.37847	3.75313	18.3756	10.9335	37.1274	9.74077	0.773646	8.54098	2.91181	22.5413	23.5266	14.0823	17.8824	0	18.6943	56.7174	0.04579	9.01639	40.3969	0.022895	29.0464	6.92072	21.5644	37.6869	37.0161	77.9578	24.0576	4.67613	9.83076	0	0	15.6024	1.35866	0	6.00001	8.93605	3.60691	0	14.9541
3640			16.519	107.871	11.6091	25.8765	100.187	15.7704	17.2653	36.7419	22.6986	7.21772	9.37591	18.4779	4.16899	0	9.36369	6.96977	1.41236	33.5929	22.9957	5.34544	36.5404	5.55023	22.1368	1.75557	4.88084	11.2858	19.4496	1.14034	31.7482	19.342	16.8905	25.9758	21.6133	2.83474	0.916429	4.89816	12.0978	19.7744	0.0557233	8.00677	25.1866	0	10.965	15.1584	1.73275	0	11.0418
3650			13.5002	101.323	4.42931	15.146	147.146	19.3803	40.3933	30.7776	19.545	11.9861	15.8598	61.7166	0	19.3864	13.3647	0.386898	4.13206	16.7053	34.8376	0	31.4202	28.725	43.2084	31.7256	9.65586	15.0485	0.334616	3.0886	21.3325	8.47197	17.393	32.0734	33.2185	0.96998	0.0215856	9.31837	6.92666	14.1711	1.8137	1.92992	20.4482	0	24.9712	5.29895	0.427122	0	7.41466
3660			20.0057	99.2771	7.83881	44.2568	113.903	12.0558	36.5039	24.8062	18.1129	1.50255	36.7677	44.5292	49.0673	4.24527	19.9095	35.815	8.01216	20.8932	26.114	0.0962013	12.9617	15.1304	33.6835	6.59717	7.60401	14.6071	20.5515	1.00303	31.2231	2.79781	0.623559	36.7158	35.3483	1.64892	4.62544	0	19.3002	12.9293	0.138276	20.513	4.85746	0	14.0791	0	3.92407	0	2.35545
3670			10.0649	27.2537	11.5994	28.7025	23.8376	27.8437	27.8409	23.4626	17.1456	2.72637	35.8676	67.6998	45.2629	22.7164	13.4419	43.4607	0.447959	7.50166	12.9094	0	42.0964	0.161776	35.4923	17.7055	14.0379	7.33416	17.4944	0	13.6245	14.559	13.7471	32.7571	28.3809	4.80253	3.22016	25.4914	2.27187	16.5521	8.2111	1.92494	14.187	0.0994332	14.3786	0	0.519105	0	19.9271
3680			14.2933	26.0055	17.5616	16.7516	1.52547	14.5294	34.1451	12.801	20.3828	4.00221	10.6595	31.847	55.496	9.4975	6.55929	17.4182	0.668635	14.9863	3.34347	13.1087	32.9564	16.9453	5.86625	1.81651	0.766562	0	15.1252	0.274172	5.13143	12.1685	9.9037	27.1773	34.461	0.655532	2.25473	11.0193	7.02405	5.77255	8.34136	3.80228	6.84561	2.71621	2.02238	0	5.18751	0	10.7805
3690			9.92806	38.5707	12.674	11.6521	9.20753	16.3714	36.3279	9.71296	7.60572	3.47607	17.0597	52.9898	24.9568	0.025467	14.2303	7.09843	7.88368	9.9275	15.2219	15.465	8.14713	4.95798	0	0.145002	1.42799	2.31471	6.60857	0.325017	28.308	11.9253	3.05743	16.8137	19.5654	1.00504	0.258879	2.82218	14.4157	2.59109	2.13027	13.3256	11.9169	4.24163	41.8034	0	2.6486	0.0353951	12.3043
3700			8.44312	39.928	4.86547	24.8456	3.04702	17.3649	37.7042	10.5536	25.1271	14.1968	33.8304	61.9154	0	6.82574	9.01935	3.13066	6.06764	31.1203	9.00862	13.6053	3.61744	0.303206	0	0.106843	1.12687	11.518	13.0013	0.0207274	26.5078	38.7537	0.766673	49.5507	16.8984	0.164281	14.5353	2.31378	8.67331	0.176567	3.28733	4.2093	4.23981	0.7671	12.8193	2.4534	0.824643	0.0229625	8.00771
3710			15.9319	36.9436	9.32263	13.2163	17.4757	23.5682	28.8879	9.56234	16.8082	5.58438	78.6005	50.4926	28.0233	3.42532	5.7829	0	3.18841	44.9191	9.40406	2.71625	23.4659	15.538	16.0958	0.266672	0.514253	15.8176	12.9405	0	24.3478	6.59052	2.44322	36.3341	17.1272	4.53363	1.28256	19.631	10.1051	5.07891	8.21974	30.8146	16.9394	6.34748	15.5409	1.411	0.300707	0.176046	10.5909
3720			6.21241	43.7091	14.434	9.12435	12.1087	26.3565	40.5781	3.72002	17.7784	0.477399	18.6204	25.7654	55.5149	5.32665	4.86867	19.6958	5.81865	15.133	13.5672	9.84179	37.0265	5.26792	7.31131	0.34001	3.14629	2.8816	11.2833	2.8364	9.29668	8.11855	14.137	24.8763	27.3127	3.77075	6.35816	33.672	5.88114	2.53902	2.07207	27.7744	10.5844	0	29.9569	3.4103	12.3784	0	5.27004
3730			12.3708	69.7444	8.11376	49.7225	8.06907	17.8487	82.7568	6.93173	22.9211	3.94826	16.6986	22.6507	51.3972	15.2263	10.2393	47.6954	6.0265	28.1654	1.99303	15.1113	8.08428	3.47115	5.25475	0.038914	1.53515	2.32896	9.89237	23.5241	17.6738	13.3384	40.3258	32.3955	15.5908	1.81903	12.9854	23.5179	19.934	1.13592	3.75649	0	13.0297	6.73457	8.34282	2.58487	2.32737	0	22.4739
3740			17.2768	37.3432	7.40999	10.5177	9.1907	148.567	12.5202	4.4112	18.2712	3.69378	21.5389	22.9385	6.35114	3.06827	10.6366	21.6747	4.81966	10.1336	11.0299	0.179257	2.96701	15.0947	4.80598	0.0215856	6.40644	0.883587	8.30782	0.442135	8.87728	5.82674	2.07704	29.0713	14.1525	0.214649	16.7129	0.425497	13.5613	12.3375	5.31147	2.23673	1.90392	2.38146	5.63592	0	7.10391	0	10.6964
3750			2.36496	32.7772	5.5652	9.63338	5.86021	78.5321	23.3558	5.33473	22.2374	5.5455	14.9102	22.3533	0	0.4055	14.3514	0.781421	1.29954	21.3444	9.3156	6.62638	27.502	5.01842	7.11416	16.3414	0.189388	7.93804	6.49823	0	15.7965	13.8186	0.263282	8.36383	27.5516	0.736064	3.44988	10.5874	15.4152	7.67434	6.35757	8.37564	13.9814	0.893723	14.5151	22.473	3.8938	0	9.9833
3760			27.2753	35.5257	9.4159	1.47963	10.0022	4.40416	44.1424	5.59217	15.4888	2.39463	12.2227	29.7208	9.82322	5.5736	13.3563	0.0410977	9.56831	18.2892	14.3474	0.916741	18.2578	8.52809	11.9575	0.839702	0.071204	5.97759	9.01546	4.64839	3.79495	18.2086	0.404216	2.95436	29.4299	0	14.6056	13.3532	38.0699	14.3195	5.04942	14.3058	6.28408	0	5.39769	0.0382709	5.70498	0	17.0244
3770			32.2908	25.673	4.17437	7.55673	13.3858	8.9709	77.3428	9.11001	22.5039	7.80525	12.3233	18.7903	35.3438	12.2957	8.4537	0	0.913863	20.9902	11.2537	17.8593	13.7555	14.3887	19.9666	0.13107	0.309283	3.36538	5.70296	0	12.3389	22.6845	13.0182	1.14325	18.1395	8.16417	5.13008	10.3798	2.1718	9.05505	11.5649	9.87507	7.20011	0.0995044	9.97883	0.598795	0.156939	0.237096	3.67662
3780			24.0446	20.8182	26.8371	26.2338	13.8858	12.5765	16.0052	12.3238	21.2314	1.86585	11.8979	9.91283	44.4146	16.3917	12.2152	6.88256	2.1514	71.9792	11.9275	1.04692	33.78	2.85	15.9374	0.130977	8.51013	1.43153	0.283219	1.41712	33.1859	18.9505	30.3294	29.0377	39.2107	1.53517	9.9118	1.58994	9.27056	12.5556	19.2337	1.95669	11.4096	0.0459251	7.8336	0.0381927	1.63509	0	23.7382
3790			7.6179	37.8211	3.86146	15.3005	20.9684	10.4819	39.7681	0.132577	20.3397	4.92825	12.7177	19.0759	0.04579	3.3572	10.9331	1.46462	6.78622	22.4936	11.9612	0	34.7018	6.33913	8.38384	0.0215856	0	2.55235	5.52113	0	16.8018	14.8502	22.8995	53.9489	36.3174	9.63216	11.8683	5.13078	10.7757	5.94335	19.8254	1.64318	9.76652	0.226513	9.10263	3.76732	0.773924	0	3.9621
3800			15.0827	22.4188	8.48781	8.77611	14.8182	14.4655	7.32398	3.41608	19.355	2.96193	11.2507	32.8194	0	9.475	13.0463	2.06243	1.50115	14.1246	9.44448	5.55605	6.19479	4.59596	11.1642	2.85746	0	17.6878	11.1286	0	6.57315	0.157331	7.18727	24.002	16.1474	0	9.13412	30.7443	10.9586	5.95594	13.8646	13.9923	1.71785	1.18869	5.13027	1.08016	4.50829	0	35.0642
3810			14.725	8.63009	7.95102	5.95379	23.9812	12.0674	13.0263	2.85317	24.8031	3.06278	13.3705	49.1595	0	2.96248	9.47424	0.563423	0	20.1706	3.84085	21.5363	34.6982	0.710472	34.3489	34.197	8.36873	14.5123	3.99068	0	5.45642	10.268	4.10155	39.7322	15.0911	0.0811582	22.6139	1.32398	4.84752	16.5369	25.6232	9.68585	0.674748	6.51436	10.1911	0	2.96293	0	11.2254
3820			18.8637	19.9565	5.1853	5.09812	16.4322	7.86975	38.86	4.68822	20.7681	3.62674	14.4227	29.3363	25.5928	0.275884	10.5467	0.022895	7.69899	20.4744	0	7.71847	38.7108	7.80602	3.97095	22.9459	0	1.86644	8.44831	0.614204	6.85496	0.244606	40.8535	23.8336	21.0114	3.90349	5.48329	0.453918	15.0419	4.79786	0.0216493	25.4678	14.4245	1.79013	10.66	2.96434	0.869648	0.0551951	7.78818
3830			1.90097	35.4292	11.4716	17.9038	9.12888	11.9645	32.4097	17.9015	20.8983	6.57136	11.425	26.8415	24.9541	0	10.7792	13.1636	3.30424	0.493097	8.32239	0	2.42588	9.4627	8.49547	5.79022	3.78101	2.99019	6.09504	0.157829	39.6419	9.53713	0	37.9329	7.41086	0	4.29299	9.44158	12.2236	8.1908	0	18.3044	9.65672	6.27364	6.09365	0	4.14296	0	8.21379
3840			2.59048	23.7523	12.1183	28.0172	6.62433	11.4623	18.1807	4.07763	26.6876	6.33698	8.25996	14.119	0	6.8254	9.07699	34.1804	0.401387	19.6847	8.26609	0	42.1777	16.3782	13.1513	0	0	0.791593	9.91553	14.4083	28.9348	0.772264	35.2513	34.5357	16.2613	0	11.1597	4.70921	7.46194	16.2009	5.41985	9.4583	14.8364	0.0684611	8.99132	0	4.67986	7.86187	3.93281
3850			7.7738	19.7092	15.0628	26.7219	8.12347	19.4025	58.1165	8.88238	19.2439	6.36776	12.3608	20.0358	0.747342	5.63756	6.5926	8.38645	11.6849	12.7641	22.1823	7.13272	23.1838	7.63281	12.8971	0.176397	1.88126	0.853745	12.3519	35.1828	9.51692	11.1932	13.409	32.7667	0.302949	0.13562	3.8561	3.19893	11.2122	10.5881	0	1.90464	4.93471	2.10749	7.59409	0.0688876	4.29341	1.02029	1.14394
3860			11.3043	11.8011	25.3193	10.2057	9.55052	19.1562	19.7698	5.12344	19.9631	1.7335	16.7169	4.84981	49.4693	8.59199	19.8507	2.4491	4.10864	28.8715	28.5118	3.80839	1.97592	0	12.6225	0.10045	0.99904	0.0831245	5.25393	25.9327	22.5687	7.74203	6.23582	21.2278	0.137443	2.65384	28.3325	22.7906	7.18219	9.89142	0	10.7791	8.22286	2.59607	4.62129	0.660152	1.02284	1.67342	1.3623
3870			6.5581	21.8609	8.61953	4.07225	20.2503	114.661	7.90659	10.5444	14.134	1.7569	14.3568	8.93213	25.2884	4.71928	14.2801	1.50673	2.72921	8.46321	12.9239	0	44.2192	13.147	28.1216	0	0.0919041	0.341583	10.6382	0.166761	36.2032	0.0200762	50.5671	20.6131	15.851	0	11.079	4.38393	2.55304	3.1907	0.0432986	17.5099	10.8879	3.13003	8.46542	0.032546	5.6458	10.2576	6.11418
3880			7.11848	9.17926	7.2048	22.7747	10.6217	42.4329	9.38618	6.93412	14.5893	3.78413	10.5581	3.60882	6.31022	3.94842	9.76601	0	4.40984	0	16.4125	7.05402	12.1457	1.30193	6.89997	18.1137	3.91095	22.5644	11.4098	0.916119	10.6783	16.4627	4.30696	5.25942	31.4008	0.179879	0.392646	1.57287	2.89534	7.14621	12.2587	16.2933	13.6787	0.503126	8.21244	0.0229625	8.92622	0.887888	4.50305
3890			13.4444	15.7282	6.43107	16.0559	14.116	4.06589	24.4541	2.32004	17.1627	4.76755	22.9333	13.9055	3.08907	8.11954	1.19829	0.958514	4.89169	24.5764	2.68148	2.493	12.2859	0	7.4068	0.04579	0	22.007	19.808	0.179781	9.4925	0.122107	62.709	0	7.49401	0.282849	17.0326	7.9398	2.13787	11.6538	9.52508	19.2125	3.44835	1.04727	10.8198	6.95368	16.2743	0	8.91821
3900			11.4375	31.0354	6.68949	5.32139	13.9037	6.06059	2.9134	21.8389	16.8665	5.08713	6.59622	24.4419	2.74959	0	4.91933	0.0988866	0.236259	22.5662	4.66646	6.4535	48.6569	24.4412	0.664553	0.308627	4.01084	7.95479	23.7468	0.058121	6.35693	0.0562888	23.6731	0	22.0789	2.70531	2.42538	4.83468	0.169582	20.958	12.1986	11.6352	13.5465	2.85692	25.1046	0.166258	6.45897	0.146148	2.34035
3910			1.37902	3.27303	5.10929	4.06802	8.4952	11.744	32.821	6.95676	18.5212	3.87225	23.6225	16.895	28.235	0	25.0683	43.1906	4.68899	5.72952	9.04235	4.49406	14.5776	8.39552	6.03006	0.0433738	13.8272	10.9262	20.6486	1.03922	13.8871	10.1407	31.3751	0.112258	22.3852	0	3.09142	5.92453	2.81738	7.21107	5.82281	16.762	25.4498	1.93833	2.91532	4.78886	16.7893	0	8.76557
3920			8.58533	20.5642	2.93834	25.8382	5.77778	7.81766	22.0345	3.73414	12.9229	2.72417	13.2886	14.8912	53.8817	1.1467	34.1747	0	9.15732	13.2129	5.22966	0.218356	22.3024	12.75	7.55908	0.154078	3.00588	0.79742	16.1412	6.94439	15.5366	0.909297	49.3537	28.4831	0.0444806	2.771	19.3957	19.2329	1.57821	7.78796	15.0595	15.7408	6.97184	0.556007	3.49473	0	3.60731	0	1.08881
3930			4.13014	14.8483	4.5277	21.1887	6.99597	19.1775	9.70317	6.15857	18.367	4.52494	9.00342	12.6346	26.5117	3.48007	4.94445	0.0534216	2.57541	27.2043	5.16605	0.879005	45.699	0.731829	16.978	0	5.13332	0.32841	10.939	0.797325	5.72398	0	48.7208	34.6796	0.296386	3.34219	1.67354	13.2016	2.98319	1.21641	11.1254	17.6096	0.929763	3.14167	0	0	3.18573	0	12.9642
3940			5.53505	3.97033	21.5252	6.04897	5.07112	9.50539	6.40744	3.40185	16.2686	4.21745	17.8721	19.1883	10.4259	15.3836	0.110547	0	0.953045	6.94509	10.5055	0	16.0782	0.320529	28.9726	0	0	0.802841	5.37394	10.2035	24.0184	2.80268	11.6798	15.005	0.747132	0	13.1433	10.8071	7.47607	10.1749	12.2401	8.72522	5.64323	0	5.50447	0	0.787476	0.0229625	6.96037
3950			0	13.7255	21.8845	3.56405	13.2509	14.7253	12.032	4.24863	12.333	2.81595	12.9193	11.8668	4.91893	1.5235	4.54101	0	3.30498	9.22359	13.0698	0	23.0655	6.33849	11.606	0.305187	0.0750072	21.1486	18.4004	8.03553	6.959	2.29589	12.6014	0.18316	0	2.92362	6.87245	1.25202	16.5427	1.87393	10.9353	18.2775	1.35578	0.516246	11.4972	3.32615	3.2986	0	6.16474
3960			9.24003	24.5227	5.52507	9.43942	4.6068	11.0851	52.1781	14.3419	7.96066	2.28093	9.48317	10.8517	3.23849	0.730708	5.48863	1.7156	0	3.35358	4.3089	0.166426	44.9922	4.42587	2.15652	0	0	3.45394	6.68799	0	4.87284	13.6626	7.88122	27.6517	0	0.888083	0.96546	2.1659	5.6758	8.03861	0.197935	2.56373	0.272845	0.460586	6.79334	5.0042	3.58307	0	16.9151
3970			9.36649	9.72967	18.0488	3.35359	4.403	10.6627	15.1329	5.87263	14.2751	7.62976	19.9606	10.8153	3.36724	0.346342	0.356155	4.93249	1.47323	0	15.4516	0	9.25157	13.5575	0	0	0	0	6.74889	0	27.7951	5.77394	0.988604	8.88879	6.47567	0.380013	0	7.2933	17.1549	3.83596	4.0109	1.62206	0.29744	8.12547	14.2893	0	2.28741	0	1.11675
3980			10.0621	13.0258	7.31632	1.89063	6.53493	13.2357	26.655	6.76321	17.682	3.69792	12.5243	22.7063	0	0	6.00947	0	3.08756	14.9675	3.6831	0	37.0423	0.20678	4.48596	0	2.5388	11.938	7.84337	1.89801	20.7574	6.2811	0	11.353	24.9213	2.90398	0	4.89973	12.6963	8.5601	2.25296	0.0784223	0.322822	5.97761	4.80923	7.56812	1.36873	0.0351591	3.80337
3990			18.0485	19.4795	21.0587	14.3596	12.8927	9.9887	37.5361	7.62559	20.3445	8.97442	15.3826	13.8716	42.8235	0.815075	5.91834	3.41973	0	8.38211	1.36092	0	51.5442	0	0.086738	18.464	3.65281	3.77889	18.4768	3.62785	13.6546	1.08124	16.2257	12.8608	5.96839	0	0	3.04527	16.2955	17.3314	1.13983	11.1516	0.353607	1.84637	5.81862	6.99545	2.60464	8.37192	3.24873
4000			6.40817	31.7969	14.9334	4.73725	5.90872	14.1534	31.8851	4.71299	15.0672	1.44425	15.5236	13.6701	44.5822	7.51656	18.7457	27.5888	5.13183	0	0	0	16.91	0.278406	10.4718	24.5793	0.964393	0.0724793	6.70841	4.28461	24.6742	1.2908	40.1159	1.33109	0	1.57445	5.91414	7.07353	14.2617	4.67756	1.43055	10.3144	13.4474	0.908044	0	0.478853	1.15057	4.69957	11.2373
4010			8.91453	9.39872	5.30017	13.5606	6.97427	19.8683	13.3535	12.2622	12.3593	3.8642	13.8339	8.77824	26.2438	0	2.727	7.37592	0	21.7438	30.4773	11.8103	14.6205	12.4477	8.4641	7.82987	3.21112	0.0215856	12.5199	0.84534	4.92749	6.52019	1.649	0.214601	0.127516	1.09169	21.7783	3.02675	10.1758	8.34281	0	7.48911	5.6524	1.12658	13.9535	5.75058	0.513284	0	6.55348
4020			6.74075	11.7075	2.5015	5.99482	11.2321	11.312	7.99279	6.30934	13.6163	3.66228	23.5495	4.46457	11.9389	5.58199	16.6423	0	0	16.6179	28.5106	17.4129	42.7333	6.34958	1.05487	0	1.65092	0.635645	1.6422	0.0534216	8.28457	14.8573	0.173083	22.6697	4.15418	0.022895	16.6866	9.16892	1.91045	8.99073	0	0.389646	7.22474	1.8867	5.94728	0	0.872356	0	13.1086
4030			3.58626	10.9181	16.5548	10.0417	6.90263	11.1236	14.1508	20.3408	10.3521	7.82858	8.11031	7.16717	47.6696	32.8554	4.32905	14.9417	0	23.0245	0.046052	0	45.8831	0	0.183853	0	5.16724	0	8.49333	0	24.5965	3.56353	0.150538	30.7519	19.2832	3.51589	4.58185	0.0229625	0	9.43295	0.141007	10.9489	2.75421	4.0111	12.0997	0	0.914458	0	6.08376
4040			12.5249	15.0753	10.705	2.79557	14.3713	11.5681	14.889	9.34111	9.41241	1.98757	8.46523	11.9502	45.2183	11.0813	11.2896	33.2296	2.55459	0	3.32124	0.124214	5.50745	0	0	0	2.79862	3.09338	15.8593	0	0	6.03391	0	0.191543	0	3.73373	1.96257	9.52152	17.7422	8.08283	0	2.72056	5.30894	3.41571	5.06227	1.96136	6.82112	0	7.81679
4050			5.25604	13.3171	16.3126	7.22004	5.59722	7.0311	9.36489	0.994785	11.5263	9.91108	10.1823	11.8982	1.08879	1.36281	0	9.79316	5.4447	0.0482669	3.02288	0	0	8.76549	17.3658	0	4.21392	2.14481	10.9362	0	0.0215856	7.93551	2.43192	3.52563	0	0.70891	2.39683	1.55012	4.83725	6.60706	0	2.68184	8.36812	2.40492	13.2123	3.94824	8.60344	0.0275975	4.34562
4060			1.47703	17.5068	10.7124	17.8111	11.4433	14.4084	10.9259	6.01264	19.9148	9.2054	9.10343	15.623	0	2.57958	1.75906	0	5.79028	0.346973	3.67659	0.0482669	0	11.7358	28.3094	0	1.34937	9.45236	13.1189	0	0	8.13141	11.5011	0.64504	0	1.96281	0.221637	1.04333	0	22.0418	0	7.15095	9.72841	1.62306	7.5837	1.9681	3.39664	0	1.71478
4070			1.09019	4.26116	5.43377	3.56483	17.4276	12.4495	26.1786	6.26529	14.7673	4.47377	6.07782	14.3336	0	0.705712	10.5792	14.9173	0	0	6.28944	0	26.0287	0.358157	25.7806	0	3.69379	0.10173	6.19487	0.205263	0.0241334	20.6439	4.12511	1.47884	0	6.00512	6.48039	12.493	0	1.99373	0	12.0798	2.85527	0.576335	5.14722	2.83291	0.135347	0	1.47322
4080			7.30053	1.43529	4.50562	5.52555	5.01194	17.37	8.84313	2.14695	10.1447	0.0491459	14.8709	10.6254	0	8.43644	1.30035	8.94401	15.0004	4.23846	0	4.4564	10.3343	14.5153	13.477	0	0.892369	0.142471	21.5773	0.302299	4.91469	0	0.117407	1.38227	0	0.107928	0.500962	2.37587	4.43381	8.18432	0	7.98126	9.49064	3.40188	8.2195	1.7237	1.33437	0	9.24869
4090			10.7352	24.9276	7.16815	15.5438	6.23664	12.884	11.515	7.88195	14.1561	0.290948	11.6497	10.116	0.861728	20.1502	20.8043	5.67866	0	5.49394	5.98039	14.5789	8.25958	8.42989	0.104817	0	0.454797	0	0	0	34.2576	2.0854	0	0.0215856	0.433165	0.106843	0	0.233381	0	6.93343	0	13.8801	0	9.11143	15.8415	2.52003	4.84771	0	10.2784
4100			6.30903	8.53269	17.7153	1.77543	3.556	10.0283	4.80223	7.84532	13.5104	2.96161	1.61554	12.2896	28.6846	3.09238	16.0354	0.0686849	0	6.63984	2.20784	6.96154	9.32103	9.13063	8.14847	0.526691	6.86804	0	8.89489	0	18.3477	0.0275163	7.79117	9.66631	13.4641	0.022895	0	14.3582	7.40544	0.895987	0	13.6113	12.6258	0.803526	31.7496	6.37036	9.35796	0	10.6167
4110			7.19719	4.88313	6.74254	13.1045	9.2019	14.7557	31.6878	5.00139	13.7442	1.05399	1.24897	15.5562	42.6774	26.8881	13.7828	7.99106	0	0.451067	14.869	6.22165	26.7379	2.14237	9.78487	0.711081	1.41901	0	11.8372	1.22199	7.28854	11.2656	25.8416	12.6999	13.1675	0	9.1094	10.2779	2.25125	4.55059	0	6.83302	7.19445	0.466505	6.28705	0	9.00059	0	9.03344
4120			13.7114	7.9537	13.8055	10.1747	2.52208	15.4037	19.7133	10.1014	10.9593	0.225837	2.50596	13.3184	1.25458	8.19612	11.7892	3.79007	0.0305266	0	3.3825	10.8027	39.2597	8.19491	12.6694	0	8.5771	0	1.56354	0	0.0906349	35.324	10.2503	23.0136	18.1261	0	13.423	3.27587	7.25884	7.75296	0.475552	3.37072	1.13002	5.0744	4.58262	1.25964	0	0	6.30842
4130			7.64132	1.95413	6.26361	9.97165	3.86899	17.1636	11.7423	6.41056	10.2692	6.08179	8.15788	8.36393	0	0	0.106482	3.13074	0	0	0	0.930941	3.44593	2.25306	10.219	0.0636265	2.55903	0	12.589	0	13.9361	4.15662	3.75983	26.9809	0.0988195	0.0550327	1.82597	1.91303	16.8501	9.60782	0.0435785	10.2763	8.23411	0.0261869	9.27198	1.37436	0	2.97664	5.71177
4140			4.75964	18.1614	4.26832	5.09176	9.75269	15.5166	31.7629	8.71423	10.8805	5.35969	16.0586	12.0424	0	5.42616	0.0813046	14.8219	0.46983	2.38462	0	0	4.74698	1.1813	0.42832	0	8.99735	0	6.27917	0	27.8295	18.7915	57.5547	20.1389	0	0	4.45519	1.59727	1.20939	5.95339	28.706	5.7863	1.7267	0.919775	16.2601	4.8846	11.6284	0.751901	10.0164
4150			0.112889	0.535585	8.22847	2.36746	7.07045	14.3495	14.397	2.05882	14.2287	2.96044	7.17336	8.07418	0	4.41796	5.82158	2.53945	0	13.1526	0	0	39.0528	14.3443	0	0	7.04836	0	18.2412	0	24.2239	4.87947	3.64475	5.91284	0	0	17.8488	1.98601	0	8.13763	18.8314	5.9909	5.52622	1.37379	16.3503	5.55541	6.67398	1.26413	0.360445
4160			17.64	1.08762	9.60835	2.04186	16.0977	11.3938	6.51219	8.31149	12.9669	3.88308	1.86915	9.96043	20.9105	18.7484	2.1893	0	0	50.3445	2.47606	7.92882	29.8364	1.09471	0	0	8.18979	0	5.22133	0.0240244	31.3757	8.41641	11.8698	7.72367	1.23039	0	8.72755	4.79134	5.12632	0.0219371	5.33166	3.48431	2.61528	3.00711	17.4719	10.0212	2.34773	6.23605	11.5584
4170			5.59462	11.1767	2.87646	13.6166	2.75176	11.7635	11.7007	15.1515	13.5978	4.44064	15.5276	15.0599	10.1396	23.2723	0.0244012	12.9668	4.31544	0	1.44803	18.6349	25.3656	0	15.8063	0	3.06212	0	0.318523	0	10.6192	7.33522	8.43752	0.1948	0.0246003	0	0	2.40056	7.60151	8.74886	4.46896	10.2737	2.58077	2.85278	0	0	2.08851	8.57792	5.1643
4180			3.11109	18.8357	7.05286	4.19775	9.51964	14.2768	20.5314	5.89336	3.2283	5.37212	5.04354	12.5398	0	1.36921	3.34175	3.19435	5.81797	0	0	0	0	0	13.0481	0	0.09158	0	0.256646	0	1.26922	2.59916	8.37095	2.60818	2.55619	0.636015	5.35843	0.819607	11.5896	5.71894	5.37448	13.2605	3.81069	2.61415	0	3.53879	0.606189	2.84322	2.48413
4190			6.6568	3.00558	9.51125	2.46991	13.317	8.69269	10.8906	4.36976	11.8509	2.56211	4.9591	15.2075	0	18.9376	6.47576	0.657397	0	1.62474	1.86189	1.13714	4.7351	0.0202656	11.1385	0.512187	0.129634	0.022895	5.44438	12.5065	0.654111	1.22316	49.0324	0.04579	1.68068	0.0248313	4.37827	0	4.44745	3.48709	13.0371	10.6253	3.42913	0.0228854	0	3.4453	4.03525	0	7.20045
4200			1.25834	6.81489	7.00883	2.17151	1.58234	26.5214	14.6247	3.76132	14.5585	3.60595	5.86155	7.88758	0	4.45029	8.88993	0	0	27.8158	0	0	7.43237	2.33964	1.98168	0	3.79635	6.52253	28.9818	24.4792	4.14276	2.55058	0	0.0557154	0.638902	0	6.51298	11.6307	11.0208	4.14494	15.0951	1.22311	3.4031	1.0538	2.44904	3.33074	4.70019	0	5.97755
4210			0	8.09129	9.11009	4.40757	6.42418	7.84942	5.09073	11.9272	1.94364	1.18843	5.73697	9.35604	0	1.46689	15.1188	3.16287	0	1.19184	2.25045	0	2.96093	5.34603	12.7753	0	10.1995	8.86055	32.2685	0	25.4774	0.0534216	21.4794	9.05705	40.7496	1.48513	1.43069	3.02405	12.6084	6.09949	17.9549	4.2735	6.09339	1.09893	1.25077	0	0.874022	0.0765418	2.06655
4220			0.169457	0.471732	5.01726	8.08497	0.0617837	7.21857	10.168	0.173096	5.37846	0.852262	2.86445	11.5856	0	1.77972	7.548	3.15122	7.63011	0	11.8953	0.108333	22.6376	0.022895	23.581	0	29.0678	0	13.8204	9.44664	0	3.86546	23.0732	4.06837	3.56991	0	5.27728	2.48496	4.71054	5.23258	5.06402	5.75465	3.20943	2.81814	4.38919	0	3.50908	0	1.65738
4230			0	7.26773	0	21.651	4.04	13.6047	8.26572	3.7285	6.44997	0.908391	7.01848	10.127	0	0	1.69261	0	0	5.40303	8.3081	0	26.3077	0.0719969	5.87762	4.05642	10.6965	0.0275163	25.6383	0.138309	0	17.6481	5.83275	3.10632	0.145383	0	0.662495	5.75299	3.23335	3.66055	0	5.18601	0.747007	0.296828	2.03654	0	0.126434	0	1.57439
4240			0	2.28551	6.53079	10.3983	2.7799	6.14079	11.6048	1.10647	2.69099	4.52138	1.4027	11.4213	5.69816	0	3.29897	0	0	3.64857	4.759	0.022895	0.904046	2.51383	4.21773	1.7534	5.52253	0	10.5059	0.408585	0	17.0436	0	0.127119	0.127735	0.0610533	3.85522	4.90429	9.8922	11.924	0	5.88052	4.44794	0	3.54673	0	1.3317	0	0.704792
4250			0	4.72577	15.4297	2.16102	20.2028	14.1526	15.1453	4.33538	12.5434	4.09818	0.924533	11.2848	40.5343	0.551678	8.78767	0.732307	2.70436	15.351	1.64135	0	2.67713	2.62997	2.27165	0	2.95487	0	16.0073	0	0	29.1601	0	5.9849	0	4.20949	0.742357	4.06934	7.71897	3.98374	21.1783	13.4226	9.88512	1.35066	15.3263	0	3.10175	0.0812021	2.53838
4260			4.36318	4.08957	15.9	9.29704	23.8501	29.7245	6.39934	4.92032	24.3722	3.53781	4.15254	6.78186	0	20.0681	11.2162	0.607422	1.92226	13.2453	0	0	33.4843	6.78101	13.1487	0	4.07043	0.884948	14.6731	0	0	0	3.09433	7.92983	0	5.71806	11.1793	9.76784	14.9124	6.90145	17.2614	2.46638	0.204531	0.234338	19.3668	32.8527	0.678188	0	5.64915
4270			1.3833	1.81825	1.73596	10.9033	7.45306	4.91398	10.7081	8.36608	12.8944	6.39274	11.6604	12.2863	0.572983	0.839922	7.12582	0	0	8.94929	0	1.72081	5.82748	8.55316	0.0289704	1.50163	0.308914	2.54574	16.5876	0	7.00264	0.383506	4.90215	4.31649	0	0.280798	2.95281	1.61373	11.8382	2.52394	0	17.6999	3.16588	1.11644	3.23298	0.707364	9.28967	0.0229625	6.36288
4280			0	4.15978	5.38739	10.2662	8.94834	6.79548	12.6004	14.4515	9.28506	2.65739	1.58241	7.18845	0	0	3.12657	0	10.3911	0	22.9847	0.0305266	19.9652	6.07313	3.60641	0	3.39383	15.7037	12.9583	0	0	0	6.11225	15.3873	0	0	1.4597	0.274076	4.56746	9.35136	3.81229	11.748	2.31243	1.12875	3.87605	0	3.79376	0.0229625	6.24936
4290			0	9.07684	7.16106	5.19675	3.93006	7.30865	16.4772	6.81826	8.29581	1.00013	11.7038	7.27432	0	17.3749	9.17785	0	2.94606	0	29.9734	0.390969	5.02611	14.6409	0	0	0	0	9.77813	8.39706	0	2.09587	0	1.95784	0	0	0	6.87037	0.403519	3.08656	2.09345	4.82617	11.713	0.0459251	4.82094	4.92743	0	0.0895894	2.73969
4300			11.059	3.92572	9.14217	2.97086	11.8105	17.269	0.115165	1.74692	3.25532	1.93673	7.34282	18.3186	0	3.75002	1.05935	0	0	7.14685	6.40866	0	6.20279	0.0608453	3.74173	10.6512	2.64193	0.114079	7.18806	0.108387	0	16.3337	1.38395	0	0	0	8.32951	0.432713	4.56051	6.49293	0.958524	0.102692	1.15116	0	3.23681	12.1562	0	0	0.0229625
4310			30.2971	3.50498	5.15116	3.34917	22.0288	13.4225	5.57542	8.41727	10.7374	1.13688	1.58155	11.3001	0	0	3.75358	1.42372	0	9.5078	5.36719	0	2.56779	1.82792	1.3492	0.447569	0.418234	0.127516	11.6694	3.72043	2.59049	1.34616	4.65941	0	0.0491019	4.57742	14.5932	0	0	4.33066	2.71977	6.31408	15.0976	0	2.77175	3.65991	0	0	0.415404
4320			24.2059	6.20874	1.88317	0	5.9993	10.7982	5.11441	7.41594	6.57352	1.54831	4.71049	9.36829	0	0	0	2.33869	0	0.248547	4.59788	0	21.7628	7.82286	13.4463	0	0	0.366841	27.0325	1.28962	0.236582	2.39952	2.47262	0	0	0.919752	0	3.65943	0	2.77005	2.18309	7.80637	28.78	0.490877	0.141754	18.0559	1.89798	0	0
4330			1.15466	1.25228	14.1722	1.06358	8.25162	3.00784	9.53502	5.34974	12.2284	1.23606	8.61794	9.26567	0	8.7388	5.26134	0	5.44464	0	14.3395	2.93961	2.8744	8.28751	11.0831	0	0	0	37.9671	1.54492	0.104051	0.590442	13.2756	0.176221	0.102389	0	6.24564	4.20431	1.38023	0	10.6157	6.93276	26.141	1.65838	9.61085	1.72987	2.19812	0	0.0459251
4340			8.1997	11.2473	13.9213	0.110721	12.9305	11.1689	4.33471	2.79505	15.331	0.752078	3.75136	6.78575	0.629002	7.45409	10.9346	0	0	2.84976	2.99519	35.86	5.87094	3.46993	7.6594	0	1.4001	0	0	10.1134	0	1.7816	7.38988	0	0	1.25673	0.433619	3.98411	14.8091	4.734	4.13985	0	3.10563	4.19905	27.3858	5.34865	1.61941	0	0
4350			10.8082	5.53342	6.76411	5.68566	6.95272	15.4416	13.1419	18.2214	8.44226	17.0836	10.1127	11.91	14.6053	67.8426	13.7471	0.419451	0	9.9635	4.54894	32.9241	21.2957	2.74226	0.934578	0	5.21802	0.435637	4.70837	6.45437	0	0.0582632	9.48864	0	0	0.366085	0.477166	8.51863	4.9301	4.46286	0.45995	0.217033	16.0135	0.771869	2.82349	1.22241	1.16028	0.370974	0.938235
			1.20387	3.51284	10.2471	3.67994	3.0593	6.72773	7.7002	9.98882	13.2156	14.8013	10.8474	13.1097	21.88	22.0376	7.42197	0	0	3.1646	29.6374	3.72028	12.5975	4.65629	17.9307	0	9.905	0.022895	7.44072	2.49979	0.213686	0	5.93278	6.57872	0	0.417089	0.14297	11.0402	14.3136	2.29764	0.0277175	11.8411	19.9508	0.340582	9.47398	8.59487	0.741538	5.47448	0
			3.09158	4.46597	11.7617	1.33517	0.273971	5.89529	13.1632	7.88202	8.7491	1.14759	13.3785	8.73776	0	1.8869	0.553485	0	0	2.28869	13.1935	1.58644	9.00942	3.53798	9.69954	0	1.70873	0	22.1268	7.15512	0	0	1.90646	12.9986	0.0410977	2.78499	0	13.0707	10.0604	11.1203	13.8473	4.41521	0.298513	0.106819	16.7336	0.681697	0.624335	5.85886	4.07913
			13.3274	0.209659	6.69239	8.73899	18.5921	26.736	45.6165	3.30467	8.91282	1.18999	1.52911	12.4414	15.2335	9.19176	0.0349176	0.290003	25.4993	4.55807	11.3954	4.7111	23.0694	18.4294	5.95291	6.40376	0.541396	2.56305	17.914	1.53355	27.5524	0	10.7268	11.3175	6.65909	1.51326	4.33294	11.2143	8.63192	6.54882	4.69332	3.9759	0.152111	0.517134	5.92634	0.156302	4.09206	21.4265	2.42891
			5.4111	4.99247	8.06347	2.74417	43.3992	10.8812	3.23424	4.84119	8.78092	3.36995	1.66533	13.2817	20.0294	0.823735	4.8535	0	0	1.3136	7.11167	7.37417	6.87591	0	3.96384	18.2614	1.23373	2.97893	0.0215856	2.07518	13.4012	0	5.14815	2.40318	2.16109	0.0427454	12.5804	25.0161	0.59195	6.47747	5.37962	12.1414	9.46329	0	8.01112	0	3.53759	13.4598	0.333114
			5.44736	0.580674	12.099	0	14.0796	7.8491	12.7513	7.21019	3.12059	3.50672	3.8371	6.42423	0	19.2357	5.85927	0	0	1.64636	6.53199	28.9499	1.802	10.0868	15.0389	0.343867	5.02322	0	0.541846	5.12511	0	0.892332	10.1869	5.5606	8.28427	2.9923	5.58409	4.03485	2.26745	4.5651	2.9897	8.88808	15.101	2.15307	0	0.0535793	5.69793	16.3793	4.852
			0	0.020039	2.33004	0	0	8.30988	9.80603	3.66964	5.84857	7.8679	6.35057	9.21241	0	1.76931	5.3359	0	0	0	2.02548	0.854204	2.22174	18.549	12.8887	0	0.0530151	6.16706	14.2014	0.474737	0	3.88306	2.58568	1.89114	5.26916	0.143767	3.88779	0.466772	0	4.54968	0	1.74772	4.14292	0.0302946	11.3036	0	7.14108	17.6125	9.4134
			0	16.9988	7.20485	22.3083	2.45558	11.8235	1.59068	3.81979	10.813	3.37795	4.86095	3.31552	0	20.8604	7.9106	1.24359	0.160681	9.57608	0	0	2.38668	2.06375	11.8367	0	0	22.2803	0.022895	0	0.45384	2.9496	5.58732	0	0	0.235182	0.0550327	7.20392	2.68239	0.326784	0	2.99955	0.0645077	1.64402	0.122467	2.64714	0.996105	12.1133	14.7876
			0.116559	0	12.2199	26.9083	4.43166	7.6616	8.60553	3.69595	2.35732	1.40878	29.2351	10.002	0.565233	2.16066	9.28512	8.33265	1.28152	10.0517	4.64725	1.43658	12.2181	3.75358	7.08328	0	1.36123	0.556648	9.70226	0.13737	0	2.40238	32.1913	0.022895	0	5.24719	0	1.10437	4.90904	6.97436	0	12.2891	0.0618998	1.00034	37.9461	5.852	6.96107	0.752726	1.54533
			0.435991	4.29963	0.808894	4.08233	4.41663	6.98396	8.93609	0	6.36637	2.41363	3.39497	0	6.37065	6.74768	3.87455	6.41646	0	5.74421	0.599447	1.94811	9.44307	8.28878	7.52605	14.0437	8.69759	0.432252	15.8891	5.51123	0	0.210621	2.45223	0	2.1887	95.6196	0	7.80627	10.3209	2.96985	2.04895	3.38326	6.01399	68.9691	12.8103	0	4.44757	0	8.50928
			18.3038	8.21944	3.43057	9.07659	0.117595	5.79515	7.6039	1.95306	8.29757	5.50046	1.90986	14.7493	0	19.2719	10.2177	0.823407	4.08017	5.55802	15.4121	0	8.67569	4.0796	4.87844	18.3336	9.33844	0	2.76536	13.2046	1.22262	0.323877	0.334721	0.481743	0.0956308	24.6794	0	8.16085	0	0.56486	5.6844	0	3.21739	57.5634	21.8227	20.7356	8.43418	0.614736	9.44858
			2.16185	2.90121	8.07619	8.28572	5.68288	12.1208	6.39527	6.80516	1.3367	5.84971	10.4078	14.8816	0	37.6918	14.835	7.11542	0	2.19046	0	0	0.974439	5.14535	5.56723	2.53003	5.55992	0	16.205	2.11486	3.75856	0	17.7866	0	0.159426	7.59447	0	6.17099	0	0	7.363	6.38494	1.10699	0.107159	8.14089	2.1994	13.7952	2.16798	5.06567
			1.53616	4.31146	7.18609	20.929	0.0810008	7.60815	7.76248	12.5673	2.24427	0.781763	18.1235	12.1195	0	62.2485	8.68818	2.77328	0	14.2887	0.564473	0	10.714	2.1874	3.31181	3.3271	4.39973	0	39.9412	2.40051	32.5948	19.1191	26.288	15.9691	8.44805	3.62438	0	7.64471	4.36186	3.41475	2.07681	1.69475	4.00389	2.91827	11.7262	0.561863	29.2103	3.44899	7.0075
			0	3.32772	1.26618	20.8108	3.81353	4.76843	6.693	6.29127	1.37679	3.43699	5.2565	9.76731	0	5.77731	0	6.24404	12.3939	6.32375	1.68262	0	8.841	8.24925	1.4631	2.99918	10.214	0.0626833	23.4074	0	1.08129	5.25459	1.0601	27.6483	0.04579	0.0839483	0	5.34565	0.760378	6.10312	5.71191	0.0459251	8.51315	0.449317	24.3474	2.98016	51.6462	2.69682	5.26449
			0	0.417039	3.52916	2.2347	2.93158	6.21788	5.78972	6.59211	4.07255	3.43962	3.27816	11.71	0	0.911149	9.92283	1.01206	0	10.1416	0	1.25278	10.5753	13.3641	0.103117	2.25207	0.0639799	0	12.1405	0	10.5155	2.5806	0	7.2074	1.64157	2.41496	0	3.22653	5.68017	10.15	24.2866	0.792219	8.44517	0	2.67908	0.995015	18.1961	2.24924	10.869
			4.31707	18.4637	2.55761	17.9101	10.7149	4.97618	10.4327	5.25863	2.64314	3.11504	9.47142	12.4896	1.96797	30.2778	5.65558	0	0	4.19777	3.43037	1.49297	25.2478	16.1125	0.409798	10.3193	0	0	8.23239	0.04579	0.0504113	3.15571	0	0.0958152	11.691	0.482747	0	2.71561	3.20308	2.32973	7.76806	5.89234	7.74623	0.776848	4.30227	2.32566	5.36265	5.18027	11.6711
			4.87371	0.233313	3.92465	8.30509	0	13.889	3.2605	3.07748	2.95874	2.95219	2.97448	11.3888	7.56323	3.36604	3.42173	0	0.738688	0	0	0	19.7784	16.0648	0.376555	6.29011	0	0.595722	0.0314661	0.682602	19.8996	8.9363	1.32791	1.51447	0	0.873868	0	4.32221	9.04493	4.73464	15.0377	7.79337	16.8726	1.70455	0.676053	9.54042	5.49388	1.44273	8.22878
			0.902161	6.32709	8.86471	8.91189	6.45997	8.20279	6.10575	5.77405	1.10589	6.47494	4.12627	11.7003	3.5196	20.2451	1.75237	0	0	17.4693	2.6095	0	0	7.56052	0	6.23448	1.30021	0	0.161451	0.04579	12.8368	0	0.06565	0.193667	0	1.62032	0	4.02271	8.95569	7.4085	0.166858	6.4209	1.6084	0	1.55679	10.2861	0.0496344	1.24132	11.524
			0	4.53848	10.8296	8.12178	3.49695	7.03381	11.4746	8.76304	18.6151	4.30656	2.04021	7.49894	48.992	2.46804	4.61246	0	1.21761	14.5081	20.009	3.32606	0.741384	18.2279	6.84169	0.363296	4.10529	0	0	0.767498	2.4134	9.23222	11.6637	0	34.3129	0.829737	9.15926	5.22498	1.55677	5.59826	0	16.9148	0	0	0.0492468	0	1.89085	0.391392	10.9145
			2.68682	4.25537	7.14868	10.1089	11.9664	11.6664	4.81566	7.67786	6.37687	3.68992	4.09499	12.496	33.852	0.44723	2.01012	0	21.6246	15.5237	23.9298	0.677782	0	3.81611	0.174945	0	4.34379	0	24.0321	6.21939	2.04768	2.55442	0.415713	7.43965	0	0.0212962	9.62167	3.34489	0.0229625	2.47133	0	0.560996	5.435	0.991089	4.64975	0.358659	5.77763	1.09749	5.98496
			0.268197	11.7982	2.16794	0.0481317	1.75404	10.192	5.68916	8.79068	4.15343	4.56928	5.26789	4.39272	0	0	0	12.409	10.7659	4.81781	5.98601	0	0	0.245383	17.0886	4.80734	2.01916	0	19.608	4.84767	0	4.17525	5.42982	1.38511	13.2512	0.1335	2.25271	10.2921	0	2.4152	9.28338	8.34484	3.54854	0	16.628	0	9.50871	1.1775	11.3983
			10.6489	4.4089	5.57073	8.54773	0	10.0534	5.99583	17.5695	4.63515	2.25376	5.31475	11.0432	0	1.91825	3.00986	1.70708	0	0.116952	5.00684	0.0912391	2.68805	6.71002	21.295	0.782058	4.88104	0	1.96936	2.77887	24.8515	14.6922	0.147456	9.12484	0	0.0228181	5.07487	3.38059	5.63852	3.38061	27.8312	0	2.1694	0.0249046	8.59861	2.59722	11.837	1.25663	3.52707
			6.05315	4.16204	3.36598	6.11825	1.61137	6.16661	7.84456	7.17862	1.31954	6.85634	6.95075	14.6855	25.067	25.1391	0	0.596336	1.55323	0	2.32906	0	0	10.3024	3.4725	0	0.680441	0.022895	18.8711	0.176348	8.04927	4.0406	0.362686	5.77752	0.0915799	1.14377	1.87745	9.66137	3.34124	27.2159	6.32926	10.2143	1.90539	0	0	5.86535	2.4238	0.853089	0.0306167
			3.08152	3.45815	6.78773	7.96203	8.86234	8.47049	7.88328	3.52465	2.86268	5.17616	3.55957	8.21669	0	16.4566	3.15481	5.30661	0	0	18.1119	0	0	2.67666	0.0750265	0.591501	0	0	23.1149	10.311	4.18996	1.59775	0.229841	7.67649	5.82747	1.46178	4.91397	7.35334	4.88556	60.9979	1.09292	8.10538	1.43653	0	0.0216493	0.0216493	5.39532	0.825751	13.1158
			16.527	1.14023	3.7328	3.02577	9.63382	14.2249	3.54419	9.57981	3.74876	9.54254	3.76927	13.9014	0	10.0077	3.6069	0	3.39286	2.16704	0	0	0	0.479392	4.06676	1.91934	0	0.0534216	22.6431	21.2922	4.17641	1.42522	2.83221	5.557	29.2325	0.288148	13.203	3.65226	8.09358	7.15142	1.06473	7.60066	3.79835	0	0	0.753037	3.9618	0.791557	10.1827
			17.4114	0.984131	5.46579	2.8554	6.60697	4.80876	9.08644	2.87458	4.05575	13.0057	9.82309	14.2325	0	0.365568	5.72463	2.4683	16.8441	7.09972	9.17669	0	7.8252	1.05528	0	0.546907	0	4.65611	21.0715	4.84231	11.7055	0	8.61774	11.7623	14.2735	0	20.0776	1.31985	4.95551	10.9028	0	10.0348	1.0896	0.925282	16.9034	0	1.90224	0.741138	11.6568
			20.7359	9.62288	1.60681	5.0136	1.36053	4.3384	4.74764	1.65794	2.30623	3.94433	1.11644	9.31694	0	0	20.5992	5.8363	7.61907	0	5.20907	21.5242	4.89662	6.83869	0.0848924	0	0.0721257	7.74089	6.2619	0	9.5581	0	4.98574	7.03999	0	0	15.1753	4.19044	0	8.82801	0	7.46654	0.869422	9.73726	9.53077	5.85921	1.58864	2.39325	15.8116
			0	8.91734	19.2289	10.4953	3.49989	0.505374	10.0457	2.87395	2.8395	2.46474	15.1239	12.1779	0	16.6697	6.72188	0.114935	5.83831	11.3693	4.30819	3.25229	3.29397	3.11116	18.0714	0	0	0.212496	20.0416	0.165605	0	0	1.47774	8.2549	0	0.272377	0.0275163	7.22915	0	4.1476	0	4.22269	2.94382	0.457172	0.0995044	0.958956	6.20769	0	8.96118
			7.83885	6.90665	2.99791	4.03452	11.6062	11.3554	15.3064	7.88938	5.1272	3.71865	6.11671	10.9595	19.991	10.4634	6.02232	3.95825	20.8231	17.4987	5.53615	0	10.2578	1.37986	9.79244	0	0.336943	0.0314661	23.293	0	0.22895	0	0.0763828	4.67526	0	0.106843	15.035	0.0708902	2.54494	2.10689	0.116749	13.3174	0.0459251	1.56605	0	0.269365	2.93849	0	7.03682
			1.32843	1.17727	6.87749	2.34061	0.94462	6.59764	9.78708	14.723	5.47365	2.02123	0	6.80189	24.7676	1.32916	1.79921	21.8938	0.0508524	21.2791	0	0	4.24871	2.87747	4.55225	0.657148	0.990561	0	19.3697	0	0	0	15.2614	2.53863	0	0.464767	9.07158	9.67575	3.69123	10.523	0	14.9461	5.6456	0.593144	0	2.05029	1.77329	0	6.5277
			3.5737	2.29783	9.10918	2.95123	11.3318	25.9828	7.49972	4.3181	6.4987	1.74721	5.20141	2.87079	13.2607	13.5739	4.53651	7.70368	0	15.3404	5.38848	0	18.5499	5.32506	0.896089	0	1.1886	0.841122	0.022895	0	0.022895	0.423865	16.5324	3.06204	0	0	0	6.01831	0.050917	6.32436	0	21.9714	2.21756	1.09625	0	0	3.5492	0	5.66877
			6.30504	10.4745	3.00855	14.8726	13.7138	13.5158	12.8995	2.79178	3.89143	6.57026	5.56274	13.2805	0	7.39318	3.02147	0	0	12.3822	5.55106	0	0	12.904	1.44424	3.53666	0.175528	0.750326	12.4172	6.58587	16.9587	0.337577	4.34284	0.665527	7.26023	0.55058	13.806	22.4041	6.80105	4.19532	0	11.8699	5.16642	0	1.34416	3.57762	9.0795	0	1.62442
			9.43048	2.28308	6.75178	1.07506	5.52892	10.5409	9.80086	5.29022	4.78988	4.72965	3.52963	9.44163	0.349977	2.19661	16.9091	1.57889	0	3.23518	5.78712	0.0489647	11.2803	0	4.44297	0.0305266	1.17871	0	21.5587	0.648053	35.9204	4.3073	0.499661	0.111174	22.0564	0	7.0578	8.61466	7.34828	4.12262	0.0612334	5.80052	3.14592	0	0.137014	3.07672	2.18444	0.0229625	6.26569
			11.9192	9.73271	4.629	7.07053	3.84731	7.14259	2.21811	12.9523	4.95074	5.15882	6.77589	13.1697	21.9265	0.345592	11.3623	3.99249	4.60552	4.42416	0	0	38.5537	0.393608	12.3617	0	0	0	21.0416	1.23792	0.736963	11.7691	30.8311	0	19.4384	0.571925	0	6.22687	2.00356	6.38786	0	4.29535	1.79431	2.97508	0.0229625	7.51004	0.309323	0	12.8104
			4.9941	5.21904	7.05627	10.384	7.68296	6.94432	0.921963	0.75816	3.07551	20.3009	1.87362	0.256985	22.742	0.13737	1.91087	22.7318	6.216	32.7414	3.70096	0	10.9546	2.57084	10.7523	0	0	0	13.063	0	1.69	6.57936	10.9974	0	34.4102	0.961749	10.7147	11.9652	9.62208	8.47767	0	7.89244	9.95209	89.1495	0.0723295	0	7.82134	0.458032	11.392
			8.75567	8.77199	7.61831	15.6471	5.15903	24.4197	8.78984	9.22664	3.72708	13.1142	3.35497	13.9697	0	3.84504	5.30093	7.58418	0.148198	6.10649	7.68201	0.145002	7.06187	2.54501	13.4216	0	0	1.83676	2.71547	1.50415	0	0.058043	0	1.88851	12.8394	0	7.88969	2.63077	7.41963	5.52454	7.30151	14.5782	2.18268	34.4836	0.0995044	0	8.92165	2.68058	12.5962
			0.0215252	6.56879	5.11941	25.3102	6.75954	10.1276	7.92386	5.44909	10.0301	8.60001	24.7203	6.34481	23.8621	0	9.4085	0.682998	1.67758	10.9226	12.206	3.25309	22.2884	2.98855	8.16139	0	2.61607	5.54335	0	1.8302	0	3.21975	0	0	3.60084	0.813953	13.318	1.02764	7.621	1.38348	0	10.5393	3.07441	0	1.96635	1.09908	10.1258	7.30141	15.5004
			0	19.9835	21.5219	8.46305	2.06904	14.8581	0.58177	2.85283	5.2269	3.11415	2.61276	11.7474	16.5127	1.89695	5.20166	7.05821	0	6.85221	0.0977329	32.9783	16.0063	8.12064	2.34831	7.01804	0.44905	0	0	1.92358	0	18.9417	0.27112	0	0	0.773736	3.12468	0.166468	7.59905	0	0	8.05008	0.975947	0.0263407	1.4021	2.0221	0	1.12787	8.57827
			0	16.0326	10.5696	4.40589	17.5071	10.7207	10.1951	4.19155	6.90345	8.42563	6.36746	10.8004	7.37873	1.32799	6.27189	13.2229	6.73647	7.63413	3.98587	6.69372	19.4391	8.51384	0.157567	0	2.75074	3.93158	13.4193	10.211	8.68269	0.130196	28.9633	0	0.152633	0	20.8306	2.50257	5.82643	0	8.91984	18.987	0	0.0229625	0	2.88908	0.0229625	0.0446118	8.68184
			0	10.3842	7.44336	8.40281	65.686	15.0219	7.47284	6.11012	1.72327	9.53133	6.91221	7.09102	0	18.1406	9.57559	6.43465	5.14899	14.4669	4.6072	0	22.3783	14.2982	12.7523	0	0	5.85851	30.5845	2.96363	27.165	4.16773	13.4744	4.86994	0.0917809	0.439883	16.4663	2.02226	12.3353	0.084196	14.9679	9.16344	1.51841	0.112186	0.0670045	1.10991	0	0	1.45139
			17.6938	0	7.19836	8.71341	1.43262	15.9162	4.09387	2.64484	2.271	4.53984	21.5532	11.8498	0	11.1708	7.76504	9.01626	2.04466	6.97583	5.46681	1.95345	3.58978	11.8816	10.2703	0	1.31514	9.87614	52.2129	0	14.8683	4.65466	13.4068	26.8411	40.727	6.72351	10.5004	14.9392	10.7484	0.0797741	44.2573	9.84315	4.86704	0	1.36465	0	0	1.81054	9.33126
			30.4948	19.4719	11.6459	9.23754	17.8072	10.8719	7.47517	1.70376	9.7081	4.66951	2.82258	12.6543	15.1703	33.4928	20.282	2.65955	0	1.58338	0	3.33928	0.980752	3.4329	0.022895	10.6026	0	0.0241954	14.7009	2.76558	0.592737	9.22319	1.18296	3.22623	10.471	2.88111	0.292649	6.17388	11.4325	4.68617	13.8392	7.36805	1.52111	0.713819	4.18398	16.9846	0	5.35666	7.80632
			26.8635	5.22019	4.25901	4.1242	124.042	21.422	26.0269	14.6963	1.70596	1.45451	12.4797	9.42442	15.6677	14.5497	11.5436	0	0.744976	0	9.96682	4.33625	5.85306	4.15834	0	33.2521	9.60996	0.434191	13.1096	1.52866	0	0	0.143313	10.5076	36.2639	39.2196	29.4337	9.36442	6.21505	13.124	15.4677	10.1087	1.61178	2.46381	2.0223	0	0	2.16088	5.55647
			18.8086	16.8813	2.86224	6.5012	66.8514	11.3423	17.2579	15.6016	5.6328	2.63583	22.8115	8.30853	15.6923	18.1558	0	0	5.63067	3.71579	8.3921	2.20414	8.97918	10.8961	0.365349	0.0215856	2.48257	6.47394	14.9053	0	0	8.09639	0.0915799	9.21698	2.76905	65.7794	1.3613	11.1794	14.9911	7.13065	6.94175	1.82837	0.980211	4.52078	3.81637	0	0.949576	1.17053	7.80757
			1.04386	0.978963	37.7942	11.5635	0	17.8996	6.90085	8.09187	1.48964	2.15991	8.07279	10.0603	6.43011	8.59964	0.989597	1.12384	2.36395	0	8.02098	2.26284	7.1048	0	17.8883	3.74987	0	13.9371	18.4835	0	8.30683	24.087	14.8586	16.6967	4.42847	26.3136	3.27455	11.3984	7.13681	13.852	10.8719	0	3.35495	1.13676	2.47723	0	16.588	0.222011	9.85803
			13.8805	2.87648	10.2197	5.98202	1.98953	4.94082	9.92567	3.89425	0	7.23181	2.2552	8.70485	13.6013	0	19.7877	0	0	0	21.5246	2.04529	9.10138	0.357059	24.1505	4.97043	3.19254	3.63961	0.0381583	1.60492	26.4308	14.7231	12.119	5.80021	4.89083	10.4171	19.0732	5.12788	11.3245	7.69773	6.32792	0.745206	0	3.85432	5.19344	0	0	0	4.4338
			15.7714	26.8664	10.5729	7.86411	10.9039	25.4779	11.5886	4.1515	12.8098	1.77304	10.0452	11.8578	13.7844	1.33978	15.2604	0	19.3462	0	6.41404	4.98724	13.2843	7.64801	19.7275	0.022895	1.87112	0.0975393	0	19.0573	11.8599	0	22.7717	9.91275	43.1842	14.2777	8.99726	0.363329	10.4274	5.96635	5.87275	7.065	0	0	1.54684	0	5.42313	0.142834	7.24728
			7.54573	8.09994	18.4189	9.73843	0	15.4699	20.5223	6.32898	6.07574	6.78616	36.412	14.7033	24.0108	2.90701	5.86528	0	26.1923	28.5361	6.42618	10.5233	2.73585	2.29143	8.31816	16.9731	4.18821	0.181342	8.3084	12.3532	23.626	3.27791	39.4235	8.84684	25.5686	6.42303	13.5592	14.73	9.79245	9.4087	19.8028	47.0776	1.79212	10.0096	4.87969	10.7153	0.0382709	2.12188	5.1061
			6.85934	18.0729	22.1595	26.1716	12.996	17.496	68.8782	3.04742	8.00223	2.32828	7.0641	11.402	14.8525	0	8.29616	0	3.7332	0	8.60025	0	35.7575	1.25619	0.128777	0.0915799	0	0.022895	15.9494	9.50465	15.7077	0	5.90338	26.5849	45.7313	11.3775	6.33928	31.5661	6.24869	1.14786	3.47241	19.8105	9.4109	68.5987	10.9132	1.33127	0	10.2465	1.00152
			6.57546	8.50058	3.81206	17.036	9.65251	11.8083	64.6407	15.6328	13.2581	4.73353	4.412	11.5519	0.767968	14.6261	0.734346	0.463594	0.23938	13.5428	0	2.90719	11.7616	18.4638	25.9578	0.0516498	8.15455	0.175967	39.2908	22.996	27.596	12.7858	23.5255	20.9165	54.2649	0	20.181	4.82464	5.4709	13.5097	12.0081	14.3613	6.8135	65.7541	0	0.0535793	18.8694	0	8.19244
			13.5031	24.9557	7.63392	8.07402	5.87073	24.678	35.0054	6.32814	9.02202	7.96734	44.7746	12.5869	16.0672	2.21075	3.39733	14.2381	1.29688	7.77839	0	2.44822	9.44378	19.468	0.586347	35.4054	8.08838	0.838589	17.1699	10.3271	16.5872	15.0133	40.4654	14.6301	29.1765	5.68001	8.25812	24.8171	16.6618	10.4779	7.68172	3.03236	15.4495	57.4193	19.0929	1.45776	18.9089	0	6.08349
			10.809	17.9996	6.15641	0	14.7264	7.31695	16.5461	13.5866	16.4351	6.67655	8.37144	1.49241	11.9824	0.0934589	16.7108	50.6534	9.462	0.878142	10.0789	0.534731	11.5114	1.86952	0.038914	7.64146	0.875556	1.66197	12.9626	0.04579	14.5877	18.029	22.8	8.6474	1.21415	0	5.1475	33.3109	8.13255	8.23672	7.25135	18.4477	26.5964	57.0463	0	0	6.20842	5.77997	7.9325
			14.4923	2.90008	20.9856	5.18296	19.9747	12.4477	21.0735	36.5609	35.6892	7.79697	13.2659	4.61388	0	3.38514	6.22561	46.6073	7.155	8.78521	8.1285	3.04771	54.6267	17.0942	3.88278	8.00431	3.26494	0.165421	23.4814	0.585707	28.0437	32.7347	1.23435	17.1792	1.87527	2.34224	0	19.1066	4.27915	9.68411	7.64539	12.8092	5.88076	66.2991	16.9314	0	24.0505	15.4532	23.257
			31.4899	6.25397	10.4877	26.5966	20.7127	27.7169	20.4511	34.0542	8.48936	2.5345	10.0135	22.0465	0	2.89527	16.2974	35.2061	3.17664	16.2296	13.8517	9.49949	21.8872	17.6345	0.777472	16.4712	8.93758	10.7304	24.8148	0.300345	30.7817	21.8492	43.4294	12.9569	5.69376	5.23465	33.8822	8.61819	10.8825	8.99173	10.2037	15.9792	0	69.6625	5.97052	6.37433	30.5813	9.75739	9.0453
			39.6559	28.7203	19.0118	34.5707	13.868	17.5261	16.7444	12.5947	2.96843	0	27.9684	5.74196	23.57	4.30793	9.45936	38.0596	0	20.1285	9.59391	2.04833	7.13162	0.04579	15.9242	19.076	5.13091	15.8877	6.89496	12.9217	10.3506	5.25301	0.271751	18.2716	35.7322	3.37134	11.4651	1.58204	12.5573	3.10123	9.54134	8.69534	0	54.5036	4.94434	6.19444	26.1127	8.28065	11.6934
			26.0461	14.8533	27.5357	9.90674	14.3809	11.2797	18.958	19.2211	13.9328	0	23.7994	8.70708	40.8094	11.1494	39.4125	20.5069		37.351	3.9735	5.9279	34.4247	9.87668	26.7325	18.7679	2.67059	12.2956	15.9706	25.6014	19.304	0	42.3542	20.2665	20.6819	0.0686849	22.7514	7.95811	10.3481	9.87932	5.80067	10.8985	4.82522	60.1183	1.67797	1.21176	7.99332	0	24.6151
			19.2466	8.79586	21.5184	2.87094	22.2144	22.6565	9.05604	4.4435	4.75498	0	45.4743	9.67772		22.0589	5.2498	9.97663		25.0722	12.1059	4.88768	26.9812	19.0486	8.24851	35.3056	8.01532	20.7096	13.9358	26.2071	24.4947	0.188173	39.4585	17.7861	12.1295	4.96088	13.4402	21.5834	15.8626	16.3773	11.2309	18.4151	0.767977	55.2945	10.2133	2.45007	4.92486	0.0688876	12.2702
			18.9662	20.7322	22.6648	19.5317	72.951	38.6161	13.6093	22.176	20.6899	0	34.7493	5.77732		0.746215	6.84071	15.1627		28.6334	14.3254	33.9929	22.7526	1.50664	0			10.8334	19.5178	19.0018	5.18881	12.7627	19.4096	23.8177	21.304	13.3739	11.087	9.54798	6.673	12.0882	8.78089	14.0519	0.224236	55.1974	3.40883	3.36038	2.44313	0	15.2702
			34.5091	10.1241	17.944	35.6586	63.7249	39.9492	14.8295	14.0399	39.7366	0	52.5037	10.2393		42.2008	0	26.2464		27.2646	19.5508	0	28.9412	9.25116	19.7916			0.639787	26.2682	25.741	23.6191	22.4258	27.593	13.7879	36.4311	10.7643	20.9606	11.3857	6.26698	20.4632	13.9033	8.35013	9.8551	60.3982	2.54265	2.94644	4.34644	4.80068	17.6242
			33.1823	7.17003	16.7133	59.0988	20.2168	37.6874	22.7278	23.5974	7.78878	0	19.2637	24.6468	14.7731	15.8205	11.6885	50.4933	5.37472	3.74606	11.4248	0	25.3936	9.77167	20.853	7.85141	13.857	13.7749	13.0387	21.7253	14.4707	16.249	31.1009	8.85063	47.6593	74.8439	7.46827	19.6394	1.5525	4.38562	20.2721	15.6376	7.10366	38.092	1.74179	4.29994	4.99064	0.247262	15.5047
			46.6587	26.4384	20.2915	56.6017	24.0888	54.2836	24.6443	8.85464	0.928945	0	31.9868	34.0385	16.6257	16.2602	8.49874	0.022895	8.47344	5.44467	3.26856	4.99171	8.06375	3.62446	13.6591	12.5306	0.34559	6.52149	27.1946	8.76972	14.8703	0.94938	12.0028	3.84758	23.8264	73.0946	0	6.40707	8.13526	3.21774	10.5897	15.0423	6.71461	19.6405	16.9587	0	6.26587	5.09298	15.0149
			29.3362	9.86922	16.0625	59.8398	28.0244	29.6781	18.9119	37.8021	13.4234	0	53.7348	39.2576	13.1682	1.01167	13.582	26.253	6.34245	16.3843	0.0341298	1.76624	2.18171	15.93	7.44098	11.1092	4.50595	4.98551	38.0335	12.4207	24.4899	14.0757	32.3109	25.3672	28.3685	17.1385	7.45104	14.0019	15.3928	3.83203	21.1348	5.69595	7.3472	40.9234	15.1234	6.52397	0.129078	7.92721	11.0575
			32.9196	18.3338	21.2021	56.6123	96.2408	18.1006	17.7907	129.869	5.77771	0	69.7477	29.973	0	7.24282	22.7225	9.11734	3.98257	5.812	3.81264	11.9769	36.742	12.3584	11.0648	21.6512	7.47831	5.18456	54.5352	17.8428	22.2632	15.6649	31.8447	31.566	14.9471	91.4128	29.9899	5.14217	7.40712	8.36814	6.37406	14.3516	8.24928	25.5238	5.47098	0.0229625	5.91222	3.13291	12.1882
			30.0682	13.9666	24.3114	18.2085	147.489	15.3397	4.47518	142.239	23.383	0	24.8492	6.40857	13.8016	11.8104	21.4027	33.4225	4.78462	25.9888	0.13606	7.8709	17.5144	9.82611	23.3166	2.22643	4.83053	0	37.6532	13.8702	0.073296	24.1141	42.6831	13.2817	13.2576	53.662	18.2476	7.88031	4.93928	5.95037	4.83393	13.1804	3.00652	58.6195	7.24781	0	3.60299	0.520704	18.8172
			42.2918	12.3074	13.6784	31.5425	162.838	20.4651	15.1452	176.458	20.8648	1.65993	18.6209	4.30509	10.4407	4.78452	18.3347	1.11318	7.10794	6.82569	8.15185	0.0646564	12.8206	9.55194	35.0141	15.344	0	5.25788	7.14777	5.24851	21.5482	49.5985	50.8836	13.1381	45.8611	83.7914	16.1698	4.44099	7.05068	11.888	18.8171	10.7407	3.27567	11.181	1.45538	6.49627	0.110765	11.6231	7.28423
			40.1655	5.25564	20.2892	23.6064	20.1171	25.2579	4.44972	55.7956	8.34768	0	10.8301	11.8231	7.67143	18.1272	4.73834	28.8943	0	35.2253	14.7633	10.6621	29.8465	7.97247	15.5376	8.84409	2.95278	11.7692	3.94712	13.8445	18.8884	27.3046	55.4032	14.422	54.3422	94.8227	23.3533	3.49495	3.12374	5.0704	8.87877	11.5223	4.29253	47.5877	6.85865	6.23374	4.84644	7.33165	11.0451
			36.4934	17.578	19.074	14.3415	15.7965	16.1649	25.5236	15.3896	11.7652	0	6.53377	8.14298	9.5856	0	4.84886	27.4006	3.79501	4.10585	15.5349	10.3256	22.1086	14.6695	5.94755	21	4.8058	6.10377	19.8917	5.0609	23.0492	23.2896	43.4526	21.7627	15.3549	11.9468	4.28352	9.09434	13.9599	12.3091	4.88282	12.4461	0.0677492	19.6542	6.45499	0	5.20919	0.199009	10.5158
			38.1212	16.4597	21.0447	22.7231	22.8353	20.2048	29.5108	16.2152	17.4541	0	12.5745	15.4693	3.28337	8.00285	29.1005	24.168	31.1283	2.34649	8.16221	3.45143	33.0951	4.56612	14.4611	11.3653	1.55341	0.0215856	22.6552	6.76871	28.4977	10.2159	69.1814	29.2292	95.7287	91.6162	13.8042	16.3709	8.95672	1.88595	0.267446	6.02781	2.335	38.0374	8.26026	0	3.96986	0	9.02229
			41.8894	3.82271	33.6267	20.019	26.5973	12.9989	15.2596	27.7067	9.03414	0	11.4213	16.101	0.424042	0	29.3876	41.0353	8.17401	31.3097	4.63153	9.35977	25.298	5.87537	32.5862	10.4447	1.36044	4.46551	31.1532	0	13.1392	14.8039	51.7859	19.7485	56.0711	35.4445	20.0345	10.4504	14.6307	3.80019	4.58092	9.79791	0.631591	20.2196	0.942987	2.28632	11.0703	8.80029	16.2296
			49.9143	16.7369	118.417	26.1969	20.4351	31.8264	6.78578	18.7536	10.8687	0	32.026	14.3989	22.9153	1.97683	4.53148	9.1989	18.7823	25.9014	2.80905	10.2812	36.864	8.97678	26.0808	14.3157	3.11725	2.64446	27.5707	1.63448	10.4094	10.3449	59.9365	20.3586	75.4992	77.6477	26.7256	20.0151	6.75324	7.9262	3.48642	8.58252	0.193539	81.1048	4.62758	0.987897	15.3572	13.5351	15.1994
			34.8796	40.5112	120.674	13.4043	27.6727	26.7235	2.47134	25.5198	23.5944	0	50.2786	10.1596	23.7483	7.87842	17.4734	20.7397	5.02853	10.1286	13.8577	0	25.4881	13.752	17.0556	22.415	10.647	13.3861	11.998	4.82968	14.4713	1.2956	32.1165	19.341	54.5126	110.25	4.92789	3.86695	8.07972	0.175556	5.41241	8.22054	2.01448	29.979	2.82803	0	4.57581	0.304927	10.8223
			26.1534	47.4454	14.2079	20.758	26.8301	36.2665	8.11695	11.4996	9.05435	0	31.4217	10.4764	17.4275	11.1756	3.61145	20.0469	0.930036	13.9003	9.5023	5.5679	44.886	13.6049	0.655868	22.912	2.69468	25.83	31.1692	3.50379	25.5107	0.338562	11.2861	19.0829	30.0163	82.2924	13.6817	1.77262	8.09755	6.39482	7.47995	8.24232	0.316221	0.346205	8.14208	0	2.82527	0	12.0379
			34.307	2.53252	10.7177	13.0945	22.8512	24.1404	29.202	12.9074	4.18606	0	20.8678	19.4326	0	2.13058	0.413889	20.6078	9.11987	29.4095	2.39238	3.02862	24.7269	8.61108	12.9514	0.570781	9.66592	2.40766	17.505	0.299655	10.736	0.247816	10.6575	19.7377	14.2764	0.182002	4.7252	3.31377	10.2948	6.7178	12.2162	9.93189	2.00152	24.3123	14.1462	1.16016	12.1058	0.0671486	23.6924
			26.8711	7.03299	7.61104	6.83165	20.3632	28.2717	2.92363	29.022	24.2226	0	25.6808	12.8252	14.2956	3.63101	7.4588	22.8755	11.7837	6.78284	11.7893	6.83976	31.143	19.395	16.7913	16.8577	3.54806	4.09618	20.8113	3.95916	11.4789	9.46248	18.3566	14.2549	22.7308	6.6166	9.41985	1.15728	5.23824	6.2438	2.02104	16.817	0.970741	50.1645	0.744207	4.48639	10.8311	3.96342	12.7714
			24.1979	16.042	9.59084	16.8518	19.6161	24.6123	3.93869	28.2091	9.56199	0	12.6155	5.46005	19.0282	10.9736	9.54798	20.6032	13.3818	13.8002	11.6227	8.71323	37.0771	0.202074	14.7917	35.101	2.52979	0.148634	13.3931	32.4542	38.5538	18.7083	18.0674	12.7943	10.5108	4.58021	5.9729	13.5882	13.3069	9.35542	13.526	13.902	1.41947	11.2109	6.8277	0.0229625	16.0777	0	19.2133
			29.5672	11.2727	28.2272	15.4178	23.4844	22.2756	33.6674	63.2411	11.8366	0	18.5784	2.8807	24.6555	7.96727	22.3971	18.3595	0	28.3013	12.459	2.03146	29.7172	8.82965	10.2572	14.4819	0.878649	1.73652	15.7634	31.834	15.2725	28.4914	12.1905	28.3583	16.0255	9.65	0.731938	7.9362	10.0435	11.4785	7.42937	7.56136	1.85616	29.8937	1.71732	0.0459251	29.6605	0	13.5841
			33.2664	13.0514	13.1448	24.1949	22.222	10.8469	17.5729	14.9006	7.88339	0	31.7225	0.883509	7.36588	2.64881	5.81921	16.7899	12.438	0	9.62591	0	52.8346	8.94999	31.5066	23.2855	2.11168	7.68953	13.9089	10.227	14.9252	6.56265	5.25072	1.10644	11.1968	41.7082	6.29802	9.17798	14.1215	0.079026	2.76149	1.30578	0.134869	0.910488	1.88813	0	12.0053	0	21.69
			37.7006	12.8586	13.3216	20.8143	17.6594	19.7525	23.7572	17.8688	9.41046	0	19.6966	5.11314	24.7909	19.3668	19.3153	4.867	2.27701	13.5567	15.9809	0.13737	13.2568	13.8399	6.26645	1.97438	7.22577	33.3375	27.9329	0.361786	25.1456	14.197	13.8431	30.5136	25.9753	29.2053	23.3894	10.5267	17.6661	6.41183	12.5007	21.7374	7.44662	1.58237	13.6415	0.191354	0	0	20.151
			28.6737	23.7262	7.35007	6.14348	18.2986	12.7854	10.7105	15.9844	4.67379	0.350991	16.5983	16.5805	8.36764	15.4584	15.7639	23.3505	20.2502	11.4105	10.6992	0.946703	24.9442	7.46655	22.608	10.1208	3.97855	3.30638	25.053	0.0504113	14.9887	24.9094	18.731	18.1986	24.4668	54.5508	29.5225	7.4096	5.69927	4.11057	26.685	5.95634	2.37033	2.22727	5.41915	2.29071	0	7.68545	21.7935
			37.1298	16.4629	15.6792	17.2975	16.7249	24.5077	8.66954	23.1932	9.71441	0	10.9684	44.563	18.0314	4.01122	1.73062	15.3086	0	20.3601	8.69692	11.9891	24.091	18.1416	17.4508	21.4468	0	4.40858	21.6993	0.022895	18.1639	32.0561	23.9676	3.41744	12.3123	25.4949	8.33446	0.748448	4.47084	2.6988	10.9621	0.24608	0.121157	1.75325	4.5072	3.92773	0	26.136	30.2203
			39.3579	21.7271	12.9715	13.0537	13.2408	22.5433	23.5919	12.208	13.1312	0	9.25715	40.9026	20.673	19.4184	11.6176	5.45627	2.40807	16.7804	18.8453	22.0659	48.4694	17.7702	24.2535	16.1877	3.54608	0.91163	26.6846	2.55576	21.9016	13.6453	23.1461	21.0369	12.3288	0	16.849	5.97898	7.24976	6.68724	6.94062	9.74258	6.84475	79.7447	0.863262	0	14.6388	42.9273	10.3833
			34.5497	18.9182	20.384	15.0131	29.0183	18.9287	22.253	14.8359	15.34	0	9.96338	15.6157	1.77673	3.63096	3.31438	1.0398	14.9943	20.8394	13.2637	7.87862	25.4675	18.5952	22.2651	9.59912	5.49104	1.81233	24.5192	10.7144	11.2534	10.7669	52.7087	25.9362	11.2417	14.0242	14.7768	4.06482	3.08321	5.91916	11.4519	8.73876	15.3388	24.1207	7.5981	0.141575	10.2549	4.11963	11.9741
			32.4414	14.9912	33.1026	22.9941	50.3211	14.5959	12.3839	17.4514	18.5471	0	15.8511	14.7531	7.83388	3.89405	12.302	10.1719	0.810596	16.5854	5.55467	0.142324	31.0831	7.51829	34.3347	24.8155	4.56221	1.18128	22.6673	3.35374	20.8559	2.05242	36.976	25.5783	26.2878	10.4992	17.3409	1.51112	12.7034	12.3866	3.26812	15.7288	3.92658	1.97525	0.600255	8.72749	1.82424	3.24816	15.6341
			43.0037	8.16593	9.50199	21.1779	36.2291	29.9377	10.3605	23.6228	11.5446	0	22.8699	5.87903	0	2.93273	9.94698	42.4885	2.73856	7.64294	9.34854	0.835396	12.0983	23.0112	0.923962	9.00408	1.86034	1.54782	22.1619	15.6833	13.2487	0.04579	10.8897	20.2789	13.1737	0.717035	3.24515	2.45746	7.34405	4.03564	15.3394	1.75331	0.13227	0.643872	2.81934	4.3333	0	4.43189	15.1285
			38.0805	14.953	16.5225	8.4634	15.3077	18.9995	42	17.9556	9.11787	0	31.9811	4.58458	0	16.9034	4.19927	16.6628	7.34067	3.07859	17.0412	9.93654	51.5295	5.93703	22.9647	12.7347	1.52535	0.022895	18.2613	1.00968	11.6519	0.888762	35.283	7.80811	20.1687	14.8141	1.3136	13.8792	3.38561	6.80888	9.47222	18.2875	8.36587	2.89317	0.698216	0	7.0402	1.98283	8.6145
			24.0643	11.7455	20.1629	6.92256	18.4108	9.9287	30.2888	18.6294	8.58625	0	7.8756	2.78862	6.62308	23.1556	0.819679	38.5241	15.1191	0	8.64816	10.7507	8.97604	12.5604	18.9217	15.809	6.77862	10.4626	18.4121	5.45675	27.7244	0.637986	34.3649	1.28945	11.5458	12.0396	10.7999	2.49865	3.99458	3.08936	1.92859	2.77106	0.330869	2.96424	0.1393	0	8.91871	0.114813	8.86218
			13.5467	14.7792	14.1709	18.0898	16.5496	10.9851	13.7806	18.0379	6.96834	0	29.4782	0	12.6674	0.0470284	17.0956	6.58881	16.5492	22.0087	0	5.42532	24.2042	17.9301	22.6121	6.47801	6.93937	8.58686	22.4412	3.20507	15.0418	23.2654	29.71	21.5085	5.012	2.10788	18.6687	7.04029	5.84307	6.13868	0.68079	0.703724	0.273487	5.18765	2.08976	0.027113	0.75863	4.58528	6.24679
			22.3889	17.049	13.6849	4.38938	14.7702	22.134	15.1282	28.0328	8.93381	0	41.9666	9.57181	25.081	0	24.0761	0	0.665327	14.9132	3.29698	2.68452	26.8544	3.00065	15.9214	5.94711	7.48516	9.96608	26.9366	14.9995	14.9403	3.57997	7.05058	17.2776	0.899349	6.244	12.324	0.68405	6.90597	1.13984	5.90838	3.08172	0.968925	0.494703	1.73992	0	8.19702	11.3687	12.1485
			16.2436	14.9055	16.4217	23.2625	26.5373	18.4324	19.0916	11.6501	17.5599	0	9.07898	2.54303	14.8809	19.8009	11.7951	14.324	0.104041	30.9455	17.9567	7.12325	19.4283	9.38658	15.436	9.8666	6.31635	12.4247	20.2889	8.78785	19.0929	10.5808	22.2859	20.2407	31.9675	9.0418	5.6017	1.14122	7.52087	5.67064	14.0167	5.98527	6.64913	0.939726	6.01426	0	2.37295	2.57755	17.3784
			26.7745	7.83777	18.8192	11.1171	20.6709	10.435	11.8993	17.1724	4.69352	0	6.9168	12.2543	0	7.79978	12.0668	1.9409	7.12922	17.3653	10.8886	3.87049	54.9677	10.0994	19.8938	13.8678	16.8091	4.19999	17.9195	25.8154	13.8094	0.0444806	13.5039	21.4379	17.9396	4.61786	13.736	6.54305	5.62528	7.94333	7.36309	4.23903	5.82788	0	1.08128	2.59604	6.49393	1.49547	24.0928
			20.4953	14.0785	23.9325	16.6836	25.1629	8.86311	22.7949	11.0766	12.3022	0	16.0751	4.8804	10.0335	1.94496	26.2492	0.0919614	8.08408	3.59504	0.0504113	1.86433	16.862	3.25158	24.9253	11.0069	3.0158	0	27.1579	3.9509	22.2589	13.5591	8.44508	9.45413	15.425	5.16302	12.3357	1.1367	1.0771	4.3429	10.2373	12.4461	0.80072	0.584389	0.0404152	8.55889	6.6893	6.65959	17.1928
			11.0098	5.0532	12.6628	10.3369	14.7124	5.66871	5.47046	16.7908	4.90148	0	11.1376	10.8678	26.0788	28.4386	5.24245	0.437235	2.95191	8.03177	0.853033	7.32077	12.7395	13.5523	13.966	25.882	11.005	0.0833069	16.8604	3.43501	14.5595	12.5492	6.80774	1.7333	28.9772	11.0159	0.204779	0	13.3625	4.0994	3.02618	4.57026	2.95765	1.19973	0	11.7151	2.54455	4.73782	18.2081
			23.3488	7.07169	16.4289	10.191	7.19387	6.62944	5.8191	18.6202	10.9178	0	4.51136	13.2615	2.6336	0.929392	9.12528	0	1.25012	10.3608	5.07462	1.47452	16.2464	7.43536	13.3675	6.94707	1.56054	0	19.5038	3.12767	27.9033	19.289	8.11342	16.422	6.34753	12.1221	4.01989	2.61219	5.46556	6.24053	3.20385	2.99332	3.76754	1.44509	7.74072	5.68473	3.39096	3.52376	24.8536
			6.75201	22.1144	15.0242	18.4396	18.8564	14.1247	11.138	13.9442	6.78676	0	20.1633	1.66381	14.3934	4.66975	14.9202	35.2623	22.4118	0.166146	3.93826	11.7084	45.4966	0	12.8735	26.1713	9.59604	0	21.98	3.71752	16.18	0.76077	8.5857	10.2221	15.2603	2.62562	2.69629	0.298846	3.93281	7.58929	2.68613	3.67746	1.47687	0.852671	3.02653	0.168392	0.748013	2.43658	16.1887
			8.31646	6.40925	17.4771	8.13299	23.1242	6.15028	9.81138	11.3428	11.7412	0	8.36963	4.96264	0	14.9157	16.8727	0.446372	2.30882	4.32509	6.14685	4.65442	35.4306	0	13.9138	22.8953	4.26953	32.8397	27.0594	1.86026	0.240833	0	21.2542	20.0097	15.883	1.36145	13.0133	3.18607	13.0587	3.76295	3.55726	3.91113	0	77.4137	12.9287	0	0	9.28975	12.5388
			8.00002	5.29989	9.32589	19.0243	11.8066	2.6685	6.56086	21.2664	14.8808	0	10.4682	8.91121	0	1.88253	37.7966	0	2.94174	14.9782	0.022895	0.783298	27.7684	11.0929	16.7536	7.2449	6.26155	0.142672	12.496	13.0538	18.3077	13.9605	10.1442	30.7554	31.3011	9.08161	8.57819	0.893555	12.1762	7.53679	7.90698	4.88026	5.31599	74.9058	1.31019	3.42975	0.0306167	0.565602	12.9219
			16.5002	12.0633	15.3579	17.9228	16.5744	6.77003	6.57834	11.9958	9.94046	0	20.3149	11.4031	0	21.3528	5.49824	4.99667	8.91427	6.74811	2.47884	0.105971	29.6976	11.1418	16.568	0	4.28184	0	13.2544	0	20.5556	19.1582	21.5338	18.0167	9.66017	1.26929	15.1859	3.39729	12.2324	1.51535	20.1023	12.3712	4.42957	8.51024	1.92331	0	0	0.779714	13.8798
			13.199	12.1653	16.0633	15.9966	13.3676	10.3249	8.73286	11.7952	9.31115	0	14.2821	6.32505	7.13855	12.7485	16.252	0	13.7297	23.9047	0	6.98336	12.8194	5.10416	29.0024	17.1971	2.57373	13.4473	20.1999	0	16.1758	24.0296	16.3852	15.3463	9.32375	0	0	1.69665	9.90696	1.73315	8.613	12.4978	2.19045	0.444717	0	0	3.68694	4.62954	18.4751
			11.4439	15.5265	18.702	14.2511	12.3647	6.44843	6.91621	9.91048	18.8635	0	5.33122	5.85499	11.7639	3.60901	17.8504	3.57453	15.132	4.69448	0.0964272	0.678719	39.6506	0.856913	20.0235	13.9209	4.51525	1.72388	35.7457	0	9.19857	7.44738	14.4788	6.9276	3.01717	0.727561	14.8615	0	10.9182	2.65434	23.886	8.89991	0	0.179065	3.33222	0.0688876	22.6947	0	18.059
			19.6151	7.38029	13.466	7.32946	17.6452	6.61769	4.29457	10.9955	7.61624	0	11.9181	5.00186	32.3285	0.735575	13.796	3.32574	6.03338	12.1951	2.27359	0	52.0177	10.1115	16.3073	25.5657	3.56945	0	20.5537	0	15.1441	1.58309	17.2998	20.4402	0	8.51693	14.6936	8.68945	17.4127	7.78643	12.4465	0.0478671	0	0	14.1063	6.00008	15.2147	0.918609	18.9649
			15.0636	0.34301	19.5437	20.9453	15.2735	9.36262	14.0321	15.3219	3.44065	0	6.32954	1.77715	5.93228	6.03151	9.26704	0.671948	1.40045	13.1896	2.10723	0	52.9521	4.36765	14.1465	0.440443	0.537459	6.18393	21.8801	1.10519	17.827	9.73242	18.1917	17.9689	14.1414	1.95302	10.2388	9.02503	23.0551	10.1845	6.30066	6.6433	3.98356	0	3.5685	1.431	0	0	16.068
			15.1845	10.6796	21.0619	18.7256	26.4475	7.79529	9.14031	15.1396	9.06652	0	8.91327	7.13369	2.6918	21.9844	20.5154	0	8.57718	0.495888	9.66684	0.106843	6.47112	5.31916	10.9533	7.42508	1.84113	0.022895	19.2397	6.81034	11.4238	3.88207	11.0632	20.2573	24.2563	0	8.07535	2.48475	5.03858	4.64907	0	0.74653	0.0981911	0	7.84286	5.61651	8.88908	0.248136	11.2404
			6.30135	9.90008	16.699	6.17363	42.5604	4.0502	5.57476	24.7865	6.54552	0	3.71576	8.89755	0	3.15307	2.44397	16.2295	0.88858	0	1.04422	3.57013	23.139	12.7577	12.591	4.96253	3.5421	0.022895	7.82673	12.5062	7.12591	0.0610533	22.5827	16.6813	18.7127	0	7.05804	0.766852	5.08239	2.146	0.031729	5.28405	7.15061	0.190596	11.3409	0	1.00146	14.9818	15.6397
			8.88595	15.0848	11.8234	2.03896	151.81	3.19162	12.0138	19.8392	3.54419	0	9.94333	9.50993	0	2.84438	2.52883	26.7777	9.75284	0	17.4052	16.5314	53.6055	0.213675	5.66918	15.9126	1.01853	1.82491	8.54512	0	12.1809	0.392454	9.27917	16.2099	4.50559	5.29257	15.1918	0.862593	15.9433	6.3007	0	11.9585	0.0837464	5.88546	13.8031	2.36015	6.58925	3.99726	8.0231
			11.4544	12.3486	16.4833	10.5992	112.824	4.72023	40.339	17.5451	5.41226	0	16.0794	29.7455	0	4.96899	12.5785	5.03177	19.0162	14.8346	10.1441	0	28.8012	8.2811	8.58155	2.49133	5.49657	2.36737	20.4193	6.53007	9.69532	0.484235	11.0254	18.1452	11.5457	19.522	3.6054	7.21449	3.77928	0.713308	8.46945	9.47244	0.0814123	0.122467	0.616174	0	3.04868	0	3.59317
			15.8967	1.78707	11.4525	2.91384	12.985	2.1534	0.979086	13.9025	9.24385	0	10.3648	36.2158	5.69478	5.01013	14.4056	0	11.472	7.66895	2.63716	2.48677	5.3985	8.81976	16.2025	5.99231	1.37143	0	13.0787	2.33144	8.47331	0	5.64581	10.2177	12.766	5.76322	0	0.129573	0.891953	0	23.9706	10.752	6.81296	0.671986	5.08966	2.4186	0.98712	0	20.6924
			6.37104	10.487	8.34066	15.5241	10.334	2.1986	3.06292	18.6228	2.50916	0	6.13715	29.2259	11.8851	5.59382	13.8993	0	1.5955	0	0.022895	0	39.4035	0	13.7603	18.8761	4.01006	10.0977	11.6471	2.56851	9.46505	0	15.5745	4.54167	10.5524	12.7484	10.7573	3.42046	6.25083	9.68624	0	4.23192	1.12978	15.4683	7.71891	1.0056	0	0	12.5031
			8.95355	42.2133	4.55828	16.1266	13.9726	2.73568	3.44403	3.90733	13.6508	0	5.95622	7.24159	11.452	2.00977	17.5562	0	18.6693	0	4.3248	4.78291	27.3899	12.594	18.21	11.9319	0	0	15.0882	7.87642	9.13886	3.29	6.37057	0.272094	5.25913	34.0457	16.3442	2.42856	5.06558	8.55889	0.319405	6.78833	0	55.6519	0.737842	4.58021	0	0	15.3403
			8.56082	15.0236	8.76522	19.1731	15.3143	7.07073	7.52917	4.82126	8.76494	0	7.27873	2.85742	8.08042	15.6506	0.628261	0	7.94887	0	0	15.2228	0	9.827	6.89604	8.22546	0	5.88349	14.8336	15.1291	14.6819	18.8805	22.6954	0.0647568	28.6355	63.9457	21.1505	16.1449	13.7911	10.1282	9.34488	5.21407	5.64441	17.9017	6.42448	0	1.87478	0.169334	8.86719
			7.91911	9.24072	8.69776	8.80374	12.5245	8.14404	2.7432	9.08095	7.95654	0	7.86516	4.70318	0	2.95556	0.139779	0	15.0057	18.4748	0	7.90633	25.7456	0	0.110621	25.4423	6.05608	0	16.713	3.29935	12.0127	10.4308	12.9395	5.47251	11.284	2.83132	0.04579	10.4395	7.84553	0.811583	18.9015	7.55986	9.14573	0	6.64778	0.712248	3.98265	0	9.28902
			14.3001	7.21857	12.7921	5.51877	12.7306	8.34675	5.00792	10.955	9.03691	0	8.1918	3.21182	9.32397	53.2411	12.1712	3.4438	5.10001	11.2234	7.14796	3.9659	60.5766	0	7.86811	4.4885	0.995562	0	5.72516	4.21968	0	3.70271	11.8101	25.2935	4.71695	8.10235	1.6387	0.19468	8.76806	1.51993	5.95816	5.13157	5.75395	0.168392	0	4.69697	1.96265	0	9.41639
			20.7101	4.19355	8.20021	19.1607	15.7915	3.72335	1.13458	11.1317	10.4418	0	17.3198	1.99969	8.55059	9.49137	8.40429	0.688517	0	18.5273	19.6735	1.82344	24.8435	14.3652	4.70904	6.42454	0	0	9.79035	0.492888	0	2.97182	20.2002	13.1209	6.91585	10.1508	14.12	6.02167	14.284	6.60227	2.41151	12.4136	2.61038	10.1286	8.65898	0	1.58423	0	12.1742
			4.36864	3.39947	10.3362	12.4921	9.35738	1.79445	2.06023	9.46624	13.6809	0	8.21535	7.99415	87.8057	5.59831	5.17987	0	0	5.93785	6.2055	3.34919	2.31899	2.12439	4.47625	11.3217	4.72484	11.4976	21.6708	1.42926	0	0	5.16395	22.3117	8.29013	1.00484	5.6584	1.67435	6.78976	4.06059	3.65351	15.709	0.882182	1.11284	5.82677	0	1.32604	0	16.9963
			13.59	5.81808	13.7644	3.63206	13.7392	3.45354	13.594	14.1257	17.7753	0	5.10713	7.62508	72.1858	7.78859	9.94396	7.35307	6.91604	10.6351	0.601191	6.98264	42.3258	17.4119	31.4234	18.6754	2.15897	1.31393	11.4698	4.26361	11.5849	10.7851	22.012	20.0269	7.00709	4.57431	6.8014	3.26371	16.5014	0.527409	0.140056	18.4954	0.685174	0.0446118	7.67661	0	3.8118	0	18.765
			5.85941	6.99182	9.95123	1.38317	11.3324	2.54966	4.13408	14.5972	7.70636	0	1.53527	1.06271	0.574405	34.8399	15.1938	8.12489	7.85204	9.73106	5.90273	0.0647568	29.9393	1.37288	17.4943	17.2405	2.04885	0	5.4084	0	18.7068	0.947084	22.8267	17.0244	4.72057	7.99029	4.7958	4.50489	5.06907	7.93097	0.187121	14.7212	5.18572	0	0.115307	3.14126	0.083888	1.10165	9.29458
			6.11296	4.89539	7.10243	13.2501	12.0666	4.86686	2.29821	7.63863	11.2306	0	29.5544	1.05183	13.9147	4.19879	10.9029	0	10.0123	15.6796	7.58066	15.3753	5.22828	6.0462	33.276	24.4708	0	0	6.01542	7.8943	11.8125	0.0934393	7.99508	9.08952	7.75567	1.99774	0.467481	3.70286	13.9157	9.82329	0	1.68625	0.548667	0	3.0771	3.15611	0	0.375367	6.36347
			5.10727	1.86777	13.966	9.02717	10.0187	4.12927	0.643661	12.8623	6.15288	0	9.73373	4.15045	17.4339	11.6249	1.55393	0	4.60128	5.97559	0.122107	10.4208	40.2562	8.04902	14.5925	9.75367	0	0	7.51979	1.0311	17.6084	1.48322	7.27614	4.80874	12.209	0.526585	10.6494	0	9.47506	1.25756	0.202024	0	1.39745	0	2.61017	8.02302	0.0434871	4.51351	1.44575
			12.4696	20.3454	10.8378	16.7455	19.5546	5.30891	8.05605	4.53479	4.56854	0	13.2601	15.1143	13.7112	25.5236	22.2968	0	0.13722	5.71062	0.0647568	0	13.3582	9.5953	14.5058	27.9678	0	0	4.51034	1.3053	0	2.85162	19.3046	6.4085	10.0869	0.129738	5.76968	12.6146	10.2649	9.26029	8.93378	7.97125	8.1184	0	2.18384	6.29379	0.229256	1.69784	4.22523
			12.6845	3.93574	13.1132	7.71455	18.6684	4.31716	5.89686	15.5621	13.5001	0	11.7764	13.6139	10.521	27.7472	6.2732	0	0	0.68974	0	0	31.5214	0	6.61057	15.5354	0	0	0	0.0391443	14.763	0	6.17247	7.82774	16.7373	0	6.42435	1.4686	5.25754	1.71355	8.79689	12.5817	0.566421	5.12239	5.63827	0	0.353496	0	14.384
			15.9976	2.55356	6.32849	15.2071	8.40378	5.68556	2.42877	10.5786	32.1382	0	8.44616	1.58541	10.8539	4.55465	0	0	6.60931	0	0	6.24573	27.9335	0	1.63349	16.1153	1.8292	0	7.56777	0	6.22502	5.43642	12.8022	0	2.49971	0.946581	1.4046	3.39371	7.6325	5.76321	24.4125	15.4521	0.101849	0.27701	5.29247	0	0.102078	0	12.9471
			33.2486	10.8367	8.3047	13.9583	10.2163	12.7919	1.94998	7.06012	11.9068	0	14.2507	0	8.34045	3.37476	12.4104	13.4461	3.4748	0	8.37877	0	10.3046	11.5835	5.64365	9.82003	0	0	19.7414	0.908349	0	3.22454	14.7222	9.2997	0.0534216	11.2859	4.6606	1.21633	3.70959	0.281348	5.52128	4.59521	0.152891	34.8533	0	0	2.15564	24.6551	12.8547
			5.43736	17.2606	14.461	16.531	14.9365	4.19466	2.50373	6.27724	9.58522	0	0	3.52165	4.45826	9.99688	6.0114	4.62554	0.0305266	14.0525	3.77656	0	9.56302	6.17864	15.8634	15.1404	3.46063	0	6.59094	4.2225	0	12.6973	17.1661	5.37842	0.0381583	0.74595	25.0912	0.739765	10.2839	1.65011	0	0	1.91268	43.9069	2.58064	0	10.0051	31.2941	6.36214
			5.06581	8.59436	16.1639	6.05574	15.1066	4.87118	3.23667	15.9379	2.54473	0	6.19602	12.5375	5.34747	10.6745	5.97443	0	2.56443	14.9531	0.140257	0	25.1723	1.53875	25.8009	19.2596	6.09625	3.7388	3.1189	1.45724	0	12.4346	10.163	4.02697	15.8855	7.11645	3.80706	0.512067	7.59437	3.99406	0	1.66052	9.27709	0.146672	0	0	7.80516	16.2043	11.9698
			20.4603	7.78468	7.90522	11.1278	4.45892	2.66091	5.94006	3.71461	10.683	0	5.20892	6.81401	0	29.7947	1.02404	0	1.56074	15.7115	0	0.0616462	57.4331	5.95824	15.8045	21.3642	0.113597	11.65	6.72561	1.87186	4.29258	4.24521	27.0019	7.00823	5.54694	13.833	4.00255	0.957525	1.80084	0.631807	0.0206773	5.62847	0	0.0306167	5.22114	2.40613	0.145783	1.30348	7.8686
			8.50212	8.17604	11.0733	8.00545	8.97463	5.42613	3.31245	9.15115	6.05597	0	3.6458	0	2.91682	22.9016	3.262	0	2.50661	7.46197	0.022895	0	22.0466	9.95799	7.4	4.74071	0	5.54917	1.57016	5.34444	22.189	2.07212	2.00705	1.82245	17.2342	0.490412	9.70835	5.92609	6.81599	5.72868	0	6.10306	0.254744	0.0242046	10.3767	1.43547	2.44029	1.35779	5.85652
			2.78902	12.2278	10.0864	10.1398	9.08495	3.39744	6.58728	6.91634	10.4284	0	0.541832	11.1461	0	5.74915	1.49459	0	0.0305266	1.91029	7.74297	0	6.52517	1.97044	11.1037	19.962	0	0	14.9408	2.26033	9.34706	13.8171	21.7186	0.0686849	20.23	2.35116	0	0.645651	6.48777	6.31332	0	4.49383	11.0813	0.322869	9.48569	5.65687	9.85121	3.06715	0
			7.52057	13.3571	11.071	13.0257	4.88428	2.06597	0.841996	9.76509	5.29205	0	2.23548	55.56	0.420724	14.7103	4.57747	0	0	13.0368	0.132916	3.53979	21.6328	5.98594	13.9125	2.10039	1.49371	0.208827	11.9701	0.922168	1.6556	18.5416	7.05021	0.022895	6.72608	0.824326	5.78751	0.990593	0.899993	1.76845	0	2.58803	1.68889	2.74816	4.692	4.23573	1.38564	13.0638	0
			6.22167	13.611	5.99969	7.2979	15.081	3.42208	1.4448	12.1477	9.61235	0	9.54707	6.97205	7.73384	6.05905	0.57895	0.158878	2.72003	11.6261	0	0.30513	12.7079	1.27656	5.18011	7.55123	4.19245	0	17.3769	2.27306	0	4.96418	30.293	7.81671	0.102744	0.151468	5.07266	1.77259	9.28457	4.8777	0	11.4283	0	4.4941	0.0242046	0	0.5169	1.81743	0.235899
			9.61915	10.6383	16.0805	10.233	13.3051	9.64321	2.95387	7.71983	11.5202	0	20.685	3.92765	0	11.8921	6.7212	0	0.0232484	3.80024	0.0431712	2.73207	6.23285	1.63139	27.4199	9.1858	0.439238	0	7.9051	0.480795	0	2.06384	17.6914	4.46668	9.70017	0.288002	0.886838	12.8263	1.16563	13.7377	2.89384	9.79585	22.5834	0.237465	0	0.0229625	0.792119	0	2.39442
			9.56644	1.99831	9.39964	3.62174	2.55547	6.41564	0.549608	14.7606	7.22782	0	4.9819	8.02172	13.8667	31.1364	1.08783	0	4.35569	6.82049	0.0215856	5.47477	13.0689	16.1325	13.1665	8.08423	2.9168	2.94874	10.7005	0	0	36.945	20.5191	15.038	9.95811	0	14.6744	1.53231	5.66503	2.00401	13.4324	15.4157	16.0633	0.193839	0.363995	0	22.1776	0	6.47289
			5.057	5.51204	5.81955	14.0762	3.85143	4.21553	1.55456	15.9309	12.6348	0	10.2589	10.1843	16.7491	45.5298	2.00388	9.03266	0	4.3274	6.56111	0.43693	10.684	10.7283	7.08835	18.4774	0.547079	45.7327	13.0808	6.27391	3.17201	11.7805	3.77938	3.46276	10.8334	1.1301	2.29114	11.1698	2.71748	0.529368	7.9387	8.32055	12.5339	0.897038	0	0.27412	1.43771	0	7.34554
			5.852	3.50616	4.21185	12.8612	8.98527	5.45086	4.19076	10.3768	9.55652	0	9.90428	2.15349	3.62421	9.76696	2.20382	2.59652	0	8.57851	2.47507	0	3.59191	0	11.6932	6.02026	3.71641	0	4.22674	0.515687	15.4447	8.58316	18.8794	9.30915	14.6356	0	3.91928	23.4559	5.78845	1.7576	0	5.54517	1.09482	0.982583	4.93612	0	4.17371	0	4.41827
			13.4348	1.04538	8.05513	12.676	7.02793	8.40091	1.10629	8.51454	9.4729	0	9.27027	5.44409	0.111229	17.8456	3.25084	0	2.68926	9.53798	0	0.18075	17.5294	5.85916	19.492	12.9637	6.11101	0.754273	0	0	3.41204	20.4721	5.43426	0	14.2223	0	9.29333	24.7436	1.91724	1.10712	0.355667	9.32444	0	1.51311	0.364142	0	0.0229625	0	9.8072
			12.6738	1.93753	5.00328	5.18915	7.16713	9.03349	1.87742	10.1802	10.7726	0	8.11091	5.73997	6.62402	28.6148	0.767032	0.333805	1.21412	4.07368	7.35087	3.44126	22.32	20.091	2.91641	25.6813	0.109463	0	11.484	7.26482	0.567219	0.658295	8.86126	0.946016	11.1384	0.022895	9.54347	20.467	5.48919	10.454	0	3.20323	3.21535	2.94805	1.04546	0.0700586	0.101501	0	5.74432
			6.57993	9.95847	18.2001	12.4764	4.73328	5.44869	4.29075	9.95627	5.94959	0	11.2513	4.84344	2.85619	3.14353	16.0862	0	0	0	0.192416	3.80395	5.93279	2.48796	10.3685	19.5358	0.877454	0	9.97172	4.66315	0	5.6358	7.01909	0	11.4703	0	0.171501	22.9767	3.45522	0.303774	0	0	2.85971	0.0484093	0	1.88967	0	0	12.0196
			13.4386	17.054	8.62044	11.9147	18.6007	4.39174	6.36358	8.89559	9.41798	0	10.4584	8.85419	0.897464	0.465632	8.0731	1.27033	7.64227	0	0	2.01867	4.1511	3.57689	9.64304	26.8217	0	0	9.77616	7.734	1.0567	0	7.76424	0	10.9644	0	7.15225	22.0846	4.01786	5.86383	0	0	1.27665	6.31329	2.07783	1.23095	0	0	5.68511
			9.99799	15.2856	7.4309	11.3024	10.5112	10.7195	7.7929	10.0645	0.88527	0	9.93137	0.0532721	10.9792	6.25339	0.112072	1.94103	0	5.0158	0	1.4225	23.639	4.17686	20.0719	52.0785	0	0	2.57667	3.8335	14.6	27.4035	2.17141	0	8.31292	0	1.03494	18.7132	6.66057	0.671466	0	2.60784	7.6499	1.80558	0	1.43668	0.588963	0	4.05022
			10.3096	13.7174	1.90914	6.19197	8.50418	5.14509	4.28422	9.93885	5.59634	0	1.93445	0	8.865	0	5.2593	0	2.62511	9.64973	0	3.44711	18.9856	0.0915799	31.9846	0	0	0	0	10.4836	0	0.564102	7.55669	3.44368	12.9593	0	1.86286	14.1321	7.16434	6.54872	0.938414	18.0972	2.34412	0	0	1.91084	10.7282	0	5.94201
			3.98147	0.152163	8.64713	5.94461	12.2731	6.65824	3.74978	7.54306	18.6139	0	0.393325	0	2.97708	8.59846	9.87178	0.518593	1.12593	3.62511	0	10.7027	6.21222	0.734129	51.0247	0.905204	0	0	0.0431712	4.36127	15.7311	5.36112	15.9875	7.87757	8.58299	2.13815	1.58892	17.6143	7.63603	1.1105	0.417396	7.86708	7.49166	4.37085	4.22611	4.48422	5.19104	0	4.49522
			3.09806	14.1424	12.67	13.2402	11.114	5.5547	9.66441	10.2719	7.90673	0	3.51173	0	2.61084	32.2206	8.05543	3.50466	4.14342	0	0	0	2.57933	2.28674	48.2033	17.4263	2.77193	0	6.53835	1.32387	7.65199	3.5839	17.9425	21.1959	8.01961	1.64116	0.631407	16.9285	1.64833	0.462782	5.31757	3.96667	0.106997	1.85689	2.14247	0	0.399555	0.0229625	3.4179
			3.01841	11.1099	13.1404	16.4319	13.1319	4.78181	15.7946	7.20352	6.92565	0	9.91885	0	9.70307	38.4543	7.41047	2.9522	0	0.0682596	1.52616	22.6926	38.624	5.7592	37.533	0	0	0.0215856	6.39536	0	9.56255	0	4.83746	8.85	15.289	1.74335	2.49345	12.6811	7.59031	0.0216493	6.85813	5.8548	5.98624	0.0459251	5.43274	0	0.427126	0	1.84177
			4.45667	6.35446	9.43027	5.56402	8.93293	6.21155	3.3361	5.7021	4.00427	0	13.2839	0	14.2033	13.7841	5.93607	0	0	7.05417	4.57769	0	13.9561	0.159439	0.351696	0.022895	0.0305266	7.8168	5.46151	0	0.809786	2.3448	12.6731	10.4242	21.2876	1.38662	2.7212	11.2047	9.23087	2.63642	6.98467	8.18485	5.46333	0	2.04439	1.00459	0	0	5.28595
			7.76837	3.79042	12.0381	0	12.6574	4.21129	0.916779	9.95405	5.77494	0	2.53146	3.03079	0.0208884	13.7607	0	0	0	9.88187	7.46056	7.82491	7.66813	0	7.50979	0	0.0286736	11.1356	8.92298	0.465355	0	12.3612	4.52924	4.37141	0.569923	0	3.44249	6.58185	0.927638	0	0.620906	10.908	1.92227	0	0	0	0	0	12.118
			1.65929	5.75496	3.62108	2.41199	10.4334	10.1494	2.72977	14.6325	5.22994	0	12.9876	1.16515	0	18.9939	6.84714	0.159139	9.66152	0	0.045719	6.93351	7.7709	0	15.8002	0.0241334	1.22664	8.65375	16.1432	0	15.137	11.4813	6.35482	7.1808	5.79972	0	0	9.21602	6.09562	0	1.88886	2.85262	0	0	0	3.04398	0	0.0705246	7.33421
			3.70857	7.7647	14.3527	5.707	7.84217	2.60118	2.71106	4.74397	6.3219	0	6.23266	1.36517	0.185968	0.80277	0.202732	0.153164	0.540448	0	14.1457	0.47446	0.46243	0	5.3681	17.6923	0	0.0278294	7.1924	6.47617	0	7.38198	5.73356	11.7852	14.1699	13.542	0	9.22042	6.27095	1.90491	8.7554	0	0	0	0	0	4.20902	0	0
			3.78973	4.11622	8.73281	6.85398	9.9213	6.50973	4.17588	5.23117	4.35556	0	1.13838	6.17648	0	2.95668	12.9245	2.3814	0	2.9941	0.038914	0	19.4524	0	9.82438	13.1136	2.35428	0	6.93277	4.85822	5.57694	5.45857	20.8952	3.41388	7.91439	11.9212	12.1142	13.3294	5.35043	7.44404	1.59244	0	1.91114	0.15372	0	0	0.985349	5.02743	0
			6.4243	4.35559	11.6164	15.3516	12.2391	2.51891	3.05871	3.29576	5.46755	0	1.19141	1.63919	0	0	13.526	0.176417	4.49809	6.45319	0	0	29.9049	6.91619	7.05079	1.45393	0	0.823103	16.0035	0.813964	0	1.16323	18.1213	3.68432	1.74224	37.2245	2.06727	5.06291	6.00701	3.71249	0.0535793	4.24721	4.59051	1.88111	0.024034	0	0.413008	0.584599	0.0561589
			5.88961	4.87114	17.2016	6.35893	5.30179	2.51266	2.49379	3.71081	4.87987	0	0.766676	6.10271	0	0	5.31544	0.890133	0	11.3403	1.18231	0	19.9767	8.16148	3.77977	1.2796	0	0	11.5858	0	0	2.61969	2.61415	0	2.20644	0.781678	3.97837	7.57094	7.2626	0.156435	0	1.37493	0	1.23626	0	0	2.83454	0.772351	0.117311
[truncated: 70 more columns]

## Sheet: 7D_PA opn4xa
time (mns)	start	wt	PA4Arena_04_b	Arena_08_b	Arena_15_b	Arena_21_b	Arena_29_b	Arena_37_b	Arena_42_b	Arena_45_b	Arena_49_b	Arena_53_b	Arena_58_b	Arena_61_b	Arena_84_b	Arena_90_b	PA5Arena_09_b	Arena_13_b	Arena_16_b	Arena_18_b	Arena_22_b	Arena_25_b	Arena_37_b	Arena_38_b	Arena_40_b	Arena_52_b	Arena_64_b	Arena_66_b	Arena_68_b	Arena_77_b	Arena_85_b	PA6Arena_09_b	Arena_11_b	Arena_12_b	Arena_16_b	Arena_27_b	Arena_31_b	Arena_37_b	Arena_48_b	Arena_56_b	Arena_66_b	Arena_72_b	Arena_79_b	Arena_83_b	Arena_91_b	Arena_93_b	opn4xa-/-	PA4Arena_09_b	Arena_10_b
0	8h00		0	0	0.371517	0.0227128	0.0472251		0.0616897		0.0681384	5.15168	1.816	1.16795	0		0	0	2.1686	0.620301	8.4943	0.231636	0	3.33921	0	4.96305	3.49296	0	1.57188	0	3.05196	0.0427437	2.47695	0	0	0.780294	0	0	7.13253	0	0	5.02247	1.68183	2.13381	3.14627	1.90238		0	4.69314
10			0	2.74744	0.172665	0	0.12749		0.0635073		0.336258	1.18153	0.219557	0	0		0	0.466964	0.107307	0.478121	7.38528	0	0	0	0	6.41003	4.0752	0	1.78136	0.157375	0.393575	9.77935	0	0.654225		3.8407	0	0.283212	8.23946	0	4.18266	6.31212	5.98185	1.82342	3.47613	1.77		0.0216162	4.07843
20			1.20624	0.153661	3.18684	0	0.104348		0		0.416014	0.0201271	1.50923	5.38392	0		0	0.316419	0.136237	1.53859	6.94315	0	6.18191	1.12469	0	2.08361	0.449569	0	0	1.20926	0	5.23761	6.56317	1.20789		2.98142	2.82634	0	8.0246	0	0	0.836818	3.60719	0	4.14745	5.14189		0.0255876	1.84338
30			2.60967	1.59702	1.28758	0	0		0.0873148		1.79041	1.93095		0.0895522	0		0	0	4.31702	0.319012	1.71053	0	7.72676	0.0224375	0	3.84721	13.3595	0	5.97668	0	3.09192	0	2.83567	0.0427341		5.59495	0	0	8.05321	0	0.0201399	0	6.7245	0.15488	7.3263	0.92358			5.12383
40			0	0	0.902945	2.2059	0.0403929		0.020832		0	0.437379		0	0		0	0.435124	0	0.817914	5.92748	0	6.86956	0	0.185275	0.43539	0.276349	6.12623	11.5004	0	0.282727	0	0.166538	0.0403144		1.24255	0.367845	0.375162	10.3183	0.241947	8.85208	2.91466	4.6846	0.0767825	5.33352	0.33944			3.31302
50			42.105	24.4868	1.05195	10.6037	0.173186	11.7601	3.66831	15.9614	0.207423	1.2901	16.3853	0	0.0237931	3.1625	0	0	0	2.52203	3.79763	5.0525	0.041944	0	0	0	2.0012	0	5.14116	0	1.69505	0.0455415	9.68298	0.307727		3.33156	3.08043	0.777899	10.7385	1.39805	4.69715	0.781875	5.03066	6.88771	9.5859	0.0686178		6.94333	6.54345
60			6.49835	0	1.82725	4.45176	2.78883	7.24055	0	0	0.0839141	3.41269	16.5316	1.26973	0	3.72746	0	0	0	5.9622	7.34804	3.60266	2.57819	0	0.834388	0	6.88864	0	10.5432	0	2.37857	0	20.4911			7.16554	8.60744	8.83159	8.95168	11.2096	0.108593	7.33645	10.0897	4.31044	8.4255	5.05906		0.0420558	4.56616
70			1.89356	0.106369	0.249888	0	6.66911	1.99776	4.55187	0	1.30393	6.60409	4.65815	0.304577	0	0	0	0.221583	0	3.37796	6.37027	4.93537	4.65837	0	9.04257	0	1.89662	0	3.99043	0	0.448596	1.81995	2.75194	8.71672	0.147464	7.14223	6.63184	4.90333	9.84728	1.04703	1.36228	3.8664	3.28746	0.3026	0.784569	0.488311		0	0.885329
80			0	5.88342	3.38531	1.78015	0	3.93192	0.165987	0	0	6.16073	5.6387	0	0	0	0	0	0	0	2.99432	5.76081	0	1.20423	5.33803	0	16.2215	0	10.1707	0		1.92232	12.092	15.1686	0	9.28131	4.08405	1.8069	2.92169	6.11134	4.30439	0.0461697	2.93485	3.07637	2.22404	2.6986		0.848478	0
90			0	1.17452	2.25577	3.72963	0.0216074	0	0.240042	0	0.572534	1.13858	2.22805	2.33563	0	0	0	0	4.16559	0	2.33991	6.82962	0	12.1948	4.52814	0.573847	8.06832	0.26831	0.78561	0.276465		6.39321	2.4099	6.54178	0.139088	4.97746	1.92296	4.0129	7.08186	6.3672	4.69123	1.51516	7.28854	9.49568	2.23634	4.73611		2.19158	1.54465
100			0	0.389429	0.148503	0	3.53411	0.47834	0.236024	0	2.02483	0.473333	5.0008	6.43354	0.431783	1.0026	0	0	3.6732	0	2.08225	8.87204	0	4.73472	9.68642	4.37548	2.64898	0.0654539	10.4213	0.892585		3.16738	5.92713	5.86839	1.80361	2.38538	2.12446	0	8.70703	0	5.34329	0	3.44621	3.13669	3.21997	12.1463		0.0227128	1.37646
110			0	0.309519	0	0	1.1027	1.34914	0.257172	0.200646	1.08985	0.235661	1.22262	0.372019	0	0.0227128	0	0	0	0.522224	0.377263	3.41216	0.685717	3.9553	0.811379	1.51048	0.0515526	0.0211574	3.22372	0		6.77332	3.9811	4.51553	0	6.14965	0	0.179736	10.3149	0	0	0	8.23004	9.82174	4.72055	8.51051		0	5.42085
120			0.0454256	1.7036	2.43706	0	0.166271	3.59696	0.171841	0.158758	0	2.04834	3.4355	1.54248	0.085401	0	0			1.21752	0.390916	5.79459	0.31206	5.37614	0.288937	1.66037	2.02855	3.34241	0.338954	0		0.590452	0.140599	5.13089	0	4.77424	0	7.02678	6.75722	4.29369	2.07332	0	2.91507	5.01275	2.61591	7.54589		0	3.98594
130			0	0	0.527489	0	0.540754	1.51514	0.348263	0.134446	0	0	3.37082	0.0214138	0.824172	0	0			0.189989	4.80636	0	13.649	0	4.72726	0	7.20249	1.43569	7.23402	0		0.0227186	0	0	2.64271	2.89512	0	5.73834	7.21236	5.36188	5.11481	0.629882	5.53513	6.60505	4.54847	6.87813		0	2.99093
140			0.144548	0	0.0427479	0	2.65515	1.44955	1.11274	0.931815	0	0.248948	1.60755	0	0	0	0			2.61858	5.79605	0.235053		0	6.0789	0.457309	7.6069	0	0.145166	0		0.0931877	1.88941	0	1.59168	3.13088	3.02733	4.92002	10.799	0.131954	4.4724	0.633788	9.41596	10.7142	9.16401	11.5245		0	2.22741
150			0	0.100586	0.428528	0	3.19889	2.21021	0.131163	0	0	2.30959	4.86226	0.745355	0	0	8.07352	0	6.83901	4.48914	8.80675	11.0007	8.66597	2.72709	9.06678	6.33313	9.19107	5.50627	2.94551	2.83549	16.659	3.86863	34.2858	0	2.10353	9.39544	3.07486	5.07449	8.79773	3.68725	0.417008	0	5.69594	8.75716	6.91486	5.92701		0	4.62539
160			33.1569	0.522083	0.0822378	0	0.124954	0	1.90302	12.7737	0.376679	4.183	2.67792	0	0.0642415	0	11.6219	0	4.18696	2.81954	2.82095	11.2174	1.36478	0	3.62901	4.63372	12.4406	11.7355	10.2358	0	9.43163	5.12098	41.8173	1.90645	5.98298	5.79657	1.71676	8.07625	12.7042	0	0.0681778	1.80305	6.61336	6.98183	5.64764	6.40459		0	4.18849
170			3.10148	0	0.859763	0	0.989994	0	0.302965	0.215748	4.36688	2.27469	6.50532	4.96466	0	0	0	0.560996	0.290765	0	5.05953	6.20268	5.0141	0	4.71758	3.86889	16.2317	8.31394	0.139522	0	1.42789	5.79889	53.5093	19.6489	2.17706	6.83592	6.33373	8.28053	7.60709	5.82607	0.115829	4.76697	3.68132	8.62151	5.3706	6.07206		0.103155	3.49331
180			0	0.526183	1.70361	0.893922	0.980875	7.23256	1.55329	0.0426639	0.677344	4.73781	8.96362	1.01565	0	0	0	0.920137	4.03099	0.679072	3.9884	5.59256	4.56067	0	7.79919	6.72085	19.5038	10.4859	0.213612	0.11777	3.43166	0.947915	14.7317	45.2443	0.330043	2.4399	4.3725	6.66695	10.1153	14.927	10.3173	9.81369	5.01981	5.65181	7.208	6.56242		0	4.84074
190			0	0	0.160148	5.05113	3.17307	4.7237	6.61611	3.00781	0.927635	0.36312	4.84903	2.00353	0.0751802	0	0.976531	0.793256	0.300739	0.052848	8.84555	6.78761	2.51816	0	2.64895	0.840661	18.8538	9.35166	3.92996	1.52573	3.187	9.45179	7.26463	47.8784	4.3776	4.16111	4.01209	3.14258	13.1944	25.114	3.8906	3.82542	4.59035	6.33993	10.0695	5.76054		1.47311	2.54074
200			0	0	2.03474	2.66274	1.3452	3.29863	4.25975	0.196914	0	2.68781	3.80693	0	0	0	0.415452	3.02686	4.88715	3.98726	7.93266	6.83503	0	2.3814	8.43451	1.74793	10.1902	7.0253	2.97298	0.954549	4.49713	1.12052	8.31231	55.4812	19.7438	4.08588	4.819	2.33217	25.4124	8.00124	7.64966	9.47504	4.47015	5.45964	8.12783	6.5023		3.998	2.10552
210			0	4.32661	1.10209	2.40356	4.87204	0.0488026	1.29742	0.0419145	0.0630665	3.25514	4.61235	0.234044	0	0	0.327238	0.933991	0	31.7991	2.74982	3.54929	0	4.11866	4.02343	0.196328	8.00872	9.24503	6.16191	0	3.32249	2.90543	17.1895	57.4423	10.8103	1.28199	3.339	4.64163	9.90582	19.7437	1.76311	6.33364	6.13359	4.21581	6.50175	6.79609		3.37003	1.9544
220			0	6.68076	0.191968	2.35295	11.3859	1.44232	2.76524	0.129125	0.043227	2.71419	8.049	4.1744	0.0542251	37.1166	3.27273	0	0	9.39746	5.11199	6.43847	5.16101	15.2356	9.15195	1.51667	17.3478	8.17429	5.35157	0	0.491547	5.52683	13.5362	33.5068	29.3625	9.416	2.44888	11.9156	10.5421	18.6453	3.92737	10.1967	5.56247	8.15588	10.126	7.72802		4.62436	6.1377
230			0	3.33758	0.339094	0.593879	4.25418	2.17523	0.340415	2.14878	8.41974	8.74771	7.32773	8.39962	26.6008	17.3051	7.55354	1.30248	0.973952	13.9722	5.24443	4.04652	9.35399	19.5571	16.5371	1.93657	11.3728	14.1588	7.35468	0	0.539198	0.288435	18.5339	54.822	38.5575	2.37649	2.93983	5.95988	9.30191	16.5333	4.09827	8.07823	8.29547	7.84202	4.80405	7.68985		3.84789	4.046
240			0.0445719	6.76622	0	0	7.06383	1.49469	1.38011	1.62971	3.07379	3.73284	6.18008	0.624532	61.7274	1.093	0.142303	0.308066	10.4887	19.2135	4.82243	3.02615	5.68622	6.54212	3.12443	2.35121	9.49031	7.11127	1.50336	8.6049	1.23327	2.07708	13.6084	52.381	19.3004	4.42323	3.85323	9.61655	12.953	8.30283	6.12079	6.1295	2.84107	4.67609	10.7936	7.70284		0	1.6555
250			5.45523	0.241711	0	3.12898	7.07881	0.426738	1.39984	0	10.411	3.33033	1.91854	1.54214	43.172	10.7001	0	1.40988	12.2393	30.3411	5.42654	9.57445	3.73708	0	10.927	0.431297	9.97774	16.2445	9.20111	15.8544	1.56346	6.65601	13.3515	50.4119	8.99948	4.33035	3.94595	12.2086	10.9667	15.0414	4.31685	17.1123	6.89195	7.89095	11.0497	5.9934		1.06887	3.4246
260			51.865	7.11143	0	6.46785	0.564954	1.57455	4.61622	0.839039	8.40948	0.448073	16.0279	9.84151	60.0706	8.68102	6.84467	4.4535	6.44676	20.5796	5.21803	4.95436	9.49161	0	7.87348	3.04995	18.2441	7.52603	8.14572	15.1527	0.109446	10.5263	21.849	59.1777	31.3238	6.16883	5.94441	9.2768	15.5809	10.9718	5.50395	19.1924	8.19794	9.56938	6.63183	8.54371		0.26119	2.15591
270			22.2841	1.93874	6.72334	0.0414534	4.192	0.0428277	11.1903	0.0995745	4.73371	1.73295	1.0496	11.3939	50.1018	0.0856554	0	2.30589	7.24546	25.1184	4.97548	4.88879	11.0127	0	0	7.18694	16.4287	14.7942	5.99686	42.0647	0.24024	3.97223	9.80314	54.1504	17.1108	7.94022	2.50772	10.3263	13.349	9.41546	4.74326	21.1557	6.11955	17.3629	7.83371	10.3049		2.25424	16.0713
280			14.6749	5.53374	7.1353	1.20152	8.19403	0.827269	5.96232	1.47829	10.2965	4.8662	8.6061	11.3228	30.7609	0.0227128	24.4755	3.6505	4.63005	9.39029	7.52953	0	5.13866	0	0	4.21537	16.4795	7.02153	11.7213	19.1141	0.0679474	5.90276	3.00048	45.9956	19.7999	15.9123	5.06622	11.969	17.7715	9.40126	4.34252	27.0435	5.7544	8.73453	3.13237	6.51747		1.04393	7.40306
290			15.3106	0	3.28418	2.77478	21.7814	0.816458	11.1397	2.04431	19.3286	4.26833	11.3576	19.7388	29.4339	0	33.9508	2.75347	6.49487	14.6465	6.51532	5.01283	6.69855	0	5.76988	4.08619	9.21308	9.22173	3.23055	9.07142	1.86544	10.65	6.8944	50.9403	24.07	36.2542	3.42885	6.90728	9.45239	5.76295	1.05597	21.3069	6.70279	7.97238	7.30834	7.25584		1.06921	2.6252
300			16.3051	3.4705	3.15776	2.26826	14.761	0.329867	2.24184	0.252177	11.3316	4.44445	2.34832	11.59	17.3035	0	18.5915	4.59569	10.998	27.1041	10.5034	1.93452	10.6739	0	16.5228	14.7384	11.7572	9.19129	9.86348	5.8656	5.14644	8.42398	4.89754	48.6663	5.68669	27.3191	1.18062	4.39429	8.01344	8.01275	4.7638	22.3579	8.52673	19.0942	4.23833	8.06634		0.0302837	8.56215
310			8.58963	5.5936	1.36309	0.057129	1.7853	0	2.94559	0.436002	27.5292	4.9045	5.78962	8.86024	0	0.15899	26.7124	2.58693	4.03679	5.17935	6.71408	6.77156	7.32227	2.74431	12.2786	5.7575	7.68999	11.2175	10.5563	11.5567	5.28486	9.53241	0.661066	39.4181	3.46775	33.3808	0.206224	5.64735	16.9663	4.38852	7.65079	21.2255	5.35486	18.6551	1.85225	7.4043		0	3.33924
320			5.97203	7.49884	4.14178	0.0428276	5.10357	1.48181	8.32639	1.96486	27.8415	9.44457	9.48027	9.55753	0.0605675	0	0.0582459	11.3394	3.0848	0	0.86222	5.27448	11.0468	8.40716	9.69376	12.7955	13.3756	5.75625	2.5756	2.0143	4.55817	4.51517	1.12018	13.1517	5.46255	33.982	0.0218658	8.31467	17.9243	9.32502	3.44405	17.5613	5.32212	22.7972	10.035	3.6706		0.0851444	1.71945
330			13.436	1.98907	3.62058	4.18373	9.95161	3.19898	1.8907	3.19372	28.6668	5.79017	9.8126	15.9393	0.216523	0	0	12.35	4.18468	4.75156	4.97255	2.60455	12.1723	5.76744	14.7936	8.50163	11.3572	7.25343	5.12525	4.83431	4.08002	4.51244	0	4.36407	1.17651	33.7553	3.28724	3.50635	9.36715	9.49938	8.06691	29.2818	7.4247	26.5789	13.0516	5.51518		0.0642415	5.29078
340			14.4776	4.89839	5.75086	5.09346	5.05028	1.90114	2.41773	1.1383	31.7501	5.48879	3.34512	4.84796	0	0	0	1.6459	0.422055	4.35474	2.76957	7.16199	8.23907	8.76416	2.81529	14.1982	9.45405	7.28831	7.71166	0.0272209	3.12793	7.25447	0	1.11906	0.0240025	37.2965	7.69844	7.538	6.48986	9.48779	6.12953	19.6954	8.17465	25.7571	13.4795	6.14541		4.21867	1.48813
350			34.7411	18.0427	1.21926	0.108833	2.53618	1.61361	4.2489	1.35162	19.384	6.82466	14.5515	5.2496	2.05208	0.457349	0	4.65337	0	0	4.34921	5.99358	15.8993	9.51768	10.0489	12.4344	14.6844	6.47573	8.92125	0	0.46043	0.865561	0	3.0927	0.136625	31.5382	2.85249	10.3249	10.1908	4.13609	0	2.10785	1.91752	21.4	5.77444	5.67857		4.17479	12.6023
360			7.57413	3.92443	2.74633	0.605353	8.96011	3.42806	5.0669	3.00434	9.52844	9.16609	11.7965	25.8121	7.9667	0.0227128	0.0460394	5.21229	2.50792	2.46604	4.56259	0.121262	4.72152	7.74399	11.3984	12.4354	9.44713	6.58807	5.46225	0.663528	1.31721	9.97371	7.74727	23.8606	0	32.8685	0	0.030361	12.0378	4.72269	0	3.88515	5.41048	17.5592	4.98044	5.70937		8.41265	10.9543
370			6.07993	4.89198	1.9196	1.35753	11.9828	0.764123	0	6.88546	20.0156	3.21178	6.64483	8.07701	34.9721	18.5434	1.29086	5.70901	0.383398	0	6.129	10.9794	3.19761	4.21763	10.1572	21.3288	14.9272	10.7766	10.5111	3.3889	1.54596	1.62264	5.79468	22.0073	0.51809	34.4455	5.08197	9.8102	4.79481	9.83464	2.62512	1.41031	4.57341	9.74919	5.527	10.7938		8.33602	1.55237
380			4.27788	1.03175	6.63704	0.0855558	10.7575	0.43909	8.35828	0.890637	13.1805	11.1555	6.52775	6.60647	34.597	15.198	0.121769	0.0311282	3.36822	2.25852	6.46992	4.95434	17.2715	0.215338	6.26527	11.7267	12.0703	7.39158	7.81883	0	5.54923	6.86915	5.7403	35.755	0.269019	36.1167	1.14338	7.91358	8.97112	6.82519	6.25062	5.17449	10.057	11.8689	4.22237	11.681		1.65258	0
390			4.58683	13.1674	13.2151	2.81405	6.99627	2.4288	3.0537	4.00426	13.8889	8.29329	15.7837	6.92621	0	11.3854	0.214018	2.46797	2.39655	9.16931	8.32409	4.61817	8.39436	0.988757	6.89278	13.9122	7.82737	12.2516	1.5205	0	1.20996	9.17527	0.706195	13.941	3.53584	43.5654	4.84754	8.57775	10.0389	12.3289	3.60587	5.45574	5.5367	8.05898	4.85945	6.26604		0	2.17633
400			6.89258	1.6726	9.67514	5.85316	10.7522	4.96986	3.63181	1.42833	18.6405	8.1311	7.32118	9.81586	0.368607	2.95066	0	6.57057	5.83075	21.9737	8.8171	6.01297	4.62639	4.09361	11.9771	12.9103	10.5236	11.7948	3.90259	0	2.5443	5.08856	0.0925081	17.4812	2.63918	40.94	4.97333	7.75583	14.8736	9.07323	5.76624	6.12078	2.33441	3.2226	1.86683	12.8436		4.84245	19.0597
410			12.8134	9.56826	5.45978	11.6522	9.44307	0	0.807677	7.83876	12.7635	5.80287	15.5256	17.1524	0	10.7775	0.11181	3.96391	13.0823	15.868	6.82998	8.84702	0.817623	5.88765	7.35461	8.44979	10.0523	9.08243	1.07994	0	1.49214	3.19773	0.0540662	15.0638	1.99079	35.0044	3.31502	5.24005	15.5001	5.46085	8.00461	8.50963	7.80662	4.83165	5.20568	6.06646		6.13295	2.90823
420			6.99571	6.76298	0.160744	0.268968	11.6142	1.39136	2.47424	2.15973	11.9681	5.47597	26.0866	2.59545	0	21.7092	0.442426	12.8358	2.25861	11.8936	12.4885	3.88732	5.74874	6.08738	13.8143	12.0195	13.5127	6.95654	2.12826	0	2.55234	5.19646	5.19569	15.0956	1.67565	16.2245	5.08526	5.18361	11.8595	4.58114	9.05662	6.67231	6.57298	6.29141	7.6544	10.2522		0.904656	0.0773076
430			3.47323	9.67223	0.777887	0	10.9586	1.91754	2.23498	1.0001	28.2154	9.26193	8.90189	3.34063	0.320469	16.1305	0	2.40394	1.98889	6.88503	9.71072	2.70853	2.22414	3.05654	7.08715	12.0845	12.8379	10.4852	0.0627627	1.80349	1.8504	5.14548	4.70455	17.3354	0.222709	33.8045	7.17136	4.87004	9.7192	3.75491	3.794	4.08578	6.61671	14.039	6.409	7.94473		6.10874	6.99098
440			6.19292	0.3837	10.8532	0.208921	6.97143	1.9459	1.9804	1.16713	16.4469	5.19336	3.07044	9.7831	0.0456912	6.55575	0	0.0226491	2.11712	9.11427	5.46855	2.71698	8.01752	1.51658	5.68524	7.23972	9.6348	9.25671	2.46832	1.04097	3.49286	8.86465	1.29681	17.182	0	38.6365	11.0809	6.33935	12.818	3.74621	2.56804	7.72389	3.02005	5.29856	6.43688	6.97531		7.80784	3.62718
450			2.76803	4.01125	7.46458	5.97607	4.7946	15.6762	0.107069	0.996908	13.2453	9.65409	3.41854	11.3221	0.348679	5.53731	0.0464337	0.5217	10.409	3.67056	7.94255	4.76492	3.67787	0	6.75688		10.1522	7.63547	3.98531	0.719189	2.50504	3.97312	7.01997	15.1996	0	30.9783	2.69198	7.90095	15.882	5.93568	6.27594	5.40475	9.30023	5.75505	29.7478	16.696		19.5735	9.84224
460			7.07673	13.0504	4.00472	1.24365	5.22475	8.99743	3.63685	1.38597	6.00717	9.27297	7.16902	5.06546	0.151419	2.12628	0.0471301	6.62879	0.386215	4.64058	6.06838	0.684961	5.71263	0	1.95695		10.8049	9.98966	2.88106	0	1.27034	5.2336	8.25389	6.9007	0	35.3731	1.44412	8.53059	7.46722	12.0954	6.81672	4.10913	9.69622	7.99933	19.7516	13.1658		13.4136	3.04507
470			5.28917	3.89255	0.986035	6.33602	7.29045	1.93911	0.125851	1.08859	11.0727	6.47885	4.1921	0	0.0786563	3.70912	7.33547	5.05715	8.54709	17.9986	7.90612	9.21488	7.01491	6.17071	10.497	15.9079	11.8256	9.89285	6.36358	1.83693	0.428799	0.0959539	2.63433	10.8837	4.71413	40.8036	2.30936	15.8721	10.5447	9.79708	3.941	6.13229	8.97175	10.1336	24.2561	3.53514		10.2641	0
480			6.65244	19.3598	4.23605	1.88094	11.8352	1.37361	0.0430897	2.52993	19.3567	5.23216	7.57752	11.3458	0	2.1826	0.972727	9.16763	9.55924	23.0925	5.58757	3.0211	4.25634	1.59629	1.89135	14.0307	13.2081	7.62078	6.88803	0	0.468838	1.44577	9.46443	17.5338	2.9627	41.7751	3.2438	11.4076	11.1483	5.67271	5.37145	7.12444	5.56717	11.6734	6.60371	5.20449		13.4659	5.39923
490			3.01087	6.50272	11.5145	0.439739	5.2908	0.587275	2.35251	1.00416	19.7552	6.41198	11.3351	6.0347	0	0.675134	0	6.1295	0.436645	20.6741	9.545	0.400722	3.38767	5.28502	2.58679	6.1101	7.3187	10.1109	12.1065	0	1.07852	11.1956	12.8069	15.6138	0.705131	45.6572	4.7786	17.1125	12.9034	3.45588	6.60002	2.86264	7.98357	7.80918	5.68066	3.80558		6.45759	18.6733
500			0	2.3055	1.91339	0.68977	4.778	1.44359	1.3796	0.668998	12.0957	11.2806	11.0451	7.92583	0	0	0.727743	3.97792	5.57589	12.2216	4.41414	0.0238743	11.9762	18.2531	11.0808	7.74445	6.37579	11.9441	5.03551	0	0.712426	3.66211	4.48237	13.6222	3.18749	34.9781	6.34799	3.3812	11.5187	12.5837	7.02784	0.409287	2.88547	8.06434	2.80057	2.11629		8.53251	24.7281
510			0	2.13608	3.16474	5.71997	3.97902	1.82796	1.92183	1.24239	14.285	6.89848	9.70337	5.33147	0	0	0.475637	2.41729	12.3848	4.79498	7.96039	2.2366	10.8271	5.55738	8.89995	6.90982	10.8866	4.09216	5.02325	0	0.56057	0.491919	5.89081	8.89325	3.29921	38.0664	0.286463	8.52866	9.70086	4.28016	6.7617	5.814	6.90072	9.36864	5.94924	6.88727		7.4381	7.22347
520			2.55746	5.08634	3.71705	7.97147	7.31408	1.0089	3.01438	0.49528	40.6166	5.49307	10.6566	2.51623	0	0	0	4.27712	4.60764	3.1459	8.36038	7.45147	6.02754	0	6.73743	12.5879	7.46489	6.25165	13.4031	0	0.318668	3.04581	5.54303	6.46173	1.97354	46.4335	6.42668	13.6693	11.5583	4.85202	5.29516	8.11053	5.23986	5.37666	5.73096	12.9289		7.91092	4.63349
530			6.10322	6.1953	7.02211	0	7.36264	0.514117	1.22728	1.2036	2.36598	1.89994	10.3454	9.02542	0	0.343358	0	12.3962	0.669938	9.23826	6.76388	1.29932	4.56124	0	4.70828	7.27904	13.0286	13.9101	4.5963	0	0.509034	3.27171	11.0846	4.98216	3.76779	44.3368	3.83208	5.25169	10.1109	8.00563	11.2179	9.30013	4.8144	11.5909	12.2039	15.1701		3.02304	5.65953
540			3.74009	8.72093	6.09084	2.58846	1.41424	0	5.07773	4.5056	5.48761	4.02902	8.3158	10.1655	0.922332	5.75992	0	5.3772	5.86977	1.40275	7.19513	2.48538	10.1419	11.527	11.6794	7.22209	12.0774	9.0863	3.64553	0	1.44693	8.13058	0.319937	2.80689	3.9555	44.8645	4.79323	5.46044	10.1378	5.02282	5.74899	6.9804	4.7795	4.02251	13.5041	18.8576		4.26469	14.4827
550			3.13766	1.13766	5.31165	2.44642	8.92549	0.797397	6.05846	0	11.015	10.9994	7.3609	1.6205	0	8.46273	0	3.22105	8.4355	1.60904	8.92203	5.11315	7.00331	5.01561	3.12631	12.7621	11.5149	14.5993	3.76199	0	0.975927	7.80496	5.87337	2.14716	0.927671	43.7624	1.19806	3.79893	7.03227	4.22982	6.72493	6.09234	9.60237	4.28507	8.21679	27.1564		10.7034	23.307
560			4.76606	3.0851	3.2944	2.46719	4.88022	0.861988	3.27695	3.15711	5.11921	7.70769	7.12806	4.1733	0.0592685	7.37954	0.378483	3.15945	1.93822	4.3684	7.29067	0.567649	4.67887	5.15593	6.02284	16.0521	8.74791	8.53335	9.7142	0	0.42353	7.46972	7.01521	1.89008	3.91555	48.8137	3.20535	9.38011	9.66072	4.91464	7.9844	5.17138	6.0328	5.41976	5.88656	23.9469		8.55469	10.51
570			6.10224	4.89148	5.46811	8.22801	3.37105	0	1.94046	1.73815	16.6307	2.34541	5.67916	7.89527	0	3.89875	1.15155	5.78689	3.38696	5.09082	7.83794	0.282216	10.5069	1.40548	6.15581	10.7056	9.43756	3.4466	12.0232	0	0.321296	1.2558	0.535058	3.91824	5.12186	42.0615	3.17707	3.51844	12.3432	5.70742	3.05703	3.46921	6.0756	4.86352	18.1573	27.0618		7.13094	5.14407
580			2.94634	5.42712	5.26075	6.07375	4.71768	1.89675	1.36269	3.91598	5.21956	5.17507	9.11741	6.56788	0	0.0681384	0	3.51199	4.87472	8.89888	10.4703	4.78839	2.08397	1.87826	13.7494	7.43449	6.45878	9.00438	7.41368	4.86264	0.286125	0.188532	0.0887395	7.11832	0.399609	37.8646	3.58392	5.24775	11.8678	6.96232	4.08412	5.1441	11.2864	5.74156	34.4007	17.3483		8.22502	2.48431
590			6.0849	0.355542	10.0602	8.95388	3.36652	0.195998	1.76461	0.853151	6.06626	7.40341	8.90843	1.27513	0	0.132646	0	4.4385	4.54797	3.40235	5.66523	7.87977	9.98472	5.56881	13.4573	10.1675	12.0962	10.7257	6.07781	3.39391	0.21487	8.45432	1.1043	6.94274	2.84371	32.8684	2.11115	5.08924	5.1982	6.93816	7.84535	5.54282	8.29728	9.84381	9.89463	34.7068		9.62449	1.66005
600			0	2.15075	3.10841	14.1443	6.78747	0.15108	1.57113	0.268549	9.19284	7.37914	5.14186	0.339184	0	2.0164	0	2.81687	7.61783	1.05662	3.54814	5.48704	0	1.18999	7.57462	10.1791	10.6823	13.3773	2.50229	2.33725	0.223248	6.94219	1.90641	4.92362	0.485601	13.2898	0.604941	8.2479	6.97603	7.22641	9.20978	7.31128	5.11194	7.24784	5.00631	24.6031		8.46524	1.03928
610			0	2.66661	13.4208	0.139987	4.31535	2.85995	1.41636	1.24078	1.05411	2.69843	7.91425	7.09826	0.136837	2.65272	0.0311282	0	6.04106	5.03402	10.759	10.4191	0	3.86188	5.81177	12.8634	7.2005	13.3342	3.34115	0.958381	0.312888	0.441424	2.7335	5.46524	0.675041	4.48926	0.0223071	7.45401	5.7792	2.19769	5.04407	4.50518	6.71844	5.72271	1.16315	15.4106		10.5497	6.8786
620			0	0.837833	2.31607	22.8025	9.09407	2.99437	0.806337	6.4898	2.74249	7.32297	7.36083	8.59456	0	3.77189	1.71252	7.48723	3.31261	5.09243	4.51712	0	7.45711	4.63364	7.31251	11.1094	9.53465	11.7025	4.68563	0.139102	0.160022	1.71567	4.13548	5.41146	0.179021	12.5877	1.18835	4.08181	9.42429	5.92492	3.20337	6.65673	9.19201	6.18996	3.16453	8.56916		12.9176	2.14673
630			1.43088	3.36418	4.88488	1.42746	4.27074	1.06162	2.63393	0.692136	0	8.53303	7.51367	2.74454	0	0.588306	1.86057	3.27105	6.92313	4.19722	1.80161	0.265192	7.26734	2.02877	12.9557	8.11105	16.8013	7.51569	4.25848	0.29949	0.258555	2.34052	6.40095	6.73407	4.46427	7.3701	3.41041	8.11123	6.36365	5.55326	5.57829	4.90103	3.02243	6.83388	10.8757	3.12619		9.5378	1.40154
640			0	7.33074	3.98864	7.01401	3.76461	2.9446	1.07887	0	0	4.66811	5.10334	8.97174	2.39872	0.711977	0	4.71415	5.29315	7.14309	0	8.86196	6.07598	4.26993	17.473	9.66736	17.2119	8.90819	4.86729	3.63082	0.298616	0	0.776757	2.08738	3.12529	7.30888	0	2.44842	9.96844	4.48278	4.29802	7.22997	7.16433	4.87077	4.41406	4.09327		8.61642	2.81074
650			3.66562	3.25845	6.38451	2.11966	3.83392	0.242712	2.10465	0	0.0302837	8.22302	3.4636	13.8522	4.49348	0.793121	0.052848	2.99716	0.767133	7.38879	0	8.22427	7.8347	0	4.93954	4.60116	10.2758	9.14991	5.80189	0	0.362931	0.116339	5.40628	7.4591	0	8.43489	3.93609	9.85881	9.03186	3.32265	4.91739	2.40438	3.32477	4.96198	5.36195	2.72227		8.29127	7.18493
660			9.51295	1.23035	9.13284	3.07485	5.68149	1.02778	4.35467	0	1.53284	8.61019	9.78703	0.105993	4.63782	0.143653	0.714271	0	0	11.2997	0.0272209	6.08812	5.97972	9.73344	9.26003	8.3958	7.59949	7.5165	3.01583	0	0.279186	0.581315	20.35	6.19006	1.29181	7.41418	2.26526	4.44377	6.5022	9.29765	6.16314	2.68436	8.28081	7.5981	7.92175	4.80586		11.794	6.80858
670			4.90348	0	7.29453	3.40165	2.9104	1.31176	0	0	5.7975	6.58546	7.3428	9.09411	6.17156	0.308541	3.26815	0	0	6.99428	1.85555	1.47441	4.5871	7.29648	19.2474	9.24138	8.89537	6.16325	6.28808	0	0.174755	0	14.8532	4.46128	5.03609	6.58471	2.41115	8.91125	12.8648	2.54201	2.73388	12.0717	6.05615	10.0192	12.5728	8.1184		7.88487	6.84872
680			1.2623	0	2.11152	6.59825	6.79376	1.57729	0	0	12.4706	7.78815	10.9489	13.5048	2.48117	0.590029	0	0	0.874195	1.88576	0	0.498293	3.89719	0.211392	4.84786	5.50458	8.30082	7.02154	5.71125	0.544785	0.130553	0.0771342	3.15426	3.6605	0.648655	4.66751	1.21326	6.61724	6.89942	6.17898	0.906133	8.67693	4.61827	9.06545	6.19182	6.68986		13.2731	1.32803
690			3.19011	9.43172	5.49421	0.319837	4.93866	10.0347	1.89393	0.0501021	5.40374	2.95399	3.40326	9.86121	0	1.10915	0	0	2.54794	0	1.69105	12.045	7.45809	4.1763	9.39698	18.5941	9.14116	4.99115	4.45429	0.334632	0.919665	0	0.982805	2.80703	0.351216	6.37967	4.57812	12.036	4.34238	4.93328	1.67872	5.86002	12.9016	4.46084	4.71201	7.22549		6.65128	2.61535
700			4.98582	2.80376	2.07628	1.67175	2.16704	16.1152	1.04045	1.2436	15.3219	6.45971	6.63685	2.06812	0	0.940317	0	0.435255	0.665153	0	1.10471	4.17511	11.8354	0	0	5.55834	10.5452	4.18576	4.8158	0.294769	0.19599	12.9142	2.26793	5.42733	0.0614736	3.01782	3.70501	3.0902	7.02324	3.67047	3.78946	6.51244	3.46867	6.88872	8.07718	5.27469		4.74724	1.79165
710			1.79373	4.9188	2.55686	7.93367	4.14572	12.9377	1.39578	2.11261	5.33559	5.61896	5.76094	0.531312	0.413773	4.57903	0	0.0544417	2.757	3.09285	2.69051	3.50439	8.48997	0.0640614	7.04127	0.469403	8.13032	6.84217	4.11357	1.60681	1.54726	2.41181	2.59591	2.51151	0	7.73301	4.95805	4.70744	6.06538	3.98882	4.64012	3.23919	4.06309	8.78363	3.91862	3.06317		11.1412	5.81656
720			0	5.94902	2.34308	8.69482	6.54446	6.39402	2.04014	0.421099	4.95439	6.74526	9.30838	16.6491	0.767642	5.51252	0	0	8.59744	9.22406	4.92417	0	5.92605	0	8.2627	4.32282	19.5415	3.62672	2.33738	0.608108	2.08565	0.414848	0.040195	0.891697	0	6.66394	4.37907	7.46736	9.87489	6.20711	3.07478	3.793	7.37074	12.0872	3.97017	3.74648		8.96879	2.49219
730			0.0535346	0.144508	6.07116	4.86841	4.41448	1.28584	5.26895	0.608578	3.16683	5.41341	6.41511	9.98675	0.751703	2.69542	0.549285	7.09847	12.6622	5.96516	5.12313	0	9.97908	0	5.64025	7.19623	8.03331	9.13946	4.18762	0	0.229865	2.71681	0.0217421	1.08834	0	5.68939	0.106516	4.54475	6.34083	6.27572	1.90898	6.46122	3.77064	8.12451	5.9563	5.78843		4.24208	0.97655
740			0.0227128	6.51593	1.75598	17.3122	6.50097	12.253	0	4.75608	7.26165	8.74516	1.31751	7.35836	4.10557	0	0	9.67035	19.8587	4.29122	4.23618	1.78065	4.70866	1.307	2.71096	6.13554	12.6299	5.24142	4.00308	0	0.193317	7.84545	0.17977	1.80739	0.0227708	3.49625	0.270547	5.69348	9.69498	6.58703	2.8381	4.07416	5.30564	6.94485	5.11911	4.58751		11.2638	12.9568
750			0.418612	4.55996	4.00893	7.89628	2.86353	15.0532	1.67976	4.60577	0	4.99834	5.11476	1.52398	9.24555	0	0	6.69512	8.59236	3.76663	6.269	3.11205	5.5946	0.0452982	6.19871	15.399	3.5528	7.20567	4.19798	0	0.130092	3.92949	3.09608	0.164482	0.151238	2.93347	0.800842	0.841635	5.5259	3.67747	0.136625	4.31967	2.99443	3.75546	4.98649	3.81439		4.91195	2.02726
760			0.907567	7.17981	4.10807	5.45744	6.79849	16.0926	2.30054	3.77897	12.1128	6.13654	9.75337	2.51855	2.68364	2.53734	0	0	0	5.01559	4.6072	0.872591	11.4488	0	6.27524	8.08747	10.2309	8.56503	3.72919	0	0.221625	11.1135	0	0.0672057	2.51123	6.18296	4.25231	4.78084	6.08974	7.55807	1.739	5.45008	3.31655	3.21473	4.92041	5.25109		6.19196	3.35348
770			0.0478828	1.27402	6.60062	0.437051	5.7063	12.1114	2.61015	0.63726	0.787188	7.44988	4.54108	0	2.02981	7.7409	0	4.06263	7.57398	4.91864	2.07326	4.52278	7.2809	0.696206	7.08707	4.12205	5.37335	9.05906	1.70964	0.0337633	0.265627	0.16507	0	4.65184	2.50927	7.10388	7.83597	9.72202	11.0251	7.28498	1.806	4.39684	3.34764	6.88622	8.42219	3.05849		4.02475	2.99173
780			1.15668	2.05494	7.28777	5.90803	1.76602	6.62349	2.66162	0.907088	2.58106	10.9698	10.4255	0	0	0	0	9.75289	1.29929	7.46948	3.05026	4.89854	10.7547	2.49914	8.9055	2.52908	12.6072	5.67608	3.34997	0	0.152372	0	1.18141	7.15007	1.3975	6.26674	2.06079	8.70679	9.80616	4.27207	4.74386	3.6492	2.83377	4.72405	2.9605	5.61415		3.62228	7.01105
790			0	1.42634	5.34968	10.6597	3.75856	1.19334	0.430663	1.61144	2.49878	8.18688	5.75835	0.143848	0.0655405	3.69905	0	4.52716	6.42273	7.55344	6.91715	9.88144	14.7508	0	10.1763	0.60225	10.8154	10.866	6.90878	0	0.169736	1.32501	3.0205	5.54581	0.309795	4.25781	0.582778	2.27799	7.17152	3.27824	3.27222	1.63478	3.97566	16.562	2.91369	5.20213		7.6704	5.5699
800			0	7.62107	9.86572	4.50604	5.7142	1.21604	1.0162	0	2.23072	6.39409	4.25752	5.79476	1.84385	1.06044	0.052848	3.51511	14.8864	9.03133	3.10625	8.23387	4.50155	0	10.6419	0	12.7223	12.6021	3.71292	3.48262	0.564715	8.19588	0.0204349	2.86523	0.0608278	3.4232	3.71609	0.355537	10.1446	3.39124	3.82574	2.10732	4.13667	5.3551	3.22582	3.85856		7.20985	6.34831
810			0	5.04595	1.992	7.49673	0.433414	0.669953	3.22183	0	13.1929	9.04688	10.2843	15.0686	10.6156	3.52431	0	1.12957	0	0.514904	5.512	10.3572	4.18738	0	7.91045	0.066652	12.2033	6.13534	3.39043	3.1351	0.393801	2.49477	0	5.12272	1.16809	5.69738	0	1.70882	9.98773	4.30603	6.83058	5.44639	3.69705	7.75573	6.0162	5.62356		0.0338583	2.96373
820			0	4.15296	1.93882	5.26979	3.26946	0.0227128	0	0.0773076	0	7.70636	6.21115	7.70346	2.60062	5.15041	0	7.51648	0	0	1.96845	7.35572	0.484301	0	2.43589	0	14.435	8.57568	4.61988	0.6843	0.105395	0	1.609	1.21919	0.637602	5.78931	0.0759025	5.39182	9.53652	5.82661	4.89444	1.55307	7.79248	7.55812	4.99487	2.21669		0	0
830			0.891368	3.24701	2.62932	2.66065	3.02096	6.9469	0	0	0	6.98215	1.08761	2.53193	0	3.66228	0	0	0	0.0213538	6.75154	9.77488	6.95249	2.70133	4.19032	0	12.3466	4.48414	2.3026	2.97206	0.0891773	0	9.85946	1.07226	1.38124	4.06281	1.3913	3.37627	10.3952	6.13821	3.01213	3.59472	1.73788	6.1075	6.27068	2.0398		0.2666	8.03432
840			0	0.398607	1.39064	0	1.3112	11.3236	0	0	0	5.2714	5.91632	6.20742	0.134565	1.18108	0	4.35067	0	0.0272209	3.8506	5.96072	0.96617	3.02875	9.07044	0.229594	12.7423	5.99937	0	7.4004	0.0870536	0	1.20755	0	1.62926	3.05236	0	3.88336	7.08934	5.29019	5.07149	2.46473	7.2634	7.53055	3.29526	1.54717		6.26173	4.48254
850			0	3.87501	4.79973	0.616755	1.29937	8.88674	0.431062	0	0.539185	8.86289	6.73704	11.3586	0	1.26331	0	0	6.87406	0	5.25582	4.47941	3.06312	0	4.24496	6.00777	12.3144	7.95173	4.99977	9.18572	0.112496	0	0	0	3.7332	7.59559	4.20163	3.62154	8.20344	6.61695	4.46733	5.93712	3.43005	1.67467	6.15998	3.10606		5.09816	4.04863
860			0	4.36527	4.47918	1.08499	0.424381	7.34734	0.230152	1.5057	0	6.65754	1.86364	5.16249	0.0428277	0.716969	0	0.390913	0	0.0465234	10.6037	3.31772	7.93925	0.0452982	3.58842	1.726	14.8675	1.63997	2.51922	1.46978	0.106223	0	0	3.48491	0.854591	3.08179	6.32387	1.7331	8.67321	5.04205	6.34266	3.9295	5.19535	0.0567154	6.62999	6.27903		2.94208	1.35751
870			0	0.515077	4.09231	0.0529965	0	3.35554	0.586089	0.442081	0	4.59655	2.06898	8.35361	1.1402	6.61739	0	5.06662	0	0.0226491	0	4.99104	4.66381	0	9.33783	4.00102	11.3778	4.26402	6.31909	0	0.518973	1.4669	0.821814	1.90173	0.0683123	4.09999	5.18067	1.03354	5.7141	4.84946	4.01506	2.48501	4.26448	0.538207	4.85201	0.561192		5.08772	1.64268
880			0	3.4853	17.5	2.73551	4.97058	0.0411714	2.27413	0.710009	0	2.82317	4.58853	7.32646	2.61499	0.236264	0	6.20456	1.17197	7.05859	2.64019	0.650379	9.80493	0	9.63229	3.3728	17.6778	7.41585	4.38127	0.0226491	1.37323	1.94716	0.324688	6.87683	1.3595	6.01888	3.10741	0.959941	6.15509	2.42649	1.6117	1.95641	1.2466	0.676633	1.69563	3.04405		9.29364	0
890			0	3.49518	12.0941	5.44035	5.0247	3.14068	1.09475	0.967667	0	3.17132	5.15944	2.54587	10.5022	0	0	0	8.61683	0.424918	7.99423	0.490069	4.75632	0	7.70799	6.18996	12.8472	11.1453	0.485476	0.133531	0.125001	0.742185	2.08811	4.60577	0.891927	6.50533	6.13754	0.588489	5.46735	6.23779	3.24274	4.03216	1.1751	3.50814	1.44956	2.58191		8.28864	0
900			0	2.53843	3.17378	0.920938	5.85513	0.181702	2.89795	3.426	0	7.1377	11.558	2.9995	0.968835	0	0	0	1.41799	4.8731	0.950665	0	4.47794	0	6.17802	8.84613	15.5429	7.14967	3.75929	0.137956	0.179192	5.13132	0	1.83256	0.158394	4.10258	1.30187	2.90358	7.53729	7.19026	6.39957	1.99075	2.77793	0.799266	3.53333	3.86611		9.56137	2.4871
910			0	1.53408	4.66923	0	0.838301	0.0631681	1.07987	2.34808	0	9.26297	8.0562	0	3.50911	0	0.96564	0	2.42305	6.38172	5.53114	0.088853	8.20773	0	8.63267	3.60415	16.4129	2.08066	3.56612	0.0301988	0.0884133	3.03295	2.34313	2.44677	0	2.58598	0	3.9144	3.91333	4.52651	3.21161	5.0414	9.49028	4.29296	4.75002	2.95815		7.43006	2.77017
920			0.0227128	1.42846	1.20649	0	0.278574	1.91549	0.236298	0.426332	0	7.3274	7.14141	0	0	0	0	1.5762	0	6.41939	3.47456	0	7.30984	0	9.0585	0.885405	8.95201	5.40801	2.42197	0.0754971	0.106972	24.3311	4.39718	6.62894	0.358272	0.654136	0	5.99927	9.99002	7.56683	6.10765	2.11753	12.1656	4.47829	2.79334	2.29508		0.341218	3.00965
930			0	0	2.74444	0.0214138	4.26947	2.55774	3.86382	2.19741	1.73381	5.05912	3.18024	0	0	1.47028	0	0	3.94138	1.76359	2.10841	0	6.05076	0.0272209	10.5914	0.575955	14.3293	8.2557	1.0372	0	0.931134	12.8172	6.38917	5.60603	0	4.63802	0.0214685	4.48077	8.63284	7.47175	3.0765	0.961526	7.96195	1.35276	1.53425	2.45676		3.53002	3.93423
940			0	0	2.82655	0.933408	1.63647	0	0.684164	3.09127	0.812684	7.47624	5.22469	9.2163	0	0	0	1.12063	0	5.71066	0.871673	0.181612	8.64171	0.0641369	0.170105	13.8915	16.277	6.16681	3.10977	4.49643	0.653778	2.2648	0	10.4285	0	12.3502	5.76883	0.042937	18.0551	6.28823	5.53622	6.24017	10.1349	6.40294	4.22414	0.496232		0.540489	4.86527
950			0	0	4.19662	0.53351	4.90714	0	0	1.25066	1.76081	6.8549	2.9559	0	0	0	0	1.49151	0	0	5.37455	0.0272209	3.7071	0.0215032	1.98008	12.2199	7.80325	7.26536	7.37895	8.52995	3.24166	9.02124	0	3.66538	0.030361	7.80776	11.8103	0	18.831	2.07528	8.19052	2.21688	7.10452	8.16039	2.34315	1.82585		0	3.24553
960			0	1.04984	4.32178	1.23823	2.35205	1.82377	1.78771	1.64487	0	5.32362	9.44531	1.67461	0	0	0	4.00149	0	0	2.77076	1.21447	9.83105	0	9.87496	16.4148	7.2394	9.01779	8.70257	0	0.0811366	0.153165	0	5.33737	1.18672	4.51511	0	0.808745	11.0293	5.18537	2.42078	2.08699	7.11288	8.84334	7.50516	5.19844		0	0.945067
970			0	0	6.93689	1.94843	0.921238	7.25315	2.08478	1.12769	0	5.90345	8.46429	2.05313	0.430264	2.95322	6.71513	7.1406	0.404201	13.7201	7.05409	2.4178	6.52164	0.516767	5.97229	10.7479	11.5183	9.82251	9.90002	0	0.0212209	1.94363	3.36736	3.35579	0	8.23522	0	6.61313	13.4204	20.4114	0	3.89396	5.62339	3.41614	1.83317	2.78457		1.34664	3.91017
980			0	0	7.72157	0	1.68111	1.37422	1.38614	1.06328	0	2.94882	1.08614	0.487692	3.37584	1.83225	13.3721	0	4.97358	0	10.9969	3.35588	6.46682	0	4.66332	5.5677	10.7164	8.26712	2.1674	0	0	0.179036	2.04929	10.7963	0	1.1781	0	10.4828	14.3996	3.46866	0	4.05854	7.63136	7.04826	0	2.76492		0.587523	3.1972
990			0	0	2.84098	1.59542	0.109047	0.56981	0.704114	1.4141	0	6.21319	0.700377	0	1.50972	0.649125	12.2058	0	5.18823	0	7.5613	0.12436	8.25734	0	4.76012	9.44461	2.60222	7.74848	0.413177	0	0.085608	0.696334	0.0379513	8.50564	1.28408	4.48618	0	0.048005	9.59103	9.44674	0.636384	1.11654	7.54402	7.66844	3.29569	1.71257		2.51525	3.81691
1000			0	0.45151	7.69705	1.90812	0	1.819	0.210732	0	0.157141	5.19557	1.89461	7.91814	0	0	0	2.02875	0	0	4.08086	2.4704	6.98266	0	9.00489	0.677123	15.9946	5.67285	0	3.11858	0	0.368281	0.0925155	3.42698	0	6.7185	0	2.74793	8.10596	6.02796	2.88609	12.1446	15.4497	13.2608	10.1158	0		0	2.75052
1010			0	1.46816	2.01126	0	0	1.59243	0	0.287414	0.0611557	9.18626	3.18007	1.40571	0	0	0	4.50916	0	0	7.61369	1.87784	13.549	1.46127	4.0627	0	11.421	8.12077	2.69681	0	0.0214773	0	4.03222	8.61944	3.89766	2.50451	6.53095	0.890533	11.854	10.8535	0.739732	4.0136	6.84563	0.0858739	12.603	0		4.48619	3.37583
1020			0	0	4.60484	0.737332	0.797412	1.14691	0	2.42175	0	7.99734	2.68354	0.0605675	0	0.0239414	0	3.3914	1.02252	0	1.84838	0.905369	3.17984	0	7.95316	0	15.3187	0	6.70104	3.22013	0.0226015	0.807729	5.3436	13.8553	8.77506	10.6795	16.1441	11.3993	9.92366	1.0451	8.34298	1.58581	7.16136	11.1247	10.5284	0.0552979		1.14649	0
1030			0	0.603346	7.2926	0.0214138	5.25444	2.68762	3.32186	5.03393	0	2.41871	4.90018	0	0	0	0	0.0485747	4.75173	0	0	1.68013	6.93103	0	10.4344	1.86196	14.7717	0	5.76177	8.6746	0.119205	0.375705	2.63574	6.80244	3.96532	10.0699	0.787884	13.2902	22.3564	9.06796	8.66229	1.67182	6.30309	4.99601	5.17961	0		0.166561	3.66072
1040			0.413528	1.72731	1.89203	0.0214138	0	1.41792	0	0	2.62434	4.07041	5.5473	0	0	0	0	0	3.63013	1.10299	3.72624	4.75616	1.46807	0	5.78653	3.40128	10.2109	0	5.55243	9.16329	0.279718	0.28474	0.244325	6.80231	4.03946	11.4442	0	5.25116	9.81273	7.73723	6.36557	2.21465	11.4426	10.1931	8.39159	0		0	2.09514
1050			1.49012	0	1.63215	0	3.42907	3.96368	0	0	3.99294	3.63779	3.86012	0.0882123	0	1.02496	0	2.31932	5.54984	0	0.580919	1.43294	1.12721	0	4.91546	0	8.25247	6.20569	5.93136	1.73113	0.020108	1.6613	0.37352	2.3941	5.60889	6.91986	0	14.0998	10.1843	4.40941	0.158353	8.59802	15.7478	16.9424	7.90046	4.75188		0	0
1060			0	0.544747	4.12977	0	4.49431	0	0	2.64317	0	2.5314	0	0	0.0929709	0	0	5.77637	3.86088	0	5.15604	4.26375	2.38473	0.335515	8.24229	0.0234964	0.40997	8.45616	5.31583	0	0.0207681	0	0.137715	0	0	2.43256	0	5.85526	6.50784	5.29837	3.69573	3.42468	4.49448	4.04148	5.00426	3.11296		0	0
1070			0	0	2.61771	0	0	0	0	0	0	7.06288	2.16696	0	0	0	0	7.34776	4.28339	1.31522	3.13811	2.6774	3.35639	0	11.276	0	14.1564	3.33303	3.23001	0	0.0425691	0.0834928	10.0837	0.952082	0	9.49835	0	4.59951	5.31804	4.77689	10.1032	2.28503	9.50531	6.30475	2.34761	2.92947		0	0
1080			0	2.22717	5.61695	1.51608	0.0227128	0.240938	0.75619	0	0	10.1459	6.73673	0.340692	0	1.36599	0	7.24251	0	2.68175	9.57524	0.985229	5.58368	0	7.54969	2.2255	7.7515	0	0.761992	0	0.0205569	1.27072	9.2018	0.537284	0	13.0712	29.4734	7.33963	7.63372	9.17498	10.2731	0.100839	8.27742	5.51472	11.1428	2.47158		0	7.90389
1090			0	7.30698	2.32229	2.0382	0.675068	0.96375	0.3885	0	0.311497	4.65447	3.71541	0	0.0214138	0.0711379	0	1.27157	0	3.38659	3.62757	2.06969	0.826079	0	5.88372	0	4.1665	1.42913	6.59067	0	0	0	0.46002	0	2.21923	11.6658	0	1.45975	9.49847	11.1412	7.00443	0	5.15824	7.589	5.00199	5.45755		0	2.4741
1100			0	0.922835	5.3498	2.41138	0.792917	0	0	0	1.41094	4.94015	6.49069	0.166092	0	0.183951	0	0.461717	0	5.43217	3.99891	0.830039	0	0	7.45426	7.56756	4.02835	5.28835	0	0	0.0411068	0	0.498537	0	5.84543	5.69898	0.030361	3.83548	6.3277	12.0561	7.15971	0	8.27898	3.18377	3.8319	0		0	2.34759
1110			0	0.830869	2.54374	3.42078	3.05459	1.21778	0	0	0.249312	7.1657	1.93246	1.15522	0.206286	0	0	0.854198	1.27183	0.623981	2.85082	0.415634	0	0	11.095	4.1019	4.90517	0.242298	1.4669	0	0	0.325045	3.09711	0	12.9562	15.1278	1.24765	9.20815	7.83866	8.57561	2.72164	3.27923	9.2093	5.9064	2.84847	0		0.386638	3.35568
1120			0.74615	0.817861	6.625	0.433896	0	1.63072	0	0	0.290329	7.55611	3.73841	1.29824	0	0.474748	0	0	0	0.530553	6.24903	1.73938	0	0	7.40442	4.35104	3.693	0.562711	0	0	0.0213661	0.406325	0.716218	0	1.13826	10.4276	0.203395	8.12105	0.169723	9.65523	7.72381	1.76994	5.82314	4.8472	2.10319	0.316424		2.81651	3.30777
1130			0	0.579375	0.605986	0.140422	1.92391	0.308998	3.99068	0	2.80816	8.58479	4.38152	0	0	2.18044	0	4.47886	0.176198	0	6.59647	2.2103	0	0	5.37139	3.4321	9.6695	9.51782	0	0.708861	0	0	0	0	4.06973	13.8116	5.36741	5.20926	11.5515	11.434	11.0672	2.71121	7.54115	11.2962	1.18704	0		1.33014	1.56602
1140			0	0	2.85149	5.82178	2.49418	0.816578	2.51026	0	4.13715	4.26578	2.70105	0.0378547	0	0	0	0.108064	0.686935	0	8.5774	0	0	2.91436	8.02258	3.28224	3.08918	7.147	0	0	0	0.405192	0	0	0.0214685	2.46678	1.91501	13.0507	8.12229	5.44665	12.7769	0.0657077	9.49811	6.53708	7.03295	0		0	0
1150			0.952901	0	1.29672	0.0338583	0.318524	1.42178	1.78656	0	2.83688	1.52355	0	0	2.93609	1.05361	0	0	4.53782	0.456594	0.729361	0	8.66894	10.9409	6.31053	4.30496	6.64265	3.9983	1.9579	0.77928	0.0214386	0.199804	4.07135	0	0	4.50023	2.23068	7.77139	21.0133	10.0989	6.47688	4.63962	12.6193	3.01954	4.73843	0		0	0
1160			0.147433	0	0.394979	2.73336	4.57039	0.477074	1.10866	0	0	2.03265	0	0	0	2.86429	0	0	2.23912	2.57364	0.554579	0.0226491	11.2695	1.69473	6.92802	0	12.5715	0.833135	4.59088	0	0	0.030361	7.53743	0	2.35078	8.22677	6.19627	3.02969	5.21959	8.36082	8.70012	0	7.9142	13.4165	3.84034	0		0	3.03896
1170			0	3.09461	2.93823	0.165806	0	0.870432	2.26195	0	1.72603	0.985134	0	0.982303	2.51471	0	0	0	0	0	5.62326	0	7.49315	0.499813	8.03673	3.4889	7.35914	6.69573	1.50678	0	0	0	11.6476	0.680017	0.0625637	6.45398	7.64271	0	2.54438	6.65935	5.2258	0.228906	0	7.7497	8.33946	0		0.0227128	7.60991
1180			0.0659302	0.347131	1.24461	3.22457	2.32968	3.15273	0.801149	0	0.951276	0.46696	0	0	0.345866	0	0	0	0	0	7.60328	0	3.89839	2.83637	9.56276	8.10883	11.8448	5.65788	6.76648	0	0.0219714	0	0.0547341	0	0.549384	9.28551	0	5.24495	3.71928	12.0281	5.37764	0	0	8.56516	6.68614	0		0	3.92476
1190			0.368289	1.1699	13.2988	1.194	0	3.20639	0.818874	0	0	4.54872	2.38599	0.874349	0.664463	1.26415	0	0	0	0.314124	6.30439	0.70525	1.07163	0	4.43494	1.5919	0	5.26686	4.51172	0	0	0.486545	0	0	13.1174	11.736	0	3.30943	8.94959	11.2393	3.76749	2.09184	0	7.22168	2.18897	0.142907		0.174132	2.51463
1200			0	0.951447	1.70017	1.46229	0	1.4661	0	0	0	2.29941	2.30708	0	0.474946	7.05808	0.375752	0	0	0.411275	2.86268	0.531696	5.46598	0	10.1386	9.85607	7.737	4.75466	4.8866	0	0	2.75829	0.677085	0	1.26506	7.91226	0.0683123	4.03126	8.16752	5.65834	7.74276	0	0.386289	8.07005	0	0		0	0.732221
1210			0	1.62026	6.59509	1.60439	5.32237	0.564748	0.0227128	0	2.77467	5.32501	0.834796	8.34527	0	0	0	0	0	0.149477	2.629	0.280353	0.323772	0.46943	9.63852	12.8577	9.67004	9.64259	4.74925	0	0	0	0	0	0	13.0958	0.916669	4.97379	11.1703	10.8826	14.2171	0	0.185409	0.583557	4.09186	0.0214685		0	0
1220			0	0.0214138	14.3417	2.58618	0	4.63525	0	0	0.646811	2.71485	0	0	0.306682	0	0.820302	0	0	0	4.45905	2.73329	0.46212	0	4.97775	12.3114	6.63355	3.22345	3.13336	0	0	0	2.77961	0	0	13.8952	0	0.678297	8.15437	3.01976	5.43653	0	0.830199	5.82626	1.04201	0		0.0430018	10.2424
1230			1.2509	0.183415	4.65921	0	2.90842	2.7529	0.469398	0	4.02582	3.97835	0	0	0	0	2.19962	0	0	0	2.39921	4.57018	13.0288	0	5.08255	16.948	4.12582	8.67099	0.538227	0	0	0.0759025	4.81549	0.0227708	0	20.6136	0	2.01055	4.68436	0	5.33729	0.0768816	12.7881	0.304144	6.42794	1.56353		0.0512388	2.80642
1240			0	1.39891	0	0.136277	0.375368	0.467042	0.0478828	0	2.81457	6.01576	0	0	0.80591	1.52312	0.864092	0	0	0.391108	6.47141	1.53484	3.19884	0	3.43575	4.41766	3.6951	4.28796	5.90108	3.68536	0	0	2.44637	0	0	7.36095	0	0	10.8024	0.0672954	0	0.356742	5.0842	0.491858	0.273561	0		0	3.03141
1250			0	4.29589	0	0	0.075965	0.764234	0	0	1.17661	7.67269	0.718897	0	1.29249	1.35278	5.22945	0.188006	0	4.21237	4.1914	2.78323	0	0	18.0258	1.29139	9.44967	8.32381	4.6106	1.53196	0	0.135941	2.24255	0	4.4428	8.80336	0	0	16.3507	0.279214	2.65537	0.112531	3.05869	2.90747	4.43717	0		0	0.149201
1260			0	0.0888923	1.72137	1.87112	0.0898485	0	0	0	0.124898	4.35696	0.651866	1.7879	1.63869	0	0.803132	0.052766	3.98172	0.355266	3.35466	1.28619	0	0	7.35297	1.011	12.3842	3.67748	8.04649	0	0	0.0270281	0	0	5.76934	7.62888	0.0766898	0	6.68002	3.89594	6.65812	0.197347	11.1879	0.045465	3.53441	1.27037		0	0.069688
1270			0	0	0	1.17696	4.68957	0.504255	0.0356551	0.101036	2.29926	4.13288	2.40139	1.36823	0.0472627	5.68435	2.21332	0.446869	1.45774	0	10.6476	0.527673	0	0.321462	5.13136	0	4.81484	8.04172	2.45915	0.0813436	0	0	0	0	1.67954	14.4043	2.7363	0	15.7588	8.93447	6.57298	0.568963	15.2023	0	6.8491	1.33074		0	0.0697835
1280			0.694886	0	1.56301	4.95501	0.0681384	1.09193	0	0	4.12115	2.34689	1.78839	3.78916	0	2.75814	4.20997	0	0	0.0639621	5.17308	1.79458	0	0	8.63546	4.73002	0.243918	0.819383	10.7868	0.665452	0	0.121021	2.83054	0	4.96035	10.4161	0.14648	0.767753	9.9263	3.27821	7.16111	0.593273	12.7909	0.102981	4.9496	0		0	3.07516
1290			0	2.60569	4.67868	0	0	0.55606	0	0	0.461162	3.99868	1.95239	3.54988	0	2.40788	2.70638	1.63662	1.78677	0	0.246348	0.213143	2.41269	0	6.47847	5.9871	2.23382	7.22062	1.45221	0	0.0201549	0	3.14331	0	0	3.64101	4.64449	0.330265	13.6697	7.31054	6.94073	1.7024	9.36884	0	8.97852	0		0	2.27795
1300			0.105993	0	2.43536	1.86846	1.60513	6.89236	3.27135	2.36347	2.21518	0.234499	0.52295	2.17638	0.163071	0.744451	3.99379	2.53902	0.413177	0	0.121284	0.188475	9.28937	1.48201	4.88932	0.73225	4.45098	1.46536	0	0.476183	0.240833	0	5.21024	0	0	11.2945	5.8382	0	5.12175	17.5513	9.96966	0.212444	6.47244	1.93039	9.11702	3.34522		0	0
1310			0	0	6.25925	1.48577	1.16485	0.933169	3.3175	1.60623	0.182332	8.32242	0	3.96858	0	2.29423	1.95817	2.4973	0	0	0	1.26041	7.25335	4.3906	6.51867	0.195568	11.8608	8.0255	10.5518	0.487677	0.0655368	0	0.888005	0	0.0497593	9.65867	4.0728	7.42626	6.76597	3.83997	1.53109	0.0227708	2.56416	17.6109	2.6072	0		0	0
1320			0	0	3.01459	0.781214	4.06274	2.22211	4.41565	0.287697	0	3.54268	0.0413593	5.99247	0	4.95584	1.5239	2.43097	0	0.888169	0	7.40437	4.87211	3.07926	7.10888	3.3693	6.39097	3.61007	5.51809	3.58699	0.0847804	0	0.155182	0.279057	0	5.7646	0	2.88681	14.506	5.23801	6.49957	1.25541	12.0481	0.572172	9.82463	2.58297		0	0
1330			0	0.846815	6.81288	0	4.38239	0	0.359844	0.149682	0	4.58562	0.0998367	0.913474	0.800002	3.69934	2.27591	0	0.651522	0	0	0.409694	6.29394	0	6.44629	0.562487	6.03176	0.192124	3.01894	5.92288	0.0575151	0	2.54653	0	0	6.10335	0.135322	0.345645	8.79331	3.09558	6.68097	3.22922	14.0927	0.177628	2.69216	5.64387		0	0.587715
1340			0	1.04502	0	1.55712	0	0	0	1.57706	1.58517	2.86146	0	1.03338	0	0	0.258397	0	0.0452982	2.91267	0	2.49381	0.110967	0	9.82857	3.25114	0.630351	2.62468	6.20442	0	0	0.030361	2.75969	0	0	8.11539	1.1688	0	6.54356	5.64468	4.63886	0	9.86425	0	4.1985	0.0611946		1.3944	7.49444
1350			0	1.91028	3.5301	1.88597	0	0	2.2461	0.110019	0	4.84161	0	0.505479	0	0	0.637458	0	0	0	0.43216	0.494449	9.09476	0.770898	0.396556	0.370776	10.6363	1.80027	0	0	0	4.89472	0	0.606485	4.01232	1.36675	0	0	10.361	6.67936	4.15439	0	4.89941	0.135641	11.4653	0.133249		0	4.99836
1360			0	0	1.37016	1.59416	0	0	0.0720169	0.619	3.61612	4.1792	0	0	2.19628	0	0.0464302	2.67312	0	0	0.111079	0.162988	2.32703	1.42758	4.62171	8.96261	10.8599	3.52068	0.0893221	0	0.0856569	2.99891	0	0	1.69689	7.55584	0	6.13968	0.048946	4.28909	0	0	2.22001	0	11.1232	0		0	4.29539
1370			0	0	1.1647	0.514438	1.14347	0	0.766811	0.377253	1.82314	7.2135	0.0454256	3.84122	0	2.37106	1.28657	0	0.0301988	0	0	0	4.82083	0	3.86752	0	4.12392	5.13285	3.8321	0	0.0203589	0.0214685	2.0148	0	0.0455415	7.15068	0.0332904	0.865049	4.62592	5.7821	1.67551	0.347823	6.5516	0.0657077	4.95285	0		0	0
1380			0	0.801153	3.15658	0.625992	2.27588	0	2.79025	1.07319	1.02742	5.9728	0	2.79601	0	0	6.55582	0	0	0	0	0	0	0	8.85559	0.239402	9.1279	4.96919	4.52187	0	0.0403123	0	4.50505	0	0	4.70933	0	0.267784	2.15024	15.4593	1.96092	0	8.31817	0	4.58695	0		0	0
1390			0	0	4.26451	5.74784	3.45773	0	0.839039	1.02697	2.7941	4.59113	0	7.80591	0	0	5.2396	1.13174	0.42259	0.468608	0	7.08887	1.1353	0.897778	7.52685	0	7.55079	7.27153	0.125348	0	0	0.0227708	0.665989	0	0.0858739	2.00813	0	0.0531318	12.8045	12.1476	7.61816	0.497925	3.06797	0.591279	1.274	0		0	2.81881
1400			0	0	4.60571	0.449709	0	1.61229	1.67327	0.323863	1.37107	5.66366	0	4.16599	0.0246337	1.79255	4.41544	0.362048	0	0.700779	0	6.07857	4.87414	0.138813	5.2622	7.14094	2.36222	3.50576	0	0.144639	0	0	4.71508	1.49727	0	4.54249	0	2.73542	9.70734	9.71673	6.73899	0	6.90152	0	2.53086	0.0455415		0	4.04472
1410			0.485602	0	3.74826	0.115186	0	0	0.654637	0.135586	6.0368	3.00264	0.0227128	2.38452	0.145883	2.69326	4.62494	2.85032	12.2582	4.03989	5.55325	7.47084	11.359	4.68983	5.59662	8.24143	8.52811	7.5639	5.28901	1.77192	0.538017	0	8.68393	0.0214685	4.90307	0.06701	0	0.913693	9.90544	7.44497	3.87307	0	2.61572	0.48877	10.8019	0.0429369		0	6.19158
1420			0.078577	0	0.371102	0.988556	0	0	0.708294	0.0572261	2.24603	9.12882	0	1.09801	0	0.360292	0	5.39403	0	1.57253	3.26183	0	1.86067	0	3.66694	0.23702	0	5.48613	4.61381	0	0	3.59522	8.36529	0.794082	2.87667	3.94281	2.71235	8.67079	6.34013	5.81291	2.0763	1.81725	8.11704	7.30415	16.8514	2.7892		0.234699	1.71626
1430			0.0832803	1.07107	1.87993	1.96913	0	2.2089	2.99735	0.71954	0	4.24001	0	0.611548	0	0	0	5.41219	0	1.09028	0	3.63016	0.0226491	0	5.70859	0.0905965	0	2.12776	5.509	2.30839	0.0206843	0	0	0.990736	2.33798	8.58808	2.58956	3.19777	5.59787	8.34249	4.08732	0	8.62672	0.237746	7.40392	0.0659823		3.53077	0.358433
1440			0.340587	5.29784	3.41955	0.0913466	0	1.56849	0.903967	0.16111	2.4874	3.65812	0	0.267018	0	0	0	3.17399	0	0	0.0452982	4.59974	0.113246	0	7.91647	0.279339	0	4.39655	3.90954	2.23773	0.0212381	0.521956	5.81419	0.956743	4.25221	4.08852	0.0461651	4.53561	0.64423	5.27692	3.85907	0	9.06937	1.65788	8.65899	0.0463885		0	1.65859
1450			0	4.34351	1.27687	0	0	0.438451	1.91693	0.466075	0	5.83378	0	2.14288	0	0.669536	0	0	0.0485877	0	0.11943	4.58223	6.79383	0	6.62353	0.218942	0	10.4963	0	1.24267	0.1245	0.616495	7.96534	1.05113	1.46141	9.32177	1.82799	10.6444	7.2222	4.79353	1.89174	1.21829	4.74886	0.0657077	4.20159	0.854971		0	0.942474
1460			0	1.11194	10.8344	0	3.40691	0	3.67405	5.42395	0	5.59308	0	0	2.05273	0	0	1.09915	0	3.45377	1.72792	6.47623	0.397157	0	6.59372	0.674067	0	4.9163	0.0447196	2.14055	0.160125	0.0387028	3.4481	0.840569	0	4.62478	4.53576	2.31234	7.12782	0.947339	1.15883	0.0899272	2.78178	1.98323	6.00887	0.300821		0	3.80496
1470			0	1.77621	3.04896	2.36776	8.25583	0	1.82783	2.98808	0	4.45273	0.976484	0	1.58069	0	0	0.825506	0	1.31662	0.431519	7.86285	9.7034	0.36037	1.4862	0	0	3.80917	3.30651	4.51407	0.572588	0	0	0.412889	3.07946	8.93214	0.861836	0	8.61767	1.31657	5.39176	3.88554	6.30926	1.21829	2.31255	1.36041		0	1.79369
1480			0	7.2301	4.76496	0.555335	1.71079	0	2.44818	0	0	7.33778	0.778023	0	0	0	0	0.376312	0	4.27863	0	1.70701	10.6054	0.0225089	5.66977	0	0	2.95809	1.77282	2.33628	0.107751	0.0214685	0	0.769326	1.40226	6.38794	10.342	0.844067	7.07684	6.60142	3.0608	0.334744	5.10412	0.292164	3.66998	9.33986		0	6.95781
1490			0	0	1.5993	1.88038	1.17551	3.41184	0.0605675	0	0	3.32947	0	0	0	0	0	0.0620663	0	3.79746	0	0.222907	3.91353	0	12.3135	0	1.16189	5.89478	0	2.73813	1.69717	4.64482	0.889732	0.723097	0	9.60605	2.40872	1.14998	6.98789	2.6845	2.97428	0	2.17847	15.9587	6.20849	7.58933		0	0.127692
1500			2.36531	1.43545	0.389033	2.98536	6.02037	4.45471	0.987735	0.138734	1.42682	5.30928	11.9264	0.753284	0.136277	4.29674	0.424558	0.353243	0.0552317	0.555324	0.198067	9.77274	4.38863	0	3.34906	0	2.87196	0.642684	0.88765	5.33659	0	5.39433	0.516809	0.633657	3.04144	15.0601	0	3.85016	6.28294	1.64172	2.76444	0	3.29839	9.33896	6.35921	2.62747		2.72017	0.0478828
1510			0.0227128	0	4.03978	4.65132	4.39349	1.72016	0	0	0	3.23466	9.93771	0	0	0	0	0	0	0	0.155358	2.79951	4.18245	0	1.85159	1.37901	0.958813	3.26366	3.95442	4.99049	0	4.66009	0	0.521529	0.728666	7.44204	0	0.544161	7.47995	4.61498	1.9314	0	2.3376	9.58387	11.712	0.027367		0	2.44551
1520			0	0	2.60645	0	4.35164	1.25999	0	0	0	1.80132	2.05645	0	0	0	0	0	0	0.591908	0	4.39177	3.59234	0	4.15469	3.88022	0	6.43849	3.81122	6.65543	0.0201694	5.0799	0	0.496845	6.31043	3.01977	2.02609	2.56201	4.91197	3.22279	0.770546	0	1.06854	12.1524	1.41308	1.95912		0	0
1530			0	0.566673	4.77896	2.96317	1.54446	3.50922	1.014	0	0.857687	4.2074	1.08891	0	0	0.865551	0	0	0	5.94068	0	8.48111	9.54473	0	8.69319	0	0.119325	4.54852	4.2847	7.28029	0	5.55738	0.0909715	0.964039	0	12.2875	2.42198	1.95774	4.55696	4.69792	1.75234	0	4.66512	6.95798	3.70576	5.97935		0.0239414	0.202373
1540			0	5.82152	1.91576	0.884796	0.926247	0.663669	2.73067	0	0.529686	4.31361	1.68617	0	0	2.06459	0	1.34799	0	9.89793	0	4.0885	2.80879	0	10.2115	0	2.54863	3.08291	6.42912	6.78035	0	4.17897	0	0.447903	0	5.94938	4.57807	3.84036	2.09483	9.76376	5.64769	0.0227708	7.52112	2.41032	2.64665	5.07954		0.122612	5.23002
1550			0	0	5.82968	2.16386	4.28588	3.21645	0	1.65143	2.11563	7.77953	3.55701	0	0	0.233472	0	0.423118	0	2.87756	0	0.0213538	4.5909	0	8.3201	0	7.44736	5.60534	8.59828	10.8588	0	3.04823	0	0.659531	0	8.07063	5.06643	1.85358	9.1214	5.08888	7.78986	0	10.2584	6.0613	11.0572	0.146935		0	0
1560			0.204205	0	0	5.07852	3.98194	1.04086	3.47687	0.896611	6.5035	0.539478	0	0.390204	0.110966	0.19635	0.886475	0	0	3.2475	0	0.633929	5.173	0	8.65556	0	3.42369	7.52715	0.140042	4.05635	0.166091	5.58894	0.0227708	0.636564	0	6.7816	1.30804	0.856198	10.7169	8.03782	8.82089	0	5.4141	7.75375	5.88526	1.55306		0.0214138	0
1570			3.33262	0.343883	1.24715	2.4006	1.00136	8.37	0.581673	0.848216	2.34933	8.18141	0	1.74661	0	0	2.61373	0	0.781281	0.769692	0	1.45698	9.99063	1.16542	6.85708	0	0.720601	7.70317	3.49231	0	0	0.492638	0.0884785	0.519894	0.0214685	8.29687	0	2.52634	6.15393	3.98077	5.61056	0	2.23358	9.21378	4.06718	2.86789		0	0
1580			0	3.63473	2.09668	0.881746	1.36821	3.01646	2.96755	2.13351	2.63282	2.45166	0	1.79602	0	0	3.89544	0	0	0	0	6.09999	3.70374	4.30565	4.89372	0.802022	0	5.41843	4.65178	3.12227	0	0.819268	0.125962	0.563271	2.56304	8.82446	2.08433	3.41492	10.1481	4.22596	8.24888	0	4.98036	17.3018	3.12018	0		0	7.50557
1590			0.971478	0	1.6107	2.09457	2.72514	1.05449	0.914883	0	4.82145	9.52109	0	0	0	0	0	0	0	0.552707	1.33128	2.18173	9.77997	0.755814	9.03911	3.62173	0	0.109369	1.68166	4.59462	0	0	2.8049	0.353406	2.59055	7.58117	0	0.375417	5.60075	9.39948	1.54901	0	4.88211	9.38105	8.19111	0.0626978		0	3.6668
1600			2.66363	0	1.4305	2.05907	1.47264	0.6524	0	0	4.33319	3.5024	0.0227128	0	0.262425	0	2.83993	0	0	0.383545	10.625	5.64256	3.5248	0	10.9391	5.70526	0	7.23058	9.45063	0.303339	0	0	0.117537	0.716507	2.48294	5.55353	0	0.284884	4.54787	1.84408	3.34707	0	5.01878	6.67165	7.03634	0.926398		0	3.08802
1610			0.569372	0	2.33837	1.4555	0	0	0.113564	0	0	2.6587	0	0	0	0	0.104798	7.72936	8.2873	0.506529	0	7.20068	3.24633	0	8.67375	2.89338	0.0458756	11.0676	4.09089	0	0	0	6.0551	0.294864	3.27561	6.82039	0.0531318	5.79872	6.17507	8.67993	0.957761	0.184859	8.57112	12.4009	3.92543	0.16812		6.13561	2.69486
1620			0	0	4.41709	3.43522	0	0	1.92436	0	0	6.44617	1.75696	0	0	0	2.86956	6.90377	5.94022	9.88859	0	16.0711	0.0452982	9.46298	13.9014	2.2911	0	5.9681	3.52377	0	0	13.8268	3.00417	0.586317	4.55759	8.19297	0.467057	9.95319	6.72803	7.98545	3.64275	5.47711	8.14303	6.6278	4.55064	2.66687		7.73543	2.55018
1630			0	0	12.4119	0.107553	0.461107	3.0064	1.90296	0	0	1.95399	1.89855	0.257412	0	0	0	3.95406	3.38629	7.34929	0.0905965	5.20673	12.5365	0	9.97482	3.54336	14.7326	4.75067	0.875816	5.43466	0	6.74872	0.0429369	0.405204	0.0827765	3.46841	0	6.64302	7.12938	4.73841	4.71408	0.596767	6.88426	3.94274	3.22871	3.28248		8.63498	0.740933
1640			0	0	5.06197	0.49739	0	5.8096	1.41476	0	0	5.80626	0.072723	2.33966	0.143848	0	0	9.14591	5.93587	11.3839	0	9.2026	1.81167	0	10.0207	0	11.0922	4.858	2.70844	9.25438	0.12841	1.88147	0	0.149143	6.33849	5.71386	0	13.6592	8.57082	9.2541	5.95181	1.14514	6.76802	7.79427	7.41695	9.88884		10.6487	5.46279
1650			0.0214138	1.65096	1.13931	0	0	2.01326	4.10303	0	0	5.93821	0.0214138	0.0227128	0.13937	4.29272	3.6852	1.92226	6.71384	17.278	0.79994	7.39637	6.04128	0.64135	11.1562	0.155891	11.5812	2.4946	0.0544417	5.94344	0	0.370267	0	0.304331	0	7.78224	4.0984	5.43811	8.0976	5.12466	8.12628	0	7.62489	7.29055	3.92984	0		1.90402	1.96256
1660			0	0.443016	3.68247	1.10116	0	2.05688	2.76764	6.16919	0	5.86339	2.08141	0.0454256	0.196844	5.85846	8.05518	4.00128	11.8013	3.69967	6.07931	9.16939	6.84741	5.19649	4.23814	7.16651	13.3958	2.56935	1.54964	7.06873	0.0200403	12.4092	16.3815	0.346702	0.780862	7.13493	12.1895	7.49484	4.26699	5.48867	4.76033	3.1645	4.80272	6.50126	6.65323	0		0	0.0856554
1670			0	6.78095	14.9944	4.69017	0.879794	1.9077	0	0	0	4.99127	12.1812	0	0.759705	3.13011	41.697	0	2.60635	8.1818	5.59609	7.21221	6.80222	1.03517	7.13289	6.49418	8.33006	6.93664	6.80171	5.55516	0.788801	12.1609	3.41356	0.523536	0.711734	10.0849	4.07612	4.06427	4.40542	8.80511	7.88717	0.808852	7.23267	5.97952	12.1267	2.10599		0.0227128	0.670998
1680			0	0	7.63157	5.89564	0	0.523738	2.73832	0.364898	0.393689	1.38134	10.5764	0.730042	0	2.84391	0	0	0.725473	14.2432	9.85033	2.7688	8.19437	0.558495	7.54626	11.9928	11.9975	9.44998	7.06906	5.55579	0	11.7359	6.91749	0.417228	0	4.50371	0.231636	9.96952	5.35688	5.06293	4.95673	10.5734	6.02293	7.41942	9.4431	2.39698		0.0214138	0.877455
1690			26.7987	4.94468	13.5716	9.09997	0	4.09358	2.40189	1.56085	0.0832803	2.52699	14.8068	0.804242	0	5.59465	0	0	4.75989	4.29612	3.09054	6.26937	8.42025	3.48077	3.1408	12.9519	6.1864	10.4196	4.53841	3.85117	0.790931	8.89775	8.42804	0.349562	0.219035	3.12108	4.33936	8.03946	9.63168	8.0558	6.1267	2.52193	4.78978	5.34081	8.39857	1.51879		0.91628	2.84862
1700			22.6091	1.38091	2.61552	17.1958	0	2.74752	3.26737	4.89649	0.341062	1.75912	8.82315	8.5543	0	2.41493	0	6.06411	0.0648916	8.43939	4.9111	6.56311	8.62121	5.5537	6.91965	4.13716	8.47927	8.93609	6.14624	5.39608	0	8.64128	1.54775	0.200503	0	4.98178	1.93948	8.58012	10.1849	7.99947	0.108882	5.46938	2.70774	9.29787	8.97962	11.3461		7.93027	2.34231
1710			6.31349	0	16.1248	3.69415	0.89546	3.3519	1.04361	1.14182	2.55773	2.3643	9.3577	1.16102	6.35062	2.89419	9.0244	5.29591	9.41886	4.87429	5.55266	6.75827	7.39101	2.90143	7.57102	10.8953	8.61861	2.82443	1.30125	5.18952	0.195518	8.49413	4.09212	0.1913	0.287737	12.5534	4.60869	11.3282	8.88596	8.68214	8.71073	7.93795	6.41017	9.7997	10.9037	1.46158		7.23778	0.0882533
1720			5.664	0.0302837	4.11626	0	4.00258	6.87463	2.62182	0	2.17272	6.32437	12.6688	7.16004	2.2652	0.408334	29.9989	8.13329	9.7934	3.74493	2.06022	3.33876	4.19345	1.25072	7.05786	12.828	10.9491	7.10405	4.87243	1.96831	0.0425094	5.93695	14.2189	0.290562	0.771808	5.08803	1.8346	6.2335	8.23458	6.33888	9.63448	8.15612	7.86566	12.9365	10.7854	0.712343		5.7387	0.684814
1730			4.80416	10.9117	4.065	12.0835	2.14687	5.90924	7.67238	0.143861	4.89866	3.50795	14.0004	9.70031	0.976148	0	26.3916	6.74375	10.839	2.35321	2.77279	1.44639	10.1861	0	4.53833	14.0101	9.20702	10.3156	4.66231	4.1645	0	14.2147	12.7279	0.229975	2.55132	5.92748	6.59426	5.98628	9.07198	9.33979	6.20503	9.65062	4.82521	8.34002	7.30626	1.51819		14.1194	10.769
1740			8.91438	0.0454256	15.885	13.1737	1.21434	0.947334	1.49136	0.255491	12.7175	6.68315	10.277	11.4131	2.14746	0	10.705	8.67428	7.10066	9.09194	9.3723	7.186	6.89354	0	8.17268	8.77454	6.04377	12.9323	11.0737	8.54739	0	12.4736	5.98191	0.115907	0.962877	9.03781	11.0976	8.6772	11.1329	6.93187	8.68083	13.6222	8.77046	9.53801	9.09979	6.25154		8.07859	7.59167
1750			4.84863	2.34628	18.5285	4.9713	0	4.94534	5.19682	4.02881	0	7.97071	2.67717	6.37164	44.699	0	0.0438966	1.44408	3.18013	17.0994	4.01451	3.7317	8.20362	0	8.71403	4.82752	9.66331	7.47744	4.6084	2.07156	0	12.6101	20.7727	0.267898	0	7.93994	14.4393	21.4991	13.9974	3.80478	2.19598	6.36847	8.53554	10.6557	13.2975	16.5366		8.85017	6.83641
1760			7.48802	0.625198	14.314	3.51509	6.59689	0.503788	0.395547	2.62629	0	7.76169	5.5185	9.15465	39.8594	3.10571	2.50962	2.51358	6.08183	12.9344	7.38025	2.36138	2.3186	0	10.4774	7.13651	14.0285	4.93021	6.57028	5.25523	0	9.37218	12.9728	0.194297	6.50114	9.06052	12.9056	5.53681	7.66539	3.36806	7.13124	6.70228	11.2839	11.5095	5.17357	7.23806		11.5394	5.97794
1770			7.13524	1.94437	16.2726	0.279903	4.33643	5.42819	6.03272	14.8724	0.0302837	8.77897	7.17598	7.61457	5.80483	0.351238	5.15465	2.45618	6.61076	7.17736	9.56504	8.19245	7.76306	0	11.6048	13.0782	14.841	5.52683	6.88758	0	0	9.36454	13.6506	0.370758	1.6995	5.94069	7.91348	10.1583	8.02548	5.83503	3.72333	8.18785	8.51254	9.50413	5.84615	5.88679		8.66261	3.84087
1780			11.0258	0	12.448	11.2637	5.87383	9.22292	0.135855	17.0468	0	4.34601	5.96374	7.54584	9.98459	0	1.21216	1.91143	7.86691	5.06899	4.36416	6.19565	7.63786	0.0452281	8.33056	5.87574	13.505	11.4837	5.89726	0	0	9.8874	15.0797	0.193013	2.18982	11.3362	9.9239	4.84517	7.74368	7.60681	4.68992	6.0168	8.97581	22.5532	7.62944	6.82427		9.3986	2.53432
1790			11.5763	0.454297	14.3878	2.96696	2.87612	9.34929	1.30468	15.007	0	6.942	9.1052	3.50623	21.6224	0	0.0226491	0.322406	7.10609	13.5455	4.82342	8.89475	14.6506	0	8.20264	10.8408	5.93362	7.12595	6.0961	0	0.185379	6.20355	12.6449	0.488141	6.84254	11.972	10.5366	3.59359	12.6235	11.5573	9.31192	10.4976	10.7331	12.2319	6.96186	6.07008		11.5267	5.35009
1800			7.0576	8.16433	12.0447	5.79557	0	11.5247	1.65406	9.62174	0	4.91192	7.50261	5.78721	8.77672	0.0214138	4.48821	4.07661	13.8008	5.85343	4.82086	3.86984	8.64422	0	9.83759	9.21097	7.82956	8.61418	6.64918	0	0	7.00965	35.2577	0.853411	6.02795	9.57104	11.1427	9.01425	10.4324	5.74653	3.36892	15.11	5.43108	8.89589	7.73292	17.9363		9.51723	1.43054
1810			1.22179	1.18202	8.58811	1.81685	2.88737	15.4496	4.93583	1.55588	0	3.00585	5.54467	4.93431	22.2533	0	17.5998	8.80088	4.67047	14.0859	4.87642	6.27935	8.59857	0.288038	6.01664	6.20976	7.42005	3.73988	3.80824	0	1.72409	5.71703	8.95751	0.369478	1.77962	5.64772	10.8475	11.009	6.74167	9.38497	0.193508	5.51862	9.8561	13.7435	11.0651	11.3671		12.8259	8.79458
1820			9.4429	0.0895523	2.17083	6.1231	10.3528	10.4662	3.38034	3.45256	1.06056	5.87469	6.18658	9.08754	0	3.35904	35.0742	9.82183	2.28444	9.47548	1.8271	0.985337	8.94006	1.07897	8.60355	5.14773	10.7653	10.5167	8.92199	0	0	8.67484	12.6556	0.283428	0	4.5651	10.7756	6.51345	12.9251	3.35673	4.17164	15.5251	9.03704	9.70304	8.07978	2.75303		11.6961	3.98056
1830			9.55593	0	11.2667	2.7062	5.02161	3.47298	0	3.59639	3.36209	4.38791	5.93351	4.77182	0.117533	5.61372	14.273	7.30209	5.42177	3.42409	3.67964	11.9972	8.83986	1.79134	10.5646	18.0725	12.5504	10.687	6.58766	3.87948	0	6.75863	11.5995	0.309743	10.0205	9.16129	8.95866	9.85106	20.1021	5.77393	10.3608	11.7296	9.01758	9.95431	8.88018	8.01517		16.1384	10.5462
1840			10.6208	0.0216986	11.521	1.0385	2.6442	10.5809	0	3.20197	1.02921	7.39759	8.13189	5.92345	0	0	0	5.94717	4.85585	6.62049	3.86239	10.1686	8.35165	8.16799	7.06667	6.23265	13.014	1.8616	1.60736	3.34472	0.206764	11.726	22.2387	0.396193	11.4236	8.65317	10.3411	14.0482	14.3673	6.62271	9.1338	11.8389	8.72586	9.35942	9.34582	26.9945		10.1233	0
1850			7.68379	1.2855	8.29255	2.77491	5.97365	13.3019	1.34031	3.11764	25.7339	4.36165	0.825915	6.77812	0	0	18.9007	6.23186	19.7431	3.43183	8.61726	1.17535	7.89277	22.5471	6.9688	12.4179	11.1504	5.35875	7.59297	0.617947	0.0834691	10.7976	6.17571	0.7253	3.45063	7.29686	9.9785	12.4467	12.7054	9.17911	7.15052	6.805	9.41137	13.0438	5.23328	18.6896		9.04043	0.113564
1860			4.875	0	7.27967	8.61033	7.43867	8.62042	2.1059	1.88366	22.9709	5.559	4.11575	8.0524	0.20437	0	20.2176	8.93506	4.44327	17.4758	8.52224	4.32711	8.706	5.98432	11.2779	6.15946	14.4813	7.53839	7.55224	6.7174	1.30246	13.235	21.5009	0.454795	9.90828	7.27818	10.998	6.49018	13.9944	5.82454	7.2836	8.65501	8.15519	7.85236	11.2927	2.91008		10.3082	0.440454
1870			6.90089	0.428883	4.09004	10.2417	8.052	5.33766	1.05912	2.09241	6.88375	2.75571	9.03628	6.56275	0	0.301136	29.0457	4.88099	41.9523	15.3679	13.9393	1.93601	18.1965	37.1783	17.8183	19.8011	29.5757	13.8576	11.7603	63.9458	0.375849	10.78	27.4364	0.516506	7.3945	6.34801	9.63196	2.02304	15.362	5.67239	6.68712	6.65787	9.50462	13.9622	41.1949	10.1898		10.0883	0
1880			8.97045	6.9875	7.80429	2.09867	7.81542	2.30119	4.82613	0.72518	7.60366	3.37722	13.1926		0.199501	1.84889	24.2685	10.9482	18.5387	0.168997	1.83657	5.23651	0.913627	15.7718	17.0594	7.9119	9.69103	5.68832	7.36191	6.86174	0.130087	11.7888	10.8038	0.0865489	7.13821	8.11578	12.4235	14.3901	11.0959	7.71123	7.15967	7.44615	11.3872	9.01781	31.133	11.3448		8.37854	0.110889
1890			6.25895	10.1742	5.93741	6.09558	3.25009	11.9704	0	3.64227	5.99004	9.0468	10.5075		0.811174	0	1.32064	2.43027	5.48807	5.34421	5.17255	23.2505	1.30198	0.149805	19.8088	6.68047	6.75403	10.6324	5.29326	0.961585	0.0643178	5.34513	5.37256	0.0618351	7.60709	5.58476	9.80767	10.3447	7.46865	8.68908	7.54908	11.3887	8.97376	8.56359	49.9373	4.85391		9.75244	0.219923
1900			1.92486	0	7.13735	2.5129	3.71254	12.9772	2.59018	3.50515	8.50968	4.02433	6.92823		0.130608	0	0.949298	2.95678	0	4.06557	3.33825	16.5316	3.59817	2.13257	6.2553	3.5192	9.16005	9.13737	6.07196	0	0.0425508	7.67822	8.61578	0.121242	3.96681	7.29877	5.18907	14.0701	9.34549	5.4117	9.34778	7.39618	10.9684	9.55211	8.67603	5.44292		9.81664	0
1910			8.16827	0	12.6348	4.73664	5.06459	10.6029	0.328437	3.74745	11.0188	5.93654	6.12791		1.89298	0	0.379087	5.22548	6.70671	3.30431	5.53862	5.7967	6.38894	11.1213	9.03991	10.0396	10.0333	9.35093	15.1225	0	0.34412	6.27746	13.6496	0.168531	6.31045	12.542	7.08085	5.55854	7.98581	6.94818	10.2608	12.4503	5.58785	9.87885	5.05559	10.225		8.38606	0
1920			10.0294	0	14.3871	2.80504	0.591048	4.54811	10.9377	2.55381	9.01612	4.04343	9.45762		6.47402	0	0.854869	4.35871	8.35997	1.09885	4.14149	2.90076	6.38222	0	10.2654	11.1285	7.60995	9.29244	9.307	0.988578	0.0589477	5.64872	9.25313	0.022269	10.488	11.7286	7.44525	11.4009	10.8565	6.74346	4.09027	11.7334	6.7799	11.3517	7.12616	5.77243		8.63604	3.73864
1930			7.86699	7.85884	4.36826	1.51656	6.33658	6.44306	1.28207	1.57129	9.72544	8.62083	7.28085		2.03408	3.63822	0.589082	6.12161	5.23128	10.7074	5.95788	8.30818	3.6746	2.37649	8.0244	7.44115	10.4642	7.44719	5.18972	4.25618	1.7698	13.3666	5.00874	0.751678	26.892	8.17013	7.98395	8.474	0.578914	8.17114	5.68466	9.34749	9.89321	9.73224	9.01568	7.71363		7.72884	13.7474
1940			8.89295	4.3014	10.7047	1.85311	6.67227	3.04183	1.15813	5.08319	5.22861	5.26505	4.471		0	4.72259	7.3766	6.65908	4.81973	7.33183	3.3934	7.88631	2.93543	0.170665	8.31751	8.65543	16.2875	10.3523	6.21848	2.88013	1.0804	13.3058	13.3043	1.67078	19.8589	8.42632	10.5066	9.31928	7.29601	10.2915	5.7428	10.2166	8.14034	7.11957	10.2601	5.54859		5.6665	10.4661
1950			6.83786	0	6.4338	5.37449	4.98064	5.5968	2.27394	11.5198	0.617314	4.66125	9.33726		4.12599	6.87852	3.33041	2.36928	3.64667	16.9656	6.70217	17.3749	5.03386	2.68088	7.97065	11.1719	8.67516	5.83459	7.79535	4.35579	0.0443742	11.8856	17.3473	0.423442	31.8756	7.78981	7.56194	6.19035	3.96586	6.08407	5.75007	6.20895	11.7774	8.26738	10.1357	2.10146		7.17966	7.22259
1960			8.34165	0	7.92804	7.29488	2.07761	2.56004	2.75729	12.6745	5.0635	5.8076	3.29984		4.14031	3.98941	0	7.1612	9.63178	10.2039	3.26431	4.89356	5.26321	5.63839	15.1247	7.15041	11.978	4.58955	7.77253	0.911559	0.647004	9.09655	25.0014	1.04393	31.8897	48.0488	10.434	9.31342	27.2043	30.7522	6.54658	13.3429	15.0759	14.0068	2.2961	0.270895		8.42189	9.17576
1970			4.31872	5.09571	8.74198	0.109471	1.92553	8.81272	5.17627	5.5165	8.20252	2.39021	7.74501		0.337102	3.65465	0	8.74772	7.62258	10.1569	1.34697	1.79494	4.30437	4.76251	8.74123	10.7418	13.7885	8.75759	9.38761	0.0301988	0	6.95175	9.5931	2.79391	28.7631	45.3793	15.0446	5.07825	0	4.79701	4.93751	8.03007	10.6969	11.1533	0.68584	0.455827		7.45803	8.13414
1980			2.77997	24.8383	3.5894	1.75551	2.43387	3.40694	2.69834	10.3289	5.65773	1.7188	7.85519		0.260014	0	0.358337	19.0544	0.862547	7.56453	3.33907	9.02017	11.0534	3.48773	13.7957	17.3828	10.5055	5.89085	7.64899	0.926335	0	5.6531	0.0940603	2.39515	14.4057	35.5638	6.38663	9.25467	1.56948	5.69961	8.52311	6.82219	9.2481	10.0524	14.2129	0		6.96131	4.23356
1990			9.30713	39.9627	8.46563	7.58608	2.72402	4.99497	4.20575	5.73383	2.32681	1.44131	5.01774		0	0	3.28719	7.52999	16.7234	3.21796	0.649296	11.2403	11.4999	2.99541	13.2527	16.8882	12.5237	6.76035	10.0974	3.52974	0.0210062	5.24891	0	2.52346	26.1927	33.1975	6.0261	9.65955	4.10529	4.51335	4.74886	9.41724	7.87724	18.0392	11.4681	0		12.1497	7.77734
2000			15.142	27.9628	18.5629	10.5662	4.46251	9.69724	26.422	6.6927	3.53679	2.79323	31.2452	10.4498	27.2275	35.9548	1.20788	4.01645	6.89041	4.44785	4.87017	12.1503	15.307	1.89136	9.85091	12.4841	8.75028	0.93038	8.86954	4.48798	0	9.0774	2.73311	2.52904	20.1781	22.0347	7.23047	3.0832	14.7844	4.71275	5.03963	8.12277	4.82539	8.77484	8.137	0.582626		11.6393	37.603
2010			7.57733	31.0127	10.0309	0.546278	4.7251	7.89719	19.6716	9.20645	8.11687	2.39914	5.73331	6.35083	28.6654	27.5766	0	7.50553	1.18424	9.39588	4.85196	5.45444	5.13706	0.0506546	15.3719	15.513	14.2151	6.76379	8.04073	2.42849	0	7.1233	16.3619	2.3285	7.31281	7.77616	7.95635	7.99529	22.9908	4.99613	4.87807	9.54129	7.65166	6.23296	6.007	0.991712		6.46638	22.8977
2020			9.65379	13.0365	8.7514	7.68214	12.0106	9.28052	3.49844	4.16264	4.90245	1.65458	6.96267	11.0294	7.08408	0.698997	7.55307	11.2523	0.494619	10.4112	4.20368	6.95273	2.89068	0.426352	11.54	7.93979	13.0531	6.94075	10.4626	2.50786	0	10.1632	16.6339	2.76722	9.93313	9.11321	5.82054	6.21618	4.00394	5.38458	5.93731	9.21353	4.40324	6.03236	10.0353	0.503282		9.78578	0.256761
2030			6.42778	20.9294	6.26272	10.2707	2.18031	2.74843	0.404281	7.38728	2.87414	1.47975	6.39034	3.24425	0.0642415	5.04269	22.5634	5.97282	7.22127	9.50757	8.15618	1.74644	10.9044	0.332327	10.5852	5.96452	11.3177	4.31316	7.51225	3.77848	0.460162	5.91694	19.756	1.73444	9.61913	9.98388	4.36946	5.65528	6.45724	2.20278	1.58722	12.1577	10.6016	5.54538	10.5711	0.566884		6.28965	0.0272974
2040			10.0495	0.676316	11.9444	8.70079	4.42647	8.71126	0.634685	1.41495	2.41662	1.34435	8.20897	7.59396	0.780364	0	0	2.32949	19.2615	8.72574	0	0.578597	8.71684	0.577303	8.91244	8.27867	11.8053	6.70386	8.48958	5.58223	0	6.44197	11.1775	1.84159	17.3369	7.35289	6.57464	3.44858	10.6046	7.01283	7.92694	4.67186	7.77683	5.29219	6.93798	2.49734		10.1672	0
2050			6.85144	1.97615	4.4341	3.34709	4.73013	5.59827	2.85506	5.54814	3.10351	1.36971	9.15607	26.2095	0	4.19285	0	3.47973	3.00189	0	4.32439	2.41239	8.09316	2.88726	9.13759	17.0497	5.47316	9.35864	12.2803	0	0.020185	8.66197	2.93371	2.86713	21.7219	8.7686	5.23633	8.70213	6.19409	7.08952	4.46368	4.73932	7.95821	4.72268	10.2016	3.79044		12.1576	11.0108
2060			6.21735	18.0913	2.83896	2.80264	0.948641	5.20165	3.0916	1.69804	0.214971	3.02884	5.71691	13.2396	0.747623	2.85638	1.65548	9.84416	8.61568	16.2144	6.76788	1.09061	7.8327	8.75332	7.39547	10.0838	7.9439	5.15929	6.49891	0.0201418	0	12.7247	23.4593	1.81001	20.7875	7.47643	6.50346	5.21779	3.63887	5.64316	8.7758	12.646	7.78051	3.4041	8.76585	0.290556		5.86527	3.01987
2070			7.0492	31.3955	4.70331	0.359829	9.45274	7.76774	2.30107	3.28471	0	5.02763	6.05343	4.13977	4.28524	4.07005	0	2.74032	8.43816	0	10.3723	0.420217	14.8196	7.06141	9.8304	11.5022	15.0761	7.80256	6.35921	0.318037	0	6.81402	10.9335	1.82469	22.6433	6.8083	5.65575	6.84391	4.4307	2.69036	7.44837	7.60962	6.84757	6.35462	12.9663	2.42359		8.57167	7.68828
2080			11.8225	6.70449	2.90728	1.78604	8.26242	7.12086	1.06093	11.2265	2.56752	11.5875	6.33779	2.46444	1.72579	7.26593	0	8.44534	1.04027	0.257486	3.41091	4.80325	9.7792	2.56256	6.92553	6.6173	9.0353	9.49038	9.03087	0.0407395	0.0203526	3.42946	2.62191	1.6739	18.347	8.71852	11.4748	0.0648304	0	4.52066	7.55106	8.91545	7.05761	7.75157	7.47044	4.53532		6.85319	2.70023
2090			5.30339	0.532261	2.55445	8.72338	2.53232	2.02749	3.37577	8.91208	0	4.26261	10.9175	1.24403	0	2.90197	7.86665	14.9821	6.35036	5.58005	8.52018	1.27224	4.33833	3.36134	6.89463	8.03561	11.3683	6.29171	7.87628	0.372769	0	8.24095	17.8983	1.05985	12.5215	9.95623	8.21043	4.21615	22.2554	5.96377	5.08092	5.23178	9.18741	6.90928	8.98709	5.64754		5.43117	4.03557
2100			3.27685	0	0.731398	12.3396	2.21694	2.72196	7.80827	1.63684	2.35106	1.60442	8.49662	0.479593	3.58571	0.754478	0.581687	7.4129	6.50179	4.43996	1.28796	4.37343	9.02298	7.49394	9.94401	14.8704	14.2216	7.61353	8.05004	3.10992	0	8.70513	10.2882	1.64228	17.7415	5.32015	6.65285	7.31849	14.9002	5.47114	6.97046	7.52692	6.36679	10.7732	5.57369	5.75283		7.33473	7.94733
2110			11.1441	18.178	2.14207	8.21503	5.06644	8.07978	6.38745	1.13926	1.99909	1.8436	5.94663	4.61867	0.196682	0.37399	2.23493	2.47569	5.24952	5.32893	4.57344	6.07152	6.55744	0	9.60839	11.3671	14.593	8.01244	4.16239	0	0.0682119	5.25333	10.589	1.77992	12.5868	5.01405	8.26587	1.29466	18.0501	7.16599	5.54608	8.83276	10.1698	3.59529	4.25272	10.1633		6.12744	5.80137
2120			4.0744	14.487	4.97006	8.86589	6.35276	3.79871	3.07157	3.44757	1.29844	3.753	6.34234	3.21696	0.064142	0.672154	21.6749	11.5039	11.0639	0.340035	3.0389	8.30724	8.84265	2.41918	7.2102	9.77782	8.60907	6.25036	9.62555	0	0.0206005	9.36462	13.3564	1.04417	15.5374	7.4736	8.47704	4.89095	3.17641	5.27823	11.9574	7.75799	8.58536	6.25268	10.7693	2.82274		13.2987	5.69227
2130			4.63445	23.01	4.70641	6.70589	1.3634	6.27629	2.62078	3.51741	1.19742	5.03088	6.7654	0	0	1.3165	14.2636	2.20608	2.76938	8.48333	7.50131	1.08161	2.34758	0.273943	7.76415	5.41944	12.6547	8.98075	5.59313	0.246625	0	5.49402	15.6544	1.23258	3.10111	7.183	4.211	7.04625	3.52117	7.13396	7.65281	6.51085	3.68706	5.41377	4.01531	8.23203		7.44565	13.5825
2140			8.37459	22.3046	4.6506	1.00893	1.68348	3.34872	2.88108	4.31232	0.0302837	5.35556	7.34867	4.45554	0	2.77807	3.00613	9.55331	0	0	8.61431	6.97487	11.5966	0	5.48826	6.454	8.56255	7.32865	5.3934	1.19033	0.0202189	13.582	12.9353	2.02861	7.16604	3.58522	7.16923	7.55453	3.48811	6.73072	6.01948	17.1099	12.3371	6.69673	6.22826	4.40787		6.65869	5.20056
2150			10.4083	20.1278	4.65109	3.64423	3.86211	7.21578	3.15934	3.99081	0.185376	4.40834	4.66037	5.61993	0	1.43967	1.68622	0.166094	8.15633	3.47462	6.12485	8.73481	4.69969	1.83449	7.00094	10.6853	9.0497	6.79722	4.74525	0.6665	0.0232922	7.53391	2.26317	1.53764	21.939	7.3803	3.18411	8.36471	6.719	10.5462	5.92275	3.52456	7.13549	7.23815	1.93144	2.26371		3.20797	8.82497
2160			8.60306	18.3325	4.068	5.70325	0.801648	5.50484	3.83576	3.2765	5.14968	2.52949	3.03028	6.33587	0	1.76773	1.00516	3.85184	13.2011	7.89805	8.00754	3.02916	2.43738	1.6589	6.33967	1.19679	9.85156	8.60315	10.6211	0	0.0210458	5.05147	6.90929	1.55233	14.4856	7.56613	4.54694	7.00716	0	11.6561	1.07489	13.695	5.80349	2.4579	8.99698	3.27379		6.9426	8.84619
2170			4.14355	15.8082	2.48401	0.594262	0.0651521	4.68218	8.25394	2.32722	7.51097	3.0844	6.5176	0.0214138	0	0	1.24338	2.91965	4.03857	4.47338	6.7603	5.8431	10.154	0.68944	7.32918	7.13863	11.0399	7.95612	9.03692	0	0.0217158	5.59438	15.0197	1.77695	17.6823	7.27518	8.08185	0.601638	6.74942	6.98967	7.32808	6.97111	6.86562	4.40723	11.143	5.53353		11.7942	4.16915
2180			3.91256	15.5724	3.90316	1.30259	0.682196	1.61211	1.87663	1.56895	2.4864	0.985851	7.85112	2.97848	0	1.10864	12.4312	3.03129	0	4.02327	4.86011	8.40577	8.52448	3.99184	9.45965	16.5001	8.9039	7.81203	12.9076	0	0.0200326	5.99242	13.1464	1.50544	11.3814	12.4758	5.50444	1.79091	3.80554	6.46806	6.01704	4.78908	7.73048	5.23659	4.04976	6.10527		9.03368	9.60698
2190			3.88081	12.2635	2.96605	2.98466	2.71832	4.75625	0.0454256	1.54996	4.76488	1.31437	5.65043	0.513865	0.0302837	2.15028	2.49008	0	0	11.11	2.17656	6.99055	3.16954	2.30874	13.3016	10.3563	9.16257	5.97348	7.37479	3.12657	0.24121	15.2884	6.91598	1.16188	19.7818	12.7062	9.89486	0.705591	6.38539	7.13251	7.33076	8.01785	11.7962	2.5191	5.48088	5.6834		7.16807	10.9503
2200			9.49512	0.823564	3.56721	0	3.01528	5.32013	0.803499	2.25239	8.77013	0	8.52496	3.55503	3.4457	0.114484	1.88472	0	0	12.3517	13.3852	0.769134	4.25997	1.80417	9.43733	7.17374	7.75318	8.22905	5.13574	3.69693	0.0419964	10.5016	8.77279	0.798786	17.1296	2.64175	2.55309	5.08079	10.2677	4.31145	4.88997	5.91935	8.45121	10.3142	11.2123	3.48444		4.28484	3.63769
2210			8.01983	1.49734	3.02394	5.02469	0	3.25509	2.27271	1.37194	6.17244	0	6.53764	0	3.75595	2.75668	1.89792	11.9568	2.77635	0.0919047	3.51342	0	6.09066	1.28307	7.23828	6.83234	6.50496	7.03954	2.38375	2.78227	0	7.82325	0.402797	0.667771	18.8948	5.22082	4.29791	4.07313	0	4.45032	6.21551	6.85758	8.60756	6.77141	9.32913	1.51119		6.91023	10.0875
2220			0	0.399744	4.26507	2.94457	0	2.08392	2.54096	0	3.76911	2.35623	5.14081	0	6.74322	1.39739	1.34759	4.08113	5.17853	9.14794	5.1309	0.892944	6.28632	2.65844	5.81402	0.666558	7.06227	5.56569	4.57656	0.0617965	0	10.6642	8.18733	1.60433	8.21899	3.9332	1.33343	3.69479	1.30864	8.69584	0.0228306	6.59094	8.67954	13.884	11.9649	8.86852		6.59586	8.20083
2230			12.0541	0	5.8812	2.11752	0	6.18609	1.61005	0.359024	0	6.01485	6.42981	0	0	0.628547	27.1425	1.15479	0.0702882	0	6.37514	3.43274	1.52006	19.3747	9.92341	6.37075	4.16474	4.3877	6.10357	0.744837	0	12.8908	8.93154	1.32395	16.2705	6.49088	1.58323	9.72821	0	6.93987	4.00008	3.85329	12.3437	10.7158	7.68392	13.6387		7.11547	3.43754
2240			1.59364	0	2.13649	4.14314	0	4.23333	0	0.297647	2.27611	7.5099	6.99057	0	0	1.51223	11.3452	0.173643	2.42941	4.39035	1.69316	0	7.50512	3.80571	13.0525	3.54473	5.547	0.603838	7.06135	0	0	6.80078	8.47566	1.9086	20.8815	11.1831	4.54508	6.51611	0	13.282	0.0702994	5.98721	9.80679	8.23657	4.34312	9.8538		5.00289	5.22319
2250			6.55193	0	6.74136	6.36697	0.0216986	4.2256	0	0.912787	0.777994	1.42164	3.82728	0.24227	0	3.91089	5.17084	3.19419	3.55685	3.73642	5.69145	5.84909	10.0171	0.387493	9.47609	7.00189	8.49507	10.4724	4.50328	2.09894	0	9.71268	0.881265	2.57518	11.5841	0.912915	3.86726	9.39505	0	7.21065	0.267993	12.9814	3.48256	9.41606	0.364332	5.74879		7.95742	7.93803
2260			8.99927	0	3.80308	2.96456	0	6.14326	0	0.413461	5.19878	1.16122	2.35952	8.25722	0	4.96812	3.37072	0.0301988	1.91026	2.34986	0.975803	13.2552	7.8272	0	12.033	1.7182	8.34269	6.48149	9.24731	0	0.0200016	4.53251	2.99698	1.55698	1.66041	8.2076	4.1	2.90398	9.52434	5.38466	8.12918	4.11397	3.61227	2.86513	2.61407	5.14588		5.71834	6.71363
2270			1.40536	0.0214138	2.36007	0.183585	3.04475	9.12942	0	0.41286	4.06375	2.04988	10.2985	8.66894	0	0.518842	1.48134	1.15915	1.3766	12.5088	0	1.22913	8.92359	0	6.12372	8.22957	5.37824	5.76115	2.35951	1.46918	0.124063	10.3663	1.85376	0.729162	10.7463	26.1913	1.46081	11.7475	5.00631	3.30413	6.61812	7.24805	6.44004	9.81777	9.98499	0.792093		6.69342	11.7605
2280			10.7254	24.5907	4.75211	0	2.62328	5.55553	0	1.69956	1.69377	0.656671	5.27958	12.7427	0	1.05676	2.79651	0.803311	0.16299	11.8328	8.27131	10.3319	9.7214	0.177208	8.80546	4.17339	14.7598	7.80526	5.15543	0.952751	0	11.055	0	1.74571	15.7547	11.9845	2.02568	1.9622	6.07715	9.05828	4.34108	10.741	7.46543	13.3802	14.2242	9.26437		2.77719	5.30582
2290			2.88155	19.5487	8.01592	4.19924	4.28566	4.93313	0.351699	4.15304	0	2.69359	7.1586	7.62339	1.84535	0	14.3509	0.922042	0	6.56313	4.40256	6.92503	12.0255	0.938743	4.8382	7.95357	10.2361	7.43807	5.85127	0	0.730635	13.1943	0.0214685	1.32816	2.6081	8.86345	3.33991	1.08199	6.34423	8.77126	5.5211	7.34442	9.10076	4.3624	17.3898	11.9363		1.91029	7.69419
2300			6.90359	19.3986	1.83316	2.79655	0	3.95466	0.54399	0	0	2.18657	2.64752	3.12761	4.25362	0	6.28671	5.35794	4.82387	3.37383	5.74056	3.18097	3.49264	0.577525	4.45397	10.783	11.9529	9.73687	8.76061	0	0.127113	6.56089	0	1.47164	16.2778	10.2675	4.36764	3.01796	11.5214	4.8088	3.71725	12.1471	6.3457	0.0887678	2.78786	11.5618		1.07038	6.54531
2310			1.55755	12.5077	1.87619	2.34144	0	1.45411	1.85897	0.0681384	0.781993	0	5.36243	9.45152	7.2282	0.590798	2.48139	3.05782	1.82424	8.00524	4.923	4.45095	6.18348	0	9.38611	7.076	4.90564	15.6312	2.96056	0	0	7.12766	2.14425	0.67012	10.4867	2.43363	6.51993	3.00461	3.88471	8.70975	2.49632	8.29227	7.20878	3.00426	3.73744	3.6417		0.942657	2.61132
2320			0.233412	12.5423	5.98311	3.74173	0	0.0227128	0	0	0	0.359806	7.69822	2.62696	0.648367	2.45435	6.75144	7.05381	0.794468	7.80073	5.75595	0	3.88242	0	12.3076	0.760858	10.0051	6.14604	5.69664	0	0.679157	9.1402	12.3617	0.132402	8.27373	0.770147	1.5155	0	5.724	0.387271	5.28974	2.625	4.83715	2.96157	6.27803	2.47738		2.62149	7.03282
2330			0.0227128	13.6154	1.96117	0.832127	0	0	0.0409763	0.236107	0.383559	0.466389	2.46731	7.17529	0.577626	4.46087	0.262893	0	0.768731	5.4683	9.53117	0.491195	2.9988	0	10.4892	2.65545	8.45438	3.62969	4.14962	0.413291	0	10.8026	0	0.952221	4.99643	10.0374	13.8343	2.16626	0	3.17388	3.35109	10.0392	5.12379	4.03347	8.86784	4.47579		1.46256	6.17304
2340			0	12.6886	4.11612	2.73444	0	1.33661	3.53409	7.02488	0.0642415	0.523346	1.89784	1.56153	0.483148	7.53034	5.2218	1.44924	0.0337633	0	9.24706	0.907572	9.45498	0	13.6696	6.9756	12.1549	6.33178	8.04242	9.09732	0.456306	14.7367	0.227708	0.971459	21.3931	5.74279	7.92709	6.76174	21.8385	7.57805	0.330224	8.80749	7.74567	8.70243	9.07242	1.14196		4.90674	5.2596
2350			0	11.1744	2.49999	3.11552	0	7.7573	0	0.388087	0.0984222	4.59908	0	0.86978	2.38993	11.3572	4.72484	0.78909	0.24914	6.12938	1.89295	0	9.81657	0	11.8615	4.51565	8.09923	4.05699	6.43235	1.37348	0	10.4644	1.78785	0.818274	18.0538	7.53556	7.61193	0	12.7768	6.16588	14.1525	10.9945	5.5333	1.38478	4.77444	2.72351		8.67622	5.58425
2360			0	7.92146	2.90342	0.477337	0.117533	5.56694	0	0	0.128242	2.38346	2.45647	1.95817	1.29201	3.0686	0.960466	0	0.0544417	4.86753	1.44035	0.9369	7.33429	0	11.2744	10.042	4.39719	9.1464	4.29465	1.43016	0	4.31458	3.15965	0.975585	1.83727	9.40799	5.78274	3.58647	7.56315	3.25869	13.7431	5.98691	12.9899	6.85227	5.18249	9.55161		7.03536	0
2370			0.315676	8.71494	2.13784	0.0428277	0.270599	0.0428277	0	0.610694	0	3.84209	3.48187	2.86576	1.17716	2.21495	3.61983	0	11.7942	5.53332	5.37263	1.40503	3.8799	0	6.64229	7.62512	7.96786	6.67151	7.56914	1.46181	0	4.38683	7.87512	1.33226	15.9134	5.40005	3.73109	6.34956	4.07066	14.6022	9.43659	7.7975	4.01748	9.32074	8.90445	0.424945		6.82121	0
2380			0	9.49673	3.79605	0.0214138	3.70676	1.51821	0	5.1648	0	2.1395	6.21895	1.10251	0.611618	0.918253	4.53714	0	3.47555	7.63222	7.64324	5.98586	10.3572	0	8.78518	0	1.63888	6.17047	7.58111	1.94851	0	13.6173	0.0491743	0.90985	3.24273	9.76782	5.03207	0.907534	8.77351	8.81903	0.33423	9.71393	7.01189	4.35335	0.347283	4.20573		4.2618	0
2390			0.0227128	5.01463	2.40838	0.599537	4.78015	7.21759	0.308256	1.22902	1.1438	2.17562	5.15284	0	0	3.71358	19.7644	11.9463	0.556969	4.96275	0.0226491	5.94865	13.0599	0	13.3528	2.84709	5.68607	6.70962	1.33011	1.53969	0	8.33761	0.300244	0.350776	15.5095	3.91644	9.42155	0.649999	1.48834	3.54938	1.87015	7.14031	7.15277	9.23428	1.21209	2.36121		7.19979	0
2400			3.60782	6.16757	4.4922	0.858149	3.70286	5.21127	0	1.78445	4.96567	1.52972	2.87593	0	1.50895	2.99273	0.0859271	9.44107	0	0	0	1.32504	7.72156	0	14.2047	0.0493684	10.0322	24.2459	2.38233	0	0	11.6846	3.87759	1.34633	11.1457	2.96486	8.91402	0	2.22018	4.36062	4.13403	8.05833	6.99286	5.02083	8.45189	3.53416		0	0
2410			0.0302837	4.01554	3.09143	5.08425	2.75362	5.42987	0	0.570409	0	2.97087	4.10994	0	0	0	0	0	0.0854152	0	4.29525	3.50021	7.76405	0	5.15836	0	0.79165	6.75276	8.39611	1.14613	0.0219102	16.9634	10.4846	3.53216	10.0149	5.74335	7.1347	0	0	0.703451	6.6227	15.8401	13.6427	4.09204	1.69907	3.7064		0	0
2420			0.164643	2.96235	3.20529	3.67627	0.237747	2.92221	0	0.447952	3.80521	0	7.22501	5.57761	3.99001	0	0.331933	0.964137	0.214002	0	3.15434	5.13683	10.1864	0	19.9693	10.6304	3.169	5.81704	6.75072	0.138243	0	3.06658	11.2761	0.491272	14.3062	3.41043	6.83029	0.0227708	0	0.132194	10.624	8.37132	6.87967	0.170033	7.12963	1.0563		0	0.143848
2430			0	5.5522	2.07088	1.04785	0	1.16836	0	1.04847	0.326729	0	9.31881	10.6681	0	0	2.80974	1.51701	0	0	0.476752	0.51426	9.69649	0	11.0895	4.91795	5.29791	0	3.40934	0	0	7.34584	11.0079	1.28305	1.71906	12.6134	10.7086	1.76666	3.27709	1.01256	10.0026	6.18203	10.527	3.27844	10.4501	0.824799		0	0
2440			0.809518	2.41646	4.99863	0	0	7.66387	0	0.349556	0.384894	0.937463	2.67464	3.29201	0	0.102199	4.88098	0	0.0899837	1.04306	6.7559	2.5939	3.31151	5.90881	6.01851	2.89801	10.1542	0	4.34716	0	0	2.2793	10.6388	1.06012	0	9.004	11.2439	8.25489	5.30423	2.9841	2.62403	3.71522	9.43887	6.39087	5.77507	2.70137		2.19903	0
2450			0	9.6494	3.23641	0.410853	3.35864	6.03919	0	0.11159	0	1.08478	5.97874	7.9045	0	2.38537	0.949153	0.888243	0.0909105	0	3.77758	3.05829	4.70483	0	5.03812	1.60401	8.4783	10.2002	5.48121	0	0.0407753	15.8819	8.69826	0.890646	2.20759	7.70469	3.58293	1.83034	0.136625	10.3119	0.0403058	0.0339446	8.44523	10.3456	9.50184	9.52681		1.61768	0
2460			0.903367	4.35151	4.20882	2.80509	6.22356	5.40044	1.37277	3.79252	0	4.45339	3.6084	9.0922	0	2.27123	1.39318	9.82471	0	9.81883	0.808738	4.25184	0	0.23586	8.3738	2.40111	1.52773	0	3.50962	2.57689	0	9.2179	0.858184	0.704263	0	10.01	8.56416	5.58288	0.0214685	8.68756	0	9.13556	5.78595	4.98622	10.7781	7.48929		0.264994	7.74996
2470			3.47512	6.30026	6.37798	4.47631	0	5.57025	1.02818	0	0	2.99967	2.14047	1.55523	4.44623	0	2.6337	4.09437	0.0213538	1.36616	0	8.33958	2.52085	0	10.7007	8.39264	5.68431	4.54131	0.0603977	1.07316	0	9.57851	4.51366	0.797838	0.858985	6.42806	10.2446	8.21649	0	17.0427	15.5027	0.643646	5.95691	13.8315	13.7664	10.2994		6.64315	1.16517
2480			1.45653	2.51767	1.90153	0	0	1.03518	1.88321	0.0936473	0	3.77111	4.98318	0	1.26713	0	4.9361	3.05087	0	1.73527	1.22648	2.34642	0	0	9.64442	0	4.69536	5.20227	5.62192	8.9794	0	10.2281	0	1.28908	10.2356	8.24053	12.6105	6.09585	0.137722	6.12891	0.662769	0.0874616	7.49009	7.30293	10.9285	10.8711		2.62579	0
2490			1.0059	1.00458	2.43635	0	0.912118	0.128706	3.00337	0.0681384	0.944326	2.10813	8.30271	1.80357	0.684056	0	2.64938	2.15167	0	5.33584	4.81897	3.80788	0	2.63661	6.19731	0	6.15725	6.66021	0	1.91997	0	6.99725	7.56887	1.07578	12.0484	6.1623	4.91414	5.15873	2.9378	5.98215	7.01689	5.33691	2.89992	8.63026	1.12966	10.1941		0.450926	0
2500			3.3642	7.95123	2.00472	2.26938	0	0.415661	1.77231	0	0.306901	2.91712	1.33279	3.34614	0	0	0	1.36969	0.7073	10.3619	5.10679	2.15941	0	1.86888	14.3982	0	6.26864	6.44482	7.02302	3.82297	0	8.69295	12.5151	1.22251	2.24934	11.5731	3.22544	5.2823	0	12.9885	5.31034	3.63142	5.11261	5.77301	2.8358	11.1089		0.0428277	0.0214138
2510			1.03054	3.81255	1.59579	0.534427	0	0	1.15257	0	0.385148	0.300846	3.73578	0	0	5.52986	4.27736	0	0.0668773	0.0226491	2.49633	0.970043	0.947301	1.16528	20.9673	3.0683	4.07586	3.73159	3.92675	10.5566	0	15.181	2.78208	1.0321	8.942	10.8366	4.88492	12.4445	1.03837	9.20972	0.325814	10.224	8.99511	11.5538	8.2004	6.54663		0	0.0497011
2520			1.06994	0	2.4126	2.07289	5.25979	4.90019	1.21384	0	1.4485	3.69495	7.79213	0	0	0	3.29586	0.0301988	2.73643	0	1.03353	1.97204	8.76608	0	10.9608	4.83457	5.95082	0.399721	1.41364	7.1053	0	9.10028	0	0.691414	3.29657	10.7743	10.5392	0	0	7.2075	9.79418	0.851149	11.7822	11.7194	6.39703	7.95785		0	6.71618
2530			0.251795	1.41874	1.06933	1.34538	0	2.58785	3.51149	0	3.26834	6.90426	5.88235	0	0.244948	0	28.0322	2.03683	0.461462	0	0.87001	8.54457	2.61057	0.0226491	4.62845	0	8.74941	14.2228	5.97566	2.36461	0	9.02646	0.199235	0.743074	12.1741	8.82697	6.99426	2.70281	1.0699	6.73707	5.78342	0	6.48011	2.86806	7.85583	13.9287		0	1.35257
2540			0.317589	0.204283	2.41065	2.26991	0	2.03953	1.86014	0	1.80925	2.6393	5.71429	0	0	0	27.7039	0	0	2.22503	2.1421	3.90589	6.8254	0	2.77721	0	10.8187	4.98557	2.38038	0	0	18.1446	0.648034	0.756359	10.5815	12.2536	5.28472	8.09023	0	3.34169	0	0	13.5811	6.17655	4.38633	12.6414		0.495981	2.48645
2550			0.530201	0.751279	4.57041	0	0	0.472727	5.51044	0	0	5.84	3.40229	0	2.24934	0	2.30121	0	0	2.10244	0	0.79683	10.6858	0	10.2882	0	17.842	9.70898	7.59932	3.95342	0.0448278	9.94013	0	0.719093	18.3279	10.6641	15.5684	3.28203	0	12.6863	0	0	4.14687	5.90947	13.1178	8.69519		3.06206	1.89779
2560			3.57061	5.93829	3.3625	0	0	1.51875	9.25117	0	0	1.46772	3.36609	0	0	2.21421	0.727466	6.47862	0.0337633	3.21443	0.995734	1.48187	4.1846	0.919082	8.61401	2.81986	9.54134	10.6733	2.52134	2.06655	0	10.6708	0.373814	0.520087	13.8498	8.65414	9.74152	18.219	0.100665	10.7795	3.27048	0	11.8514	6.7855	5.87171	2.93398		0	9.74812
2570			3.73377	0.724791	4.15098	0	0	5.23518	0.888243	0.189273	1.74739	0.547763	6.07991	0	0	0	22.4891	0.307734	1.75531	2.68078	1.74419	0	7.19722	0	12.5687	3.55115	6.37582	4.62044	3.65883	0.355424	0	12.8534	0.716539	0.534256	2.50874	12.673	8.81051	11.0749	0	8.81137	10.3257	4.65659	9.08608	8.19604	6.53486	4.57556		0	2.84077
2580			4.6946	4.14563	3.89131	0.0217865	0	2.43721	1.3179	0	3.83144	2.22617	4.1028	0	0	0.129372	33.7949	4.1101	7.18526	8.58183	0	0	7.95552	0	8.178	0	3.43883	4.41584	4.17568	0.234041	0	8.58461	0	0.638583	9.19906	12.2331	11.5475	1.06959	0.19334	10.7676	7.57674	4.64025	3.31916	9.79133	12.4159	4.94804		0.105767	0
2590			3.89327	0	4.28418	2.16692	0	10.344	1.52886	0	2.47024	2.9608	3.0418	0	0	0	10.704	5.53746	1.25489	9.59179	1.4118	0	2.25715	0	10.2305	0	11.9543	0	0.875683	0	0	5.21055	0	0.836143	8.43234	7.56432	8.26601	2.69801	15.2072	9.57907	9.98877	1.10498	13.0919	3.68522	6.37911	0.675217		3.87914	0
2600			2.64927	0	3.53372	0.160688	0	5.2135	0.393858	0	4.11856	1.53727	1.3314	0	0	0	0	3.75343	2.89022	0	0	4.85198	4.16565	0	5.91626	0	3.34055	3.03737	3.00826	1.29692	0.776603	5.86672	1.25765	1.00978	6.32833	8.08995	3.41014	0	14.4024	8.2273	13.3026	0	9.71986	10.4904	7.3969	5.809		0.39389	0
2610			5.43362	0	3.7239	0.0757094	0	3.4517	0.318379	0	6.05525	1.13721	3.78717	0	1.28952	0	0	0.474654	0	9.2383	0	2.44378	27.9363	0	9.93582	3.75486	6.36546	2.21226	0	1.51295	0	5.31106	1.84468	0.903087	16.2385	5.39791	12.9957	0	5.58213	9.85665	8.97888	0	3.45809	12.2176	13.7829	5.8775		0	1.16045
2620			3.03165	0.0908512	9.02136	0.0214138	0	8.28408	1.3931	0	0	1.25198	5.1891	0	0.0677165	2.04063	4.09999	0	1.25906	19.8388	1.69483	0.0888852	5.30202	0	11.2649	2.05361	1.71701	9.62655	2.10125	2.24358	0.0670008	5.89054	5.97341	0.996512	5.19122	11.8286	4.05575	0	7.74813	9.76481	7.21028	0	9.01762	3.72766	5.27453	10.2465		0	0.75775
2630			0.355846	0	7.18085	0.804184	0.0454256	3.57554	1.33035	2.26229	0	0.918896	2.80264	0	0	2.80701	5.28982	2.99369	5.75041	17.8375	0	6.45896	7.32876	1.46952	13.5301	3.94551	5.73105	7.31266	5.18497	0.436536	0.0619714	5.31468	7.24213	1.00916	15.1816	9.69358	1.65987	0.707867	1.48557	7.93726	1.62898	0	5.37583	12.3915	7.09216	9.01336		0	0
2640			1.08332	0	5.09891	2.22276	4.73737	8.00662	0	0.0338583	0	2.16114	4.16499	0	0	1.92187	6.55438	0	1.23887	0.401523	0	4.66649	3.41633	0	8.924	0.414168	6.16642	3.55372	7.83225	2.15986	0	6.08639	3.55542	1.73295	6.87399	10.0666	8.80704	0	2.28472	10.0827	2.03032	0.0429369	5.44787	10.0757	5.42354	5.10862		0	0
2650			0.429515	0	5.78607	0.192725	0	2.55247	0.856322	0	0	2.05342	0.630169	0	0.290309	0	0	0	1.27194	0	0	0	1.46116	0	16.5973	0.997965	6.44827	4.92625	4.72736	2.00407	0	8.84232	0.343243	3.24835	0	8.99878	8.27873	1.39371	8.33241	9.46762	0.0911676	0	9.43323	9.98395	9.68646	6.67651		0	0.0226365
2660			0.113564	0	4.77536	0.137505	0	3.66141	0.237156	0	0	2.71334	4.22254	0.046235	0	0	0	1.08598	0	0	0.450613	0	1.84419	2.61048	4.6961	3.13709	8.09619	8.77745	8.98169	0.0213538	0	12.3304	5.13983	1.10217	0	10.5946	0	0	0	5.15205	6.03909	1.39509	7.66985	7.03124	1.56366	4.89703		0.0984221	0.0272974
2670			1.68155	0.370016	3.67036	0	0	1.03768	0	2.88748	1.33867	3.27575	7.05314	0	0.171954	0	0	0	0.514441	1.87397	2.24931	3.68287	0.427072	0	10.6624	1.29887	8.48273	10.908	4.33282	0	0	6.08583	7.7477	0.386583	4.14226	7.89759	2.84175	3.62477	3.41577	6.91678	5.58421	8.07287	3.46246	2.52768	0	5.95499		0	1.18091
2680			0	0.546103	2.36391	0	0	2.86924	0	0	2.7592	8.86932	2.82341	0	0	2.94766	0.245688	0	1.10333	2.72295	0.0301988	2.67534	2.34251	0	8.03102	3.66443	6.33261	4.35215	4.96684	0	0.0613462	5.9293	1.01367	1.37271	17.1117	14.4341	6.75792	7.93173	1.41228	11.4335	8.91614	6.79365	4.29293	3.17998	10.6244	4.27769		0	7.428
2690			0.849757	5.39374	5.49517	0	0	0.757152	0.249841	1.03838	2.50168	2.31446	5.16445	0	0	0	0	9.21429	4.52137	3.84286	0	1.13159	6.89163	0	7.1055	15.8399	9.91086	4.49331	9.75165	0	0.0202731	8.11037	10.1166	1.24346	4.70025	6.85109	3.52422	9.8001	1.96521	5.01631	8.37499	0.975811	7.60203	8.72919	3.9973	4.50141		0.124421	4.11661
2700			0	1.0538	6.16107	0	0	5.17399	0.99038	0.109198	4.93488	3.9144	3.23276	0	0	0	0	12.1702	0.105696	0.435263	0	0	6.7784	0	8.80144	18.2181	4.8194	7.06516	7.57308	7.13441	0	10.8808	2.07377	0.984514	5.61845	8.45079	4.50275	3.25948	2.32481	4.23059	4.76496	11.2084	7.00801	7.63939	0.0683123	1.29576		0	0.109667
2710			0	0.307237	4.16266	0	0	11.7711	1.19121	0	0	3.07322	2.37148	0	7.69276	0	0	6.11571	0.984661	0	0	0	3.91105	0	9.98416	1.81438	6.40594	6.2048	7.12441	0.143484	0	13.5147	3.53051	0.919132	0.930934	9.16734	5.28482	6.26909	5.38191	1.88983	5.22685	5.73343	12.2221	5.25845	0	10.0927		0	0.0605675
2720			2.58319	1.46377	6.80102	0	1.99742	4.48551	1.49848	0	0	5.14273	1.10626	1.07928	0	0	0	0	0.414578	0.868645	1.59498	0	4.12101	0	9.15665	0.0675266	11.6607	7.11421	9.12004	2.32663	0.0860165	7.22451	3.46123	1.09158	8.75953	8.1062	4.57898	0	0	1.99798	8.62699	4.51648	4.55599	2.3953	1.70163	5.23381		0	0.157093
2730			2.4121	2.0638	7.03857	0	2.84828	8.07994	3.22389	0.0605675	0	0.0474062	1.69234	14.7373	0	0.0825408	0	0	0.646648	0	3.52017	0	4.0574	0	7.81642	7.22846	4.76755	8.79558	3.27379	4.18646	0	3.5984	2.19564	0.865051	8.99378	12.3599	2.18444	0.0227708	0.372529	11.4173	7.52911	2.99306	7.36211	5.1915	1.77201	4.09263		0	0.171998
2740			0.454131	0	5.31057	0.98357	0	9.01619	0	0.967297	0	3.16802	3.47963	1.49502	0.358763	0.122312	0	0	0.605815	0	1.22194	7.86407	1.8167	0.161128	4.29424	21.8455	10.6981	5.18558	9.14763	0	0	10.9624	14.6497	0.847295	17.1018	6.57457	2.70646	0	0	10.9119	10.9269	0.0904233	3.05217	8.09252	7.95962	5.48541		0	0.0272974
2750			1.12401	1.84411	4.0984	0	0.0869562	2.77164	0	0.321803	0	3.06041	7.05488	0	1.13729	1.25832	8.46	0	7.47184	0.386903	5.61399	7.34256	15.8955	0.106624	11.743	6.07773	12.3601	15.4579	10.9278	1.4503	0	6.17685	16.0475	0.686702	11.296	6.34276	3.93694	0	0.060722	8.95325	7.65389	3.90356	6.64344	6.27141	0	3.42873		1.18529	0.0428277
2760			1.98641	0	3.34742	0	0.147936	4.31109	1.40427	0	0	1.94127	3.6218	0	3.01636	0.0474366	6.65811	2.37125	9.6646	0.377603	10.8901	11.1247	0.295589	0.168544	4.15327	3.29604	5.59162	6.00994	11.0009	0	0.144313	17.9835	10.6862	1.12924	8.71423	11.724	9.4655	17.2233	12.8703	12.2826	5.53139	15.8364	13.3092	6.83644	17.7533	4.21131		0	2.23107
2770			0.556919	0	4.38949	9.01284	0.134521	3.61013	2.11088	0	0.0478828	0.129901	3.40947	2.27315	2.26023	0	0	2.97045	2.35804	10.6405	10.2743	8.01496	13.7834	1.12402	1.50028	5.50859	36.0722	4.59131	11.3714	0.264222	0.21158	10.2201	0.556772	0.235565	4.94402	7.1866	0.656158	6.11989	11.6122	13.3682	5.07954	15.7242	6.91759	9.68468	2.99946	2.41649		0.0545948	7.9322
2780			2.3147	2.78506	4.71293	0	2.64081	4.29254	1.87425	0	0.150586	1.67315	2.58032	8.04242	0.545591	0.927943	4.67937	0	22.9944	10.6927	11.6232	6.65334	25.7634	1.56097	6.91557	41.7766	12.2215	7.63899	17.7215	0.173749	0.214926	36.9005	4.51326	0.68145	8.25461	9.10354	0	5.69734	9.78387	23.9681	14.1529	16.3678	4.62982	26.0017	12.5408	12.8359		0.375216	11.8357
2790			0.249356	0	5.99285	2.61214	3.80464	11.1549	2.06331	0	0.0454256	2.08446	3.54464	7.34552	1.60933	0	12.3957	0	2.83492	16.229	12.0199	5.16548	26.2937	0	6.23876	31.3021	18.9509	10.6914	20.7701	4.90054	0.111795	21.3499	0.122423	1.11826	4.24803	46.5118	17.8761	23.4918	12.9489	26.8002	20.7808	23.4466	11.3028	37.649	6.80011	4.30953		5.02645	6.69876
2800			1.20852	14.5539	4.35098	2.75917	3.06365	2.14256	0	0	0.246626	4.49902	20.0935	13.3035	1.46075	0.138196	1.05982	4.73397	13.7602	5.09303	13.5971	6.79527	32.3658	0	4.52913	22.1441	26.519	30.0361	0.579374	10.1844	0.448272	25.7798	1.70026	0.814893	1.67947	53.7848	18.4729	18.454	22.7895	10.0845	12.9805	5.2918	13.659	17.427	25.656	10.3686		1.72982	0.547615
2810			24.5197	3.24413	4.65602	29.4029	8.87048	0.0642415	0	0.580004	9.73975	2.27886	34.6961	15.915	0.81273	1.11113	20.6543	39.7511	32.9592	14.2994	14.5622	11.786	22.598	34.2169	24.6133	27.2026	28.1134	14.2546	6.37982	18.8708	0	20.7114	8.11296	0.617959	4.92541	39.8336	29.6229	7.23336	14.4425	23.513	28.4868	3.26753	24.5971	23.5143	23.3043	10.6007		1.04781	42.0135
2820			7.41126	6.4062	6.40432	10.8458	10.3804	3.29549	0	2.50851	30.6492	5.58389	30.3513	19.2999	0	0.165902	6.8493	4.10835	0.521027	0	1.31903	8.78868	0	3.49119	12.7021	10.0869	6.47738	4.38827	4.11211	1.94945	0	22.8117	75.55	3.93461	26.9042	42.9429	35.9883	41.5703	31.9256	25.162	23.199	7.83467	27.7428	43.5854	29.6918	42.2702		2.74455	69.122
2830			24.778	30.9899	12.1081	17.0165	1.20033	0	0	5.91688	5.60612	8.70175	11.1787	7.88822	2.90769	0	3.63896	0.62731	0	0	1.02266	1.75622	3.90435	0	12.0997	8.2516	5.07024	2.8474	0.50921	0.366593	0.0904245	9.23292	4.73275	2.26367	24.6175	32.1615	6.58243	10.481	24.9407	9.3515	5.07692	0	1.4369	0.045465	4.53941	3.65786		27.3092	28.7273
2840			22.4597	28.8868	13.3584	10.322	13.01	8.46601	14.9652	9.94872	20.9354	23.9294	18.1215	16.7183	40.0452	46.059	16.3748	1.35335	0	0	0	0	5.10523	0	9.3502	2.91028	6.03856	4.79368	4.7425	0	0	18.8296	8.88276	1.75516	5.90067	10.7569	3.61045	0	19.066	6.76611	0	0.0455416	0	0.091083	0.0488355	0		30.1124	12.5015
2850			4.9964	0.270894	6.55014	10.5678	1.86342	9.14363	7.89197	5.26982	1.4227	5.36022	9.15342	0.633025	25.9169	32.8928	3.08487	2.10937	0	0	6.06838	0	0.823945	3.63526	2.44718	0.483935	0.968056	1.84067	2.69627	0	0	8.76303	1.0195	1.11611	0.136213	2.83652	1.52631	0	14.6246	9.47451	4.52387	6.28603	4.65525	0	7.10122	0.241596		0.998172	2.97551
2860			0	0.301756	1.10608	0.368317	0	5.82113	3.00847	3.366	1.90261	3.1742	3.467	3.11367	2.11279	0	8.86862	1.64931	0	0	1.17622	2.99741	0	3.33188	2.21529	5.73646	13.7853	4.07581	3.55788	0	0	3.03139	0	1.25808	0.75794	7.26224	0.314002	4.2421	5.45226	22.1139	1.77982	1.64542	2.50277	0.689025	3.88085	0.0707758		5.40559	2.3582
2870			3.37507	2.93972	0.726597	0	0	5.43479	0	0	0.0441266	2.3594	4.03005	6.38283	0	0	1.67215	0.524263	0	4.16127	3.55861	0.0679474	0	0	13.7287	0.494895	8.04775	2.29676	4.05722	0	0	6.8737	0	1.21624	0	16.1089	0.0866471	1.86323	3.93019	15.9049	1.24377	0	1.24989	17.7643	13.5234	0		2.943	3.09227
2880			0	0	1.26065	0	0.13919	1.14717	0	2.81627	0	2.97236	0	1.00908	0	0	3.70938	3.9022	0	4.26852	5.25048	1.01946	0.602728	0	4.32399	0.49323	7.1452	4.04979	1.63637	2.60302	0	15.7637	0	0.749764	0	10.9149	6.13206	0	13.0666	0	11.7059	1.1186	0.86946	8.26142	6.58811	0.658672		2.33679	3.30384
2890			0.108562	0	2.26038	0	0	3.89465	0	3.95896	0.0214138	0	13.3647	5.28366	0	0	2.11933	11.9665	0	0	1.49205	4.54686	0	0	3.00766	2.1646	4.11249	23.5691	1.3688	8.88386	0	19.5256	1.70233	0.68278	0.0527639	7.18105	8.29095	2.55964	17.8524	0.0683123	16.2953	0	7.95051	0	9.01784	9.98301		1.63564	2.01712
2900			0.35366	0	7.93998	0.775399	0	0.432854	0.0759813	0	0	2.18137	1.84466	1.37674	0	0	0.0496376	3.48835	2.86727	0.308445	2.04825	5.09824	0.0784078	0	7.42825	2.94073	6.29045	8.14286	3.49876	10.7717	0	6.7165	0.0429369	0.813031	0	5.45658	0	0	9.49879	15.259	10.5555	0	17.9098	9.42289	3.35891	10.3638		6.55863	0
2910			0.162475	0	4.06943	1.64551	0	0.315357	1.85318	0	0.0205843	0	2.98232	0	0.0252644	0	0.948731	0.203311	5.17738	0	0.991068	3.78008	10.258	5.19737	7.26548	2.80209	4.71037	0.206699	12.3432	15.3502	0	19.8619	5.99457	0.573508	2.45651	18.8769	0	3.67154	5.00807	4.26568	7.55843	0	3.41069	5.4938	3.7998	4.32123		0.723111	0.650683
2920			0	0	3.79156	1.43165	0	2.74314	2.8515	0	0	1.21725	0	0.273363	0	0	2.35674	0.0574197	1.12127	0	1.4684	2.0491	4.38091	3.16063	7.93174	0	0	1.4742	5.16065	8.24082	0	14.3917	17.2497	0.873015	0	18.1949	0	12.8441	10.3316	4.52831	15.2139	0	10.2501	7.83511	7.60407	18.1569		0	1.99986
2930			2.28738	0	4.46832	5.61283	4.53318	1.26174	2.16965	0	0	0	0	0.692028	0	0	10.3327	4.53469	0	0	0.351834	0	0.0226491	0.0608677	9.37843	0	4.46821	2.18627	7.12753	0	2.64716	4.66744	17.5967	0.78152	1.1174	17.2975	0.139759	6.97569	8.51001	0	2.98115	0	5.9179	7.4474	2.61293	10.1678		0	0.607971
2940			0.0433631	0	4.21795	0	1.88208	0.583786	6.07027	0	0.0716398	0	0	6.4915	3.77094	0	5.25412	3.72361	0.0675266	0	0.522703	3.74159	4.20384	0	4.81356	0	1.72856	0	9.57671	0.455215	10.9544	13.6464	6.11932	0.703813	4.83162	12.1081	3.47682	5.67192	10.5587	6.27629	1.6524	0	8.67345	0.319574	4.37721	4.99127		0	6.76598
2950			0.69891	0	5.27044	0.179211	1.70386	0	0.970556	1.63693	0.450935	0	0.480349	2.05753	0.166561	0	0	12.9541	0	0	0.16663	4.20319	4.1205	0	4.54929	0	0.432816	0	7.97162	6.02841	3.88612	0.0261518	0	0.423812	4.80955	5.83293	7.64839	0	15.026	5.21953	9.18543	0	4.53122	5.76747	5.93491	0		0	2.3415
2960			1.77238	0	5.68004	0.201918	0	0	6.7381	1.9166	6.52293	2.01261	0.524802	0.288206	8.366	0	4.46296	11.3194	0	9.22324	0	2.42948	11.1204	0	9.45206	0	0.967684	0	9.48593	0	2.83112	11.4975	7.96868	0.639293	5.42103	1.5816	1.22594	9.37576	15.5732	0.855733	3.98636	0	0	17.2293	3.14011	12.9265		0	1.83508
2970			5.97346	0.244798	6.07099	0	0	0	1.5056	3.58495	0	1.38042	2.63757	0	0.428527	0	0.207798	0	1.4921	6.18161	0	2.26568	8.27867	3.5354	4.87677	0.952333	0	0	2.59123	0	1.27907	15.5856	0.698247	0.746477	16.2637	16.3947	0	26.5638	17.3215	8.31249	6.11467	0.0739155	0	12.7587	1.50624	14.3337		0	1.15056
2980			5.58825	0	5.33693	1.66476	0	0	3.66623	3.18777	0	2.68427	1.84355	4.70133	0.657201	0	5.01302	0	0.117296	2.32827	0	0	4.40652	0.0757955	4.76241	8.71542	1.28468	0	8.28562	2.08829	7.32085	9.54826	17.8517	0.949286	16.2164	10.2188	0	12.3543	13.4172	6.06548	14.7418	0	2.59558	8.65941	10.0037	17.6298		0	5.36521
2990			0.468267	0	8.99488	4.82417	0	0.0428277	2.41259	1.40015	0	0.358725	0.276738	3.82562	0	0	0	5.02266	0	13.7491	0	4.58963	6.88341	0	8.86952	0.157145	0.823934	0	8.08038	0	4.52947	20.0624	3.15489	0.624956	21.5069	10.5999	0.114084	1.50117	22.525	0.199122	10.0309	0	10.1625	6.19467	0	0		0	6.28287
3000			0	0	6.42602	0.772411	0	0	0.302074	0	0	0	0	3.39385	0	0	5.02311	1.33938	0.341433	3.79408	0	3.9274	0.482132	0	8.27373	9.23544	1.36007	0	8.84454	4.61193	2.12688	13.712	5.84512	0.598176	7.30959	8.68975	0	0	23.1372	9.86642	11.4375	0	6.97859	9.64995	7.42871	0		0	3.88551
3010			5.34866	14.1	8.88376	5.0247	3.42305	4.73928	3.37024	10.5876	0.565902	0.316432	5.16167	6.41814	8.13581	2.315	8.42258	1.65085	1.69954	3.73265	0.379299	3.54917	5.85489	0	10.7487	16.9473	0	0.327442	7.49373	0.665431	0.892699	11.0195	4.45333	1.53306	0	25.1338	0	11.6694	6.5927	8.26293	6.17146	2.26695	18.1976	0	6.84718	13.8049		7.7028	12.121
3020			0.115986	0.357844	9.10927	1.69545	0.689087	1.03154	1.91886	7.42563	0.591294	3.56348	2.12962	4.79749	0	0	2.67641	0	2.22429	3.20491	0.190664	1.50983	3.02651	0	8.5306	0.839558	0.167332	0	13.5762	0	0	12.5845	0.169763	0.698795	0.0834928	12.5813	0	11.7354	15.974	8.98319	0	3.65071	7.60071	0.408097	0.136625	1.81672		0	2.44307
3030			3.21481	0.075506	8.51709	0	0	1.28312	2.32274	2.91064	1.41692	2.46103	0.563488	2.14086	0.4782	0	5.4964	0.616075	0.520049	0	0.97215	0	5.44577	0	8.10822	0	2.15296	0	1.3535	0	1.91881	12.5641	2.93961	0.816369	18.2201	3.89353	0	5.56402	12.1359	7.62778	4.04336	18.4942	17.4056	0.107127	1.33185	2.63747		0.0681384	4.91841
3040			0	0	3.22883	0.64212	0	0	0	3.50544	1.1472	3.52516	0	1.74803	0.114956	0	0	0	0	0	2.88359	0.263983	9.72281	0	7.58874	0	0.113953	0.0213538	11.4334	0	7.3345	14.9081	0.803489	1.01574	12.1703	9.50375	1.11188	7.08732	16.794	15.0226	5.61085	2.61795	11.4795	6.55535	0.0455415	9.11865		0	1.96611
3050			1.47162	0.07227	5.05338	0.372869	0	0	0	0.0665819	0	6.48825	1.07505	2.76085	0.072723	0	0	0	0	3.77245	6.04425	6.63946	5.42169	0	14.7853	5.30943	0	0	8.59582	0.245088	3.39619	15.1659	4.72532	3.43438	22.2701	14.1334	0	10.0043	16.643	27.1911	12.1125	5.18474	13.5203	13.2201	0	6.78228		1.14769	3.22107
3060			0	0	5.36059	0.548705	0	0	1.00393	0	0	3.04221	4.20413	6.78603	0.528105	0	0.891291	0.181486	0.839015	9.681	7.82914	3.34729	8.56371	0	9.84425	12.2552	0	5.92455	4.96096	2.70233	4.35288	15.8335	0.0374859	0.788195	9.40022	14.2722	0	9.91286	12.0548	11.4003	9.37731	0	17.087	11.0262	0	4.03269		0	7.1696
3070			5.21969	0	6.16572	0.970234	1.15088	0	1.75414	0	0	2.33556	3.51449	8.02707	0	0	6.20511	0	5.52372	6.65264	10.2732	3.71994	10.2865	0.32692	6.63439	6.3429	0	2.06269	4.26845	0	1.0205	14.8733	5.23918	0.797623	12.5263	17.1998	1.54024	15.0215	12.3313	9.71935	0	11.1956	9.94762	9.61999	16.0997	0		0	7.8776
3080			4.40793	0	1.95468	5.00085	1.19144	0	2.76906	0	0	3.0977	7.43529	4.13024	1.11019	0	2.32158	0	0.324324	12.8768	1.77128	6.67442	6.09816	0	6.23039	13.038	0	0.845444	5.33342	8.74985	7.20246	10.0092	3.05225	0.411658	9.31178	6.91179	9.86362	8.40367	18.5006	13.0544	1.55764	0	7.1381	8.75216	9.73153	1.74241		0	13.2992
3090			2.20268	0	1.19295	1.79158	0.679305	0	0	0	3.04155	8.04866	7.14493	11.7865	0	0	0	0	3.97993	6.78878	4.91428	4.18515	8.66562	0	9.42108	15.9335	0.739484	12.6298	12.0998	0.236826	5.07248	7.71735	4.43802	0.493384	12.8403	0.0683123	2.21898	8.956	13.0266	7.48052	12.7402	0	15.0447	7.67699	3.30472	1.9616		0	6.774
3100			3.73033	0	4.0772	0.0551719	1.88277	2.59465	2.59252	0	4.92171	0.0461743	6.48619	9.24703	2.39296	0	0.0226491	0	2.88115	4.96011	6.26035	3.40492	0.858016	0.521662	8.2628	7.47431	3.27538	3.20407	1.41354	3.08292	1.82377	17.0713	37.618	21.5017	30.3867	31.2273	20.6326	21.6689	25.1321	23.0257	20.1353	25.7658	20.4223	23.8721	34.8996	15.4397		0	11.2873
3110			0.543478	0	5.84793	1.23869	2.24993	0	0.0984222	0	1.34884	1.93599	4.83938	9.00789	0	0	1.49818	0	2.75008	4.71618	3.71666	1.69549	6.48669	0	10.2933	6.29803	13.5099	0	3.96121	5.24487	0	13.5546	28.6197	29.5573	12.5091	34.6824	20.3033	36.319	15.9962	13.3091	0.97192	12.8771	14.4418	12.6916	33.9916	10.7589		0	6.22663
3120			1.52568	0	9.61729	1.87254	0	2.58588	0.181702	3.43981	4.42055	1.44064	7.9523	4.9398	0	0	2.33864	0	2.91298	12.432	0.0452221	3.03081	11.133	0	5.63459	10.6419	13.406	0	2.49446	3.41072	0	8.19912	15.3833	5.20664	12.4256	18.2882	12.7642	0	7.52759	18.2059	7.5374	3.43012	10.0194	9.94316	1.24536	5.66568		0	7.16656
3130			4.81244	0	7.6435	10.6985	0	2.57114	0.643454	0	7.67187	1.88154	7.09621	3.30886	0	2.06328	9.52408	0	4.99073	1.50235	11.4254	2.46685	7.85645	0	6.53626	10.0588	7.62964	0	11.9629	0.501458	0	9.87901	29.6906	6.40338	14.1193	15.0422	8.84738	22.5634	0	8.93946	10.98	14.3542	9.66038	8.03988	5.54136	0		0	12.9319
3140			2.94312	0	6.02421	7.24247	0	0	0	0.871969	0	2.61499	0.955789	1.64307	0.0214138	8.8773	0.602651	3.50018	11.9612	7.3626	7.66567	0	15.5831	0	5.33763	9.72423	2.64614	0.375554	8.37681	7.38162	1.72553	12.5686	10.6039	7.15132	15.142	11.7345	0	1.99684	0.0547341	0.283739	0.172456	15.891	14.3478	15.5161	12.325	4.70012		0	11.4309
3150			8.90268	0	8.95193	1.86844	0	0	0.574727	9.70262	9.52205	0.886322	4.96424	4.34272	0.292484	7.55662	0.182648	0	11.055	0	9.37442	11.1562	6.14174	2.53532	11.9237	6.78714	0.219639	2.59734	12.5362	3.54726	0	15.6239	3.44221	16.79	12.2974	15.5766	0	7.26747	0	0.85627	7.67175	9.43668	10.2946	9.50668	7.24226	0.0683123		0	8.65782
3160			0.578117	0	7.68723	7.10554	3.06968	1.7982	0.459867	2.06503	9.89737	3.6069	2.62283	11.0686	0	0.380833	1.00029	0	11.0249	6.21966	0.399812	12.6448	2.00333	28.5087	7.98298	10.7684	0	1.21768	4.38099	13.7702	0	12.9528	0	11.2864	13.1361	20.6374	0.0446841	11.0232	4.3868	0.304583	3.01974	13.7407	9.70537	12.4052	10.3842	2.77412		0	3.93954
3170			0	6.67788	6.30567	8.20506	2.91438	0	0.0918239	8.07229	7.50691	5.13073	9.72201	0.452695	3.9541	0	10.7247	0	0.271085	15.1173	5.81211	0	7.05782	21.7038	5.4993	8.29417	1.31583	0	4.95823	0.117227	0.088044	10.4615	0	3.59129	8.44004	10.7719	12.5006	11.5115	21.5707	9.16561	11.8645	10.8107	16.1595	14.9592	10.8968	0		0	9.62677
3180			2.25619	0	1.7597	3.14466	6.08476	0	0.884893	0	9.26549	4.42324	1.17659	0	0	0	7.35691	0.226631	1.72223	26.2647	3.09426	0	5.20034	2.25719	9.42901	7.26253	10.8854	0.342375	9.98139	9.59626	0	7.22958	0.277068	0.590559	13.8754	17.4727	3.81673	2.98048	17.7159	8.5028	6.21077	12.3379	14.6562	13.9803	0.030361	0		0	9.35456
3190			2.05234	2.63214	5.58093	3.32532	4.13208	0	0.0227128	0.0605675	8.71593	4.70436	1.2152	0	0	8.42023	0.609972	4.44325	2.15312	13.5901	4.48241	7.71896	6.04349	1.54085	9.38692	9.90699	1.65159	3.84434	7.76403	4.61814	11.5278	15.924	7.72026	0	10.6492	15.0217	7.66658	8.99524	9.37378	3.01379	8.14271	6.42388	14.5112	2.77209	14.3964	0		0.758089	4.63944
3200			6.25713	30.1987	5.52638	0.713307	4.42604	1.35197	0	0	8.58055	8.49594	4.04862	0	0	2.7295	7.19463	6.02836	2.65116	0.865567	3.3973	0.280887	9.75607	0	7.08113	3.2147	11.2677	7.46506	6.91803	8.1671	17.5014	14.1937	10.2937	0	10.8158	15.9252	5.57142	9.58059	10.3685	8.40704	0.111249	14.4535	14.9272	23.6724	9.4133	1.12593		0.662983	8.53779
3210			5.28329	16.9952	9.56643	5.23303	4.4178	4.32524	0	0	5.46491	4.4541	0.60619	0	0	0.148789	1.81971	0	5.16643	0.514875	2.46242	0	6.28432	0	5.78851	7.38316	7.59417	7.62159	5.55752	0	16.1621	7.38787	11.1374	0.033676	8.01844	16.5865	6.41287	14.103	20.2514	10.3425	5.48773	10.6876	12.2799	15.151	9.74911	0.027367		0	3.11328
3220			3.31373	15.6982	8.53297	3.26629	3.07738	8.5799	0	0	6.53176	5.20832	6.63883	0.816336	3.28611	4.39547	4.61369	6.82402	7.84465	9.01733	6.59385	5.62097	13.4142	0	10.002	9.49371	8.78611	10.4925	7.54842	0	16.7806	7.16391	12.867	0	13.9488	9.04663	11.3749	5.39609	10.2547	8.99875	8.79943	7.62818	15.6292	10.4228	6.48437	0.679		0	8.61602
3230			6.30448	10.863	4.03315	2.26667	0.640682	1.21677	2.42894	0	4.40308	3.47766	3.29896	2.99526	0.151006	5.93261	8.61526	0.440055	0	4.28548	1.24126	13.5625	3.14388	0	10.3977	8.96915	0.601325	4.05238	9.90969	3.64131	4.57927	12.1816	2.27099	0	15.6846	11.4167	0	0.0227708	15.1921	17.6034	5.63707	15.3232	10.3029	8.70634	3.67851	0.274834		5.33444	5.95314
3240			4.08352	16.2439	6.87158	3.18963	0.727575	5.27738	1.24762	0	3.04427	6.63266	0	1.59606	0	0.915504	0.313643	0	0.559084	7.87901	3.65823	0.914709	6.33869	0.938139	9.46427	7.71927	4.7968	0	7.31453	6.34048	0	10.4463	5.32522	2.62761	11.4356	15.5679	14.8547	0	11.5939	5.14025	5.66267	5.77724	11.374	14.0998	16.203	4.93768		14.8195	11.8415
3250			1.82519	9.66976	3.60192	0	2.68731	1.58941	0.390089	7.98424	1.13726	6.0975	0.0227128	6.5222	0.0757093	5.74819	1.16378	0	0.668873	1.12783	4.74322	2.03685	10.2625	4.14875	11.0985	5.27589	7.61002	1.56017	10.0586	4.7475	7.0998	18.0008	0.732081	6.71183	6.88391	7.0105	7.4291	0.0956793	18.7887	13.478	11.1995	19.6947	8.43173	12.2258	4.52322	9.30486		7.46784	7.30976
3260			1.79239	8.57075	2.16661	2.08884	3.2186	4.71049	1.65176	7.83387	0.45106	4.91247	0.157691	3.73554	3.28647	0.227074	8.64974	7.19834	4.7568	7.12609	2.90984	4.23726	3.99828	5.41972	7.12061	6.31421	10.7892	0.27625	5.51782	10.4751	0	10.927	4.18021	4.794	20.4141	5.35089	9.50699	9.16447	12.842	9.86179	7.72963	9.79841	8.5985	15.406	13.35	4.53293		7.70098	6.1799
3270			7.40191	8.21167	3.0261	1.24856	11.8812	0	0.614108	0	0.275487	5.03801	5.40027	2.82545	0.750429	0.14452	0.927496	0	2.64837	1.61036	0.0839204	5.04077	5.71048	0.12295	5.67288	8.94371	13.4723	2.24103	4.88567	9.93452	1.76035	12.9229	0.0908208	5.6394	18.3817	11.5627	3.31417	10.514	19.2964	8.55325	8.70695	14.9703	13.5548	6.60597	9.69104	3.90618		5.21011	6.78991
3280			2.79655	8.57239	3.84731	8.63659	16.2619	0.0460522	1.21322	0.648708	0.474573	5.06952	10.8664	1.78096	0.118904	0.330552	0.405399	0	0.552705	6.52733	4.11592	5.26675	7.23795	0.0472915	3.54557	5.89785	10.8444	0.167702	3.06348	4.41814	8.45294	12.8098	0	0.0415613	11.8729	12.2205	6.03441	2.69697	17.779	8.45926	5.75134	11.0717	10.9531	8.71276	5.11898	3.03117		3.53518	8.36013
3290			3.46241	10.2274	4.29092	4.11269	4.12236	0	1.77779	1.58594	5.21273	5.78903	6.28466	2.63904	1.34805	0.0241322	5.09534	0	2.34215	1.16876	4.37823	2.42223	0.425121	10.2424	7.83286	9.29376	4.8886	1.60271	15.3751	4.28758	8.42202	7.6646	2.92265	1.65072	10.889	10.9188	10.8359	7.76322	18.2019	1.31136	8.62305	8.72788	7.52018	9.89986	17.3091	32.6917		4.58912	3.53021
3300			5.43327	8.44833	1.81703	5.05859	7.03697	0	0	1.98166	0.501978	4.2745	15.3794	8.59511	6.32566	0.236067	3.18089	11.1974	4.75155	2.92305	7.97278	0.0715119	6.76531	6.42917	8.37006	7.08122	3.64502	7.41617	6.8521	6.26274	6.44829	12.1273	8.10611	3.33264	13.9123	12.9425	3.77222	7.26401	5.98484	11.1206	9.6884	5.6039	12.1837	13.4787	9.72826	11.7909		8.38691	2.85519
3310			2.33175	12.6735	1.27205	10.3925	0	0	1.70004	4.54549		3.46349	3.99166	5.21809	3.9378	1.77465	3.17265	7.40697	11.759	0.993085	5.62072	10.4963	10.6089	6.32037	6.13301	10.269	2.95845	7.0593	2.44775	6.59151	0.265849	8.54072	7.69007	0	9.6681	7.68313	10.6454	5.74804	11.9326	12.7949	10.4752	11.0137	7.00802	7.26298	9.62269	5.72987		8.53031	0.227351
3320			3.02809	11.8619	0.209185	7.88344	1.64306	0.373612	2.35143	2.48456		7.79393	4.67218	11.0603	2.39482	0.977256	4.46282	5.10749	3.36068	0.366988	5.42926	7.03651	1.44449	5.75181	6.86475	6.91837	8.18175	3.71968	9.33535	7.62167	8.32502	11.0727	0.946798	1.86947	9.80099	11.0219	12.1608	5.27221	17.412	8.35698	9.2453	5.86172	9.94315	12.506	5.28845	1.29677		10.0989	2.78347
3330			1.69372	7.82259	2.77476	5.05603	0	2.44	3.63366	5.53275		3.04272	6.19799	4.1784	3.00462	4.10838	0.735129	8.406	7.27622	2.00059	8.53353	2.61185	4.52411	0.0213538	13.1145	13.5673	12.8895	8.15432	15.6826	9.99514	3.08324	6.50802	1.4064	18.1427	14.5515	14.7189	6.73797	4.70295	23.9395	10.1273	0.975332	8.95	11.2177	10.8974	1.96403	10.255		8.53045	8.18587
3340			0.769265	5.45239	1.28781	7.37274	2.43234	1.80012	1.78442	4.43505		2.96609	8.95433	7.39672	1.22581	0	3.36522	0.697911	5.14236	0.108875	5.57755	15.0744	4.40127	1.88329	8.69289	23.5469	8.17788	7.425	9.7381	9.78055	3.5729	7.50613	1.6304	17.0122	17.6203	11.1933	8.32468	9.34802	25.4415	8.23503	9.16035	4.69484	13.0727	11.4601	17.6941	1.69189		4.63188	13.8692
3350			4.03077	6.11809	6.18209	4.15817	0	1.31934	2.11222	3.71454		0.973908	4.27646	0.0508134	1.85794	0	8.90786	0	2.19769	6.22283	10.1882	11.9129	5.88951	3.1569	10.6517	14.7332	11.207	7.89458	3.11416	6.62409	0.445433	21.8322	10.3159	8.21011	17.6865	15.9896	22.8109	9.21024	26.6911	13.3337	17.7747	20.4384	17.4727	24.0857	22.3647	15.8388		10.4277	3.10738
3360			2.45528	8.21975	3.26414	3.33506	0.0227128	3.03252	2.35598	3.70922		0	6.22499	0	6.66102	0	13.1147	0.191593	5.05582	9.40099	6.65632	0	0.874017	2.87129	10.7479	2.66087	13.6771	5.98741	3.01015	7.12714	0	15.0109	11.0184	7.03422	17.1214	15.5974	13.1171	0.251579	29.7521	10.5586	4.4897	17.0555	21.4925	13.014	0.432036	4.05459		4.82777	3.97908
3370			0.554289	12.8395	6.25593	9.54226	5.186	1.13342	0.980948	2.52925		1.52209	4.40653	0	2.83842	0	2.301	13.6315	6.62104	5.19672	11.7024	2.66408	4.90833	0.221926	8.4188	4.74788	11.5405	10.057	10.6698	11.6861	10.9938	9.7703	10.2048	8.57241	11.9413	4.83957	11.0968	13.3517	19.7068	15.8604	11.7952	11.6073	10.8157	12.6755	0.307301	4.04079		2.80076	7.58131
3380			0.424626	9.86727	4.46585	4.86445	3.94094	0	2.05312	2.23688		0	1.49883	4.54937	0	0	2.13285	6.495	3.68734	2.65693	10.2088	1.50025	10.3104	0.0521958	8.89257	8.50871	8.2106	5.98108	7.08906	9.27745	1.10331	13.9143	5.58771	10.9381	12.1529	5.01965	17.5259	18.237	7.20143	9.14998	9.70046	0.250046	8.92868	2.6656	6.33143	8.37101		0	7.5979
3390			5.32172	11.4001	1.62986	2.25841	3.81024	0.201429	2.28585	0.87448		0	7.01016	2.6329	1.84947	0.114191	26.6043	1.05849	2.18401	11.6857	4.31558	4.48965	4.23462	0	11.711	13.4159	10.3654	5.85557	5.32732	3.91836	1.52197	10.0245	7.6823	4.0502	17.506	16.5937	10.1607	1.63612	10.1444	6.74997	11.0215	6.66853	17.7702	10.7608	9.54407	0.980107		0	7.58259
3400			2.56349	13.9682	3.43923	3.64251	2.18166	0	1.70158	2.43943		0	13.1617	5.32554	2.61301	9.68681	1.79846	0.685913	0.272829	14.1011	0.0223607	12.4466	8.78668	5.35296	8.543	4.81685	12.1734	13.7431	6.16928	8.98264	0.0452281	16.2643	2.25408	8.12375	13.8745	7.71703	5.87207	7.416	8.688	20.7682	7.20689	5.29118	14.3829	11.958	14.4996	0		0	5.18758
3410			0.454974	8.87181	4.23818	0.0239414	1.9432	0	6.11645	4.05212		0	2.34253	0	0		4.74493	12.5334	4.31729	1.88432	0.217045	3.47465	3.56738	6.59091	10.1164	8.35163	16.0519	8.14151	10.0903	5.46555	3.91829	8.64118	26.6417	0.240802	14.8777	8.38813	8.4511	0	0	19.2623	12.7241	8.48113	6.81141	23.6246	7.90245	6.24685		1.37904	4.31433
3420			8.22972	12.6042	7.31709	10.574	2.84243	6.56504	0.616039	5.44861	1.17853	2.57336	5.60861	4.25821	6.63796	16.8448	0	0	2.70735	2.98859	1.63777	2.5106	5.46973	2.00086	8.91464	5.38101	10.0807	7.78735	12.0503	8.82382	1.91427	7.1446	16.1055	4.68507	14.4033	14.9317	15.0777	11.5469	9.657	7.07568	4.0586	2.91898	7.1625	13.9655	11.8171	9.57981		9.6818	6.95709
3430			1.94798	6.29511	4.12713	2.58851	3.26143	7.57739	4.0332	4.65568	1.25341	4.84875	10.7017	1.81088	13.1075	5.5114	0	0	2.39239	2.30359	2.69074	5.44517	4.67824	4.45999	15.4474	6.56367	17.0306	6.89012	9.91248	10.552	4.66904	15.2571	5.90872	3.40419	16.8924	12.3231	10.709	16.2263	16.4413	12.6348	13.1052	1.9332	7.24361	11.2836	4.42098	0		9.46199	12.127
3440			2.65469	8.21848	3.13005	5.64631	0.46827	0.720248	0	4.10084	0.674326	1.35495	5.45683	8.57407	0.0980998	0	2.49443	4.48632	11.4463	0.48719	9.2862	5.30312	8.60133	2.23018	7.52431	4.49221	6.53425	5.03748	14.4411	6.8758	0.420953	7.63835	3.8539	1.63108	9.78699	17.4475	13.5418	10.9177	1.11834	9.37188	3.35605	13.0405	13.032	11.2554	15.1511	5.14171		7.94279	8.1087
3450			1.90795	6.76699	4.99069	3.87031	5.72215	2.33039	0	3.7469	1.04644	0.758477	4.64757	6.55765	0.0428277	0	4.21671	0	2.755	0	9.37718	3.38249	5.97944	2.69557	5.74036	6.66657	7.3755	12.2635	13.5449	9.00086	5.71377	9.42319	1.59325	0	8.99264	11.607	6.34952	10.4627	1.25069	10.6169	9.89703	7.37575	8.56264	1.35086	8.04196	0.105607		5.60585	4.21386
3460			3.81838	16.4505	2.85225	9.76948	3.62637	0.0588168	0	4.58123	1.62935	0.747282	2.83274	3.55581	0	0	3.61406	0.968673	10.2605	3.28592	4.97207	3.03821	6.0443	6.3697	12.4547	3.0066	9.13646	5.8293	2.83873	13.3745	3.11045	7.90158	0.199537	0	8.80606	7.09074	11.88	10.6342	12.9414	13.9929	12.4294	4.13689	11.6996	12.1062	3.04972	0		7.00142	11.4147
3470			6.51485	8.98387	3.36806	8.87731	4.68768	0	0	2.35107	5.93557	3.80173	6.79035	3.28463	0.105993	0	4.12974	0	5.4026	9.88034	2.23192	9.30385	5.5463	8.12083	6.47999	1.47	14.7367	6.84422	9.56937	13.2807	1.09848	12.5326	0.648436	5.06609	10.0426	11.6022	6.90487	3.05135	0.139345	11.9577	12.0875	5.65734	12.3117	10.6521	7.90406	6.78064		8.3259	15.9439
3480			12.959	8.9383	4.60756	2.52876	4.40789	0	0	2.4897	5.04518	1.77405	7.27729	11.4854	0.124545	6.53823	2.25824	4.00098	5.06391	2.03518	0	4.11277	6.64727	10.0111	6.40763	0.347163	10.7717	6.53895	6.2952	4.3354	0	14.3497	8.89934	1.84911	11.1079	19.3808	9.91693	0.960144	7.26791	9.36455	9.45741	10.6956	7.9292	18.0499	5.35964	0		3.82947	5.47908
3490			3.0661	9.67996	2.88549	7.66095	5.07937	2.39598	0	5.42227	10.0849	3.45165	6.66085	0.0757094	2.04748	3.1629	7.89775	1.54976	9.45255	2.45108	4.90878	0.508835	10.8557	15.2427	11.124	4.0892	11.6859	11.7659	6.47594	0	1.8729	9.615	8.78225	2.10476	20.0899	14.6013	10.7887	6.37315	13.5811	11.8165	12.5874	5.05019	6.94623	25.5466	11.9931	0		1.20325	0.699025
3500			7.29364	6.11626	1.55101	12.3814	0.668048	9.26026	0.0478828	8.43699	1.82896	2.57393	6.44143	5.04226	1.18187	4.48894	3.21455	0	6.8867	3.00794	0.492879	3.0826	12.7644	10.2637	10.1484	11.6568	8.41745	3.85373	6.41808	7.05051	12.1524	9.99206	5.52099	15.838	12.0376	7.46735	11.2555	0	13.0994	3.86447	7.46612	6.76847	5.85531	4.46084	16.5773	0		4.88052	5.6204
3510			1.6998	7.3692	6.11427	14.5348	1.91047	4.51049	0	6.90482	10.199	6.15661	5.24597	0	0.201427	4.97874	0	0	1.39442	9.22089	6.69401	1.02742	5.89474	8.88098	7.01325	8.32473	7.15829	8.49572	5.31189	10.8657	0.493908	11.499	2.8952	0	13.2142	10.0771	8.75463	2.56516	11.97	4.71703	6.34177	9.90882	12.9334	20.6756	9.66771	0.630492		4.12041	8.74288
3520			6.2571	5.10842	2.94433	11.4415	3.64635	6.38219	0.111004	3.24183	8.10935	2.0925	3.32511	0	0.0487112	0	7.4054	0.555834	2.83442	1.5952	0	4.76468	13.517	5.35836	10.9146	5.3863	10.2579	4.10678	9.03993	9.07096	2.03545	14.0901	6.94004	5.52961	13.7624	13.6696	12.0322	8.04699	15.9372	3.59026	2.15761	3.70812	9.25526	6.1597	6.94182	2.46429		3.7159	10.2763
3530			2.70019	6.59366	3.24736	5.57941	1.44413	2.15743	5.97829	4.17718	8.70108	5.3102	7.94194	8.70014	6.60609	0.152174	6.12018	6.99038	5.72287	0	1.78106	5.41193	5.41706	1.59317	7.03412	6.09173	7.43353	5.9874	3.00543	10.1315	5.52668	20.9488	18.806	6.54896	10.7159	5.98249	7.57242	6.38203	4.24129	14.3442	6.68961	9.45774	18.4357	13.4511	12.1166	17.3887		2.53663	8.43778
3540			5.73511	11.834	5.42989	7.46041	2.60031	0	0.477455	1.77331	6.41267	2.1626	3.60884	4.70937	2.4245	2.95056	6.30486	4.64365	5.2711	4.19317	7.72661	9.60333	7.41766	0.165257	11.3523	4.44605	7.26585	7.47947	9.50824	7.42646	1.82112	6.06418	7.06736	5.61216	8.13737	9.57899	9.45347	7.45911	10.0135	9.40162	7.896	10.3378	5.09935	25.3084	9.78136	1.95621		0.886603	11.1996
3550			2.85533	8.97757	4.9744	8.21286	3.58533	3.46175	0	3.39743	6.41086	1.25477	6.61965	3.38832	0	2.36369	16.3014	1.94938	1.08791	2.07326	2.02279	5.24763	7.27805	0.415722	11.6567	9.07429	10.981	4.38162	11.7542	6.35372	0.305096	6.67093	1.97291	5.58626	14.9654	13.2885	15.1343	0	10.0622	9.85257	9.85508	12.0509	7.17282	9.19583	7.51516	0.121744		2.16161	7.58113
3560			1.77047	8.90575	4.84509	1.89494	5.23	2.89494	0	3.94512	2.66995	0	5.83967	8.74587	0	2.77229	5.27143	0.138615	8.23966	5.73738	2.50649	0.132924	11.3732	10.6429	9.33934	7.77048	16.7351	4.99247	8.36362	8.869	9.3342	21.6146	4.23045	3.83357	7.53893	12.8999	9.5746	3.66833	13.9432	7.11533	10.4208	5.1639	1.29164	15.5596	2.07972	0		0.265773	5.54045
3570			1.75882	6.17661	6.12647	5.22383	4.87047	4.38424	0	5.07543	6.65484	1.91758	5.1177	0	0	4.25216	1.0013	6.38179	5.92077	0.0201682	8.07555	5.87235	6.82893	8.09785	5.84575	7.84267	12.3501	10.0741	6.43447	11.4783	0	11.7842	6.65121	4.70524	9.92904	13.4316	4.70358	0.73733	8.58817	3.92009	11.2426	6.12023	4.35394	0.030361	9.89299	11.5039		2.08178	5.01608
3580			0.769037	4.71381	0.209664	0.61017	2.78402	3.29886	0	2.46085	3.57434	0.0427177	7.27378	7.11018	0.280349	5.69465	4.04131	1.69677	6.46153	0.164303	6.89163	16.5661	9.53911	4.98031	13.7955	6.08697	7.41175	13.9817	3.54349	10.0874	6.61354	5.59722	0.334244	13.8059	10.6394	5.0608	9.87584	7.44128	8.47985	7.08409	8.53345	10.9246	8.57757	0.0227708	9.32109	1.98147		7.52327	4.87891
3590			2.91656	3.87765	0.266	1.83799	0	0.89564	0	1.20297	3.00921	3.88722	4.27663	9.51722	0.0386043	0	7.24229	0.993289	0.103155	0	8.42678	0.4052	10.826	2.91227	10.4831	0	7.83672	6.01927	2.06435	2.8983	9.82411	11.6812	0.33276	34.1073	9.03975	8.62465	10.9729	0.0869353	15.6655	9.77094	11.0441	5.17175	10.4757	6.68778	9.22886	13.5179		9.48274	5.91483
3600			2.59716	9.561	1.0655	2.3611	3.10888	1.39909	2.86363	4.81296	6.67828	1.14377	2.0575	16.4211	0.0701251	0	5.5052	0.157249	21.0298	0	2.82105	0.0708987	6.46387	10.4515	3.71138	3.9694	6.286	6.89698	10.0825	7.16399	10.2068	10.5444	0.421932	5.0411	13.2405	10.3855	10.8386	2.94072	10.956	5.23367	5.51671	17.4964	6.10929	1.35508	3.29525	9.30311		4.87031	12.2549
3610			0.546326	6.49468	3.93966	4.85754	0.0454256	6.25327	0.445954	0.382065	5.80082	0.0897801	11.1088	11.7507	0	0	38.0278	0.980451	13.244	0	2.96102	7.73545	1.72686	4.69135	8.28883	1.19557	8.32085	6.48631	14.0712	4.54113	5.44801	11.1692	4.99724	0	9.53007	17.0399	10.0753	13.266	13.4643	4.60256	7.68239	6.74703	9.62891	5.64685	1.73466	5.20725		2.07905	12.6473
3620			1.26374	12.2598	5.03193	1.82538	0.248641	2.51534	0.431544	0.235877	0.427666	1.1818	7.4344	5.71135	0	0	12.4101	0	2.16365	4.62485	0	0.410843	8.99387	2.38486	5.64735	9.30996	8.05822	2.59687	7.21055	7.97441	0.243682	4.86829	4.99594	0	6.51996	7.32804	15.978	8.71432	5.55666	6.04808	14.2319	4.17443	6.2617	11.6933	9.41445	0		0	9.96176
3630			1.98397	6.79171	6.09348	5.84303	0.31229	3.88039	0.158166	3.87854	3.56898	4.04845	11.441	3.47525	0	0	6.42133	0	0	0	3.14027	6.43019	8.13686	0	11.2778	10.6785	11.8455	8.48009	0	5.36723	6.00896	14.091	2.04556	0	3.11041	2.15064	14.2419	0	0.990938	6.03321	10.5581	5.12065	16.2252	2.18347	14.135	6.48714		3.30175	5.00324
3640			2.76779	4.00116	5.19273	3.01067	1.58681	2.47744	0.762835	2.43571	5.60743	2.03228	7.05091	12.6018	0	0	0	1.87499	7.34119	0	3.47912	0.643013	10.4018	0.0226491	9.00535	5.91069	8.43144	6.10701	5.07316	5.81298	1.33601	5.10032	0	0	5.92316	5.02753	15.9308	0.496473	2.06094	5.88037	9.01454	11.8698	8.6206	11.956	23.9268	0.191622		0	0
3650			4.7826	4.3142	6.59018	0.0465366	3.38741	1.55917	0.0227128	2.75175	7.02796	0.435338	0.551108	1.92807	6.28023	0.067592	4.38099	1.61517	3.27343	2.57149	2.51321	2.66906	4.51927	0	6.18513	0.947435	10.4802	2.38439	11.8693	5.642	0	2.91289	0	0	7.87105	4.80135	12.6532	5.88153	5.42644	12.9233	7.35297	7.25794	8.13786	4.14205	7.47554	7.8794		0.0227128	3.37989
3660			7.92662	9.08	0.816094	1.95776	9.23788	4.05833	1.78221	2.67954	9.17061	4.04796	4.23385	0	0	1.9129	0	4.17733	0	5.84663	4.82321	1.82863	17.2986	0	6.38476	1.64924	5.07991	3.92093	7.88635	3.15073	0	10.1312	0	1.10975	8.63381	8.20944	9.08497	4.60437	2.73763	4.63334	2.36648	2.11825	8.89845	2.73893	17.0072	0		0	3.6597
3670			1.09898	5.61255	6.14697	1.17464	0.589136	2.84717	0.477698	1.37379	1.70607	0.11726	3.87922	3.57152	0	0	20.9778	1.54533	0.856063	2.52655	1.13359	0	3.25425	0	8.38555	10.6715	7.80545	0.853398	9.75001	8.17595	0	15.4125	0.165913	6.53832	13.2141	13.1701	5.92166	0	13.8353	7.90147	15.8095	0.839114	14.4499	1.24237	6.67208	1.93088		0	4.76418
3680			2.4083	7.5947	6.09901	3.18995	4.4754	3.11363	8.34581	7.00533	0.890735	0	2.57152	7.23495	0	0.447454	7.84762	1.60857	3.44903	4.18328	1.56719	0.824906	11.7457	0	12.1459	1.50433	11.41	0	8.12777	8.24754	1.07118	14.6592	0	0.261355	9.7127	6.33841	5.38282	0	7.1672	17.9118	7.56499	1.46351	1.08797	0.533151	2.86503	1.31527		0	0
3690			0.134978	3.31804	2.16353	1.37514	5.19818	0	1.23963	2.19423	2.60518	0	2.33416	0	0	10.8044	0	0	0.9364	19.2423	3.23017	0.174046	6.33	0	7.21294	1.56589	7.64364	1.92901	3.16986	4.73123	8.30522	6.32182	0.0216844	0	9.35091	5.84844	4.38521	0	20.5501	8.97839	7.87724	6.60492	9.30325	1.28234	2.16837	3.15356		0	0
3700			1.626	8.75891	6.53158	5.69571	1.33574	0	2.96326	2.2132	4.80652	0	0.151419	0	0	8.34183	1.61673	0.456992	2.38273	2.34715	3.0602	2.57569	3.59453	0.121543	4.91049	5.11479	9.0654	5.89736	11.7257	9.01474	0.144833	0.789546	0	0.751669	12.6489	0	9.20464	0	1.78066	7.24296	4.90586	11.2166	15.4753	0	2.34737	0		0.0484776	1.73328
3710			1.58012	3.06017	1.45368	2.62114	0.639654	0	3.88256	2.36942	6.41666	3.42559	0	0.274437	0	5.5729	0	0	6.19419	0	5.32977	1.59918	5.16714	17.7793	13.9584	6.63992	10.5524	6.4263	2.81408	0.861554	1.76554	7.07262	1.2791	0.142783	11.0411	14.0438	12.0487	0	0.197313	6.77687	8.92204	7.83462	14.5328	0.0927071	8.03117	0.0227708		0	6.16787
3720			6.42543	3.60647	3.48489	1.98844	3.84129	0	0	3.37387	0.742919	0	1.9624	0.418892	0	0.48725	2.59175	0	0	0.699134	8.93102	0	7.25732	6.0143	13.4159	11.0265	12.7115	4.37968	0	0.0226491	0.964201	9.52602	0.629601	0	8.36115	5.90694	2.54837	0	4.62489	8.46548	7.97468	0.750899	7.67203	0	3.60957	0		0.0302837	6.16685
3730			3.89963	0.702724	10.3518	0.0302837	1.13421	0	0	4.45723	2.60254	0	4.61379	10.9802	0.751288	0	3.07451	0	3.41505	3.2834	4.76261	0	5.71505	0	8.79414	5.90716	8.33103	2.31151	6.42286	2.09077	0.83861	13.5977	5.48917	0	21.471	0	2.37436	0	0	8.70071	6.31593	19.5166	0	3.12957	0	0		1.93402	5.94486
3740			3.94586	4.97363	3.07922	1.65296	4.83289	0	0.331838	1.72938	1.3897	0	7.11328	7.22965	0	0	2.15908	0	1.81326	1.39122	6.49853	0	8.1227	0.0213538	7.75362	4.17041	7.98514	8.47244	6.26846	9.88976	4.87915	9.31669	1.26494	0	11.2732	3.00719	2.50137	13.1174	0	0.933475	0.676051	6.22972	8.18392	13.3642	0	2.79113		0	10.9456
3750			1.24152	6.33379	2.26657	3.53133	3.94973	0	3.07775	2.72744	3.34424	0	5.93119	3.18346	0.136277	4.94706	6.20831	1.42833	0.211026	0	7.10885	0	6.15322	0	6.46891	0	13.6803	4.99664	12.0847	6.42438	0.211693	9.30891	0	0	15.7409	10.3839	3.69463	3.26495	4.86702	15.5718	4.04737	0	4.73519	10.0602	0.147796	8.67627		0	4.28659
3760			0.474015	2.19369	2.83366	0.754569	0	2.05095	1.29641	2.47129	0.679246	0	0.866636	2.02109	0	2.22287	0	0.796419	2.24084	0	4.14793	0	3.04227	0.0754971	7.72871	3.65418	8.14228	5.20104	9.36741	6.5785	1.04452	9.01415	0	0	0.586037	4.67293	8.55212	0	10.2588	6.75915	7.90659	0	7.22343	12.9726	0	6.74951		0	5.23291
3770			2.86917	5.20151	3.14645	0.431585	1.82775	6.51406	3.72498	12.3586	0.310408	0	0.293415	4.62325	0	0.457496	0.0277188	0.203651	0.305536	6.02495	3.69115	0	4.96768	3.54325	8.26493	1.48981	6.24594	3.14329	1.46242	4.87687	3.25205	7.21829	0	0	16.7424	2.47749	15.954	0	21.1136	6.14755	12.3519	1.57223	13.9228	18.6544	8.02725	12.9647		0.48382	7.13058
3780			0.446851	6.65335	0.566361	1.36444	1.35647	0	4.71721	1.49243	1.06532	0	3.5011	3.26928	0.0378547	0	0	1.45259	4.62614	0	9.29061	0	6.93276	20.5718	10.3443	8.14143	8.90833	5.80617	17.8072	3.01278	1.29462	3.93222	0	0	5.0187	0	13.8109	0	0	10.7585	5.94885	2.67172	6.74113	6.61221	8.20983	2.44242		4.58608	4.02584
3790			2.07906	10.2467	0.064142	1.47312	3.6099	0	1.47776	1.07767	0	0	5.45568	1.52966	0	0	4.07229	0	5.8979	0	4.00317	0	2.7071	8.88243	9.9651	1.41391	7.06	6.4277	5.55923	6.4716	2.72751	4.05859	3.94886	0	5.50459	21.4798	5.20173	0	7.41994	10.0917	1.80122	0.456385	11.5359	3.68017	0.999188	0		0	5.78489
3800			0	6.09028	1.8736	0.18538	0	1.08508	0.245455	4.48228	0	0	2.0623	0	0	5.96801	5.58468	10.1347	0.594497	4.71831	3.46198	0	9.27136	10.8072	4.02483	3.05362	6.05749	3.54293	4.91821	6.96488	0.403048	13.1604	0.967033	0	5.43574	14.8482	1.12497	1.94963	0	4.16799	5.0315	3.94085	8.79087	0	1.39256	0		0	0.152337
3810			0.19447	11.9332	3.59488	1.73667	1.65132	0	0.902806	4.05201	0	0.54601	0	0	2.04813	3.10055	2.10439	17.8132	6.19805	6.12529	1.97107	0	6.04471	2.26329	10.0753	7.00791	2.36091	5.46734	1.92497	6.66276	0	10.644	0	0	26.2931	7.55184	5.23229	10.7364	0	12.2279	2.11347	12.6569	0	7.33094	8.7929	0		3.27336	6.01193
3820			0.196845	10.1308	1.79001	3.19471	2.43712	0	1.33814	6.43706	0	0.625064	0	0	0	2.26497	3.49936	1.96371	1.23602	6.96887	15.8717	0.529885	1.86216	2.97776	9.19351	3.17017	5.57492	13.2833	10.9532	5.5379	0	3.94241	0	0	17.8428	0	5.59109	2.95424	0	7.26245	2.58035	4.93876	4.17016	1.20338	16.7926	12.8491		0.212711	5.84293
3830			2.17976	2.37011	1.77735	1.27036	6.26971	0	0.668386	5.07175	0	0.62881	0	0	2.19845	6.094	3.08384	0.0213538	4.40809	8.96386	0.714076	0.961561	3.16576	3.80378	7.08542	5.19594	5.44135	5.73462	7.46396	0.0202673	0.0709354	1.08425	0	0.0214685	11.3006	2.73241	8.49967	0	1.41045	9.81593	4.28966	0	1.46557	7.9366	6.26103	8.14038		0.275332	0.444493
3840			0	8.0871	2.09516	2.11455	0	0	3.69798	3.57682	0	0.81662	0	0	1.97492	0	1.00103	0	2.01063	4.63326	6.26466	1.39551	7.2556	0	4.66099	0	5.62409	3.39775	1.45926	7.2837	6.05837	19.7779	0.179597	0	12.7441	11.5313	7.22382	0.048005	6.87864	12.7299	4.4374	4.24406	7.38091	4.27654	0	2.76065		1.17087	0
3850			0.137115	5.13049	3.80359	2.40756	4.43963	0	1.56169	2.45138	0	0.51648	0.101338	0	2.25905	0	0.474438	0.0978247	3.8043	4.36243	0.640678	0	2.34	0.148258	6.2979	0.201751	3.24222	2.53574	6.25657	3.58205	1.35586	12.5382	7.04365	1.43888	16.0911	27.2411	3.08231	0.987184	0	2.36149	1.52821	4.80108	1.14061	7.33278	10.1919	7.48341		0	0
3860			0.129871	8.81475	2.15387	3.23277	4.60118	0	4.86099	3.53303	0.159344	2.17233	0	0	0.0831257	0	4.71217	0	1.28935	5.25607	5.47282	0.0915422	0.738515	0.0905965	9.54808	4.53097	6.66776	3.62116	0	3.51482	3.07462	27.1074	5.33889	0	8.21735	14.5207	3.52895	13.8099	0	5.01382	7.69264	0.863815	12.1442	0	5.56525	1.07911		0	0
3870			0	5.66769	5.98161	2.87158	2.51396	0	0.119754	2.00529	0	1.94121	0	0	0	0	3.14901	0.711723	6.09755	3.25735	0.162556	0	3.37156	0	1.9412	4.97995	4.70756	1.49569	0.598196	9.6997	3.10875	15.0353	0.954527	5.02662	9.83808	10.748	3.21245	0	0.157946	8.55632	5.63458	5.39945	7.05699	0	7.51266	0		0.0454256	0
3880			2.36192	9.31486	0	1.81437	0.0454256	0	1.14482	0.480802	0	1.10907	0	0	1.19856	0	5.91898	3.52936	3.85675	5.4675	0.234762	0	0.359214	0.405005	7.14866	1.53052	5.0866	0	2.05805	2.77086	0	10.7877	0	6.62847	10.9081	5.43277	7.84449	0	2.21699	3.09517	6.35664	0.295717	5.7159	0	5.53249	0		0	0.634148
3890			1.0125	11.6479	2.47691	1.41907	0.112158	0	1.03767	0.968616	0.632972	0	0	1.31062	0	0	2.15242	2.88203	1.5348	0	3.24861	8.04714	0.980104	0	17.146	1.60064	7.66017	0.0855416	3.65498	5.30543	0.022573	8.87784	2.83313	0	10.3314	10.5297	7.4497	0	4.1581	18.1203	7.89737	6.2936	7.11903	3.77039	9.02931	0		0	6.39849
3900			0.310408	12.7981	5.5267	0	0	0.868643	4.68234	4.69231	0.228357	0.42623	0	3.49255	0	0	1.0293	0	16.4021	0	3.86109	2.40921	0.539934	0	5.25605	2.71011	6.75878	0	10.9797	0	0	11.05	1.269	0	11.0982	9.69466	0	4.36753	17.2174	9.66366	9.4772	5.63806	10.3842	8.65082	3.59945	7.32088		0.0227128	2.99341
3910			0.547564	5.50441	5.64431	0.783946	1.61057	1.38329	1.41109	1.87166	0	2.1009	0	2.09056	0	0	0	0.190594	8.04873	9.32301	6.19047	0	0	2.91526	5.67124	0	10.2206	0	2.84471	3.26527	0	4.4082	1.3099	0	5.36609	8.78472	0	4.79318	11.7369	13.0952	7.73588	2.44961	8.75632	8.80765	4.24752	0.361504		0.0460341	1.67686
3920			1.06776	4.73909	1.05804	0.254769	3.86778	4.12247	1.81769	2.80282	0	4.33424	0	4.2055	0	0	3.98772	6.44376	4.57104	0.532454	0.314105	0	0	0	7.69016	1.53501	7.88603	1.62182	2.87405	5.11516	0	7.41792	10.5649	4.56065	7.95537	10.2559	0	7.7834	9.38846	9.76602	2.99385	3.36693	0.11146	0.756847	0.060722	14.5164		0.0407707	3.642
3930			0.589738	8.71843	4.36053	1.18986	0.0428277	3.52826	1.2921	2.94761	0	0	0.367243	7.30804	0.0428277	0	0	2.55026	0	6.32993	4.21643	10.7919	0	0.279339	3.086	11.194	7.17389	5.53323	2.80223	0	0	10.1421	0.060722	0.149347	8.37014	6.60838	0	0	3.79787	6.62197	11.8654	3.05929	1.07423	0	0	4.5949		0	0.156648
3940			0.0214138	4.71217	0.327013	2.7838	2.35625	0.724803	0	6.4692	0.628273	0	4.74163	0	0.540491	0	1.09633	0.0452982	1.90292	5.69798	0.101177	2.61711	0	0.407707	4.21277	6.89574	8.72187	2.84627	6.3871	3.72534	0.521052	6.91713	0.635003	2.60252	9.31858	10.3816	5.13722	1.73972	5.75892	18.2191	6.61545	0.135595	3.77134	0	0	1.70763		2.32435	0.151419
3950			0	12.1054	1.26474	0	1.65105	3.58673	1.28992	3.55339	4.55579	0.967465	4.33306	3.57866	0	0.60011	9.11265	4.61056	5.42771	0	2.05474	1.52989	0	0.0703977	5.79575	8.60905	11.1141	10.5941	23.6093	5.06524	0.966161	3.23733	1.33921	16.4559	9.12255	13.0463	0	3.38876	3.61586	19.7655	1.37071	2.2926	4.1947	0.461108	0	1.17698		0.727784	3.77096
3960			0	7.05977	0	0	0	3.43906	1.55543	3.15778	1.26855	0	1.93436	2.8901	0.0214138	0	7.33357	1.40025	0.0226491	9.86377	3.26915	5.3801	3.85058	0	8.04666	8.25656	7.49235	4.98885	3.23064	2.77794	0.37544	1.71281	0	0	0.176888	7.85494	0	8.84232	2.02221	9.10923	11.0712	7.0041	4.6495	9.74802	6.87283	0		0.989269	7.57464
3970			0	1.83217	3.66858	4.05188	0	2.47667	0.580246	2.06298	0	0.458005	1.5545	1.33428	0.804021	0.160428	9.66568	0	0	12.9759	0.421279	6.84616	0	0	16.4191	1.46703	9.045	2.71386	0	0	0.347287	11.7954	0.0759025	0	5.1822	10.3627	0.113854	7.75868	4.35552	12.2517	3.16213	3.21589	11.2277	3.20917	0.642463	0.0429369		1.23098	2.28801
3980			0	9.03728	0	1.38284	2.64924	1.28608	1.70925	6.58889	0	3.66976	1.68443	1.05567	1.4263	0	8.83812	1.32875	1.29811	2.31356	2.17961	0.778645	10.1503	0	14.6003	5.14776	12.358	6.39281	11.9712	10.8765	0	8.07694	0	1.38273	13.5766	4.88536	1.07267	1.26305	2.28738	5.32813	18.4215	2.10535	1.14884	2.86528	1.67846	6.40974		0	5.48888
3990			0	7.4622	1.97714	1.22224	2.02961	0.23552	1.35137	2.28185	0	0.0214138	3.497	8.56907	0.584122	0	9.9015	9.4005	0.820557	10.6732	5.17196	1.01389	0.450023	0	6.11714	8.46154	6.25216	2.3366	5.40115	5.40211	0.0280622	5.66023	0	3.87724	5.46335	14.022	2.29638	0	0	5.89935	4.83749	0.631853	4.00667	7.21727	1.32762	0.0379513		0	2.87583
4000			0.629954	0	2.45016	1.29978	0.889354	3.64206	1.07196	1.58531	0	0	1.62884	3.57914	0.529213	0.493709	3.28012	7.99209	4.55621	0.517691	0	1.7364	0	0.231807	6.40436	8.07789	4.13918	8.32533	9.57383	0.0519131	0	14.0347	0.167514	5.35721	6.8383	8.9256	11.0827	2.31552	0	4.30746	4.62737	1.32578	11.0155	7.36257	0	0.706004		0.0757094	0.10002
4010			0	5.3156	4.99352	5.94494	0.066497	4.1539	1.96182	4.7587	1.6601	0	0.634909	1.75656	0.458267	2.40047	0	0	6.11148	0	3.89825	0	0	1.85333	7.62	4.58061	6.89071	5.25994	3.72419	7.59401	0	3.75312	0	0	9.99981	10.3713	3.39754	8.49588	0	9.84859	15.177	1.05151	6.39577	8.23277	0.0429369	0		0	0.0227128
4020			0	1.89444	2.08839	1.37759	2.38003	0	6.23532	1.29411	1.1273	0	1.94126	0.0478941	2.0593	3.03082	5.83524	0.0213538	7.46951	0	2.31683	4.78937	0	0.47658	3.06132	3.93378	7.68137	10.1311	0	0	0	2.84668	0	0	6.52419	11.0064	5.82097	0.910164	0	10.4383	4.69995	3.41848	2.57342	8.89241	0.406019	0		0	1.05942
4030			1.23973	0	3.66945	1.6333	0.0214138	0	1.45805	0.348696	2.0034	1.02471	0	0.314514	2.01993	1.38966	5.57608	0.173643	4.14381	5.16542	3.93897	9.81603	0	1.435	3.9409	8.40126	5.56706	4.69295	0	4.92677	0	11.3193	2.60585	2.84918	10.8638	4.4456	1.73204	0	0	10.6216	4.12239	17.1691	6.36918	4.22096	9.50326	0		0	3.0519
4040			3.42769	0	0.661232	0.563427	0	0	0	2.65149	3.60477	1.29384	0	5.65756	2.5448	6.42874	5.48905	4.22183	2.81259	3.27732	1.65165	4.59655	0	0	9.07269	1.40288	5.10166	6.2733	2.29997	3.66027	1.47202	2.5941	0.988092	0	16.0374	11.1776	9.2844	0	16.7237	8.78226	1.29506	8.62046	2.38205	18.6719	1.47188	0.535637		0	3.44069
4050			2.27955	0	0.570764	2.24369	0.531289	0	0	2.29004	0	5.96744	0	7.04472	2.36898	0	13.6868	0.120795	10.1924	3.45717	0	0.444341	0	0	3.18025	0	2.54696	5.68826	9.37531	6.79058	3.08909	9.93399	0	2.11696	13.2792	17.4361	4.34637	0	7.1175	13.0314	4.54812	0.458623	5.5427	10.9416	1.61596	0		3.28178	1.94539
4060			1.91666	0	2.1312	1.50571	0.442892	0	1.3229	1.5516	5.39782	0	4.21943	8.33005	0.421183	0	13.2937	13.3606	0	1.32726	4.09488	0	0	0	6.62868	0	4.69329	7.03447	0.413115	7.88724	0.770957	8.66483	2.25618	3.20603	14.6506	12.0489	5.77417	0	6.20156	10.7347	9.53788	7.0252	12.7128	0.116782	2.81452	0		8.66412	1.48802
4070			1.15298	1.67211	3.37267	1.33538	4.41226	0	0	0	0	0	4.63524	2.92177	0.0214138	1.91239	6.40535	3.78981	0.0653567	1.1723	0.822237	1.29926	0.0340712	0.0440029	7.9958	1.67604	7.32924	4.2773	10.6946	0.933167	0.166172	9.32362	7.1889	5.45016	10.6484	12.1391	8.86684	0	10.4943	3.86364	2.97835	7.07927	8.27779	2.91159	0	0		8.90395	0.930696
4080			4.6232	3.23374	5.80604	6.01833	2.76326	0	0	0	0.892208	0.587868	1.36284	0.482692	0	1.56979	0	0	0.202884	5.25262	2.42642	4.04705	4.61363	0	6.36046	9.99775	1.90536	7.72537	15.1758	4.51377	0.0214603	3.92528	8.60693	1.45877	12.7697	2.5452	7.46138	4.31227	10.7365	11.8728	2.2929	0.0214685	8.03857	0.49364	7.30471	0		4.81312	3.32002
4090			1.12979	1.13596	3.23075	7.28301	2.76565	4.82966	8.87709	1.12538	12.7795	6.4979	2.99369	0.243042	0	2.05767	0	1.01558	0	5.07861	9.42752	6.84091	3.02175	0	5.96338	6.98517	6.84157	6.34529	17.781	7.37283	0	15.0711	3.52263	0.091083	14.7017	10.559	7.08671	3.67743	3.94977	5.05277	5.09957	1.57983	9.78303	9.51472	10.8	0		3.73543	4.05255
4100			0.0227128	11.0314	3.01156	3.45187	4.02973	4.60788	0	1.16541	0.521876	0.91072	3.75902	0	0	4.38199	1.27263	0.89191	1.12047	4.39849	3.75206	4.69148	0	0.325438	5.29918	3.71185	4.75074	7.84122	12.1379	3.84756	0	13.1241	3.58636	1.7876	9.49728	5.86506	10.2062	3.66094	7.0511	13.144	10.0911	4.19084	5.78879	0	1.08261	5.81582		3.85761	4.96658
4110			0.519398	8.07064	2.70941	2.77678	4.35254	0	0.552551	2.79564	0	4.91429	4.43989	0.0908512	0	4.8592	2.65889	2.9235	0	12.6308	2.55157	0.569661	4.64394	2.534	3.37932	1.05614	8.73844	4.64344	5.69211	1.82309	5.49297	12.0671	1.40537	6.32277	8.95214	4.05784	14.2519	1.47163	9.15403	9.52702	5.78148	12.2202	2.21733	1.96859	0	0		1.8138	0.914941
4120			0	9.59185	0.43944	3.44512	3.78971	0	2.44148	0.181413	0	3.33852	4.5795	1.24865	0.0756893	3.0599	0	0	0.486695	2.27132	0.501363	0	0	0	5.0736	2.93369	9.39419	3.49478	16.3269	0.213877	0	13.5361	0	12.3768	5.96843	4.27878	10.6441	14.5636	9.41078	5.16455	0.0518834	3.16359	6.5528	4.60456	3.71275	0.231475		1.7999	1.96261
4130			0.550074	4.53604	0.632718	0.395826	1.85665	0	1.80985	2.934	0	4.54217	0	3.35074	0	0	0	0.419999	2.64043	2.66231	5.70765	7.505	0	0	2.31965	0	5.66292	9.19615	2.72074	8.04946	2.06266	6.54717	0	15.3264	12.2795	3.55517	7.7156	0	18.4328	13.5363	0.426753	3.86978	8.04677	0.113854	4.25702	0		2.49379	5.22037
4140			0	5.45878	1.3705	0.761153	4.88405	0	0.833267	0	0	2.7566	7.6566	1.58622	0	0	0.711154	1.25772	0.196813	5.01133	0.361708	5.96377	0.0452982	2.69459	3.99281	2.55022	12.5082	6.64675	0.906058	2.47762	0.404849	3.5641	11.1609	1.19411	8.68785	21.3672	5.62463	0.859359	11.115	5.39738	0.0214685	8.51334	10.0984	0.030361	7.16881	3.06251		4.65331	6.85376
4150			1.98751	9.52237	0.68377	0.0672307	1.8661	0	3.97096	0	0	4.24443	0.772218	0	0	3.29685	5.04202	0.349019	3.43552	8.16265	0	7.36543	0	8.01486	3.68613	8.92625	7.65157	10.1921	5.91301	0	0	5.36079	3.24343	11.006	14.9212	9.92811	17.0727	1.16338	8.51014	7.49179	3.18622	4.76454	9.26344	0.027777	10.7103	0.736052		0.832773	5.01151
4160			1.31325	8.95356	3.05623	0	0.157578	1.43415	2.69596	0	0	0	0.6348	0.363939	0	5.40952	5.8284	0	7.35519	0	0	11.3937	0	0	5.87566	4.7754	10.611	8.51233	4.17744	1.87664	0	8.99141	5.23094	7.98863	8.13305	9.23753	15.888	1.16357	7.83878	4.14869	1.88032	0.0227708	5.24473	0.0429369	3.29125	9.56225		1.02453	4.1925
4170			0.0460522	7.00861	1.81882	0.988698	0.108839	0	3.9819	0	1.08466	0	1.33358	0.741603	0.160382	0	6.05441	0	3.40115	0	0.316886	13.1708	0	4.53323	8.85031	1.39148	9.44471	3.29433	12.1945	5.63705	0	21.5183	1.74759	7.58248	14.8328	13.1243	10.0512	1.70439	4.70716	9.44585	5.47223	0.0240025	3.96342	0.70302	5.25985	0		0.853415	3.8242
4180			1.11747	6.51417	0.653376	3.34938	0.175679	0	2.56516	0.0227128	0	0	1.54678	0	5.50592	6.77055	4.70425	0	3.17589	0	6.37853	4.95173	0	3.20102	6.47832	1.6801	8.6341	4.54505	22.2061	13.0213	1.63372	11.8397	7.10575	5.99637	8.48256	9.47763	6.08337	7.10183	0	4.66496	5.58336	11.0561	5.27691	8.16012	0.20236	0		1.10655	6.11501
4190			0	3.09174	0.63173	0.174673	2.25953	0	0	0	0	0	3.56341	0	7.64374	0	4.48811	0	0	0	3.35442	1.57562	9.66535	0	6.46588	4.21889	10.3538	9.10493	8.93029	9.80797	0.221345	11.2094	0.136625	13.7071	7.35033	22.4756	7.31407	0.225622	2.70807	3.28468	3.16437	3.43441	3.77027	14.0229	0	0		0.972352	0.157132
4200			0.359886	9.6529	0.133672	0	4.11282	0	0	0	0.425399	0	0.387885	4.3098	1.16808	0	5.37054	2.98439	3.16105	0	10.3781	0.26399	11.8804	0	3.00108	5.63473	11.737	8.53106	12.5924	3.46047	3.41212	14.621	0.528371	10.0959	6.16503	11.347	12.005	7.78757	3.22098	6.61738	3.64798	0.254542	7.25108	1.89857	5.9168	0		6.19803	0
4210			0.12183	3.51861	4.96173	0.823192	1.36103	0	3.254	0.0668395	1.71893	0	0	4.11601	0	0	2.22509	8.32262	0.659681	1.27767	1.63199	0.621599	0.133164	0	7.66646	2.06823	2.64426	2.95543	3.4565	6.74176	0	8.99663	10.6831	7.96539	14.0389	16.2282	10.6424	3.13743	0	11.9996	2.72473	2.8249	0.955796	6.88137	7.36677	0		9.45211	0.366272
4220			1.95133	7.91012	0.105993	0.994247	3.75531	0	0	0.0227128	0	0	3.3546	4.08153	2.0673	0	5.59504	0.177728	2.9006	0.0213538	10.1682	0.0773435	0	0	9.07253	10.2352	7.87349	8.86286	3.30802	0.357607	0.192934	16.7336	1.28324	0.175622	4.14644	7.1423	6.06305	0	7.97641	8.67521	2.47595	5.6229	1.07613	6.30333	0.0455415	1.22785		4.20459	0.0302837
4230			0.487307	6.93053	0	2.2121	1.88237	0	0	0.386118	0	0	1.13943	0	0.98102	0	5.38519	7.14919	14.0534	0.321494	8.89234	0.0951682	0	0	8.21172	3.18504	4.78003	7.29683	6.43469	4.07626	0.387838	6.32557	8.35295	4.13173	11.2424	10.0262	6.63079	3.11499	11.8716	8.87889	0	12.4901	6.92187	12.2233	0	2.03052		0	4.94812
4240			1.53874	8.17503	0	7.00194	1.98761	2.46865	0	0	0.073614	0	4.53812	7.93388	0.795683	0	8.66751	11.8938	9.29113	6.50886	3.2451	0.141111	1.81041	0.981914	6.21096	2.48586	9.45101	4.32475	13.2943	6.19563	8.13572	15.7995	9.62217	3.94063	11.0096	10.3801	15.0423	2.89496	7.83119	13.7133	0	13.0505	9.48645	10.6838	0	4.59838		2.86715	7.12118
4250			0.616267	7.37161	0	1.91805	1.75482	1.55483	0	0	0	3.5091	5.30004	0.991113	0.77712	0	4.51174	7.26306	1.13608	2.18563	4.94359	3.15864	3.01425	0.192184	3.54279	2.21106	9.18603	8.95546	4.53207	0.575106	7.6786	10.5351	5.65977	12.6722	17.9609	9.84824	10.0649	0	16.5444	15.3545	13.7218	9.47036	13.3705	7.1099	0	2.25079		0	4.18737
4260			0.670311	6.3378	5.44444	0	1.15855	2.90165	0	0	0.0227128	2.02243	0.0454256	2.85205	2.11087	0	4.75195	16.4719	1.3883	0.460532	2.91422	4.36575	0	0	7.77845	0.0301988	8.11434	6.3356	0	2.20812	0	5.59024	2.03317	2.95149	9.0244	10.3235	8.12513	0	8.37613	5.81653	10.3759	11.245	21.0049	9.76215	5.89067	0		0	0
4270			0	4.00361	1.40632	4.75374	1.35097	7.07643	0	0	0.136277	3.84815	2.95793	3.63554	1.52016	0	0.447701	5.90543	3.28449	0	3.17291	8.96817	1.88479	0	4.58772	0	10.9475	5.88755	3.54128	6.16294	0	14.4521	25.5413	11.6767	10.3319	11.421	9.04931	2.52431	10.8978	1.57518	6.40911	8.70645	6.06033	7.51071	1.97878	0		0.0302837	1.17345
4280			0	6.3464	7.02845	4.79404	4.46596	4.36027	0	0.245897	0	2.97534	0.0554043	2.89136	4.67267	1.61113	12.159	0	9.96119	1.09173	2.62097	5.73499	3.32648	0.156401	7.23753	8.06358	1.89311	3.80451	6.38748	6.28208	2.56571	4.74908	0.928654	4.03175	12.0597	12.0962	13.9068	1.72084	23.1568	2.6468	6.25491	18.8647	3.82525	3.67075	1.78186	0.183664		0	0.776639
4290			1.92276	3.4584	4.6402	2.07361	1.95279	4.32113	0	1.62235	0	6.14845	6.20573	9.5335	8.37834	0	8.43136	1.13473	25.4683	1.67092	7.17641	9.05821	1.65987	0.42135	5.14846	0.234132	8.72881	6.24595	7.02346	6.48719	0	6.98824	1.96262	6.09846	13.0277	15.267	7.75028	2.27779	4.39894	6.36668	2.7298	14.6062	11.7735	19.0031	0	6.28238		0.0227128	0.0302837
4300			4.40575	7.36862	8.18917	0	4.47529	2.56695	2.98687	0.259529	0.60423	0.021451	3.70527	7.15328	2.99901	0.79227	9.05862	1.17765	2.95644	1.11939	7.78027	3.71383	0	0	5.02912	1.72779	6.52332	3.13111	2.86491	1.62737	1.71581	11.0179	0.324958	3.68081	18.5312	12.622	7.3545	6.38024	3.07947	16.1348	8.53436	2.77824	10.6922	19.1301	0.0657077	3.20805		0	0
4310			0.778466	6.27204	6.31473	0.938195	3.34916	0.790454	5.02309	0	0	1.27634	2.65837	12.6697	0.0552721	0.105483	3.86468	9.44471	9.92173	3.47714	3.70008	1.86945	0	0.0515526	2.92254	1.60251	4.56681	9.53774	6.83023	6.20594	1.59326	19.9192	8.63966	10.845	11.168	6.61201	4.81057	7.79064	9.35846	9.66383	11.4846	13.4578	12.4676	5.8887	4.96183	0		0.205491	0.676112
4320			4.4337	12.5829	9.8997	0	4.16949	3.14178	5.83704	0.0213383	0.498897	0.951457	4.44895	0.524885	1.72411	3.06138	13.0632	11.5079	2.96113	4.05825	0.371643	0	0	3.30571	2.87177	3.04597	10.9488	5.47909	0	1.6784	0	9.44562	7.52179	9.91685	11.0305	9.37343	4.57465	9.20634	11.1614	9.50063	9.80516	2.92129	10.2044	7.04365	6.36742	0.763476		1.18742	4.58198
4330			4.9692	6.93262	7.48937	5.47968	2.81237	0	8.94434	0.0208085	0	1.67223	7.22282	1.51645	1.31932	6.60474	0	3.12702	6.19985	2.48324	0.0301988	6.00396	15.3299	5.46349	0.0830423	10.2979	12.5341	6.81112	7.28701	9.93953	0	10.9384	0.202718	2.79646	11.9708	7.43687	9.89664	7.68984	6.78688	14.8775	3.7329	6.29142	13.2021	14.855	12.1027	0.740412		0	9.04449
4340			1.47299	5.38584	9.0276	5.06984	4.29037	1.82096	17.3077	5.09321	0.639164	1.62966	0.124906	0.428226	0.795236	7.72811	1.42312	0	3.07836	12.9943	0	1.21553	10.0311	11.5527	0.966686	0.430325	10.255	2.51599	14.4395	3.58924	4.76755	8.50107	0	4.30512	11.4571	14.5723	3.41495	4.98877	14.7067	9.70137	8.46138	8.70954	14.0645	16.9602	12.7502	2.84549		0.0239414	12.5066
4350			1.78301	7.32874	7.86728	1.78297	0.26207	0	6.78115	0	3.36748	5.35127	0	0.121135	1.98555	3.75029	8.24472	0	2.58866	14.0277	3.14716	1.27733	0	4.45543	0.0226491	5.73759	4.0529	7.08818	17.9224	7.70556	1.59073	10.1855	5.17164	28.6628	17.5949	9.54213	12.9184	21.3807	31.1085	23.6011	9.36925	10.7245	8.5645	10.7076	11.9083	4.95092		0.538477	9.18501
			5.88151	12.7009	4.75724	4.25309	0.53446	1.88735	0.518629	1.07727	13.0547	4.69065	2.15126	3.70893	13.0181	7.06104	4.55881	0	2.14508	18.5719	4.18737	3.76982	0	0	0.466137	9.19059	6.2104	6.01288	24.0745	14.1778		29.1785	6.38182	9.54261	16.0903	11.0744	6.99698	6.8744	13.0204	5.62096	13.2188	9.69327	7.17346	4.63536	0.565317	4.40401		5.64959	7.21912
			3.43762	5.73886	5.97494	4.49336	1.64002	1.82346	0	9.14554	13.1283	5.49211	5.61745	5.79537	10.2551	3.01413	15.7882	4.67564	6.19137	6.82615	6.45597	9.93117	9.83365	6.26961	14.3328	16.4659	9.72793	7.43857	1.72788	5.75637	13.6142	4.62117	4.47138	6.79687	13.0305	11.5581	11.8478	0	12.5122	7.64245	3.67217	12.9443	8.21443	3.42059	18.9024	2.98241		3.2208	14.05
			2.77002	3.37928	3.2026	6.56214	0.144297	1.24445	0	4.20761	8.80106	3.63096	4.16533	0.171145	5.74553	0	11.1338	10.8235	2.05023	8.12678	7.31792	6.56196	5.60496	4.04914	5.96149	7.83947	4.36213	0.20472	0	5.09599	6.99003	8.52949	6.00829	13.6738	11.5859	16.8454	9.04212	0.769784	6.04312	13.0489	0.644603	8.31918	3.5067	3.88193	5.30984	1.65028		4.16031	4.58388
			0.673119	7.03348	5.6105	2.47486	3.96813	0	0	0	8.0443	3.19501	8.52221	0	1.09354	5.07462	10.442	8.25286	3.26137	4.81468	7.07271	3.03296	5.64654	3.51386	8.31355	3.68687	6.18876	0.555874	0	6.38385	2.38758	7.3325	4.40152	7.93624	8.33027	10.315	24.1929	1.03537	9.61894	8.21641	0.261764	2.50631	6.47544	6.6971	7.70226	0.807418		1.60895	6.57477
			1.34511	1.96043	2.20805	0.864108	5.5843	0	0	0.674331	1.49855	3.9341	1.74747	5.22792	0	4.89818	15.642	5.64091	3.67656	10.7315	9.36271	3.14984	10.6315	5.46306	8.55142	10.3957	9.15226	5.56673	0	0	1.37067	6.20789	9.86421	11.2266	14.4032	15.034	3.71504	7.47769	18.3646	15.5476	7.41835	8.43963	1.63905	14.3646	0.88313	8.73709		1.35604	6.3778
			0.04441	7.77647	2.28002	0	9.36288	0	0	2.87691	1.58477	5.31234	4.44111	4.68794	1.41274	8.29007	15.0909	5.89145	3.76094	2.00771	7.22942	2.85636	5.60814	9.73828	8.71954	2.03686	6.75569	22.0935	2.68132	10.6998	3.91786	8.05639	17.926	1.37561	6.82005	5.70534	2.80822	0	9.57633	9.82908	5.46976	6.87347	1.82784	8.89717	2.15816	0		0	3.24335
			0.312274	9.46257	0.207925	1.08746	8.60212	0	2.22449	1.17015	5.40153	7.34703	11.7499	1.36026	0.121723	2.20695	8.84272	6.27667	2.62719	0	6.7585	3.55561	2.63214	4.30221	28.6612	11.5023	10.2085	4.48056	3.02086	3.3444	3.23887	13.1158	5.97991	3.67157	8.02849	4.79543	0.0867099	13.7101	5.64816	8.55865	6.93606	6.17749	7.40895	15.4185	12.5046	0		0	7.1095
			0.227128	6.28441	4.42197	0.552725	1.39076	1.77964	2.20964	0.417312	2.91992	6.20987	3.74892	0.345891	0	0	6.34692	5.67227	1.67815	0.0959935	2.35906	0	14.2126	2.8079	11.5113	5.74539	6.12129	0.0431303	0.763964	3.21693	7.56265	16.5442	8.17454	3.84759	8.08764	8.24525	4.39595	3.36515	13.5359	6.54634	10.7719	10.9132	0.176773	9.03598	7.94641	4.43775		0	8.35337
			7.12392	7.32846	1.63914	2.99887	4.45737	2.32826	6.22013	0	2.0352	4.51701	3.62159	8.12369	9.92537	0	10.0783	3.38211	5.83658	6.62105	11.7162	0	14.4502	7.45075	12.3615	1.44154	5.76608	3.03191	0.0452982	11.4384	9.36106	6.94743	10.0443	12.3487	13.6051	9.26772	2.88809	9.39821	0.889298	18.8992	7.70154	12.1884	10.3979	7.15335	20.1884	0		0	6.25678
			6.84259	10.232	3.78456	9.30366	1.51987	6.1338	0.0220883	2.85487	0.322782	4.77976	5.94252	19.5483	0.0227128	0.810295	8.38413	1.52915	4.7576	0.849674	3.79958	3.9243	10.5627	5.56447	5.18219	4.27267	7.63131	2.48454	1.30968	7.31585	3.6128	6.60463	10.5349	4.58102	13.1634	53.2637	10.497	8.68263	9.8009	8.71706	5.26931	15.2746	4.67801	5.77246	14.074	1.92372		0	5.21441
			7.63854	9.72999	4.33438	1.12074	2.653	8.93052	0	0	2.75236	8.25961	5.11766	2.67954	0	6.73502	18.9088	2.87099	9.55603	0.0477485	13.2988	1.6435	6.99868	6.68667	1.75226	5.72377	6.34815	8.81983	7.80039	7.55305	6.97023	8.42646	12.2155	6.44805	9.9012	47.1435	2.17142	10.1743	6.53116	3.15624	8.32437	20.145	5.58942	19.17	14.9802	0		0.158178	3.77426
			8.38943	10.851	3.30823	5.61521	11.968	0	1.22126	0.0551172	4.86412	4.28077	5.81597	3.55637	0.0378547	10.3889	0.903622	5.93928	1.55221	14.4261	7.04435	1.87995	0.72409	10.6192	0.625432	9.88044	10.3859	3.63498	2.78907	9.19091	2.2697	8.63904	6.21179	6.20451	12.0675	47.4912	8.40993	14.4278	15.7635	8.14996	2.26864	10.5872	10.2991	14.6764	12.8771	0.544525		7.6539	8.84098
			3.88643	5.484	4.76097	6.14087	5.81207	0	3.96122	0.105993	5.64364	7.08706	3.66271	2.39275	0	6.8564	2.2434	8.30673	1.0091	9.55779	7.33584	0.521003	14.1411	6.77489	8.49571	8.86679	6.00038	0.217546	0.268052	11.9536	1.72142	5.36085	10.2431	5.97341	11.1118	30.1024	7.32302	7.99543	10.3385	7.77618	0	3.12991	3.51547	13.9666	16.3183	0		8.15078	4.22954
			1.57658	5.53082	7.46745	2.80786	2.12325	0	8.71421	0.0867407	5.12741	7.26404	0.236472	8.01144	0	0	7.75691	10.2957	1.84035	8.59978	18.1307	13.454	5.17968	4.93132	5.34165	4.67798	10.1619	2.83545	0.28847	9.94652	4.43601	16.5242	6.10215	9.75653	16.5511	42.207	1.15946	6.59718	12.1385	6.43153	6.9509	8.15283	4.578	9.11871	11.1851	0		7.73357	4.99698
			1.5173	7.418	4.62068	3.6964	1.36917	0	3.41045	1.89275	4.18862	2.92396	3.0642	2.02133	0	3.90748	18.4037	11.4838	5.93794	2.28097	6.4736	8.73601	10.0165	10.9711	6.41409	5.30273	6.71793	5.91318	3.07912	7.04135	7.06733	18.6581	9.5647	4.05165	12.2437	39.2996	4.76547	0.383466	15.3216	4.96788	9.25624	4.97158	8.5942	3.7623	10.6395	0.324251		6.07903	14.5261
			5.6241	14.5984	7.27479	2.12775	4.5717	0	10.6092	1.60635	0	3.47226	3.62118	7.65847	2.98174	3.69945	1.91719	5.91337	4.28051	2.68395	8.9413	0.191087	10.0494	8.67048	7.35566	11.2692	6.85695	4.26833	5.86918	7.14581	5.24296	12.0552	9.39059	8.07566	17.2397	41.9227	9.13085	10.0595	6.23994	20.1378	10.2818	4.63854	6.09526	4.7007	14.8327	7.76426		2.99109	12.6469
			1.12128	5.18719	7.34814	3.22945	7.81691	0.658666	7.45078	1.06315	2.54977	3.83683	2.91425	8.01457	0	4.36794	4.23006	5.35859	3.28966	9.6097	3.78886	8.79288	4.66762	5.10375	9.25372	15.4299	5.58975	5.54192	10.576	5.83985	6.45747	19.5898	20.715	12.984	14.2946	34.4021	6.23361	6.07557	1.85376	12.4045	10.9521	8.64773	7.1967	10.151	6.44342	3.01629		6.00946	7.95831
			8.5591	2.13698	4.83898	5.30669	4.54085	12.6277	2.58017	0.653812	2.66723	3.15178	2.10455	1.77428	0	6.25192	8.12683	10.0131	3.12779	5.26525	4.19943	6.26587	7.10728	3.89837	13.7895	7.74789	2.79841	6.29966	3.16638	10.9821	4.84351	14.95	27.9979	28.8973	11.8898	16.8252	7.81568	0.726239	6.06031	6.56051	5.33922	11.0801	8.41861	12.2234	3.82886	0.155764		4.12454	6.08743
			7.40238	8.21877	7.8044	4.77948	2.38276	4.83786	2.51972	5.77397	2.83036	1.08189	24.1531	4.16446	0	5.7887	6.68801	14.7239	5.49343	5.47509	7.11585	0.898881	6.2355	0.938006	7.8119	3.36591	0.118588	16.5307	14.0345	16.0527	11.4931	8.16225	22.0192	25.623	8.18223	4.51958	11.2504	9.4509	8.06227	8.06284	9.94774	3.35185	12.3357	9.03513	5.76165	5.26917		8.29522	9.94466
			3.3883	7.44618	9.22418	5.55673	5.00464	7.18191	2.25382	3.18025	0	2.79965	25.4654	0.333362	0.329467	5.17834	5.60479	9.08047	7.02779	1.60087	1.78027	14.269	8.33475	5.12183	6.41507	8.71035	10.8396	0.0968509	0.349206	5.42268	1.9425	5.50946	26.1476	2.35287	10.1861	11.5508	6.86679	11.2763	5.65381	14.6352	5.14115	15.7343	8.23138	19.0241	8.0733	8.06286		7.27091	5.09588
			3.30214	7.10995	2.09369	2.14093	6.46801	2.57386	1.93661	4.65061	1.6443	1.35082	4.61923	4.08881	6.35641	8.34507	10.0342	10.761		0	9.79589	26.0178	9.05167	5.86974	7.00186	11.9215	9.12612	8.77478	3.05044	6.40289	6.49672	7.50393	15.8076	12.4773	8.70654	20.2209	11.9557	7.25692	7.75632	11.935	7.30522	11.9366	9.1627	10.3691	17.1779	0.325791		0	11.7691
			1.19156	8.9895	8.66904	8.89538	7.26359	1.38162	1.86428	3.00919	7.39354	5.21479	9.08404	0	4.95001	6.22792	3.81321	4.58575	5.30221	5.17212	10.0357	7.85704	17.0988	6.0705	12.5346	11.9956	1.78604	1.21285	6.3726	7.69466	10.3142	8.20497	25.0345	2.23071	13.1231	16.0104	4.90644	11.5882	8.90689	6.42152	13.9698	3.63155	7.54208	10.7682	10.9321	0		0	9.9097
			3.25238	7.33132	6.39429	5.71282	4.57038	3.36492	2.53106	2.37871	6.41264	5.64114	3.19722	0	6.52427	7.9821	6.60942	5.82699	2.4744	8.09857	10.9274	3.93907	5.07431	7.14989	5.5402	18.4586	0.383605	0	4.0123	6.38771	4.19737	13.3842	31.4625	3.63996	12.0344	11.5656	9.50311	1.85763	13.92	7.17589	6.74147	12.3005	4.65098	8.5109	9.10728	9.37349		0	7.83303
			4.06788	6.05948	5.55355	1.26288	8.71076	3.182	5.84022	0.961498	5.75409	1.59294	4.08172	1.31426	1.06513	1.09092	4.65466	13.7557	6.24024	3.27988	5.82274	6.8169	6.69591	10.2755	3.59153	15.5106	7.34775	3.20137	2.22047	9.50547	0.806688	17.5347	21.5265	3.23288	20.6537	10.8765	11.7603	11.2953	10.2961	12.6451	9.16105	9.90511	9.32974	8.80109	8.3285	0		0	9.3447
			6.75126	7.45296	8.44808	4.62352	4.88204	1.2912	5.06903	1.67397	6.17997	1.85751	5.65493	4.89593	0	2.46219	6.94205		9.59344	9.5136	6.41688	2.51132	11.6718	8.87012	9.43468	16.3785	6.01435	0.251867	3.71751	9.70112	5.93272	14.0958	14.6736	7.53452	12.3436	18.9673	10.7319	0.530145	10.5763	12.3843	2.38571	17.1096	13.6842	16.6155	7.29201	0		4.14532	9.65695
			3.1934	6.38638	4.83528	9.50281	24.5418	2.93251	1.67888	2.18089	5.84937	0	4.00209	3.9886	1.62359	7.34588	10.6644	3.81422	2.96988	2.82119	6.84984	2.40871	5.95768	7.5244	2.91763	8.77268	1.0634	0	5.50182	2.89648	4.75162	24.1074	23.5222	23.1605	11.5868	32.7934	12.5267	0.2639	15.6225	12.9277	4.50382	16.2629	3.06536	22.6169	0.738237	9.13964		10.3129	4.50958
			5.07449	8.09294	5.28838	1.73577	4.88797	3.20344	1.25176	0.530291	9.27049	2.61057	6.35926	3.99723	9.54495	9.69207	12.0915	19.8525	4.50785	2.58384	7.44856	0	9.89506	4.43717	13.8619	5.07338	5.46441	3.80221	10.4303	4.33589	11.9839	18.6781	19.3658	4.64114	10.5989	28.0316	7.95948	15.0334	10.4932	7.65035	4.52895	9.42443	1.46865	9.30119	2.11222	16.7976		3.32786	5.53617
			0.953104	6.50793	5.77903	3.50155	14.0752	0.345634	1.21817	2.08991	6.52675	3.13195	1.50159	3.41119	3.0058	6.19125	5.38894	9.67748	6.79494	6.6892	10.0537	2.07991	8.58691	8.39963	7.9531	8.34792	0	4.86151	7.98783	7.64073	7.6613	8.06343	19.2179	1.8437	12.4947	11.8336	9.0939	7.91009	9.99151	9.4916	3.49946	8.38998	13.6588	13.9321	7.48416	5.35438		4.33636	9.02673
			1.70877	10.3114	6.25573	4.9756	14.4728	0.684946	2.70562	0.0945252	0	3.69959	0.448598	10.2698	0	5.02916	2.63672	8.46533	5.56799	1.03914	5.09039	6.83639	5.42515	9.00297	11.3561	16.497	0	10.7089	0	7.84272	5.64646	7.98688	23.4431	3.90663	14.4141	8.17995	7.82441	6.34948	8.4331	7.49258	3.83852	11.6188	8.66256	13.1945	26.2631	4.31868		0.104694	3.91349
			9.4187	9.7148	5.3804	0	4.90746	3.82786	1.71535	1.37716	0.387224	3.46809	4.73561	3.87268	5.21771	5.85752	8.7586	6.54109	1.33031	0	5.77483	11.7902	12.9127	7.33123	23.2276	40.0899	1.79114	3.19199	12.8058	10.4528	5.32276	12.8264	20.691	0.263154	7.5308	3.77781	5.45151	3.63604	4.25507	6.77077	10.7706	6.18302	6.90151	14.4142	3.69922	2.86159		0	0.175875
			2.96747	4.98748	7.17686	3.89229	7.7027	2.93852	1.53968	2.19341	3.70566	4.29526	9.14217	0.267026	1.43655	3.48603	1.98962	3.25118	7.95862	1.74809	9.1794	7.66861	8.94695	8.14378	3.97983	23.5635	7.77174	13.4013	8.25569	9.77447	3.25558	12.9278	21.4407	2.38799	10.2323	10.7682	8.61593	5.35208	7.84264	8.86954	11.0923	7.56008	5.7286	6.02955	13.2895	5.71252		0	0.787675
			2.98549	11.6411	8.30773	7.56139	3.26064	3.72065	5.40249	4.78108	15.2607	4.3719	7.05478	0.409713	2.97245	5.71308	1.46174	0	8.92884	8.5997	9.8746	6.61366	8.02922	3.82299	4.10207	30.1845	0	6.72592	16.8001	6.84623	0.182266	2.05725	20.5027	4.33623	15.7375	12.1027	8.0262	0.0339446	7.67523	12.3683	5.93463	19.4905	10.9514	4.35403	2.84875	0.678449		6.73337	7.49957
			3.35722	8.35331	10.6584	2.38785	1.36224	7.22196	3.42187	3.14608	5.47266	5.89313	13.5417	0.101891	1.42287	2.4313	6.01071	0	7.72131	9.70522	4.35647	12.6195	7.38099	7.78671	0	29.6903	2.55391	10.0109	12.3563	7.21707	0	6.38159	23.1555	0.0501378	12.4024	26.1645	3.40284	8.78731	12.9248	9.71261	11.0757	13.7815	5.29481	11.1161	15.3241	2.25859		9.81494	4.69749
			3.68036	7.22001	2.23883	12.0191	5.43643	2.75068	13.3362	4.13303	3.47758	8.97748	6.62005	0	0	8.15887	0.0791757	0.0477485	5.05379	4.05697	8.761	8.59675	11.0755	7.84832	4.13283	28.6684	4.18093	12.2299	9.00532	5.38388	7.92432	17.4005	17.3807	5.45067	10.127	10.4504	7.7702	17.2407	13.6438	9.83209	8.02139	7.45233	2.74572	6.66452	2.70631	6.97083		8.2623	11.6135
			0	2.1383	6.69306	3.42044	4.16807	0.516869	24.7047	5.46178	7.3815	5.69402	4.94656	0.415563	0.854112	6.02299	1.56224	1.07664	8.27057	10.1916	2.34588	7.99998	11.8424	4.50219	20.7461	21.9892	1.27052	11.8663	7.05468	4.91927	4.95043	16.7994	1.62572	11.016	11.3321	6.99533	12.1615	6.33039	6.7524	9.42272	5.72975	12.1696	2.36367	15.4483	16.1916	5.97982		8.4866	7.18479
			0	7.70875	6.81403	1.72719	1.74862	0.855413	18.1779	2.21866	1.7725	2.45233	4.42878	7.74334	1.1872	6.94389	14.5486	9.92015	7.05053	0.323198	11.347	4.58139	9.65656	3.64138	11.4538	15.0288	1.61135	4.50061	2.72034	10.8572	5.71436	7.34419	14.7888	9.10489	7.60581	8.48452	5.48998	8.31632	4.58976	16.8399	3.72982	10.8098	9.66545	16.6208	3.16999	0.933981		5.55644	9.26852
			1.40913	5.12991	7.63172	6.35167	6.0359	0.275123	2.64792	9.45276	1.73749	8.68552	8.48574	9.9466	1.25281	6.37183	10.1379	13.8302	5.25209	4.23914	5.76883	17.5912	14.2849	5.06383	20.8227	33.469	3.2416	4.75651	4.03972	8.5895	4.2051	4.11479	11.9325	1.7278	9.8393	15.4113	9.02065	8.56394	13.1433	8.09582	13.2121	7.54967	4.85331	8.92689	8.00304	0		4.60277	3.08539
			3.46156	9.55999	4.05415	0.634492	13.0305	2.13978	3.30351	2.57213	1.41984	6.79281	3.08153	7.92423	10.5427	5.86191	4.073	3.63962	2.44332	3.14383	4.84154	5.10473	6.12636	9.61253	8.99633	25.6713	19.8966	14.9596	8.84307	8.87311	7.28583	13.3181	10.7951	28.9627	14.0386	21.0567	18.5228	17.0973	12.9491	24.8729	9.55096	21.7379	21.8276	20.0637	16.0825	25.1338		3.34037	5.70734
			3.72466	7.40994	9.05184	4.19113	2.99596	7.94916	3.13155	5.27964	5.39972	2.01107	0.566087	12.4623	0	5.69522	0	7.8577	7.89284	3.43283	8.62435	2.22031	7.866	8.30302	1.61084	22.4672	3.56553	12.0945	14.3059	2.6294	3.56166	17.9341	2.99357	0.656452	19.0584	50.5101	15.1366	15.9032	17.2811	19.8811	5.42636	23.3572	14.1627	3.32995	18.7621	5.61792		3.12701	15.4909
			1.71505	7.3043	5.5927	0.977731	0	2.64092	2.25127	0.0624981	1.29941	5.65479	7.78354	19.3992	0.0454256	7.33623	5.45151	6.65231	6.70705	1.19308	5.44388	3.47123	11.201	5.43335	0	21.9154	6.6738	8.46941	12.8528	0	6.98107	8.8894	5.64308	2.80587	14.6148	34.5821	2.53816	7.1657	16.6916	9.29114	12.0717	14.8117	2.98052	15.064	8.17864	4.55125		1.77595	6.14355
			5.427	7.55077	8.21026	7.36391	6.21581	3.19619	10.5155	1.22304	1.75775	8.21506	6.15726	8.05685	0	6.54047	0.541348	13.743	4.82672	0.0770908	5.47391	1.27393	5.89027	7.15588	0	33.3054	3.9275	14.8377	10.3221	4.57325	3.12697	8.40049	3.81497	7.4386	14.1075	7.20019	7.02982	6.22508	16.1096	7.89526	10.9142	10.8414	15.0215	17.0802	5.27597	0.164047		0.4098	8.13288
			1.27525	11.0289	4.88028	9.43148	13.2765	3.24693	24.8338	5.36183	6.54517	4.90034	10.9585	7.02974	0	7.44168	9.26942	9.03085	9.56793	0.0213538	4.97161	3.15839	10.6782		0	21.3994	7.0279	4.3541	4.04326	8.53369	4.43293	11.5423	4.33494	15.6118	16.5621	4.78663	12.89	1.68932	10.4279	12.4044	9.64657	11.5068	4.31301	17.6981	5.45053	9.37278		0.565207	6.59532
			1.56172	11.4674	5.74725	5.29092	11.2068	2.01177	5.67643	1.69326	9.59047	3.37197	14.792	0.952578	0.071424	8.56788	1.87689	12.8774	2.85383	6.02329	0.989992	5.36995	18.4176	7.57602	0	26.9231	1.40398	10.6253	4.57996	7.0688	10.5019	14.2814	6.82103	1.72804	17.4718	5.40121	8.84979	1.54169	14.3964	5.2088	4.91624	18.3729	6.75375	13.5812	6.85543	0		1.2045	1.21668
			3.61111	8.7053	7.60402	2.94714	5.68611	0	0.392307	4.4719	1.65643	2.03377	3.23682	7.70026	0	1.69174	5.94352	0	8.83855	7.94071	6.66713	11.5802	0	7.7808	3.85135	17.4674	0.197351	11.968	8.89302	6.83876	8.18137	1.70492	6.83627	6.56652	13.9795	0.050917	1.93369	22.0345	15.2907	7.91855	9.4157	14.0624	10.1767	2.4372	0.485547	3.44255		2.76981	15.815
			3.31971	9.39031	5.59318	0	5.68128	2.96244	1.80552	5.44833	4.03214	7.59632	2.82713	4.1896	0.0744103	3.85978	8.09316	0	3.93773	1.21825	6.22933	6.40128	0	5.09542	6.14819	28.2397	0	12.3586	3.70926	12.7761	0	0	5.92688	0.217136	6.10971	1.14913	9.79876	6.36341	16.4894	12.3006	11.7176	4.88274	3.69747	19.7581	6.58366	1.93295		0.283753	4.35503
			3.71026	8.14982	3.55042	6.33076	3.52493	1.81304	2.16064	6.57741	5.00781	3.86649	0.112421	0.807666	9.25254	0.113564	8.59689	0	5.70664	9.77802	4.16624	4.26384	8.61061	10.9288	0.357577	37.5531	4.03503	10.3727	9.25478	2.79754	1.75169	12.4351	4.04485	8.49447	8.51664	1.11929	7.83294	0	13.6045	8.59136	5.19462	23.0028	5.14766	8.21385	7.56898	0		6.71407	3.69392
			3.94155	8.57132	7.60697	2.72329	3.94023	2.90197	6.17319	1.96491	3.52709	10.0411	5.72913	8.90832	5.98828	6.43274	10.1269	0.420736	3.09364	3.16752	2.64756	12.4586	15.1973	10.8061	0	37.0798	22.2803	3.04814	6.6246	10.3309	0	8.17685	4.63397	10.6195	15.2817	4.06325	8.08907	11.9661	15.9676	6.33699	3.69065	7.63694	4.24214	3.25906	3.22393	1.17228		8.20548	11.6617
			1.28841	1.09192	4.32697	3.21535	4.33728	4.56106	2.49743	2.86473	11.4219	4.39802	8.1299	4.29552	0.0428277	1.44951	11.8431	6.33925	0.279511	2.51923	6.26164	3.12715	4.73139	0.0912492	10.966	4.84703	8.5996	6.81703	2.94941	3.84503	18.7836	10.1894	3.5289	10.8078	10.6121	1.06285	13.6122	5.62645	15.528	8.37944	3.31954	5.97847	3.75395	10.6511	0.57782	16.5719		3.80714	6.47013
			0.0227128	0.930729	8.16416	4.50995	6.14934	2.94761	0	5.91899	5.71819	3.16087	4.52898	4.91881	0.689711	6.10359	12.3425	3.56906	9.30054	11.0669	2.32486	12.0842	7.8351	3.27419	1.5115	14.6037	8.04686	6.04348	14.2223	7.85072	18.4731	5.2474	3.47762	8.4012	10.4247	7.08762	9.3813	12.3136	15.794	13.0382	12.644	9.28378	5.36202	15.1111	2.30327	3.437		12.6257	4.69166
			6.29224	9.34234	9.47235	9.75163	7.22601	9.27682	7.02437	8.21755	17.5773	8.0757	3.01598	36.7013	3.92871	11.0535	11.3068	5.8037	14.2349	4.16345	1.87062	6.75237	0	12.4281	0.190794	4.21126	7.84429	3.70364	2.12121	10.7535	11.41	13.5735	7.80382	10.331	10.4405	12.5755	10.9393	5.2448	14.1304	8.26175	2.77548	11.78	9.31464	11.9734	21.276	0.728765		7.03023	3.19821
			2.4498	8.88302	5.27271	4.33517	8.44235	3.42592	9.58403	3.8402	11.0094	1.94257	1.58517	24.708	4.32098	3.60431	12.2571	0.0213538	2.52394	15.4274	4.81866	2.5467	0	14.6679	4.12568	6.2784	9.53533	5.08046	3.45817	8.31547	8.87772	12.1548	21.943	11.8989	11.159	11.4294	1.48389	0.466977	17.1041	12.9583	3.80248	7.27086	3.30043	10.4574	11.7541	20.1796		2.40683	0.850871
			0.450404	7.63341	7.14276	4.80592	10.6464	5.58142	4.09662	5.41954	7.33028	0.62931	0.667594	5.12391	2.50039	3.35918	0	2.38044	6.25475	18.3653	3.92172	6.88461	7.44161	4.08347	5.11068	1.15995	8.2655	5.44101	9.43296	9.53935	9.28252	10.5932	11.6165	6.85813	9.4739	8.35221	6.73935	0	14.1976	9.28172	1.44666	15.0659	10.7969	13.7621	15.6725	0		2.79984	4.93262
			1.97672	6.66143	1.15398	5.29254	4.80413	5.13387	4.1411	7.10251	16.4988	7.57104	3.03473	3.53585	2.5613	4.6569	1.26173	2.12806	2.99627	0	2.53108	2.50284	0	2.42185	6.22026	2.82946	8.77135	6.58202	7.80083	8.75865	8.55048	2.96752	5.65415	17.7613	17.5995	8.68028	11.1578	4.0159	19.9933	6.30905	11.7865	13.019	9.23353	5.80482	0.877356	0.030361		0.0856554	2.30201
			6.34846	8.97555	5.76644	6.129	3.63542	5.64453	3.26747	6.28661	6.27474	2.58914	0.921602	0.47065	3.80576	5.37621	3.60379	3.59089	3.00136	8.77842	6.51468	7.26637	6.43891	5.7599	1.98021	5.12151	6.88403	7.96119	2.33148	6.53007	5.68086	1.72315	1.721	4.71546	9.00958	11.7887	7.16731	43.5828	17.3231	3.26311	10.693	4.8323	3.72466	3.66061	5.66286	0		0	6.96595
			4.10523	8.70837	5.90542	2.84435	5.68769	4.06594	1.03664	5.13978	5.01088	0.330943	3.01277	1.92474	6.43416	1.71674	6.34351	8.66397	0.502625	1.56363	6.43157	4.91704	2.80824	7.68795	1.76147	4.42203	15.6818	4.40758	2.03545	5.07291	6.40956	8.26825	4.36014	10.6088	7.1983	17.165	11.0434	14.2095	15.2222	18.619	13.4546	4.65628	10.065	13.9406	2.3721	3.1037		0	7.55492
			0.43702	11.3316	8.05159	5.12363	0	6.55889	5.44894	5.34672	7.92198	5.55927	1.55293	0.0454256	4.9817	2.46146	7.95569	0	0	6.1486	5.54976	5.11927	5.78976	3.25973	7.67355	1.00508	10.1525	17.3764	17.4596	7.91775	5.52717	16.9418	7.68683	9.39243	13.3031	7.68182	2.52199	0	15.2455	6.20087	6.69731	18.0813	7.64192	7.01477	16.8258	9.50125		0.139963	6.78683
			2.96075	4.85155	4.75164	4.23319	3.28759	8.88641	6.55735	5.37996	5.8265	8.1395	7.02815	0.0454256	4.08579	3.91723	0	0.230992	2.66618	10.9518	0.801046	1.28744	1.41251	0.820195	4.01997	4.54762	2.62034	3.68633	7.32926	1.33728	4.98987	8.1379	3.55866	2.61968	8.12988	8.27747	8.4913	2.48224	16.0315	0.682534	6.76974	12.8082	3.11335	9.00585	11.884	0		0	14.23
			5.34555	8.65085	1.37042	8.77694	1.6973	8.48989	3.54818	4.85534	10.8691	7.71035	1.7417	3.36613	3.03846	2.69654	1.42499	5.84467	1.85825	9.26637	3.48163	7.64349	10.2061	3.24648	5.81331	1.52425	1.46109	7.50199	6.58155	1.07418	6.60262	7.5713	2.93384	4.85798	9.49668	16.3446	7.11755	6.04156	6.54191	3.30435	7.25089	6.85241	1.91517	7.40951	1.48331	0		0	5.57513
			1.50783	5.94845	3.53365	4.62141	0	2.16768	4.11989	6.3956	6.97884	5.44313	6.69479	10.5664	0.601939	2.95089	7.20124	4.4349	0	8.37906	7.3839	3.48804	7.04188	0	0	8.32267	3.499	6.3509	0	1.38807	5.3438	3.31173	0	4.57074	6.60556	21.5087	4.34855	2.39064	15.8875	12.9766	7.47386	6.35927	5.56261	12.4705	6.74429	0		0	9.53656
			0	7.62591	2.91743	3.40399	1.93626	6.91658	3.41527	11.9287	9.47883	7.65745	2.03414	8.96435	4.00745	2.30657	4.91955	2.23351	2.08532	2.6706	7.59241	3.31572	10.9051	4.71508	0	0.122118	6.90156	7.86644	1.12263	3.72874	10.4646	0	0	5.53035	5.55773	10.3181	3.98613	6.99672	18.0521	20.4211	5.30697	6.04625	14.0504	19.6639	8.55801	41.8044		0	1.63867
			1.12196	6.27961	2.15161	2.55718	1.1784	12.7564	4.76469	10.6661	5.88021	2.57096	5.35781	0.0605674	4.9401	1.20833	4.64952	1.91023	0.088044	3.42669	2.04607	8.41834	4.95304	0	3.83098	0.0729064	7.01892	5.04783	0.0213538	6.94348	3.18208	3.21096	2.70753	0.145791	10.0875	11.1179	5.06115	2.31201	16.2456	21.089	9.35171	5.63242	3.3151	4.80233	0	8.52808		0	2.01661
			2.15416	4.05815	2.29683	4.45514	7.54906	4.23321	1.67725	8.0698	7.64353	0	2.10596	0.586833	4.47666	0.0487112	2.33421	0	6.82456	6.81064	5.29711	2.69066	0.637829	0	6.76138	0	8.73761	8.03859	0	0	3.36617	8.40734	7.29132	0.0429369	7.03028	11.2149	10.1548	5.29665	17.053	3.10226	7.01634	2.70546	4.77484	7.23582	0	0		4.92243	4.99132
			0	29.0129	2.96277	3.70621	5.44787	6.00543	0.768396	4.90915	7.51656	0	7.54102	7.50694	3.91775	2.45503	8.01462	0	6.70934	9.83491	3.21982	7.98817	3.26876	4.98942	0.771866	0	6.1049	10.6547	0.388904	1.30323	2.68344	2.06288	6.33921	0	7.86989	10.2939	5.24247	1.82384	9.0013	4.29027	9.72251	3.55797	1.66724	10.5656	13.0793	0		4.47972	2.49187
			0.55323	7.63467	5.04668	7.4541	7.65129	0.444876	3.13792	7.85256	6.61969	0	4.84396	2.83488	1.54444	10.9511	2.27842	0	3.93802	0.731643	6.06191	4.79362	3.63918	0	12.4882	7.12913	8.72923	6.17124	4.24379	0	2.78014	5.42689	1.87582	0	5.22383	6.75439	8.79534	2.89407	18.559	7.52382	4.79925	4.46217	6.87582	17.2654	12.4788	0.470102		1.0732	7.97371
			1.62366	0	3.84606	6.01469	8.38449	0.159532	3.39137	7.45571	17.6275	0	4.80689	0	5.3366	6.92801	0.0830468	3.18647	0	5.05941	0.170109	0	4.14602	0.268925	4.32687	8.31679	4.53986	6.69877	7.3043	2.62143	2.67573	3.8493	2.90639	9.06652	0	4.74637	5.43606	0.688591	9.79992	7.81987	3.56546	0.367718	6.97341	3.75539	9.38057	2.65813		2.60763	8.1576
			8.80052	0	2.16481	3.3123	3.49491	1.5249	4.58437	5.62546	7.34515	0	3.97804	0.0227128	0.765893	6.22327	8.22997	8.01926	8.1532	3.97584	13.7073	0	3.54333	0.0213538	3.36252	3.29041	10.5976	7.86836	7.92289	4.28466	2.69486	13.6845	15.7935	4.02406	5.61415	2.40786	4.89835	6.26607	17.7043	5.59625	6.09691	10.0278	5.16848	8.64097	7.39598	3.12187		0.0302837	7.39368
			2.95126	3.66338	3.92385	1.07267	0.112548	4.7033	3.49029	5.77691	8.87664	5.16596	0.767629	0.342462	2.94815	4.66105	6.11798	8.2366	12.9355	4.96829	10.4282	3.38589	5.24774	0	1.07747	7.14274	9.29294	3.53675	10.3292	8.12706	2.84364	8.89042	6.24323	1.23884	8.41454	1.23056	4.39078	3.63348	20.5954	8.10072	5.30456	0.961531	5.52665	12.3111	4.46174	0.048005		0.323765	2.60158
			0	0	1.01295	0.085113	0.472047	6.56366	4.09409	5.78206	7.46997	9.11223	0.693602	3.18122	1.95396	3.62182	1.69748	0.919686	8.03656	2.73735	13.0328	0.480427	0.0216377	0	0.646437	3.68378	8.189	3.46923	8.00908	5.26462	1.67542	1.68593	5.67776	2.2529	8.25124	4.82229	8.07351	6.83827	19.1843	3.09617	0.199691	6.16572	2.9682	0.359007	10.9593	0		0.0222228	6.28085
			0	1.15749	3.51606	1.93678	2.82651	6.48255	2.22475	4.32062	3.4813	8.36398	1.53206	3.61687	4.5404	2.85391	2.05871	10.8407	1.2025	8.63949	5.17942	0	0.377436	6.23912	0	8.06205	5.78425	7.12174	2.27152	8.1537	1.29199	11.0614	1.67209	2.64565	6.83606	0.971124	0.0655466	1.37907	21.9411	7.63301	10.7872	14.145	6.60897	0.886021	8.75382	1.71014		0.495686	5.85048
			3.47949	1.36348	2.9658	7.71013	3.02052	12.3844	4.28874	2.49214	3.93238	11.4021	4.12517	3.94507	1.25446	2.52441	1.19041	2.11757	0.931295	11.4388	8.45385	3.34987	0.0515526	0	0	7.12042	4.84428	8.67792	17.5701	9.25839	1.58865	6.52727	0	7.31323	6.83653	6.30913	3.78219	1.93544	21.975	6.80556	6.20275	6.179	6.88235	8.57704	1.82523	0		0.728333	10.1811
			1.79245	0	0	3.31536	8.58974	4.58459	2.68646	3.25206	3.63793	6.37481	4.51814	1.11095	0.453834	3.0323	4.56218	1.2589	0.615532	7.63363	6.11882	1.7769	0	0	0.91996	7.03376	8.74463	1.14932	1.0288	2.52737	1.93715	8.90166	6.49997	6.22468	7.11934	4.90286	10.0432	0	22.1691	5.89565	12.814	2.85898	5.18705	4.7802	13.2688	0		3.60355	0.521395
			3.05217	0	2.35806	0	3.96568	3.51845	7.49955	5.237	2.42099	7.86312	3.68494	9.1819	5.15727	4.60693	5.60446	9.10849	7.99701	0	5.62231	4.74832	2.10576	0	0	6.43686	9.383	4.58639	2.83077	7.70056	2.02494	7.15099	2.9934	9.4284	7.39191	6.18583	12.1535	0	19.9774	20.5875	3.44586	1.79601	0.782856	0.96397	7.94607	0		2.4597	3.73
			2.09101	0	4.25952	3.92285	1.12317	12.6813	0	4.50617	2.43345	9.42722	3.45979	1.91109	3.91153	3.51588	5.08666	7.51778	0	0	6.24711	5.68284	0	0	0	0.0478427	9.18592	0	12.43	7.8282	1.68387	3.50278	3.91601	3.46025	11.5119	2.05642	3.9417	0	20.5097	6.64813	1.53791	5.00092	2.9761	4.89781	5.84004	0		0.381271	4.46028
			1.5131	0.127767	2.49819	6.1745	0.726421	5.72921	2.47439	7.7406	10.9239	6.41159	3.00822	0.229188	2.93051	1.13395	3.44939	2.94862	3.92785	0	6.67217	6.11401	0.108212	0	0	2.25329	6.30971	9.84822	6.96505	8.22665	1.83047	6.76723	4.58678	0	10.2414	6.44995	1.78816	0	16.6272	6.89271	2.64	9.14246	5.37832	4.13664	2.93244	0		0.333422	5.28251
			4.22041	5.83259	4.18798	4.63389	7.32444	1.01674	3.86781	4.90769	6.44326	5.22005	3.73716	3.33728	3.87654	0.415006	5.83536	4.41981	5.24643	1.78882	4.2904	3.11307	3.83506	0	3.56317	1.29813	3.75317	34.7371	6.62443	8.27286	1.88164	7.45433	35.0195	12.072	1.16502	11.5537	0	0	21.5767	2.70175	6.3431	3.52006	1.41814	7.82369	2.39527	0		0.145679	7.38213
			2.10996	3.29161	3.92407	0	3.65242	2.48992	2.20764	2.8853	3.82567	3.87806	0.293892	1.19397	5.97743	0.518921	3.14599	7.78381	4.69433	4.31894	2.80791	10.2396	6.93942	0.244362	4.57873	0.755523	11.9172	0	15.4543	6.74833	4.42698	0.57019	6.94048	10.2075	5.8397	8.62685	0.0214685	0.0213069	24.6465	6.52683	7.41547	4.87561	3.48128	5.32348	5.27858	0		2.92209	5.70758
			3.60943	0	2.58986	1.83916	8.30369	1.3743	4.50926	3.92638	7.54551	0.485139	0.645241	3.5381	3.26193	3.44635	7.3318	8.18664	4.37541	1.78118	8.94411	3.59879	5.00166	2.25457	0	3.38068	7.93042	0	3.92702	4.30876	3.32922	0.793798	3.28406	0.618561	10.1315	7.26059	0	0	22.1278	12.3321	9.98669	3.46384	1.83785	5.20037	10.1238	0		2.37709	6.72229
			0.593914	0	3.70814	6.98378	6.89828	1.24297	2.31187	9.86495	10.6468	1.7858	0.881619	8.7201	5.23495	0.464501	6.45041	3.93377	3.69863	3.50113	8.54643	3.79801	3.78429	0	11.8028	0.7443	5.46576	0	4.86651	3.65005	3.2206	12.4182	5.14714	6.7439	6.25014	4.04221	0.803514	7.10221	12.4691	8.64135	6.61506	2.08812	0.0539207	4.91514	2.49955	0		10.4061	5.95479
			4.02564	0	4.28711	0.527404	2.21087	0	6.06925	0	7.29188	0.377611	0.134996	18.525	6.22708	0	1.22128	7.62981	0	0	1.99989	0.237098	1.09919	0.669869	12.5437	0.0342985	6.37822	0	6.48125	4.02286	2.89897	2.27154	4.27297	7.43634	5.83811	9.42549	2.95856	10.0641	18.2756	2.89456	0	9.03822	7.2966	5.98569	2.07827	0		4.24752	1.45314
			0.878367	0.0908512	10.1724	1.10404	1.67569	2.80339	4.22994	14.4244	4.35368	7.03689	1.93723	0.0757094	2.53973	3.3319	3.42631	3.98452	0	0	5.77643	18.6166	0	0	7.55222	0	7.56731	0	3.39862	5.62291	2.71456	8.63409	5.13307	5.0853	11.2783	8.98047	0	2.23445	16.0694	7.26113	0	6.15004	6.63058	4.667	1.99869	0		0.304284	5.70885
			2.81344	0	1.84066	5.14363	0.326465	0	0.772829	4.78447	5.47878	1.08613	0.281679	0	1.78085	2.74157	0	1.89093	6.11543	0.229484	5.6738	0	3.77819	0.0917045	7.06672	0	3.76962	1.33201	1.82192	0.578294	3.71943	11.4043	6.22899	2.72275	11.768	6.94653	4.36198	6.91615	8.86454	12.245	1.25279	2.34793	2.05939	2.50746	5.18783	0		0.0214138	4.86159
			1.61105	0.0815415	1.89765	2.08228	2.6474	0.0227128	2.17284	2.25084	4.71351	0	0.584514	8.84009	1.88314	1.16526	2.46421	0.465945	1.59824	2.31483	8.36074	0	2.97373	2.33653	4.93896	0	6.54233	4.93879	2.37347	3.56985	2.20456	3.87254	7.80268	5.02452	11.4023	0.525943	5.61024	7.44711	1.78658	8.88475	4.77789	5.35436	8.60193	0	7.81652	0		0	1.70397
			5.97718	3.80549	1.84688	1.11686	0.0605675	2.3961	1.04993	2.96638	2.4909	0	3.9602	2.02482	5.112	5.72727	14.0868	7.65892	6.23379	0.923905	5.92048	4.85292	3.93695	1.59276	2.99587	3.98402	5.25321	1.68547	1.67946	0.523793	2.51907	11.3575	5.32498	2.48857	14.0591	4.21853	12.6819	9.58157	0.977425	8.71314	10.3094	2.56354	3.33701	0	3.29406	0.0531318		0	6.59044
			1.9182	4.38546	2.46191	7.35654	1.40664	0.616145	6.02808	3.9903	0.71325	0	1.47322	2.37116	5.46683	1.59396	2.11904	4.2761	7.27542	0	4.39845	8.06975	0.487441	0.906221	2.58632	4.24337	6.96693	4.97706	13.9622	0	2.27886	9.72202	2.64665	2.46185	7.62933	5.36523	5.0885	5.09924	7.83794	2.55055	8.49134	0	13.6445	0	2.01564	0		0.353692	4.82346
			0.523032	1.73633	1.09419	8.17863	4.15953	0.154417	7.14817	6.21639	0.0227128	2.02624	4.06964	3.82473	9.01899	3.00488	0	3.7568	0.82466	0	5.69604	0.769186	0.233736	0	3.59089	2.34123	7.00283	7.08337	6.04376	1.44384	8.90264	8.06514	8.83575	1.78998	9.58676	0.105409	1.90126	4.90663	7.78192	5.19257	6.12129	1.1142	5.29424	0	4.45426	0		0.0875628	4.12151
			0.116772	1.54844	2.95927	3.9025	5.05818	3.76815	3.2659	5.2289	0	0	4.12109	0.156773	5.60618	3.74739	2.56476	5.90389	0.502728	0	13.5832	0.0213538	1.0011	0	2.37002	2.38498	10.2193	3.91804	11.0089	0	9.76804	6.07912	1.3528	0.573813	6.64946	6.15474	4.80059	2.05473	1.06394	13.6341	4.2066	7.52586	3.37905	3.01737	4.41574	0		0.0454256	8.88283
			0.446872	1.72344	0.0214138	7.7632	1.36769	0.0762335	1.2188	11.712	1.36155	0	1.80012	12.7694	2.93308	0.0701933	1.50063	2.47278	1.73943	0.0549627	6.03728	8.42099	8.14403	4.60283	1.39114	8.74918	6.68793	9.70269	5.56275	0	5.3306	3.77908	7.61204	7.90756	6.31725	5.05319	7.11047	2.34508	8.22925	7.84368	10.2584	3.96057	7.59938	6.76559	4.92634	0		0	10.5114
			0.112836	1.6232	1.31682	5.2095	0	0.420375	1.34263	2.69022	3.95027	0	2.8811	9.44421	7.30187	2.72478	1.36876	0.252184	7.16159	0	6.6096	0.588434	0	0.601369	2.68621	2.18203	7.96718	3.38555	5.26793	1.11922	1.04787	2.48942	2.12559	7.86708	4.97143	3.09104	1.85501	5.77825	2.86258	12.2549	11.4856	0.0683123	4.04899	2.28349	7.10073	1.0326		2.01439	9.08164
			1.6502	2.29153	2.53936	5.45046	3.60861	1.20554	0	0	1.95191	0	1.1275	14.1514	2.95435	4.33556	1.8611	4.96224	0.259858	0	7.11471	5.73435	0	0.114125	1.70819	5.65593	5.98877	7.08545	7.91256	6.4986	2.97166	1.95787	9.61277	0	4.98849	1.167	1.0867	1.99697	8.91436	8.76394	7.73566	0	5.65448	1.45292	12.3694	0		3.4041	3.35738
			0.279803	5.06175	1.93874	4.17084	0.997569	2.55108	0.630965	5.02118	2.3599	0	1.1066	4.4813	3.66241	3.08707	7.48259	1.13349	0.905802	0.0301988	0.0259394	2.32205	0.371767	4.21024	3.06782	3.10391	9.64842	11.4852	6.64912	1.12719	2.53287	0.11154	4.33397	0	10.875	3.42579	6.15341	4.22491	5.20254	4.55702	2.59866	6.49233	3.6738	1.5407	1.11501	0		0	0
			0.917454	0.910139	1.9072	0.475551	0.0891653	3.35307	2.02966	0	7.13915	0	1.31213	6.78449	3.93586	2.53927	4.4548	1.46587	3.6741	0	2.39876	9.13986	4.04164	5.47973	4.61949	7.04563	10.0883	4.70379	2.8294	0	0	0	7.08216	1.60649	20.1466	3.77291	5.964	9.30755	7.42786	13.9284	6.32783	0.391601	0.0282129	11.0488	4.32355	0		0	0.10293
			1.5749	0	2.11454	2.49566	2.86224	8.01029	3.89109	0.379388	7.0347	0.10646	2.59809	3.8511	4.82726	2.73594	0.17335	7.09003	5.79465	0	0.0365018	0.720889	6.19137	7.8133	3.45464	3.31638	8.03743	4.76349	8.39702	9.84073	1.66838	8.71185	19.9769	0.118395	14.8038	6.30457	6.47619	5.46213	10.878	6.1216	7.89436	5.66841	1.46692	8.59092	2.21699	0		0	5.93164
			2.50687	7.97191	3.20705	0	3.61723	1.55128	3.61441	0.387164	1.51401	2.35571	0.162022	0	3.86024	2.5869	1.39115	3.36393	3.65392	0	9.63337	2.5067	6.45256	5.74796	2.70016	7.02175	8.34255	5.06744	10.7234	5.97106	3.24282	15.2721	2.1368	0	9.80718	13.372	0.0227708	0.122389	3.59522	6.86657	4.96587	5.38399	5.32177	7.10184	4.14111	0.0834928		0.555712	11.1885
			0	10.5092	3.6877	0	4.23577	4.15389	3.12707	0.747021	0.738907	0	0.0239414	0.123049	1.29066	3.76894	11.9419	0.31434	4.68927	3.54988	4.48042	1.49301	4.52398	0	0	7.55802	6.69449	0	6.82941	1.561	0.380886	6.79975	0.155267	0	10.2594	2.52654	1.95286	0	3.78642	14.433	6.45112	6.03216	11.6785	0.757865	4.29107	0		6.84468	2.20137
			7.22675	1.40677	2.52834	3.13434	1.5613	8.20738	4.07787	4.42841	0	0	0.573885	2.66043	0.514816	4.66855	3.4209	8.4477	7.43841	8.51876	7.58852	2.76419	14.0902	4.6816	5.33615	4.26529	10.4795	3.26267	3.34295	0	0	13.7136	4.0598	3.14667	0.874979	6.46002	3.75132	7.39297	11.94	8.07204	22.0815	6.60033	8.2054	0.974262	6.53839	0		0	1.76885
			5.08578	0.547143	4.9	1.50619	0	6.4807	3.35538	3.37988	0	0	1.70866	1.99711	1.75944	2.43714	5.42614	1.17589	5.07837	7.27965	5.60039	0	5.23746	4.78045	2.99262	6.51418	4.42503	6.33924	16.4904	0.505759	0	2.71357	0	0	7.64875	1.63012	3.62464	1.74606	13.2946	12.5072	8.49573	8.15564	4.2991	0.543868	2.01947	0		0	3.7187
			0	1.03103	2.1114	5.72881	0	8.84797	2.61386	6.27638	2.98834	0	0.133268	2.60082	1.68578	2.82681	4.73325	1.30145	3.89971	4.75267	4.12073	0	0.588877	0.271242	2.10433	10.8815	1.1323	6.03021	5.66971	1.7266	0.242389	3.94488	0.0941455	5.03701	5.66844	0.113241	0.547411	14.3656	6.00038	2.613	11.6918	3.34871	4.52887	0.279158	0.657028	0.0552579		0	4.65653
			0.207055	0.22779	5.12144	0.921189	0	0.883733	1.42149	1.23816	0.849385	0	0.130783	3.45418	2.42962	3.11003	9.13544	5.92135	9.3148	0.696275	15.4236	4.1988	0	0	3.51889	13.805	2.90657	11.3162	18.5175	14.3849	0	11.0622	2.46312	2.38217	9.00412	4.74474	0	6.15401	1.40444	16.0264	5.70944	3.40387	8.32381	0.297603	0.741213	0		0.242412	7.61518
			1.94301	1.75403	7.31085	1.42761	0	6.93834	2.64541	1.31308	1.96311	0	1.37975	0.851092	3.49886	1.61679	1.22936	13.2941	4.38431	0.133661	6.84442	5.11095	3.86085	6.97527	3.98636	4.05009	7.54072	2.07969	14.3215	0	0	12.9886	6.16669	0	15.9609	11.3997	0	3.72431	6.56799	12.3489	12.34	7.97002	2.70141	12.8461	3.99253	0		0.151817	1.59121
			0.799715	0	4.10817	0	0	9.63238	2.47412	6.53668	3.48056	0	2.16313	1.11446	2.70728	0.824583	0	6.28554	6.05554	1.90421	6.87458	0.36954	1.63287	1.206	0.533398	2.24544	7.41754	5.92547	3.9184	9.47185	0	2.56692	2.49041	0.221211	16.6241	9.88353	3.43065	5.00384	7.99004	11.6429	14.5224	4.55024	0.714556	2.11661	4.98714	11.5635		0.52174	3.44295
			5.89701	0	0	2.93947	0.0528065	3.14936	4.33763	7.26782	1.68565	0	0.807225	5.95569	3.61987	1.20354	5.28524	0.762711	4.7014	0	9.1777	0	3.23236	0	0	7.22017	5.2542	4.35238	5.79781	5.0438	0	4.66251	13.1323	0	9.5945	5.03817	4.25471	1.87172	1.60293	5.90281	11.775	5.2097	6.03443	2.15883	3.59134	2.80711		0.0681384	6.17489
			1.91041	0	0	0	0	1.43577	5.08173	13.1696	6.95646	0	2.72181	9.81073	2.92624	4.04709	0	4.23979	0.304212	8.00883	10.1841	13.0972	0	10.262	1.13067	15.2199	3.17158	3.21255	3.09278	0.609405	0	6.85595	1.57679	3.18609	11.7688	5.0809	2.89753	11.0424	1.22373	6.03557	5.46036	2.981	6.04729	0.770272	6.29254	9.51269		0	7.40203
			0.182957	0	3.16027	0	0	6.12955	4.01253	1.94712	1.29607	0	0.615754	1.27059	3.92962	2.23799	2.28759	0.226624	4.41798	6.29985	1.93988	3.40281	6.61854	6.47178	4.15251	2.91296	7.97934	4.39581	3.09824	2.75908	0	6.4491	2.22885	0	14.5334	0	1.7137	0.93701	6.05238	16.4018	2.98146	2.49309	6.17574	1.54881	0.0716063	0.791997		0.0214138	6.40894
			1.67171	0	0.101322	0	4.65184	5.35826	3.91347	4.14165	1.01997	0.735428	1.9135	0.121603	2.73536	2.73928	5.47925	5.85248	4.93257	2.98851	6.13744	0	5.36794	3.20177	3.41683	1.05711	8.9349	7.7154	0	4.02538	6.01526	20.1479	1.0643	0.778389	12.9262	9.07444	0	0	12.1383	5.37819	0.0214685	6.7087	7.44452	0.0205058	6.2544	0		0	5.84815
			1.43364	0	4.34901	0	2.67685	0.626832	3.81427	0.742503	2.30044	8.37386	1.78942	0	2.12728	3.71223	1.90681	2.37641	2.09221	5.20389	4.24882	0	11.0935	0.066652	6.52905	0.683014	12.6902	5.32421	3.60875	0.0603977	3.67585	2.6282	8.75409	0.464164	7.5212	5.04845	2.20035	3.83164	4.3482	8.05798	4.68232	1.77063	7.20884	7.62324	2.12381	0.0339446		0.0908512	0.699312
			5.65979	0	5.10775	0	4.75545	1.38976	2.4982	2.65382	0	8.84069	0.0428277	3.54504	3.03921	2.70399	5.61864	0.261118	1.55004	5.31992	6.30381	3.59374	4.13091	1.17814	2.61235	0.866932	8.36772	6.01473	7.09385	1.57998	1.41604	7.23983	8.71251	1.62449	10.3807	0	4.7888	5.67794	2.8523	9.41767	7.074	1.44326	6.76182	8.95821	7.57633	0		0	15.5574
			2.09768	0	3.43775	0	8.20858	7.79817	2.21463	1.45072	0	1.25887	0.0766859	10.2524	3.15175	2.45401	8.959	1.7123	11.2677	1.77294	5.98053	3.63727	0	0.904846	0	0.0981462	9.26771	3.43956	8.29658	0	3.31202	7.64015	2.95408	6.3822	16.6704	6.76034	1.41371	0.801662	10.7823	7.83282	11.3213	8.31186	0.679637	1.95532	15.4075	0		0	4.60238
			3.06114	3.70076	2.11013	0	7.95359	3.53085	2.96487	5.00153	0	2.53154	0	0.0227128	4.84837	2.47261	2.91476	0.0342741	2.88107	0	4.62482	3.85749	0	5.4109	0	0.0768815	9.82569	4.85441	8.0318	3.96261	5.19898	1.70844	1.82164	0.738496	8.33434	4.67926	1.23894	0.166986	17.3101	4.92102	3.27073	0.215423	4.67819	0.231387	9.89908	8.01258		0	9.25448
			4.85457	3.98698	3.34157	0	2.25161	4.07671	2.20662	10.2172	0	3.28916	3.25628	21.7638	4.01754	3.68097	3.03275	0	1.27279	12.8001	0.488222	0.319077	0.953808	5.62379	0	3.14299	7.48458	9.09233	8.53896	1.88048	5.70989	2.18229	0.877937	11.5051	6.72862	3.30635	6.06965	5.31939	2.06175	8.79964	6.75849	3.58618	5.58911	4.13259	7.64586	9.51975		0.186542	6.95052
			2.93991	8.62202	3.46941	0	0.721749	0.108281	5.92256	1.45208	0	9.78614	6.16562	15.0193	5.51119	6.28064	5.88962	3.89534	1.18775	4.80251	2.25328	5.04013	1.27027	3.61674	0	3.99536	5.55123	4.23712	6.20932	4.73408	1.03413	12.8893	0.308275	2.82673	10.7067	0.361414	2.49094	0	0	4.82312	4.70316	1.43457	3.38744	2.00235	4.25603	0.088089		0	2.64149
			0.0941226	9.26249	2.59062	3.11118	4.23719	1.71093	13.4987	1.07295	1.86826	3.64597	2.72166	0.688467	5.8471	2.2132	0.134567	1.5613	1.50673	1.26631	0	1.01852	0	0.487436	0	8.21481	6.72018	5.55638	4.65326	1.66108	1.04402	0	0	0.132238	9.3709	0.495878	4.83733	9.57777	8.40902	1.31278	7.39413	2.66933	5.81663	1.14645	5.12003	0		0	0.672648
			3.29691	3.92244	3.58955	1.69856	2.27352	6.61192	3.43503	1.73245	2.10544	3.23699	5.04349	4.313	4.56668	4.80972	8.6643	3.08215	0	3.06846	0	0.173643	2.43232	0.604307	1.15306	0.419092	1.70179	2.8786	4.8866	0	0	0	0	5.25215	19.1077	2.47306	3.6958	5.61235	0	2.82456	5.90353	6.37187	2.67221	0.0273695	5.66444	0.969221		0	0
			1.96387	0	4.6994	4.36037	1.95629	0.919718	3.71376	2.0172	1.0899	5.49599	1.36163	11.5804	3.13742	2.80683	7.1495	0.401145	0.276632	0	2.17583	4.53639	5.64441	1.82554	0	3.2875	5.42571	6.39438	10.3126	0	0.19348	8.38192	7.42801	1.60512	12.3064	0.378791	4.57535	0.370699	2.47613	18.3841	6.93834	5.43467	2.73742	1.39747	10.878	0.0759026		0	0
			0.7214	0	4.91477	5.67508	4.31345	0.0989602	1.69585	0.828644	4.08874	3.36544	3.03762	8.83287	5.49369	2.6625	5.2239	0	14.1882	0.969827	0.224409	1.0555	0.776299	5.50612	0	2.42878	3.96227	9.76717	5.44061	4.22995	0.184509	8.18217	6.05674	0.184641	8.02852	2.05528	0.924496	8.73207	0	11.714	0.513343	8.36399	5.13585	3.22348	6.42003	0		0	0
			0.233974	0	2.99473	5.26648	3.73246	0.315336	1.38216	0.700982	4.7094	0	2.80079	7.02645	1.51275	2.25053	3.87959	0.310125	17.6135	3.55398	0.843009	7.27535	1.65533	4.21151	0	1.66875	8.60783	7.29861	1.01445	6.05558	0.435792	13.8066	3.25677	0.390489	11.2022	7.18628	0.0227708	0	4.32177	4.3408	4.87266	10.1592	14.3681	1.27447	3.53164	0.0473908		0	7.24536
			1.63988	0	3.93679	0.0214138	2.89738	5.42417	2.74335	0	0.0960428	1.07792	1.51403	2.4053	3.21309	4.5453	4.17457	5.15451	7.36604	0	2.38063	1.64877	0.42356	0	0	2.03974	7.3593	0.613616	6.01101	0	8.72133	5.08269	1.24919	0	16.6256	5.43725	2.60804	2.28491	7.62294	11.8669	1.3943	2.68813	5.10935	8.18011	6.45404	0		0	2.99829
			1.27684	2.12008	2.49884	0.821766	3.83339	0.0226365	4.98639	5.61226	1.29785	0.825343	0.691795	2.41957	5.92205	2.18425	3.17276	9.12663	8.90769	0.0252806	7.19187	0.229726	0	2.91702	0	1.87898	6.16371	0	7.48316	6.23015	2.54715	0	0.299447	0.331748	8.55933	1.57792	4.23654	0.060722	12.8619	7.96073	3.01139	7.63084	8.819	3.39718	0.103269	0		0	4.28402
			0	0	0.409437	4.35497	0.66531	5.28553	3.95348	0.0454256	0.851453	1.97169	0.609072	5.93396	5.19156	4.63984	3.33065	2.04996	1.23679	0	3.14289	2.61486	0	0	0.22362	8.4507	2.41614	0.0999123	1.61882	4.7675	2.14553	9.00273	5.27453	0	7.51006	9.08602	0.896554	10.3459	7.28012	5.19866	0.987265	1.36383	2.06616	12.9536	2.83056	0.0227708		0	8.03876
			0	0	1.25609	0.356267	3.01124	0.934641	3.07182	0	0	1.6285	4.18592	0.386144	4.87057	0.856088	3.41487	5.89658	2.40273	0	5.51348	9.47688	1.01096	0	0	7.69639	0.0592851	4.11044	0.613481	1.63708	0.0219851	17.4425	1.98669	0.444082	7.83868	10.9859	9.05174	8.58994	9.37322	0.75349	0	0.86761	5.5103	2.87405	0.470728	0		0	5.58344
			1.8612	0	0.239649	0.606821	3.48911	4.83983	2.24725	0	0.806849	2.93796	0.217025	1.59916	3.73419	3.52128	5.64162	1.43042	4.68835	0.670819	7.6845	14.0942	2.11979	11.0602	3.91205	4.94096	18.8661	3.05542	0.0539144	8.494	0	19.8304	0	0.174934	10.3765	14.4132	2.06822	0	14.7232	9.90283	3.54227	4.52121	12.541	2.19787	3.81563	0		0.868158	4.21269
			0.847087	0	0	3.56414	8.94419	7.88325	3.86894	0	0.0908512	0.531433	4.90571	12.4117	2.76765	4.89423	2.11283	0	2.60098	2.86342	5.96521	3.91698	0.914208	0.671241	1.27593	4.25688	3.08649	7.6186	0.300115	0.933846	0.980959	6.98447	0	1.77611	13.8083	9.07705	0.665669	0	12.767	8.87123	0.333552	6.66961	2.73714	5.4252	7.04324	0.0214685		0.0450999	5.51803
			3.11477	0.177286	1.23143	5.02377	4.60878	5.67783	2.44679	0	2.42007	2.85712	3.24539	1.86478	3.35804	4.76593	2.01601	0	2.14119	2.22706	5.69418	2.69908	0.718418	0	7.08235	0.0429396	1.68094	0.604517	6.53793	0	2.65953	2.04796	0.0547341	1.66639	18.3863	9.85944	0	7.68341	15.5286	7.57441	0.504187	5.50601	9.56188	8.1903	2.04912	0.844399		0	2.29345
			2.89309	0.0908512	0.421254	5.17164	6.6008	8.46722	3.04764	0	2.4462	1.3843	3.99976	5.22423	6.35762	10.0778	9.54517	4.91608	2.3626	0.0238743	5.03438	0.230485	0	0	5.43836	6.97136	6.09136	0	5.40871	0	0.0918216	2.67879	3.83339	0	13.4787	4.02607	0.636266	0	5.02164	12.2243	2.41691	6.47251	8.32032	0.0214685	2.40802	7.42506		0	1.82359
			3.34959	1.9798	0	1.31429	0.760388	4.41623	2.00382	0	3.80276	2.22541	2.05509	8.00256	0.0806824	1.43824	4.07724	1.86618	1.15851	6.20922	4.1482	4.35867	3.16668	1.0627	8.8789	4.06095	7.04379	0.359524	0.873999	0	0.0417921	7.6136	0.361481	0	3.66426	5.10241	5.11088	0	10.0952	5.42801	6.42133	4.74627	1.92351	5.15806	4.60666	13.5619		0.24227	0
			3.26465	2.31424	0.533254	0.307695	3.08646	2.34132	6.02446	0.570694	0.695806	1.30025	0.218189	14.1008	0	4.45838	0.526398	0.0427076	3.92282	10.965	6.84968	9.37754	0.0721197	4.9858	0.385526	5.56435	11.0666	18.9101	11.9506	9.89405	2.05594	10.8903	0	0	9.27882	10.531	9.00374	3.94473	0.310803	17.2451	9.47911	4.61803	1.19455	12.312	14.5766	2.55674		0.0478828	5.21897
			7.34332	2.92747	3.9389	0.0852944	2.31626	1.42434	2.0184	2.68031	0.226403	0	0.67878	6.50896	7.60218	2.66833	2.95335	1.25392	0.438418	3.41422	11.318	1.55963	0.0337633	0.093037	4.34354	6.99623	8.04389	4.38027	0	2.6484	5.89185	12.6532	0	4.41796	13.2026	13.887	0.868624	8.9044	2.3361	6.09874	5.35808	10.927	1.5054	0	7.02079	10.6886		0	11.5093
[truncated: 174 more rows]
[truncated: 42 more columns]
