# Supplementary material for: Contribution of the eye and of opn4xa function to circadian photoentrainment in the diurnal zebrafish
Source: PLoS Genet. 2024 Feb 26;20(2):e1011172. doi: 10.1371/journal.pgen.1011172 (PMC10919856; doi:10.1371/journal.pgen.1011172)
Supplement: S8 Data — (XLSX) [file pgen.1011172.s022.xlsx]

## Sheet: 8B_double PD
time (mns)	start	lak-/-	PDdouble1_lakArena_07_a	Arena_09_a	Arena_11_a	Arena_18_a	Arena_19_a	Arena_20_a	Arena_21_a	Arena_75_a	Arena_76_a	Arena_77_a	Arena_89_a	Arena_94_a	Pdouble2_lakArena_02_a	Arena_30_a	Arena_35_a	Arena_40_a	Arena_66_a	Arena_74_a	PSdouble3_lakArena_02_b	Arena_12_b	Arena_33_b	Arena_40_b	Arena_54_b	Arena_57_b	Arena_70_b	Arena_72_b	Arena_90_b	double	Psouble1_doubleArena_02_a	Arena_06_a	Arena_15_a	Arena_16_a	Arena_26_a	Arena_40_a	Arena_48_a	Arena_49_a	Arena_61_a	Arena_72_a	Arena_90_a	Arena_92_a	Psdouble2_doubleArena_03_a	Arena_14_a	Arena_21_a	Arena_46_a	Arena_88_a	Arena_91_a	Psdouble3_doubleArena_19_b
0	8h30		7.86229	8.55219	3.37203	12.4944	3.16481	0	11.9468	0.917383	4.42951	12.3332	10.315	5.72851	5.12194	22.4035	0.601622	0.594769	12.5185	0	0	0.134436	4.17033	7.4529	1.53891	3.85753	20.3126	5.14726	9.41398		4.2211	11.2969	3.3656	20.6116	3.40566	7.21951	8.66725	21.0994	0.966888	19.4818	0.0206597	9.74971	6.70216	0.0471774	7.61025	2.29435	7.25849	8.20522	0
10			8.88538	0	7.57179	6.57213	6.27608	0	7.73975	1.8103	1.10321	12.253	3.25047	6.0387	10.3892	10.2432	0.406112	0.0424992	9.73773	0.0305828	0.895965	0	3.02821	13.6677	1.09948	4.03834	18.8237	19.5969	26.3199		1.09495	3.46821	4.20059	14.2494	0.755651	1.10664	3.89185	2.14495	1.94989	11.8017	0.222971	5.619	8.964	0.0845149	2.71404	3.43317	5.13064	5.88658	0
20			3.2216	0	0.438167	11.3745	12.1945	6.7973	7.75594	0.365673	0.177268	8.46051	4.12429	4.72951	5.71941	6.11682	0.316569	3.07962	7.53769	0.106584	1.72799	0	4.24875	17.7142	1.65796	4.55249	20.0904	18.5316	17.8539		3.10789	3.35726	3.35094	9.43951	4.28374	0.987554	5.532	8.81008	4.26992	10.8758	0.196894	8.82053	0	1.20263	0	4.60719	6.36163	6.15516	0
30			7.41166	0.280077	0.317674	9.4812	1.55687	0	16.2733	0.222791	0.071794	16.5205	0.928795	8.64728	1.04875	13.8405	0.244089	1.55969	9.39505	10.3844	8.03624	0	5.53523	10.5366	5.59708	10.7077	4.60752	19.8548	11.9831		7.27773	1.12404	4.42207	13.2558	2.73912	0.503593	4.36445	11.9649	14.0055	7.6522	0.0712854	7.85822	3.83417	1.27283	0.0688114	23.0616	8.08422	2.31707	0
40			6.228	0.0609649	0.962201	14.1572	1.10627	0	10.6091	0.228618	0.091491	16.1494	6.30229	12.1575	3.73193	7.61319	0.728618	0.492201	7.0576	5.26711	7.35207	0	17.464	10.2576	4.69968	11.9767	5.46513	8.26863	23.339		11.5433	9.34234	3.55456	19.7431	5.73809	3.97706	7.99084	16.7106	3.25891	7.68705	0.0609649	5.54422	9.71611	2.9433	0	17.4996	5.70139	6.09485	0.0211674
50			6.72185	0	1.42301	9.00159	8.65481	0	12.2903	0	0.0867284	9.4459	9.49301	18.9729	7.02955	6.02069	0.604298	5.19184	14.6644	2.65965	1.47653	10.6491	5.01505	16.4325	5.16971	9.11448	16.9375	10.3036	31.7447		13.1515	9.37519	7.26761	13.7781	7.33397	4.17146	1.28351	8.88701	0.474752	13.9181	0	12.4698	12.3102	2.70617	0	13.234	14.3206	13.7917	0.138912
60			2.39915	5.61617	0.809046	7.07604	4.79978	4.55057	0	0	0.020283	22.1714	33.5734	13.7828	4.74824	8.31692	5.53928	3.87478	16.2695	0.934709	16.6384	0	0.095384	7.4201	2.15457	6.64119	24.7611	16.4484	29.6506		1.11859	13.5069	11.8191	10.8641	10.8136	20.035	4.65281	10.4765	7.04783	21.2092	0	6.2182	17.8985	3.79442	0.0341927	20.9405	8.84857	1.49396	0
70			10.5751	17.9327	0.102223	15.3299	12.4054	0.569965	11.7668	1.94791	0.25103	19.7331	99.8803	7.00546	16.4326	6.58256	7.64321	7.74208	10.7314	2.31745	4.23161	0	0	16.9301	8.04417	1.08854	10.2223	16.132	11.9584		5.04067	0.207508	7.30645	7.43475	0.162579	6.14646	0.555091	10.176	0.0417422	16.8604	0.0685194	15.3232	2.31355	0.299498	0	6.9509	16.3469	11.7359	0.0678651
80			12.8306	1.14255	3.05418	12.0008	11.2889	3.26404	17.833	0	6.38441	10.685	94.6861	18.2774	11.7802	6.39849	0.108127	0.815359	5.39125	2.21881	19.9897	0.610786	1.81369	15.0439	3.5454	0.815833	18.7211	27.8552	10.6241		4.4062	8.02024	11.6956	8.74635	4.64363	7.48514	4.0405	10.7148	0.54165	7.08951	0.0459277	8.99424	13.7765	6.52501	0	1.08844	10.0712	8.8825	0
90			11.3844	7.40074	1.72093	16.4729	17.0099	5.5685	11.5937	0	0.0201816	4.49211	59.7895	20.5961	26.1177	15.5343	17.1949	5.66312	11.5886	4.04936	17.164	1.49338	5.13499	11.0794	4.44564	0.770995	21.3813	21.2762	18.011		0.5461	15.4853	9.88277	14.2416	1.08257	5.00773	9.19026	12.8406	0.773282	24.0444	0	6.35724	7.69729	9.49832	11.2039	3.36723	8.39883	12.6009	6.75431
100			2.696	7.09173	0.671694	8.11948	20.4994	0	12.3349	0	1.03334	9.92141	4.53959	23.5062	18.215	12.1519	28.9318	12.5994	5.7004	6.45276	6.90724	0	11.695	10.5397	4.07999	13.9369	26.8939	28.4472	12.7109		0.874943	33.5652	15.5582	12.398	1.94756	11.8951	8.61791	5.44078	4.43969	22.0339	0.0609491	13.046	8.45062	6.58969	7.38193	14.6368	14.181	14.3832	13.9361
110			13.4373	4.46431	5.62407	18.4094	17.4449	0.799484	20.7058	0	19.6603	25.0375	12.8009	31.6294	19.8852	13.8282	17.9674	4.58962	2.73195	1.70259	34.3576	5.2015	3.55893	23.2112	7.28075	31.5528	40.7975	18.3576	16.7603		1.88916	20.2055	16.0493	17.6427	5.19129	12.0621	3.9246	4.56698	5.90191	20.0625	6.75025	17.5888	9.57455	8.4132	3.55155	13.0815	15.0982	18.3075	29.8711
120			7.85162	7.30599	6.98364	11.7833	12.4931	2.81002	29.3296	3.52101	3.45163	20.5438	12.941	18.928	15.8255	18.3217	22.4643	20.5015	4.19493	3.77483	65.0502	14.3624	0.812463	11.7361	13.0377	21.0872	22.1101	11.4581	15.6962		2.61662	26.4504	22.5	10.7713	16.0523	10.7416	3.12621	13.9888	3.40007	43.6794	13.8231	5.62517	17.6844	2.57869	19.5023	12.7151	9.99782	10.0072	9.94393
130			4.16748	4.58497	2.00614	9.8366	15.362	2.61582	38.0376	12.2993	1.84511	7.5075	10.2251	22.3492	18.7657	46.361	15.9612	13.459	9.06224	5.77907	43.8487	4.97763	1.57573	49.0152	40.0495	25.9839	43.0047	14.5082	8.40638		3.74528	0.611172	22.4843	11.0867	16.311	4.645	9.2953	16.4651	10.692	111.349	0.343005	15.6396	12.7584	6.95611	1.40927	16.4521	15.2105	9.64096	11.8939
140			15.8092	13.0327	3.2714	14.199	11.5685	0.616183	36.467	8.60589	0.189549	0.281652	5.43772	34.2136	17.5292	39.9854	21.3903	0.0861327	10.7642	2.649	36.0406	2.16139	1.59768	24.9985	42.4624	27.9538	37.3874	7.47032	17.7021		20.7612	24.5313	12.0785	7.97453	18.7173	3.75715	33.6254	10.3435	31.8456	59.9346	0.249127	13.8316	10.3532	13.0403	5.66609	12.9171	15.2399	10.4828	39.9478
150			10.6327	0.686929	17.1825	14.2115	15.045	3.9334	54.1534	13.1082	0.482329	20.0147	23.9687	28.2589	24.5423	27.0562	22.6389	0.0209578	11.8439	12.8965	29.9192	5.85058	1.37769	42.027	45.2487	28.292	13.3974	21.5075	21.1825		59.6213	44.9326	11.2612	12.748	20.3724	10.4575	61.7804	14.4978	7.12608	17.0271	0.260974	13.2829	12.3958	6.59759	6.76442	14.1438	11.2028	15.4347	7.39666
160			8.19292	7.04618	4.54544	14.0637	21.3441	1.33429	39.5711	13.0048	0.192623	31.62	23.1261	23.6317	30.5219	11.8216	21.9957	2.56355	9.76674	6.97262	33.7072	0	2.13363	31.8017	40.9959	26.2576	26.2736	30.9595	30.0697		31.4696	20.0722	21.1986	11.1358	16.9746	12.4577	1.55282	14.6108	7.47757	5.25468	0.110818	11.2088	9.0506	10.2162	4.01417	15.9565	13.8985	13.7027	4.73651
170			13.1955	19.9268	16.5124	17.7234	12.1704	0	23.8653	7.90087	0.284384	17.4174	32.1358	41.3373	14.4032	18.5738	22.1039	5.63771	9.83169	5.81129	49.5181	1.99142	0.126885	20.3131	34.213	19.6172	24.1418	25.5287	64.6333		18.3362	12.8076	64.2288	6.6696	25.3428	15.7311	2.0266	15.6224	0.168027	6.86248	0.377448	9.84552	11.8153	13.6801	6.46955	14.2793	16.7078	25.1919	1.481
180			12.0547	12.5992	11.6264	14.7603	12.6952	1.53066	22.074	55.707	4.1177	9.86778	23.8157	40.0033	12.094	15.8157	25.5958	12.6982	11.3591	0.996212	66.8374	7.35984	0.250185	35.816	47.3002	23.8668	37.6022	20.9569	43.244		5.90669	9.92296	41.0627	16.5382	13.0069	9.72451	6.53867	8.5358	3.87822	6.7417	0.0219057	12.6844	7.22201	2.05823	3.40082	18.8954	13.0247	11.9033	0.0226217
190			10.1289	4.22638	10.7985	17.7177	7.10787	0.0895995	35.918	48.5016	10.9993	10.9328	17.3663	29.4345	14.8201	18.3655	22.4363	1.53738	14.5704	0.912854	69.9987	10.6943	19.1165	48.2463	46.9751	15.9987	46.1562	38.6856	42.4573		6.76165	16.2348	23.3435	14.7286	10.3753	3.89251	10.8624	20.9565	14.547	15.0784	0.613895	13.1453	10.4956	14.2972	2.38328	13.2216	15.898	10.5527	0.0697023
200			2.45744	17.8647	4.58311	11.9433	19.8815	0.0457236	45.6787	27.0171	12.3296	17.4585	14.194	25.8191	17.6835	14.1217	18.5539	18.094	7.90162	0.637494	77.1445	17.7416	30.5828	47.5324	46.655	20.0875	45.1715	19.7094	49.6503		6.74509	23.7668	15.7204	6.95757	16.5304	8.03108	5.9553	10.462	7.07159	15.649	5.68174	15.4384	8.69651	8.74896	4.58857	12.069	14.1404	9.05722	0.0426559
210			8.56753	32.6577	17.8499	11.1245	21.541	0	30.2766	20.5389	24.1949	14.3912	20.0961	27.7239	5.4059	13.224	20.2411	2.73963	12.7637	1.48853	110.535	9.068	0.333572	24.9623	51.3233	21.642	13.9541	20.3483	47.7925		5.61247	25.1591	16.866	11.2675	25.8233	13.032	5.35561	14.0423	0.947953	11.0152	2.82635	16.5046	12.0878	7.43176	4.15225	13.9714	15.8372	10.0262	0
220			3.79567	25.0841	11.436	13.2793	10.272	0	26.8222	6.52972	3.52648	27.3349	34.3421	24.4386	8.58235	11.7524	16.9156	0.127854	11.1586	4.59805	58.8378	0	0.27548	27.3654	39.7302	22.992	18.0076	17.2093	23.4799		13.6613	36.5517	21.7848	9.5619	36.2339	14.8762	4.76001	6.78583	0.471696	19.4712	0.0456137	18.7053	16.9395	4.02081	2.06598	18.4373	7.27178	13.9017	0
230			2.38997	20.2742	11.9267	18.3367	13.4952	2.00247	27.317	6.39002	0.255697	28.4007	29.0484	25.4274	12.2588	14.5025	18.6193	28.3629	11.9942	5.7088	68.4318	0	0.120649	21.8149	37.3692	16.2245	32.0016	3.29402	32.4936		9.7126	21.9005	10.3078	25.1733	32.6017	6.48901	7.44935	15.6732	0	21.2585	1.06283	22.8612	11.2366	4.28794	7.85277	17.0122	11.2228	8.35414	2.23069
240			6.30071	19.8219	9.50405	13.5736	23.3838	3.41378	37.4158	1.34616	7.04377	12.7534	20.9249	35.6323	13.2569	20.4077	20.4978	20.2833	7.90132	9.97856	59.6521	23.1774	21.7159	23.0194	33.9643	28.0512	55.035	0.0210916	26.6378		16.8114	19.0342	23.6734	11.3393	27.8384	22.0792	15.0497	12.8041	7.1312	18.6353	0.646754	11.1318	14.3375	6.80932	16.5954	9.80043	16.0098	11.3578	0.171884
250			4.63444	20.8534	6.59841	14.155	18.4298	3.70156	27.9445	5.15823	6.03893	21.6147	18.9279	36.2491	13.3515	15.4322	16.2777	5.3119	14.5124	4.64425	24.6096	14.6054	32.1723	17.6429	31.9042	21.9849	41.3687	12.9462	22.8882		2.28396	29.9939	16.3533	16.4962	27.0587	8.73053	2.07287	23.6401	6.25427	23.5563	0.788577	22.3001	13.8582	5.11785	11.4842	11.9198	13.8288	7.31079	13.8539
260			8.15784	15.1865	5.84312	9.47798	18.3182	4.21327	31.4133	1.63894	3.31175	21.4863	20.8844	25.5641	6.86194	11.8381	11.1642	15.4561	10.171	4.40324	19.6955	5.86979	29.4741	16.2375	31.1196	30.1351	21.8281	13.7234	16.3729		3.85127	0	34.2255	10.2947	11.5328	12.3712	0.252257	15.3311	3.27527	7.47615	0.152636	17.742	7.65977	6.43249	4.21329	17.1673	18.2676	10.901	36.1057
270			2.26913	13.2305	12.9098	12.3811	20.7749	3.53847	23.8138	1.64096	3.29786	16.6449	13.198	21.4349	11.1776	16.937	18.1256	25.1864	9.76424	22.5605	22.7525	0	23.938	42.471	35.5774	49.4772	11.2079	10.6384	19.9223		9.90577	4.1326	54.8985	13.9859	23.1672	6.51048	6.99289	13.1134	9.86704	13.2128	2.11478	20.4882	18.5791	10.9904	6.16291	15.4603	8.57352	5.31749	0
280			11.2328	24.2251	10.4992	14.7393	22.1513	1.22555	30.4322	0.659757	5.81646	33.9533	25.3765	24.6306	17.8105	14.2378	15.877	20.7978	12.5037	9.96963	24.7509	0.0829462	13.0541	28.9741	34.4415	19.2387	12.2304	40.9248	16.6177		19.6849	0.925437	20.791	1.41087	18.0265	11.4893	5.48247	8.30803	15.346	7.26207	2.2692	14.606	9.91553	8.02842	4.12047	15.6192	9.88877	13.7203	0
290			6.02411	26.3758	5.05583	14.6506	16.0944	0	29.2654	4.69544	0.0200314	22.5403	12.9029	23.0675	12.0446	9.29956	14.8394	8.62126	13.604	6.58773	38.977	0.147837	18.907	27.0075	44.1775	26.7864	17.6247	22.0894	19.5743		27.9768	2.02627	10.5234	7.40214	18.8035	11.4924	9.13682	17.4167	7.84914	13.4242	1.55029	16.1078	7.87108	18.2723	10.041	19.3786	12.2965	5.93481	11.6085
300			2.93267	16.8503	9.28288	11.1774	8.47761	0.0215544	16.9783	4.9529	4.41865	1.31082	2.83885	24.2539	7.91603	18.0033	15.8426	8.06213	13.1288	5.08741	11.7787	0	26.9509	23.3314	39.9986	21.7507	17.1361	4.43658	52.3522		29.4992	9.56282	12.2205	6.10609	8.02097	4.17451	7.50841	12.0432	4.32099	19.2239	30.657	13.3134	16.642	7.99007	12.0118	9.76029	16.2583	13.1821	0
310			1.66285	10.8265	19.745	11.9769	19.4233	1.04705	53.1159	2.13191	4.66834	11.0672	14.7382	24.2186	10.5486	11.2828	16.6803	13.8266	12.4473	10.2125	18.5159	1.90484	17.1347	28.3725	26.912	27.8455	18.6612	18.7522	61.7434		15.5583	7.95996	17.3536	9.98729	16.2501	8.83427	3.6593	8.36787	0.832382	68.0202	27.1539	14.8848	15.1556	6.8293	16.7565	15.7116	15.1638	7.76556	0.105184
320			11.4394	16.5066	8.60797	7.93321	13.4584	0.264452	19.4521	3.05091	13.049	25.0088	9.67389	30.3	14.9019	25.3905	12.6774	12.5255	6.69666	5.81764	15.5327	30.9585	17.0425	13.9659	19.2164	17.2682	12.6399	16.0968	55.758		7.54277	5.10801	16.8261	8.38355	19.5137	13.4372	3.52668	16.7684	17.5984	67.0795	13.5468	12.9862	17.7186	8.3965	1.24216	7.10127	12.6348	9.03611	0
330			3.81288	19.7913	22.5389	7.10419	13.1506	0.196469	15.8934	10.5837	3.64854	30.4844	4.28238	28.1293	12.5033	10.3348	20.118	10.0306	8.60492	5.69046	17.0353	1.68188	15.473	28.231	31.5137	16.2594	17.5016	17.9003	40.0823		3.39347	13.2849	4.08977	9.16116	30.8844	9.88558	11.1497	14.2375	14.8699	15.9135	13.6015	14.6813	15.4409	6.87523	14.7352	26.4393	11.0029	13.1953	4.17487
340			1.63337	13.5154	6.81581	17.1676	16.7072	2.5758	16.9086	1.25748	2.45862	36.1888	3.48501	18.9033	8.4921	27.4932	13.2251	10.4591	10.4161	16.8935	61.819	8.28827	30.0185	13.5321	20.7675	16.2299	9.16439	31.9559	10.7903		0.173676	11.4782	16.7675	11.4146	16.0583	8.59907	8.05502	17.9119	12.1927	13.842	10.0225	14.6016	25.9021	10.872	12.5428	10.7586	9.65595	9.45665	3.57689
350			9.14476	10.2101	11.5696	15.1169	8.8614	6.67318	11.4412	2.87119	1.19709	34.2861	5.29981	23.0894	24.3589	17.048	12.0635	12.8794	13.9293	15.4212	56.543	4.53549	15.8146	16.3921	30.0494	13.6721	24.4177	40.3336	13.3963		5.17632	12.5346	16.0695	9.50642	15.0658	13.5723	12.8551	15.4391	0.835214	16.2553	13.0668	15.4615	14.2084	9.16165	3.42597	13.9319	9.97602	6.96294	17.5082
360			3.86108	16.7693	6.56135	15.0052	6.16861	9.95455	15.3587	1.30064	1.95672	17.115	4.06032	21.4027	20.2149	17.2659	12.5921	11.5918	5.89911	14.9342	60.9439	53.4528	27.3816	23.4172	25.6557	13.2381	15.6119	30.2628	11.968		13.4555	12.1433	20.9535	9.68795	16.1815	5.58318	0	8.41701	7.36125	18.1926	5.15149	18.3401	19.3828	7.5939	5.69755	13.7192	13.8314	7.17064	6.13641
370			7.31298	17.937	8.2196	46.8515	13.6366	3.77555	13.0347	0.423174	1.29483	15.9805	21.6462	14.4123	9.17269	11.3681	29.8626	7.5438	8.61201	13.8279	76.5146	44.1369	23.2478	14.1618	27.1655	3.76569	24.8136	15.395	18.2942		9.44039	11.497	19.5872	12.7847	16.8825	8.72429	4.86538	19.9469	8.3068	10.9735	5.2104	20.6886	12.5272	13.1787	17.0474	13.8733	19.4859	3.58111	13.8979
380			4.67221	11.4785	17.5105	39.5579	10.5465	2.09779	28.352	0.0762061	0.0662194	12.1762	20.9765	19.2591	14.3473	14.2324	17.7788	11.7318	8.48947	8.48436	27.1477	8.35417	32.9845	16.2716	23.9049	12.3647	5.24416	35.6296	10.0399		17.9405	12.2051	18.9641	10.2565	10.6344	8.7706	3.07967	6.73709	10.9302	12.6253	2.1441	25.4365	12.2709	5.11596	3.24919	11.9112	11.3321	14.4595	12.6005
390			9.64474	9.0778	4.3391	42.9155	15.3938	2.00605	23.4074	4.33524	28.1891	6.51631	13.5835	17.6748	18.4465	12.1265	19.1321	23.8879	15.3653	17.8757	49.8108	0	16.7414	16.8647	24.1173	14.731	12.2348	17.3005	31.317		43.4583	7.3559	15.5558	8.09533	12.6165	11.8171	7.5437	8.93672	7.53489	21.4303	1.08963	14.3891	11.8439	14.8331	2.04774	17.0074	12.4948	9.20156	16.7334
400			7.91061	11.1769	7.2304	50.7649	26.2389	3.92457	21.7914	8.99611	9.94448	17.0544	30.1934	23.9186	19.3146	15.6113	19.101	15.9604	9.18763	6.59455	19.5041	3.56797	11.9755	41.0299	20.422	14.9394	9.07161	24.6787	29.9092		17.7014	5.37574	11.6642	5.62663	23.2279	11.3341	1.93441	13.3863	17.2127	6.62701	0.934453	11.9608	12.5454	5.77109	11.4447	23.8712	14.9052	10.4842	1.67981
410			5.88297	14.0684	5.10936	27.9124	16.2195	3.21375	19.6335	1.4822	5.72289	13.2144	14.7895	17.3619	14.7892	10.7159	18.5081	12.73	13.6581	6.49024	7.66024	2.75123	19.4255	36.3563	25.1964	13.2844	10.1834	32.7894	12.965		3.66929	13.0428	13.0523	11.9104	11.1642	4.67913	2.94809	5.63208	6.40036	7.25807	1.48691	12.5384	12.7902	10.2914	4.95974	11.1192	9.13428	12.042	0.324401
420			4.02535	15.7668	0.455777	9.63701	11.4069	4.05786	19.646	3.86675	0.0429456	8.52082	4.30197	22.6426	12.385	10.9878	19.7562	9.64524	7.01886	11.7126	15.0265	22.2047	22.1254	38.8865	27.9706	12.8109	32.1831	24.6711	18.2702		7.93387	14.6784	16.025	14.0146	20.7223	19.1995	0.374647	13.0789	0	41.5673	4.38694	18.4016	7.61942	6.86292	5.31035	9.21565	9.79332	9.83929	0.177908
430			18.2758	14.7306	5.76278	19.7637	16.1536	3.21103	27.4489	24.6069	1.02352	14.7571	8.03129	24.3058	22.3917	16.6364	21.9957	15.8825	13.0965	17.9717	20.6081	11.4121	10.9592	24.0878	27.9411	12.7669	16.0973	17.1098	14.7637		3.15095	27.74	15.8612	5.68775	22.9184	13.1285	3.02694	8.88882	15.0209	18.614	5.90011	19.5243	8.19556	10.5456	6.04895	4.76624	5.90644	14.3858	0.0206171
440			1.82392	6.80795	0.317794	11.7176	13.3457	34.0476	27.4749	7.0212	3.67646	37.9008	11.3791	21.6477	15.5663	19.9066	22.2958	13.4545	9.95166	17.6357	9.81237	74.6175	25.6114	18.9694	18.3246	12.7281	11.8342	29.066	13.3292		0.291229	20.8812	16.0171	11.9029	18.8139	14.3875	4.22285	24.6946	8.69931	14.5173	65.7241	16.2538	11.1809	8.81613	2.26963	16.5629	14.5183	11.6911	0.0877157
450			5.7986	8.82944	11.9351	19.893	19.3462	0.242579	19.08	4.39658	11.3045	21.8747	11.9482	27.5928	1.69341	10.7535	18.3697	17.0126	6.53404	4.69223	20.0395	98.9241	12.0385	20.5047	16.1334	10.1241	14.0307	12.793	24.0632		0.0439692	13.846	18.1476	15.6122	31.903	6.76094	9.04753	10.7268	9.28631	18.2165	13.4369	8.89071	11.6114	9.93025	10.8361	9.42227	13.0386	8.4905	0.71311
460			8.92757	11.9285	2.09328	12.2625	28.5781	0.0810898	30.6655	8.18146	7.83282	28.9923	15.4708	23.0005	12.9199	7.93355	23.4479	17.6516	12.8759	20.6878	16.1304	19.6602	8.24882	19.2801	21.7433	18.5057	11.5959	14.8819	34.8726		12.3984	19.6033	19.1565	20.1355	18.2287	7.0797	3.36999	14.7363	5.11222	5.01041	2.35391	16.4267	16.7309	8.96195	19.6848	16.4211	13.9628	28.1699	0.22738
470			9.37857	9.63172	18.9859	15.4806	12.4353	0.166057	29.4061	0	14.5581	40.7172	7.57339	17.6892	22.9028	16.302	14.4528	14.9253	8.2242	5.76128	17.3426	8.64224	14.2713	13.5109	21.808	17.6393	8.37392	27.2006	39.9718		51.4482	20.0027	12.6611	22.5742	26.6566	5.06311	1.96585	20.0005	8.45469	27.5077	5.24329	12.2165	15.4983	2.36511	4.76778	17.4892	11.5046	16.3807	0.182572
480			3.60629	8.57409	9.67971	10.9395	12.4366	6.03491	15.1215	0	12.532	7.22657	9.35546	25.5722	19.839	5.19541	16.5986	15.1352	10.3764	18.067	16.4656	0.801897	38.7121	19.2563	27.312	12.3318	16.0146	16.9059	11.9423		10.6927	20.898	9.89237	11.7402	31.2086	13.6472	3.18687	10.9045	22.3227	30.5006	5.5288	15.5774	12.8084	12.2924	7.76354	16.8119	8.19728	5.95705	0.545781
490			4.49778	10.2665	16.0834	10.5568	5.90889	8.41009	14.212	1.78924	16.6551	10.5115	10.2855	8.55528	19.2275	15.7208	12.2308	13.898	10.7576	12.8106	30.2228	5.68284	10.8915	14.4687	23.0168	12.6386	19.7116	23.248	7.75756		5.31561	5.01878	10.5039	6.88511	13.9619	10.9979	10.8839	8.45265	11.917	15.186	4.56055	16.5954	14.0734	11.507	0.369569	14.6849	11.1871	17.9303	1.46237
500			7.9823	7.38415	15.7955	17.02	25.7043	8.99021	14.2471	6.25762	29.7158	22.914	15.2186	26.8513	19.7972	13.4213	15.2342	8.9263	7.62873	13.4708	19.0887	0	12.3687	20.0416	21.3115	16.802	7.42303	20.45	36.0571		5.1972	5.93527	15.3811	2.00837	19.2938	6.49152	7.56576	12.2229	8.18486	19.3267	20.7659	12.4037	11.9069	15.1681	5.62869	12.8116	9.66245	15.618	0.548379
510			10.0147	9.3472	15.7473	16.9328	8.60995	1.37184	10.7839	6.79038	14.1305	20.9622	16.9445	26.2903	9.49177	13.653	21.2607	10.8632	6.12142	25.9135	33.1559	0	16.1101	17.3548	26.996	17.4094	8.68864	14.0178	59.6574		9.39953	14.1517	24.114	15.1098	19.3945	10.3029	6.92213	11.9235	0.0699459	16.3145	11.4047	6.47214	7.46131	18.6913	17.6011	10.0471	12.0899	10.6139	0.664671
520			9.86911	10.6204	10.4782	13.0766	24.3435	8.02188	19.6195	0.488725	16.2715	35.3237	11.4314	22.2792	24.124	15.1068	29.7273	10.4197	13.7152	14.2383	80.6636	5.22745	16.749	15.7129	16.9529	14.9132	11.3782	12.8552	33.5127		9.76887	25.6841	21.8604	15.203	21.0823	15.2382	11.6803	17.3042	3.62385	20.3712	11.9927	12.4418	12.9521	13.2759	8.70411	16.6767	8.18465	15.8518	0.57019
530			9.48893	7.84651	8.44422	10.938	21.5046	10.2759	20.9621	1.30044	2.63673	23.1461	14.8053	22.3723	13.927	15.8555	15.4219	12.0805	9.33605	19.1972	52.1216	9.02848	4.33075	9.65426	23.2878	16.4989	4.08792	17.272	41.2096		2.81662	15.0523	18.062	15.7597	19.5111	9.82351	2.69527	15.8349	24.9397	25.3156	4.98894	22.5338	16.819	10.6241	13.1377	12.4185	9.93865	13.493	6.17342
540			5.32954	14.4299	6.7046	17.2265	19.2538	5.09803	16.0848	2.24364	3.81749	11.83	7.17222	25.8753	8.36899	16.8636	12.8024	10.4753	9.03418	15.7671	57.7521	0.754056	33.365	16.2438	17.9679	13.1981	13.8766	18.6351	15.6966		2.96637	25.5727	23.8444	14.6709	24.1092	20.0718	4.94064	8.51185	12.8237	25.9187	2.02558	17.4095	11.9846	8.98055	9.35874	18.4093	4.91962	20.9116	20.2577
550			11.1119	11.6403	5.25985	19.2728	17.7692	5.08112	12.5247	4.46824	18.0795	20.3428	4.62638	17.7888	24.8308	9.99022	16.7881	17.4029	6.68284	14.0434	63.323	0.27146	20.8289	18.225	26.3715	8.60354	8.8633	22.8935	6.78064		1.67505	22.2598	19.2512	18.3531	32.6914	11.5555	5.21575	8.89193	10.5329	25.713	2.71571	16.9089	11.0078	7.95311	18.8624	21.1942	7.57821	21.9235	0
560			6.61835	11.1408	5.69797	9.73876	15.7285	14.6557	12.9219	2.07747	9.74277	20.1267	5.26383	9.85037	15.9293	12.5837	21.4807	7.44139	15.9411	11.9238	18.3344	0	16.497	17.6177	3.66982	13.1687	9.6048	19.2207	34.4112		8.23511	19.1383	11.1822	11.0655	9.11607	24.4704	4.88518	7.63821	8.17928	41.5364	5.91979	17.387	9.07732	8.39658	15.1723	8.43741	5.51811	9.40257	0
570			7.77628	13.0475	8.04592	15.897	13.9733	4.07253	15.4796	1.03262	4.54595	18.1207	3.08032	24.1038	15.5986	10.7911	17.3459	7.75859	11.9461	26.0242	16.3584	0	17.9302	8.68735	13.429	9.68708	13.7328	17.4974	14.132		13.9396	7.53791	14.2798	8.5009	19.6206	11.2991	8.71829	3.72068	11.2118	98.3573	6.1148	15.0646	9.08864	5.00648	6.37907	10.0936	13.8796	21.8558	0.0642455
580			8.54574	5.81625	9.96983	12.436	12.1995	8.09348	10.3513	0.833412	20.5121	14.4928	8.5878	35.0767	17.5071	10.0467	20.1229	12.6303	13.7911	27.7571	7.13601	1.40192	23.6489	15.0757	21.0932	23.7442	9.10693	18.4084	10.9112		3.63767	11.6537	9.44179	12.3962	16.3846	14.6976	9.01967	17.7635	2.42815	27.7645	13.226	14.9061	8.66697	8.88494	11.6386	13.5622	13.1072	10.3802	0.052784
590			2.17926	13.1473	1.48504	12.8919	3.82376	3.95942	15.4102	7.77671	17.1662	11.2367	14.6214	20.0503	23.4984	14.7298	18.0296	15.8259	12.6793	22.7832	8.51321	3.76468	20.5993	12.9	20.1312	10.5625	15.9766	13.8629	7.12357		1.10967	10.182	8.42138	16.3233	13.7781	7.91875	5.42579	10.0604	19.6049	8.5984	14.6799	13.451	18.1642	1.90208	2.13754	12.2603	5.88404	15.229	0.252907
600			5.76474	15.6113	1.9538	9.51539	6.62985	10.361	14.6798	8.54579	0.804409	17.4535	15.6426	28.978	21.8169	10.7117	14.5832	10.7647	13.1652	26.6406	11.4376	2.1506	21.4826	18.1904	21.8904	7.47381	10.1029	19.5547	11.1754		4.89897	16.6508	9.10096	14.936	16.3294	5.81364	10.9001	13.3616	8.08834	14.7284	21.0669	15.2419	11.4648	16.0479	8.67447	17.0235	9.43386	16.2132	0
610			11.7376	9.12716	6.585	4.74714	3.27801	3.3823	8.02308	21.8166	0.967671	16.3843	13.4295	28.8148	19.6057	9.17406	16.5548	11.302	9.65527	12.8248	20.7158	1.71505	13.7316	11.1024	21.1699	12.3402	3.10197	12.4322	9.02396		7.69473	12.2077	8.02315	7.34878	20.2496	11.01	3.24824	7.57506	3.46785	11.2358	4.84463	10.0146	13.7406	9.4075	5.50184	4.20799	7.23224	11.4129	0.0862186
620			19.7569	5.14765	0.492828	13.0999	14.8109	3.00159	9.91021	27.5256	7.37	20.6546	6.99181	27.437	15.5661	13.9091	15.4602	13.5061	11.4107	22.0424	9.01905	5.30016	22.5314	9.96099	13.2432	8.56696	14.3378	10.9223	8.50191		11.0887	16.2498	12.1187	15.9995	17.0813	14.6247	12.4108	12.1487	5.91323	11.6232	3.98226	14.5924	17.9466	21.3672	2.98787	13.5134	2.90913	13.0179	0
630			21.051	22.736	5.98882	9.8968	7.41023	6.63019	10.7828	26.0144	15.1258	10.8618	11.1501	20.7735	19.1694	14.9044	14.6359	17.1168	13.536	11.1905	9.50905	3.74922	22.796	10.604	22.0209	15.0428	14.863	13.1767	10.737		16.275	12.8361	3.24373	3.04049	15.4864	7.98503	7.38811	8.31201	3.81933	17.2176	2.54275	11.4829	19.8713	4.92524	8.85248	9.19716	5.56599	18.3869	0
640			6.32898	27.4166	6.08493	14.2073	1.6155	1.96229	11.0842	24.4063	43.4399	14.9164	7.51377	19.91	17.9731	11.5253	18.9627	11.9065	10.6516	22.5454	11.1783	18.3482	26.1758	16.422	13.3328	19.2613	4.77242	13.4541	11.138		38.5956	6.43358	12.0272	7.39538	14.5021	10.1893	4.03662	9.99103	4.62019	11.7468	9.71296	16.9973	13.0837	7.35199	3.28446	13.5875	10.5675	16.1835	0.527655
650			7.58493	10.3049	1.2063	10.1235	15.848	0	20.6935	26.8616	7.49206	13.2105	11.1931	23.7115	15.2063	12.6247	18.575	8.05693	9.74114	22.0884	9.58574	0	14.6843	8.52825	19.255	17.7629	2.14995	9.53715	9.11778		2.23779	10.6887	11.3593	5.08855	16.506	2.50932	9.29086	20.1535	8.15064	15.8499	5.14565	22.7105	18.4441	8.91733	4.7708	11.2488	8.76712	16.2744	0
660			10.1724	7.69486	8.86384	11.4398	20.3542	0	16.5852	9.01871	1.33016	18.0288	17.6884	27.104	25.9667	11.2704	26.7812	9.03206	14.0103	24.0579	19.119	2.27771	16.9795	26.147	17.5539	9.05093	5.21986	10.691	3.88304		1.26167	10.8076	4.44696	13.0723	13.204	6.77336	9.7038	9.72841	9.36227	10.8476	13.6636	20.0469	11.2403	14.478	9.91191	8.57442	12.2636	5.30326	0
670			0.901333	18.297	10.1593	16.4655	11.4968	6.50573	29.4734	0.274656	11.3097	8.62864	14.8242	35.7427	10.6107	16.822	14.3144	9.48296	11.837	22.4623	15.8924	1.27807	22.3577	12.0319	18.0934	7.77447	8.17638	12.5689	10.12		5.93029	23.9988	14.2276	6.8144	16.3752	9.13902	12.0685	7.17057	13.9865	24.3462	15.8926	22.6721	13.8642	7.53265	3.73991	10.8095	8.4783	15.6545	3.39149
680			4.39496	7.04862	1.66967	15.5751	11.2304	6.51147	22.1006	3.07001	1.60324	1.85702	10.991	21.9316	14.2534	15.0043	19.0326	12.7892	7.94977	23.5253	6.44947	0	18.2464	11.4801	8.59678	11.5441	11.9916	19.2377	14.3436		5.94934	10.0858	13.6637	6.14358	16.2012	12.9391	4.79505	9.38157	5.49916	19.6453	16.9133	24.0473	5.0735	6.42108	13.5585	10.4495	2.79599	10.4321	23.3499
690			12.2326	3.4888	2.5127	15.9334	10.8419	2.5151	17.4736	1.57519	9.51859	16.2992	20.0435	24.9143	23.967	13.5803	14.3859	12.1359	12.2081	18.6139	9.93444	0	13.3594	9.77047	7.58443	10.1182	7.94439	14.8115	7.72363		6.03488	9.77816	14.3289	11.8901	12.4499	12.2752	7.507	8.98551	0.0857277	10.5116	4.73454	21.0025	5.40206	11.1175	6.12669	13.5397	0.390633	16.8537	7.17372
700			1.72633	0.0217318	2.67208	6.15895	17.1915	1.97459	6.53238	0.0611354	4.15642	16.1683	8.81651	22.2204	11.13	13.514	10.7244	10.7274	7.06827	6.62728	8.52328	3.37012	14.4309	21.6515	12.0754	14.8265	0.0232277	16.677	12.1728		9.28584	16.4586	7.25066	5.42394	17.3793	16.9869	5.45692	0.422538	7.45317	7.77611	14.4702	14.0348	10.1908	14.7415	9.87942	15.4889	4.42217	11.235	0.188616
710			6.69753	10.1509	6.90693	9.24438	16.0272	4.91957	9.59925	2.66228	1.3821	8.01589	16.2228	20.924	14.1266	9.44965	17.2702	11.0929	9.11666	20.4575	14.4428	7.09716	19.4204	12.5509	13.0428	10.9606	4.46695	19.0911	8.96686		10.3041	16.3111	8.34085	14.0102	9.74249	27.1569	2.49056	8.30149	7.27449	20.0251	4.95826	12.9876	10.4455	5.9254	4.83844	9.53622	4.97112	14.1425	0.145257
720			4.00987	4.30759	6.4892	8.18518	10.5579	6.79073	15.2215	6.00275	7.94346	6.15135	8.59052	20.1329	7.05885	13.365	16.7745	8.35376	11.0554	27.6493	8.73796	5.89138	15.276	13.2545	9.16698	11.7874	9.01386	14.5075	10.2276		6.47386	19.254	3.18948	6.49113	11.5124	0.839077	3.2209	6.9242	6.91242	5.22209	5.61896	12.3364	14.5808	8.7657	7.18988	13.197	0	13.188	2.84818
730			2.59246	3.77413	7.07158	13.0076	11.2524	3.65669	12.2245	3.84753	21.9092	11.7337	8.82632	16.2851	11.2669	14.6541	18.7009	11.955	9.64263	13.0254	13.3732	2.95999	12.8794	9.08745	27.085	8.87372	6.50447	13.332	12.6347		2.01765	9.25696	6.15285	10.4631	13.1425	14.1614	6.25	13.0911	8.85616	9.47959	2.89624	12.2056	5.72888	3.02681	3.0216	10.77	0.0248303	12.8029	9.76275
740			1.31224	8.59877	0.73471	16.853	6.44026	1.54441	8.4327	0.979534	39.7362	4.18328	12.7755	11.6751	14.0878	7.6163	9.33404	11.7152	8.70262	17.6367	4.40353	2.11097	8.93982	13.1559	21.9704	11.4912	4.41973	21.7062	12.4116		5.29341	14.933	7.8479	7.52424	12.1776	14.9435	6.22199	7.56498	14.9224	12.3551	5.33967	11.3209	8.28799	6.76806	13.2062	15.1281	5.0837	20.0906	2.76163
750			1.14348	7.50152	4.51485	13.0962	12.3473	0	9.84912	1.92358	38.0112	13.6438	10.4385	9.28341	29.2317	5.1466	16.8895	11.6391	6.85727	20.9787	6.31035	1.58937	5.99093	11.02	9.69877	12.659	10.2619	13.3124	11.8171		1.21274	12.3246	5.43767	6.52315	11.7394	10.9264	4.99472	14.0958	7.22088	14.1292	13.462	7.98761	9.20098	8.16338	15.8272	9.12466	7.65463	18.0445	0.152535
760			7.1659	4.97992	13.4177	8.80951	13.4214	0	14.7902	0.24997	35.945	12.7036	15.6356	11.7722	7.73025	6.04781	12.1314	9.61748	18.2997	25.1529	15.4852	2.73558	15.5889	15.1736	11.6276	12.8612	5.42674	11.6216	19.3091		2.35751	22.3477	6.53043	6.91815	6.92956	7.84308	11.2749	12.9259	2.52659	6.32414	7.05293	15.925	9.14135	4.28364	5.35454	13.3164	5.76034	10.3792	0.601035
770			5.84398	7.46079	7.24313	13.2294	9.79815	0	9.46037	8.28196	34.3912	6.83747	10.8949	14.4842	7.04447	1.72945	9.8996	3.27677	10.0337	15.7341	13.5146	2.82353	13.6995	9.59814	7.95489	8.9222	12.5907	15.1026	7.66791		12.3153	5.51926	10.3079	5.19396	12.5318	10.1812	7.41205	9.15367	11.6367	14.6592	14.9568	10.4614	10.6464	10.4556	7.09723	13.0509	10.0845	12.8528	0.0904868
780			5.89639	5.7705	7.00562	11.5157	9.09119	0	9.51296	1.88695	39.0389	2.27392	3.81602	10.2425	14.0377	6.6	14.5536	10.1237	10.796	10.8398	17.8571	0.0714253	10.5392	4.80696	9.42762	9.05319	9.51832	7.87648	7.04069		7.8993	1.50372	10.8949	4.06639	10.8123	4.73054	13.1984	1.52938	6.19662	20.5662	8.06891	13.882	12.267	9.78949	4.29691	9.1191	3.68913	15.7536	0
790			5.93001	4.63716	11.8062	9.42916	9.00121	1.12433	6.7008	6.68938	35.3734	5.09117	4.52064	6.5507	16.0867	10.4875	15.7807	11.7259	6.41515	15.5543	16.1365	5.18429	14.0694	5.1779	3.87857	8.39933	12.4006	11.8974	10.1794		6.81214	5.22518	7.27934	6.45681	11.3186	4.19787	0.134983	6.90655	5.32278	13.8483	7.67392	9.36328	10.177	6.07366	8.65784	11.4724	7.17568	9.58511	0.650388
800			15.3678	11.9741	20.54	8.18211	32.5997	3.3277	19.0615	1.65188	37.805	6.9353	9.85057	10.9279	5.04727	8.76272	11.6908	10.252	8.46159	11.4982	14.6795	0	12.6774	4.99636	8.9152	6.79187	5.19418	16.2091	14.4524		6.30118	4.92637	4.51573	5.0288	10.8556	7.43458	0.254041	7.06897	0.788022	18.6167	10.8552	12.6838	13.1047	5.14832	18.2993	9.25128	1.25779	2.32548	0.0337224
810			11.7826	4.57428	12.6966	3.31856	15.748	0	10.7878	6.95167	32.8553	7.47771	13.0419	19.1407	11.5796	6.69889	11.0722	10.4295	6.72706	17.0155	5.15738	0	5.14984	5.24068	10.6111	9.35089	13.0897	11.8592	3.40257		20.1013	8.39607	12.7147	6.83573	12.4599	15.6091	3.30838	20.195	1.32367	7.78989	10.8549	15.2017	20.8125	9.28551	3.3067	4.04982	3.5766	18.1799	0
820			3.99147	6.2151	4.52556	9.32413	24.9631	6.06281	14.436	4.80227	33.9226	1.34914	2.29644	18.4278	23.7502	8.2778	14.6379	8.7265	6.48141	21.295	10.2843	2.11681	5.65376	8.28443	6.30248	7.99473	6.94597	12.1143	11.9354		14.0948	9.08575	3.43951	5.17457	8.40031	21.1921	1.76312	14.6775	12.401	9.14255	6.00892	18.0568	11.1919	8.21663	8.14646	7.11921	3.40137	8.75383	0
830			0.828721	9.01578	10.4092	5.71934	10.9024	3.2607	12.3559	1.22401	3.44432	7.98852	2.64066	12.0469	22.6716	9.10063	18.4734	6.21216	4.10299	12.5468	9.1863	0.157932	6.10963	15.8463	10.5358	10.7717	6.81379	9.79761	8.00393		10.4873	0.349999	8.9168	5.36314	6.06527	8.50414	0.135316	0	2.68133	24.6598	4.40994	17.5091	11.8379	7.44326	10.6588	16.2302	6.69842	13.4868	3.76486
840			10.5693	2.14467	5.11913	6.96899	9.504	3.91244	10.9176	1.6654	17.2024	9.91993	3.5626	17.5746	15.0501	5.03943	12.0346	10.5469	6.46523	9.53906	11.6793	0.0548961	2.04875	11.5178	16.7673	7.38664	4.46426	9.44904	5.10872		6.23215	5.41618	13.183	4.23038	12.5943	4.36506	4.20015	0.0457237	9.09349	0.502223	2.1353	16.6771	12.5161	13.9146	10.1084	0.0228601	1.0072	24.8003	0
850			2.43315	10.1642	1.8754	10.1177	0	0	9.43074	3.42374	33.4445	19.7047	4.55358	7.9612	7.017	6.09199	10.3634	18.5087	7.45932	16.665	18.196	0	7.16667	7.84198	5.18789	10.0976	7.12447	16.4281	6.48444		4.38705	11.5937	10.2186	0	7.91995	26.498	0	0.304284	8.35294	14.3825	6.59083	12.7997	8.65519	6.97122	7.84209	10.6204	0.13936	17.6572	0.0452434
860			6.62141	5.03521	1.62542	7.29507	6.65416	3.04511	23.3692	5.0145	41.2964	15.9682	2.97468	8.05948	7.95892	14.5749	16.9108	12.2143	6.21203	18.369	13.3222	0	4.18749	5.2776	11.9966	8.49015	11.7627	10.5986	6.15702		8.57069	22.2169	16.8986	7.10921	8.80156	21.5723	0.694387	0.115684	22.0655	18.1833	14.6802	14.7438	11.2533	6.15925	9.43535	5.79314	0.156068	4.47401	0
870			14.6231	8.67545	1.45549	13.101	11.8893	3.82573	13.2579	7.64868	36.1486	10.7788	1.36623	6.74791	2.68471	7.21439	9.39093	12.0631	10.186	17.2614	8.50993	6.63849	6.46731	5.48535	7.10455	13.4087	5.61727	15.2147	14.2392		5.37962	12.9673	15.9441	6.38701	11.06	30.2807	1.47459	12.5993	0.146028	20.6711	7.62681	12.1322	10.8304	12.2833	16.5902	1.81852	5.30621	10.2053	0
880			2.83363	13.7611	0.201797	8.6631	10.1211	3.41644	10.3529	7.48301	37.9263	1.44884	4.24704	11.3507	1.31338	9.1671	10.7797	10.1392	5.95927	17.6197	6.84983	0	11.4855	7.46404	12.6102	7.45078	9.20308	7.78977	12.5821		3.24118	16.965	15.8953	15.5661	4.84002	19.6422	4.97265	18.2947	6.56705	6.01194	23.0798	6.48873	4.93381	3.74096	9.00645	4.84248	8.3932	22.0005	0
890			1.3991	9.49313	0.514463	7.31649	18.5901	0.600149	14.0522	0.513503	34.3631	7.90375	4.29786	8.78239	28.8121	16.8924	7.68852	9.8082	7.30343	4.2899	35.1138	5.41978	4.09937	7.48876	13.4664	10.4935	5.83004	11.2847	5.62066		9.60245	6.02701	5.9549	7.34684	3.81264	26.2003	5.00297	20.9771	6.1363	17.4831	0	8.95824	6.94296	8.36442	4.86346	4.58198	0	10.9963	0
900			9.02152	8.23454	2.63725	19.3481	16.6602	0	7.65061	2.86809	30.5709	13.9496	11.4598	6.70825	10.5761	9.37606	8.1774	13.3568	9.76381	21.602	4.55967	5.43571	5.20403	7.72166	7.12999	8.034	12.0745	11.0901	1.85414		6.09499	18.9797	15.0582	15.6448	10.8334	12.1249	3.18201	19.1815	14.7344	23.2161	0	14.8174	9.09871	3.32756	4.94124	6.11394	4.48782	8.34411	1.54745
910			7.522	2.98549	0.419234	11.2081	15.4391	0	8.18309	2.69758	26.5988	10.7542	14.772	7.33587	8.28927	10.1533	12.5957	14.0687	8.2521	23.3462	13.3036	10.3126	8.51157	5.06281	9.07303	7.83699	4.51829	11.5871	5.59973		7.42405	8.32315	9.31161	11.8568	11.9308	11.3684	0.338733	14.977	8.83243	2.8912	0	7.96473	14.6582	11.1001	8.36545	10.3834	4.0357	11.8973	0
920			2.67598	1.47521	0	11.7648	6.08369	0	12.1615	2.99742	31.8603	5.44569	4.15245	6.4628	0.195082	6.84472	11.0427	13.3147	4.2708	14.6428	13.0561	2.36235	9.17216	5.06451	7.34859	10.4474	7.61824	15.8345	7.20769		12.7947	21.8375	9.01339	1.19074	6.14656	5.5031	1.51253	12.7282	12.3532	2.11633	0.237306	5.18855	6.96108	6.47536	5.74728	2.51458	6.60639	9.33365	0
930			1.19215	0.0646631	0.0599254	3.90446	5.84359	0	5.05643	5.94506	16.0244	7.67799	7.81366	8.95336	3.11417	11.3391	12.7838	4.3154	11.0704	9.7284	7.74175	1.26873	5.79447	8.48537	8.30192	6.26287	12.939	17.89	9.86297		4.06555	17.5421	11.6978	0.144315	5.59216	7.67034	2.2025	8.30008	5.64108	8.1453	0	6.01611	11.5513	5.59925	10.1959	3.86414	2.80305	19.0837	0
940			0.575977	1.35578	0	4.98927	1.38469	0	5.97968	4.11935	3.80502	9.53093	5.65254	10.9844	0	11.0968	9.97454	6.18461	3.8207	12.5164	10.7478	1.15134	7.65108	2.41892	3.08959	9.1166	8.19595	8.79965	14.7603		0.934669	11.346	13.3521	0	3.17021	5.69486	4.40473	7.18955	0.0627009	19.1916	0.0228618	8.82701	8.68381	3.96631	3.56071	8.04862	0.0891635	7.14529	0
950			3.13794	0.687167	0.17518	8.7056	6.34104	2.42063	3.81189	2.30407	8.46922	5.6782	4.19618	11.0273	2.97537	6.17565	15.3159	11.1156	8.44347	13.7456	3.01468	13.1228	11.8911	7.86886	3.66053	5.98154	6.18048	12.2779	9.1682		5.09054	8.05256	8.73432	8.05423	9.82378	2.64629	0.388597	5.29373	1.29122	4.76637	0	9.16678	5.87039	5.52268	2.24967	7.70555	7.48358	11.4717	0
960			0	6.16705	3.75761	9.9347	7.75785	0.433647	11.0882	0	20.3545	7.75642	8.01942	0.951981	31.1087	8.14689	10.4916	8.34362	0.36973	11.3405	8.23957	8.72186	1.78382	8.76057	12.6702	6.61746	5.62984	15.888	7.34102		7.90848	16.9883	9.5241	3.54274	12.9772	1.70021	2.76447	11.4074	14.471	10.6732	0.608833	10.3214	4.80685	8.21654	5.39685	7.65006	1.56748	7.79415	0
970			0.207407	8.61304	1.47651	15.5308	11.2716	0.145802	14.9948	5.4947	23.9987	13.6983	8.18374	11.3685	17.2901	5.79204	15.6991	5.6165	6.71164	6.40748	15.1669	3.08911	3.12555	8.85823	22.3094	7.58674	2.14026	11.6016	5.12196		5.23674	14.5063	12.6885	1.3154	14.4307	4.26473	3.90342	12.0567	17.4153	9.31742	20.6865	7.78911	5.53592	14.6944	5.7185	8.35526	5.33025	7.77736	0.303734
980			5.25416	13.4943	0.11191	7.8119	9.56448	3.02784	18.9781	0.207881	3.83325	7.77984	2.79026	11.4978	9.20733	6.04593	14.4302	4.88765	2.66858	17.0551	7.24985	2.77343	2.86195	7.35579	11.9038	11.7572	8.46126	10.2614	11.1475		6.46303	3.40881	10.7108	0	7.15043	2.84666	0.801279	9.76484	9.0129	8.07178	8.18893	10.551	4.61484	3.35138	8.71422	7.07529	7.07744	8.8001	0
990			5.22171	2.97051	0.207533	5.66989	13.6657	2.49125	11.5958	0.0388577	2.05172	3.51963	13.152	10.712	10.5105	10.0231	6.71386	6.61327	1.9209	10.634	13.836	1.70271	2.38731	10.2864	15.3805	7.808	10.4992	13.7251	10.8069		9.46728	8.20561	6.52716	0.236651	11.3155	6.05432	0.546944	7.33732	2.16966	6.04708	0	10.0843	10.464	6.24478	2.55861	10.7284	2.78186	14.561	0
1000			0.814424	1.47444	0.115339	6.07594	3.84902	6.06999	12.9053	0	0.479755	3.66876	4.53463	0.206481	21.8912	9.8635	4.45274	7.92409	1.40756	5.0968	7.56182	5.07406	4.80236	13.371	9.55194	6.01769	1.70344	5.10258	5.75128		10.9631	16.5965	9.38316	0.0510876	7.7625	4.1679	5.1859	9.98687	4.12081	0	0.0240985	9.25515	5.91334	5.30494	9.1954	6.49255	0.172246	9.76214	0
1010			0.394384	0.366249	0.45501	12.2806	3.73143	3.58934	3.96481	3.08531	0.322758	2.30704	8.26969	18.0106	1.61511	9.65791	11.6075	5.42482	8.72882	3.64839	8.48854	8.58991	12.4263	11.2176	15.4209	9.76901	5.19795	13.3185	3.85033		8.37592	13.1832	11.5925	0.910067	5.18027	4.6987	2.61296	9.34796	15.727	6.70289	0.25297	7.60478	9.71552	4.09197	7.58987	8.63454	7.96474	8.34324	0.0680984
1020			2.72782	0	1.60481	8.25781	1.48436	1.36471	5.27196	5.71983	0.331169	8.16346	0.566446	11.185	4.97763	13.5722	11.2076	14.0023	7.02946	11.9289	32.5493	10.9589	17.2431	8.62643	3.38018	11.8846	3.17238	8.19396	6.18629		16.0521	12.1139	9.85979	5.50485	4.69696	8.18522	1.72067	8.9308	6.64715	5.80664	3.08916	10.2468	9.81664	3.60009	0.902007	0.459725	0	8.60407	0
1030			3.11671	1.77376	0.605551	7.11541	0.263033	0	12.4615	3.38885	0.329491	4.28595	3.10186	7.51334	1.88323	11.7404	9.10032	5.85429	4.17317	10.4351	5.11707	2.87421	1.77073	7.91985	11.637	7.10059	3.09651	7.43702	4.90898		7.6808	14.5889	6.26652	0.0514244	8.81371	9.43191	6.48933	8.18403	0	9.10756	0	14.4005	6.04705	1.96501	12.2506	5.68717	0.0343365	4.88125	0
1040			7.81595	2.85147	0.124247	2.67573	6.75449	1.28407	13.7007	5.23936	0.413882	5.83919	23.6743	9.31201	1.37796	14.2396	8.16073	7.26446	6.96404	8.90197	5.89822	4.6223	4.35245	8.09316	9.46679	4.8338	0.221108	8.32826	6.51081		5.78729	8.31852	1.37157	0.0225358	7.58898	7.55878	3.74988	4.8472	0.0228618	5.64193	0	8.5509	11.0665	1.82721	3.63537	6.92462	5.20816	14.6513	0
1050			5.84937	6.1051	1.61374	10.8995	1.42528	8.13189	10.4626	1.96254	0.483004	8.4856	2.00094	13.5555	10.9881	2.44676	7.27872	4.48133	7.26962	9.99065	9.93451	4.77829	2.09386	8.07469	6.08355	4.99535	0	12.9688	10.5189		3.42802	2.42772	3.76204	0.129778	14.1537	11.0006	0	6.94973	0	17.9059	0	8.69497	17.6989	6.82865	0.224953	14.3706	0	9.71524	0.965418
1060			5.52198	6.00958	2.43862	4.33167	4.09745	0.0228618	13.1379	0	0.253967	10.7314	2.10552	5.47854	3.79688	6.51274	5.54559	8.60402	7.63723	9.88494	5.9492	0	7.96942	4.15516	10.0323	3.96507	6.52456	9.09075	5.92967		13.4616	2.57894	9.75661	0.0412343	8.90752	7.02701	0	5.98019	3.52081	10.0056	0	7.13094	4.86356	5.22245	7.96071	6.9259	1.07578	14.2932	0
1070			9.09929	0.0314206	0.0750002	8.74991	1.41127	1.5623	15.3236	1.94995	0.184683	4.90789	12.8566	0.629449	2.92906	3.81063	21.2802	4.20522	9.31807	12.9363	4.80621	6.49813	6.40962	4.89836	12.136	6.59014	0.0210222	5.69536	7.71		2.08901	7.35327	2.25255	0.860483	4.39054	5.61488	0.187671	7.88828	2.7112	0.0831113	0.767536	10.4036	13.2271	2.04426	3.92769	9.10017	14.6315	15.6656	1.93537
1080			10.6755	8.41258	0.249639	10.0807	5.23071	6.55883	10.2653	4.96462	0	1.29147	9.74655	8.92274	2.96533	5.84625	15.7596	6.78701	9.19828	7.01379	5.74461	11.3986	12.6603	5.24572	13.1935	8.36077	6.07359	12.2531	5.48269		0.130207	5.24453	9.82939	8.45235	5.93059	8.59576	2.93233	6.17964	13.0503	5.36529	0	4.84851	6.62883	1.21245	6.77177	7.7452	4.29221	11.2448	8.47403
1090			20.5643	7.58416	3.16774	5.70802	3.50036	0.428248	9.81826	4.45768	0	4.1177	0.545036	4.4883	21.2465	11.0241	16.2156	5.43773	5.6462	10.9162	15.4441	11.3075	4.57854	8.908	7.90884	8.60997	6.52425	12.3131	5.52186		5.40345	15.372	6.1511	6.53554	8.39154	12.5881	2.36969	4.97097	4.96748	3.76494	0	3.00012	5.86613	4.91163	0.74524	7.2581	2.46205	9.07215	4.31224
1100			12.6525	6.74945	4.10537	17.5838	1.49055	1.11826	12.7531	3.51393	0	8.07883	3.14127	3.81165	26.997	10.9842	5.57934	6.76448	5.76572	19.1543	5.46826	4.33516	8.05519	8.08673	4.93401	10.4722	5.49037	13.3549	8.74143		7.85776	3.93875	11.9611	9.29275	15.4176	5.32531	6.46198	8.66236	2.38562	12.1086	0.357627	4.69949	9.64215	9.68106	1.65581	7.35032	0.401166	9.91436	0.712757
1110			11.3402	6.42678	0	19.5641	0.738595	0.858802	12.4689	3.17208	0.0514608	10.3033	4.29758	13.0879	2.21936	3.85484	9.937	5.8375	7.42933	15.2001	8.06384	3.26919	15.2627	8.64278	11.1028	5.65357	0.923832	9.0244	10.1124		5.252	0.692505	12.6752	13.894	16.4669	6.77391	2.82633	14.7635	15.9496	9.63027	0	7.09779	9.74163	7.55044	5.00469	11.4631	0.387928	9.82172	10.4814
1120			9.14107	11.2117	0.0355327	12.518	7.894	0	8.6551	3.19583	0	3.84339	1.45626	6.54022	16.364	6.48148	13.1961	11.7259	5.78131	8.99001	11.0007	6.03647	6.35627	13.568	15.8085	5.1557	1.33957	9.12652	6.88149		1.52103	1.26544	15.3672	15.0719	3.79055	5.66278	6.27445	12.2106	12.8962	7.95742	6.82999	4.71396	13.9041	5.82652	0.047858	3.64186	0.453311	6.41707	7.22481
1130			29.9106	2.97421	0.173742	15.555	4.74117	0	17.506	4.33501	0	5.57234	10.0874	1.67204	16.726	7.83169	4.49163	6.69597	2.27856	11.4123	5.33677	1.21732	4.16021	13.5394	11.2098	5.14462	7.85435	9.66083	8.88713		0	2.57232	15.9843	7.44355	6.32792	8.47006	7.88947	10.3722	16.259	10.227	10.3959	5.59977	12.0224	4.43416	0	8.24036	0.945341	3.46334	0
1140			12.821	9.25882	0.194157	11.4594	6.1821	0	7.21572	5.01235	0.0223834	2.49125	8.72503	2.93887	8.11579	8.29938	11.3687	6.95561	8.18072	12.5492	12.9731	16.1007	8.47604	14.0433	11.3433	5.09165	3.7682	5.82559	6.97103		12.0132	2.70844	10.7064	4.92049	1.24613	1.90058	3.71627	7.60025	6.87793	0.151873	8.78597	9.77783	6.29229	17.3844	1.6205	2.03126	0.874393	18.8132	0.0215657
1150			8.04425	0	0.0780973	9.80008	4.34405	0	6.56363	1.52866	0	11.3263	2.89119	8.25938	4.86574	5.14327	6.9325	7.28723	5.18321	10.3319	22.8185	1.18913	8.24636	13.1968	3.71339	6.25689	0.0426559	9.54674	6.76593		9.47815	4.1923	8.50523	7.08535	0.391804	12.396	0.0240985	2.62412	0.0200572	1.82056	4.98346	7.45243	7.95025	7.73282	0.313561	1.9538	0	8.44317	0
1160			5.31998	0	0.249831	9.10823	9.87119	0.540134	15.9856	0	0.106689	4.89918	12.402	12.3217	0	7.54987	13.8691	7.71851	5.86421	9.38363	10.3035	7.66985	8.16189	1.92885	9.37669	13.329	3.04524	6.37979	6.16346		1.76949	3.76559	8.54165	0	0	8.62936	9.11474	5.29348	4.45734	2.77958	10.9117	6.84674	5.70142	4.33073	0	4.32763	0	14.38	0
1170			1.72964	3.51049	0.169749	12.5038	6.14047	3.16356	10.204	0	8.99866	6.09389	1.92305	1.07298	0.717604	5.52016	15.183	9.16004	7.96999	11.0752	19.0402	2.69469	9.38638	6.93629	7.76552	7.37645	5.64547	0.462218	3.9811		0.21411	9.65489	8.45825	0.057921	0.297761	11.5851	2.65462	7.15774	8.32499	0.0228618	12.959	5.86666	6.53219	5.42058	0	10.8828	0.531958	3.19902	0.0519431
1180			5.09038	7.07801	0.166765	5.52265	4.38216	0.457237	10.5067	1.0376	5.07518	5.19707	1.1714	5.51515	1.23017	6.7607	16.6071	4.48229	9.39904	12.8516	10.1904	0.0844678	7.97389	8.41289	10.7304	7.49587	7.97623	0.0904868	9.29928		10.0456	1.52784	13.321	0	0.711355	0.754821	0.884251	7.5675	2.12776	7.61597	4.61515	9.10373	10.7105	11.2927	0	14.5486	0	10.6988	0
1190			17.5043	8.11942	0	8.64065	4.50739	0	18.2704	6.92685	21.9916	7.04669	0.624006	9.02826	0	8.25538	9.83295	13.0471	14.6881	10.3421	4.16991	2.54082	9.42761	10.7312	11.9777	5.7984	4.44446	1.97586	6.00439		10.7963	16.9159	2.59209	1.90443	0	1.07877	5.66288	3.29428	0.66235	3.53233	0.31458	10.8805	12.8993	5.13463	0	8.84407	1.88112	6.10599	0.0226217
1200			33.0851	3.43463	0.166437	24.7318	8.08297	0	9.11717	2.26475	7.36179	9.92612	1.6906	8.36726	1.06613	11.2123	11.5771	2.15116	8.57246	15.9877	10.8444	2.7407	9.73547	3.79752	3.8906	6.96886	7.22811	0	4.77223		0.129559	8.2094	5.94894	1.60191	8.62062	11.1609	1.63791	2.80461	0	12.5313	0	5.60542	6.56448	6.23081	0.895332	10.0724	0.699021	9.12411	0
1210			1.69248	0.0228618	3.65153	7.99673	3.1341	0.0228618	3.32851	5.91307	2.58182	4.14173	0.193577	8.4366	0.39896	10.5014	12.884	2.14294	4.77241	5.87519	9.05856	11.0715	4.80192	8.12109	9.25885	4.25737	10.3611	0	4.80865		3.22939	14.9392	9.12255	0.375044	11.1571	8.64119	0	4.58798	0	18.7647	0.467331	5.783	8.94638	5.70558	0.27254	10.9617	4.42137	0.0241779	0.0604831
1220			0.0554789	0.0879585	1.58538	9.15665	11.5316	0	2.3431	6.19537	2.80393	2.91028	0.0620175	3.3149	7.27685	13.0151	7.05166	10.0579	6.38233	16.3339	7.99523	11.6381	5.01053	5.81544	8.52134	7.61871	6.87727	2.00634	15.0589		7.32625	7.46294	2.99859	0.220606	6.3929	9.76211	0	5.29779	0	10.2408	0.548684	17.3147	5.14806	2.83525	0.748435	5.32715	0	8.55992	0.0217922
1230			7.37404	0	4.06315	14.8341	1.93269	3.35481	9.12859	5.7626	2.56451	1.77687	0.166649	4.506	8.79124	17.3946	5.81326	7.07835	12.7957	5.76498	5.05733	11.9381	10.3608	7.57953	9.199	5.25086	9.1924	8.9784	13.332		9.94469	7.5483	14.9252	7.07929	4.21139	7.99249	0	4.06794	3.00589	16.2195	0.101243	3.69775	5.27392	0.859822	3.95066	0	2.55402	11.1683	0.0221385
1240			7.70678	0	1.87536	6.53721	0	2.404	1.56838	2.81578	0.615087	4.125	1.44422	9.64719	13.6175	7.69072	0.979671	6.44671	5.2762	16.0307	6.97087	4.74695	7.27249	6.25347	9.58174	11.7903	6.01907	16.9975	6.86228		4.59448	9.2636	11.6344	5.63661	4.58622	8.06183	1.43055	0.923851	5.68986	14.9621	0.0772995	7.96548	2.29839	5.70882	2.76676	1.52223	5.48128	14.3211	0.0417107
1250			4.11056	0	7.27725	9.22494	5.52665	0	6.20181	1.95316	0.578148	7.82554	0.498635	8.83463	5.82697	7.83308	9.5783	2.02476	4.53571	9.25318	6.77706	4.36541	8.45318	5.42508	8.96627	8.33439	13.1736	15.8592	4.97816		12.4284	7.13325	8.32104	11.8435	1.68575	12.9098	0	8.11896	1.64525	16.4777	0	19.6892	2.89949	6.6442	2.4436	5.59272	0.829818	10.1492	0
1260			5.72032	0.245262	14.8829	6.76644	7.11625	0.114309	13.3947	1.14637	1.43423	15.0532	0.0200487	7.90796	5.82225	8.85538	4.10339	0.725354	5.5135	7.10531	7.96898	1.44854	10.0424	5.63331	9.01056	6.95913	20.0333	9.88615	7.52622		16.6808	0.35558	12.0977	9.59105	0.130689	9.22696	0	0.16123	0.629265	7.92972	0	6.47736	3.92528	10.4678	0.283605	10.0469	5.64391	14.2563	0.0206404
1270			2.22336	2.12496	20.8372	5.65532	4.06206	1.42759	8.26111	8.6106	2.37433	20.3961	3.02621	4.85273	4.02334	9.71476	8.0785	3.08871	7.17106	28.4061	11.2887	3.23043	8.78706	7.76145	11.0541	9.37536	4.98995	0	10.3946		0.121218	0.114309	8.8869	10.9643	1.06682	13.0763	5.22361	1.13504	1.69904	5.41001	0	12.5108	3.15001	3.9916	2.73766	0.735663	0.606133	18.2893	0.040955
1280			22.7625	5.90676	10.2818	7.62694	2.41655	4.10066	14.7717	4.45624	4.6456	8.16476	4.01322	4.07339	8.54756	9.44582	2.25325	2.36204	7.59289	9.78076	4.37468	4.13994	9.05312	5.83821	12.6722	6.98419	4.37334	0	9.49145		0.112421	0.766114	5.76472	6.21619	6.09201	0.11109	1.54992	0.0535827	12.4196	3.83858	0.266294	5.1544	5.61297	10.0143	2.25763	5.11942	0	11.1464	0.0407951
1290			5.22633	3.21997	11.1632	6.00746	5.84419	0	9.12161	4.40612	5.13354	13.7765	9.52731	4.12277	4.33331	5.3437	6.71009	0.217792	4.94885	9.24689	6.96654	4.16939	9.42687	12.6799	22.5396	3.83087	4.5106	0.0603245	10.9493		3.56994	2.07027	10.8499	6.37155	0	2.00724	0	5.09423	13.1644	0	0	10.0307	2.2545	1.34203	6.87039	3.51775	0.0846723	11.1606	0
1300			4.21147	4.674	10.7875	6.93558	6.89219	4.12323	12.2251	2.23875	5.0119	15.8108	7.97715	6.12444	2.02971	17.3182	12.7372	1.30077	10.5321	9.92841	12.729	11.4909	9.77423	11.0812	5.73762	11.1204	3.35151	11.3322	12.0296		4.46416	15.2988	6.9309	2.49514	1.47585	10.6243	0	4.94081	1.20033	7.0098	2.98764	2.7354	11.7566	0.372934	10.4068	3.47391	0	14.8419	0.461919
1310			56.6975	1.30383	10.3528	15.0944	9.56795	0	18.022	9.44338	3.54552	10.1537	6.11346	7.72131	0.450586	21.3661	4.61424	3.77529	6.83863	7.38691	23.5195	5.2375	7.5889	5.20758	7.85728	8.0995	5.7923	21.2573	5.75647		6.03044	17.5835	13.9445	3.38017	19.9873	11.751	4.33719	0.0986433	0.485546	21.3241	5.53155	10.5708	11.3868	3.25156	0.75093	3.34411	0	14.7554	9.47033
1320			5.26071	3.28876	2.50841	5.68797	7.9643	0	9.89254	5.18787	2.09204	0.722357	4.4068	5.82753	0.547901	19.8488	5.66654	8.22776	10.5179	1.74915	6.99143	0.417095	7.31913	4.77436	6.76119	10.1424	7.57113	7.45288	3.04753		3.26582	13.3585	7.38198	8.40576	0.171262	3.74894	0	0.0228618	4.65587	3.3753	0.828756	5.91924	8.117	9.65055	0.0658156	9.44934	0	12.1551	0.0226217
1330			4.6994	4.77509	3.62422	1.01207	6.61823	0	7.62673	7.71174	0.040598	2.9925	7.08165	5.27622	6.41516	12.0071	2.38073	12.377	7.01341	16.4865	5.77041	0	7.58068	7.86169	11.1337	5.03585	5.00018	8.16834	5.06782		7.52498	6.10582	15.2454	8.02745	0	3.26337	0	0.480507	10.2223	4.93593	0	9.30416	9.18516	6.82287	0.816278	6.65599	0	16.54	0
1340			3.70202	8.89547	5.1379	0.946802	8.08773	0	4.60618	9.32088	0.12586	8.53676	6.66025	2.2086	3.93681	5.88619	12.1149	14.3333	11.9543	11.2684	14.887	0.121588	8.62477	21.1226	4.54772	16.7316	8.56364	11.8769	4.2563		7.70048	19.9765	25.1442	6.07264	0	5.93492	0	0	6.77125	1.79247	0	16.1127	6.03014	3.66018	4.38015	0.128575	0	8.32829	0
1350			4.40403	4.94527	6.84095	12.1986	1.06832	1.20145	14.6583	9.33529	0.169137	4.32019	2.69777	2.21227	4.62029	5.52781	12.1606	15.7199	8.87101	16.6258	8.36795	0.0271879	2.35134	8.51537	7.33397	10.1043	4.52577	13.0273	6.05651		3.93934	12.5935	12.2048	9.02261	0	3.71317	0.0995723	0.150257	4.44599	11.5082	0	7.9654	3.41903	0.0382285	6.67211	22.0082	0.851063	12.1631	0
1360			3.42474	3.76752	5.98025	4.94156	6.68952	0	3.26797	6.71858	3.2256	7.15493	2.98682	5.90434	3.26535	16.7762	16.4759	7.95061	6.07609	5.65125	10.4976	0	3.23045	5.99862	4.43803	11.7251	8.18295	11.4114	9.19897		6.6198	7.94506	15.9941	0.874644	4.05011	6.29994	0.326265	0.175926	9.29865	5.05571	0	16.0483	5.86267	3.69738	6.61645	48.6181	9.99635	8.71357	0.424621
1370			3.24633	6.61945	0.0343649	11.2328	11.8597	0.284563	6.66195	1.91628	6.4242	6.78703	9.72464	0.445122	0.167067	4.78546	5.01038	4.25995	3.81998	2.68055	7.80332	2.63185	4.05962	8.27271	0.969092	5.69599	3.80124	15.0335	4.59179		5.73218	11.8311	6.74972	0.546206	12.0515	1.29195	2.96204	0	12.974	5.38119	0	14.3955	6.18644	0.564106	12.8019	8.16064	11.1594	7.44952	0.482882
1380			16.8164	7.04644	0	8.419	2.91766	0	5.14819	2.3384	12.5832	10.3809	0.524726	7.21591	4.07446	10.1867	0.702544	4.18302	6.81288	13.6318	7.51119	6.80338	7.89906	6.4999	8.08963	5.37683	7.80753	16.932	0.565294		1.58454	16.7129	11.9468	0.0453278	13.4634	4.85255	2.83241	0	0.0431087	5.32435	0	14.3236	4.38556	5.54322	12.3551	10.2788	1.16046	5.58883	0
1390			12.7136	15.7332	0.114677	7.63191	2.72031	0.0304825	4.35351	5.94304	6.84374	0.559951	1.62806	6.02403	7.61929	16.1143	2.20558	3.72431	9.1316	9.11583	9.62738	14.3549	7.33555	6.0079	11.8537	13.399	10.3256	10.4975	4.52457		9.86889	10.0449	10.3782	1.2381	26.7984	2.06971	0.367793	0	0	10.0552	0.048197	10.1999	5.07051	13.2387	25.3965	3.09993	0.314077	12.6549	0
1400			6.64429	9.46972	0.0304825	11.5547	1.98429	0	10.4102	4.1387	4.09555	1.27404	2.56635	7.44076	9.9246	4.19865	14.6461	8.5244	6.06944	4.5121	11.6844	6.26178	10.4471	8.02354	7.91404	0	5.19742	13.5092	7.80516		5.91863	18.2262	22.5329	0.576608	22.1125	1.59717	0.583374	0.144792	0	8.95736	0.0890335	3.8247	3.18663	2.44221	2.11925	0.891017	2.78902	8.48517	0.0337224
1410			2.95023	17.5242	0	14.3985	3.2895	1.54409	13.6221	4.85013	5.55587	9.60077	2.46786	1.01353	1.24653	7.08819	4.05556	10.8821	7.71447	6.70173	2.01391	14.6055	7.45977	5.5731	2.14899	3.15752	6.54587	5.80023	6.72691		22.2845	13.2467	5.54677	1.17892	11.2082	6.82728	2.46943	0	3.52079	14.5103	0	11.1334	5.06701	1.39635	2.39495	4.63649	1.31596	8.1419	0
1420			2.23326	0.0777153	0	15.8833	5.58269	0.468955	10.4524	6.57443	6.55403	13.9818	1.57623	0.525553	0.0458743	11.9282	7.23986	0.0457972	9.87433	15.602	2.01007	5.96964	4.04605	9.61787	6.36405	12.0697	9.08328	3.34063	11.2148		9.96165	16.006	6.66052	0.0250715	15.3441	7.48538	2.79196	0	2.94175	2.38952	0	7.56483	9.69897	5.97885	8.17161	5.03828	3.56444	13.0236	0.0226217
1430			4.79108	0	0.0924397	9.01365	7.15646	0	8.26656	2.97305	6.2759	12.3732	0.34324	8.45369	1.76948	4.41342	13.7596	6.23708	7.50659	10.0058	3.80474	15.5368	6.04064	0.0226217	5.17133	7.41549	11.2601	2.80741	8.67662		3.10169	9.65781	10.3672	0.084661	7.10937	8.69168	0.161514	0.379327	1.92908	3.30096	0	6.07746	16.7417	10.4716	6.25467	2.20356	8.06671	11.9973	0
1440			3.44213	14.6798	0.396187	4.53261	9.04975	0.175274	8.21475	5.04092	4.28882	8.00372	0.842252	4.99529	3.41726	0.111404	10.6169	8.45015	9.01997	18.7062	2.17962	0.415513	7.33828	9.18061	6.35572	6.47903	7.905	2.63586	17.6316		2.12536	7.00425	9.95316	1.46032	16.8405	3.77227	0.992923	0.0569422	3.69923	0.510589	0	14.0459	6.05086	10.0531	0	0.605972	5.87044	7.31276	5.38872
1450			0.282097	5.51978	0.0798041	9.3304	8.42986	0	8.59947	0.42575	3.63648	14.9831	1.31115	8.81027	8.60875	0.150813	13.7228	5.18222	13.6287	19.9759	6.31106	0	11.3968	7.04298	7.56658	9.28514	6.87498	3.8078	4.85193		16.2706	10.9675	6.27749	0.476799	4.23753	1.15864	1.56244	0.0826569	1.46846	6.55747	0	9.78744	5.35041	2.95794	0	5.71195	0.425064	12.9046	0
1460			0.192637	4.24078	0.625029	10.4699	4.42051	0	9.92022	7.81699	1.36475	14.4577	2.28591	7.84274	5.48767	9.43851	8.67513	2.51634	6.39027	14.842	2.42215	0.053158	5.92935	11.1942	6.91906	11.2862	7.51533	0	3.30768		12.8412	9.38585	11.5165	0.145139	1.87117	13.2649	5.46909	0	1.42096	0	0	8.43135	9.65421	4.53017	0.807604	10.3776	4.44086	11.6392	0
1470			2.2133	8.34285	15.3209	13.1336	3.38553	2.2803	12.65	10.2192	0.406113	6.38218	3.08959	1.56086	13.8219	5.98101	3.19791	2.30846	8.89218	11.7615	0.90567	2.52592	10.3838	10.8817	2.29993	10.9559	4.97328	2.42406	6.32515		9.55545	4.81194	15.9385	5.23228	4.8638	4.85531	3.10765	0.32783	4.87425	14.0829	0.762836	8.54397	6.53803	0.901475	2.9797	7.65262	2.50832	13.086	1.16803
1480			5.54101	8.45959	17.9463	12.8947	2.63812	1.15644	6.56568	8.38961	0.784703	7.30674	1.2265	12.401	3.68783	3.03463	11.4893	1.94697	9.19183	14.0356	0	12.0799	6.84542	7.64678	0	9.68857	14.093	2.93969	6.035		21.083	19.6781	10.3147	0	3.31984	9.19987	0.66782	0.17643	0.765619	17.724	9.28955	11.5953	0.472066	1.31287	4.89899	2.46976	11.1098	56.0138	0.616098
1490			4.68059	7.40407	18.6213	17.5889	2.07059	4.48569	14.4259	7.38795	0	10.1692	3.26363	9.99168	6.75784	7.81884	12.5348	6.14111	10.3822	6.93161	0.548303	0.0840109	4.61484	5.08754	0	2.40615	3.34754	0.388293	6.43953		2.56027	9.59376	18.8416	0.308785	4.37523	9.96733	6.41771	5.30906	1.67354	8.84695	6.01161	8.03862	2.09501	8.97739	6.50949	1.38853	6.61976	10.3827	0
1500			3.12937	6.73644	14.7363	12.2997	1.93277	4.58983	7.37651	10.3803	0	7.71453	2.68515	6.01219	3.09964	11.8076	11.435	11.3787	8.79977	13.0685	12.197	0.71822	4.87162	0	0	11.6397	9.30641	0.0680419	2.01636		4.31427	14.3699	10.7962	5.37824	2.98209	9.66938	4.49592	15.4436	2.00824	6.453	4.22602	7.87737	4.50641	0.223565	0.279631	0.233414	4.32349	10.6396	0.513539
1510			4.93593	5.83099	24.1266	16.7536	1.84043	0	6.85913	8.50511	0	5.32105	9.20733	4.04311	1.20627	16.5103	8.72674	11.963	7.0941	5.89738	0.188373	5.57512	3.0942	5.20582	0.234367	4.92432	6.03667	1.09231	11.1129		8.37393	22.0179	2.94269	8.36743	4.18974	7.02428	0	5.33372	1.77023	4.24755	0.78407	7.59043	0.301609	2.97898	0.833493	0.922634	2.32788	7.45172	6.5003
1520			3.25237	1.06763	14.3496	10.7665	9.14802	0	19.2732	6.79737	15.0503	12.3456	5.60467	9.31373	5.03737	10.7009	13.0418	4.38986	9.15058	3.53455	2.86504	13.7596	6.73642	6.82588	0	13.4427	2.33141	11.7047	8.64982		12.3093	21.613	13.7027	6.35775	1.48184	2.26806	0.37915	0	3.16559	0	0.0431087	11.9295	6.36227	7.48148	3.4798	10.4055	11.4374	8.0793	1.974
1530			4.38318	1.15603	5.04965	11.0914	11.176	0.664204	13.1537	9.33985	10.7982	11.0051	7.52782	13.0737	9.64383	6.49894	8.74674	6.7417	10.6308	9.5709	8.02543	4.17044	5.71522	6.8962	0	6.92664	6.36779	16.2043	8.15498		14.6199	8.70815	7.29459	9.14675	6.83317	3.05204	0	2.57499	1.48746	2.72847	0.583341	9.67024	6.85724	5.75138	6.60666	0.933013	6.82177	13.6455	0
1540			0.228354	6.95132	2.74561	5.54192	10.5352	12.9205	6.16372	0.0207132	1.34674	9.42319	5.31185	10.6677	7.39088	3.34073	0.993407	2.30042	12.5526	4.56901	15.4819	8.30782	12.8401	11.2369	0	6.06922	4.26404	12.7891	8.08515		7.257	11.7469	4.05788	4.25715	12.9267	4.58422	0.0838268	18.0427	4.1309	6.16527	1.0797	12.597	8.93431	2.03763	9.89484	0.127746	8.12862	18.7844	0
1550			4.02131	5.3897	4.12315	9.97668	3.70745	0.678211	8.57015	6.3775	12.334	12.9233	6.32726	3.38927	7.47706	13.9833	8.66911	5.84261	11.2663	9.63388	10.991	11.4498	8.19024	3.29998	0.0649819	12.916	5.46079	9.88373	8.84926		11.8615	8.01873	11.7257	3.72096	2.6699	8.22066	0.25351	15.2204	0.900382	6.43179	6.45212	9.06376	4.01177	10.107	2.17664	0	3.0617	12.3064	1.53779
1560			9.12802	14.1108	4.24495	10.1634	6.76058	0	3.16371	1.90962	1.54251	9.14106	7.73345	2.40407	20.6045	8.00476	12.5698	7.98765	15.3948	9.85631	10.6262	9.12471	9.4902	2.90396	0	16.2079	4.4966	2.27569	8.38912		5.81813	13.5143	11.4298	1.38555	8.04462	5.14695	0.784533	8.75874	0.487838	4.23565	0	7.38766	10.9405	6.26716	4.03028	0.124659	4.67472	7.21854	7.07901
1570			12.2815	6.28892	3.45673	10.5937	7.35883	0	10.11	3.21681	1.99645	8.57596	5.68869	6.17369	7.03852	0	21.7583	7.22464	6.67548	11.2855	10.7719	0.737276	9.29896	8.66979	0	11.1839	5.11345	2.21112	7.82973		0.223017	15.0425	10.8274	7.63334	6.17463	6.72494	4.38338	5.78837	1.72519	3.57619	0	12.5627	10.3708	2.84212	2.46523	0.567878	15.7794	6.19507	11.4918
1580			4.66221	4.15369	3.26111	0.995114	7.6244	0.228619	16.3941	2.33068	1.80433	8.28896	9.26633	11.5717	0	0.420409	16.7918	6.55764	9.36266	30.7021	14.4573	0.139175	6.19129	10.0395	0	6.88275	5.63027	5.97727	7.60001		10.8434	12.9438	8.96433	15.1578	9.27531	6.02984	3.9555	6.44787	2.99529	7.7068	0	12.0397	14.9215	0	11.6139	6.30099	3.02957	9.62343	11.5298
1590			1.18448	14.0405	3.19906	6.42989	4.95521	3.58282	11.5042	3.911	0.152942	2.82955	7.59443	8.63557	5.75177	10.5454	0.885139	7.31534	9.66632	15.2313	19.2713	5.81835	5.52176	5.45178	0	6.18219	4.86666	5.60063	6.38107		6.81153	11.6697	5.27306	3.75715	3.87989	10.3375	4.31066	2.7472	4.78799	13.6453	11.1945	9.41193	7.44067	3.65771	0	7.53867	1.65684	11.2012	9.08089
1600			4.50537	3.84047	0	6.34862	12.1804	1.19603	9.06187	4.34611	12.3447	10.9419	4.5683	12.3619	3.88235	8.17887	3.98471	6.05861	7.05215	9.09934	14.3183	17.6674	2.90918	9.97552	0	10.4701	16.5561	3.34935	11.832		4.77598	14.1552	6.09848	4.377	9.81977	7.929	0	0.137172	5.15506	29.0932	2.90179	6.22891	3.62814	8.66292	10.586	1.71247	0	16.2003	10.5231
1610			6.72344	4.61653	0.347056	6.35792	6.78406	0.863239	17.8502	6.32949	0.2049	10.8783	1.71774	16.8326	3.90706	9.00697	13.7098	4.73944	10.4063	15.7933	10.0803	10.8023	6.79883	16.6673	9.2212	4.61184	11.1266	6.61516	7.88993		0.647723	12.256	4.99803	9.81654	7.45479	13.7811	0	6.19053	2.54043	12.1075	0	8.07342	5.90932	3.84568	7.7802	6.27435	0	10.1854	9.8704
1620			1.39324	3.45959	0.186257	8.70656	6.34484	4.06131	8.12381	7.44776	6.4545	12.8619	2.73304	17.5669	3.86173	9.99015	10.9195	4.2839	10.7155	9.16613	12.1755	6.37393	11.4899	11.3268	4.06463	7.63741	9.16866	0	8.32013		3.34198	10.2269	9.71053	1.99554	4.79772	8.61123	0	4.53762	0.739142	27.915	0	12.2603	10.8655	12.8983	4.16183	5.30131	6.26938	9.68397	1.78201
1630			3.40719	3.02558	1.10452	13.9648	10.1977	3.04441	10.1029	13.1076	2.01042	5.67832	9.92976	15.1379	5.6456	3.8607	16.2827	5.89765	7.63396	21.9992	8.47916	6.83908	6.33148	10.9167	0.740563	5.31313	4.51169	0.0641505	7.60038		21.0194	5.27836	8.77014	6.23288	22.063	10.2822	0.224233	4.06695	0.720113	15.5308	0	12.1428	7.29347	15.1382	8.04114	1.63291	2.99348	10.1284	5.20102
1640			2.94296	4.77441	2.50501	17.6782	10.5395	3.76169	10.1971	4.3668	1.71812	12.7542	6.0842	13.0774	3.76791	1.51157	14.0595	6.60295	10.574	18.689	8.56322	11.9078	9.11224	12.1173	21.4231	13.8724	9.86965	0	6.3753		5.28133	11.0835	10.5702	10.4551	22.2305	11.018	0.0962904	13.7897	1.02134	42.1611	0	10.1011	8.52512	5.31299	7.45548	0.380958	5.50169	8.69843	4.87329
1650			9.58266	2.12761	19.3621	19.4305	21.7643	0.587563	14.3018	11.0501	3.68893	10.6734	8.11155	21.6118	0.07049	7.24486	5.78519	11.1046	8.46411	5.06412	15.5972	5.18418	5.24539	3.62483	10.8715	11.1998	11.3709	0	6.76619		10.0934	13.7553	8.40601	5.54246	24.1751	12.8942	1.07388	17.6577	2.69028	25.4457	0	2.76341	6.91056	1.34452	3.08158	6.79655	15.1241	13.5202	0.883533
1660			0.020378	11.6758	14.2553	21.8924	16.7039	5.19334	13.0392	17.59	5.18391	13.5467	9.44091	14.6707	0.805877	22.1979	8.58367	11.6109	15.2726	6.16899	10.5437	13.0605	9.00454	10.2991	14.4414	12.5151	4.92322	2.75054	8.07486		0	13.5706	5.83941	0	13.6765	9.41042	5.43027	15.4268	15.5952	29.5417	0.446546	9.5886	9.26698	6.04366	3.93501	0.355532	9.69266	17.8681	0.272488
1670			0.810486	3.88443	3.65948	20.4706	8.89733	0.170609	13.2754	12.1736	7.01126	10.341	11.1794	16.1679	5.1475	5.19809	8.95296	11.55	10.7736	16.3662	12.1597	6.06389	7.42481	7.25499	13.9856	9.49729	8.92634	16.7636	9.44917		3.82661	11.3566	10.8115	5.04889	8.76563	7.61839	2.82352	4.43271	11.9922	31.9711	0.0609649	10.4998	11.2123	5.81324	8.77998	8.04804	12.1715	10.2264	19.1252
1680			5.86176	7.29141	7.2843	19.8251	5.79334	3.89862	12.5387	3.85913	8.4478	5.37297	8.38291	13.5374	6.05653	9.84632	7.84302	13.3326	12.3183	25.654	7.2348	5.78103	10.1293	7.57106	13.0837	12.0853	6.76937	3.85934	4.53676		1.39501	15.2324	14.2491	13.4912	6.07498	11.8371	7.47607	7.77878	7.41942	26.3796	0	16.4136	9.20067	15.4016	4.47996	3.78419	5.11739	13.8815	15.4688
1690			0.802443	13.3571	0	28.5841	10.3841	11.0935	13.9467	4.0268	6.47527	5.62139	12.6339	11.9802	5.77507	7.42345	12.9568	7.36216	11.0805	20.298	30.2388	6.845	12.9144	15.0879	14.1605	10.4349	18.4114	5.70022	11.7339		5.64799	13.6674	12.2277	5.6291	10.33	7.76634	2.02677	16.9142	12.2579	22.8142	0	12.1358	8.26824	0.492849	5.40974	2.87149	15.2329	20.7598	1.63446
1700			3.97276	6.75216	0.619296	15.0153	4.70146	3.65601	7.75521	6.76105	19.6223	11.2901	10.0274	12.1763	7.21089	8.25772	15.845	7.90293	9.09984	17.3459	10.9486	10.8632	10.5055	24.0142	9.32334	9.87243	10.5588	11.4653	8.09924		16.9542	18.1788	5.61959	8.82	5.93069	18.724	6.07232	15.1886	3.2372	33.8575	1.73296	10.7324	5.24928	5.53025	13.1668	5.98604	8.41999	17.1136	17.9814
1710			9.22623	23.3988	20.375	20.994	13.2238	0.980967	11.1104	11.8235	21.2619	9.19233	9.01236	15.179	5.51373	5.85435	11.8182	6.75679	11.6079	12.7385	13.8043	12.8121	9.312	8.24098	9.55977	11.7137	10.3925	9.43989	5.91053		0.71235	10.3594	10.3404	6.37094	15.345	7.19387	30.6299	11.6817	8.68968	18.6792	13.2683	8.02106	6.21807	13.2475	8.9497	5.36833	4.20175	16.5204	2.46738
1720			8.73806	47.8585	0	17.2729	13.0023	4.11529	11.6067	10.2768	16.5438	8.54396	6.27879	8.71303	0.89836	1.92321	12.6567	13.4016	6.00789	11.3433	17.9906	9.747	10.9488	7.06443	5.6988	9.3436	7.58639	1.00715	5.93618		19.3484	16.3056	8.50868	14.4632	14.0998	6.59132	0	9.17261	19.3251	25.046	0.0681608	15.4333	7.53437	8.51548	0.930208	7.33891	0	20.6442	4.81887
1730			2.92893	13.8168	0	10.9613	5.32629	0.167577	15.067	23.401	15.5411	14.1274	8.19687	13.0412	10.6867	8.20083	17.99	4.54714	4.91806	22.9184	8.87191	5.58378	11.147	8.06537	9.88656	10.7505	9.76391	0.677482	7.15711		15.5245	10.4476	9.39977	0.309138	7.47236	11.5749	3.02762	8.70372	9.28313	27.9082	37.4966	17.6828	10.0944	7.94369	5.69444	9.14309	0	20.5887	0.673064
1740			7.62789	10.118	0	17.9296	14.6176	0.794102	8.10728	20.7821	15.3615	16.617	17.3507	13.785	11.3589	15.1417	10.9653	11.7923	8.33382	18.5997	16.6393	6.47807	7.99244	5.70072	9.64256	13.9986	10.0979	2.83216	6.37008		17.6377	16.8762	6.88067	2.92368	0.333418	5.93334	4.3519	10.2758	9.42488	42.7223	48.3208	20.8655	11.161	5.34851	8.67387	15.9432	11.5397	10.7839	0.432292
1750			2.15179	14.899	0.0542824	13.8021	11.4605	5.84113	22.7443	20.9178	19.182	11.4447	5.77084	14.131	4.0662	5.48922	11.9743	11.9477	3.56181	22.0226	8.868	8.89742	8.87862	20.3866	12.4092	10.5358	8.99525	0.0213835	7.94071		5.38354	18.1736	12.2229	4.63386	7.2181	11.5228	9.51094	5.91839	13.0079	11.874	31.8995	10.9053	9.36235	8.30357	2.2203	8.93658	1.45677	23.5367	0.262638
1760			2.05954	4.22845	0.100375	13.6533	2.433	8.75691	14.8544	6.46103	19.3625	12.938	7.94025	12.3813	0.102777	4.11158	10.2364	7.88281	9.66327	22.735	2.43564	17.6876	10.0533	8.68147	11.4188	14.8783	11.8853	0.0453613	6.13478		10.975	14.6005	7.62101	17.6266	7.78301	11.7137	4.95125	5.69357	8.93418	22.4645	35.3828	17.3205	7.42423	6.50137	5.78611	10.6489	0	26.3781	0.139202
1770			10.6807	0.0215544	0	12.102	2.2336	2.73094	13.0564	17.4067	23.4406	4.98057	8.63676	10.6997	11.8518	6.38683	11.5636	10.1718	11.38	18.4934	16.2006	11.5737	12.1084	6.18571	16.5313	12.7627	10.7934	0.0226806	13.7261		10.1304	15.831	7.73899	0.755431	12.3503	8.64677	8.74727	2.66599	4.58599	28.5795	19.2222	9.94679	10.241	9.53459	9.86849	9.54405	0.175851	18.7826	0.535135
1780			2.33547	8.2328	0.0505744	11.2744	7.99874	0.807705	11.1841	8.75521	16.2341	6.00443	3.97332	4.94114	14.8889	4.59487	9.06878	7.53568	10.7562	13.3459	7.28007	15.277	10.3588	3.94083	17.6935	13.8163	9.49363	0	4.48788		21.1726	12.9452	6.18974	3.19598	10.8124	14.2842	4.47355	14.5473	10.0098	38.9854	2.95633	13.7846	10.7416	1.17083	4.36824	12.0329	0.171925	22.5684	7.78269
1790			2.28387	29.8077	0	12.0772	11.3343	0.829612	15.0291	25.5861	17.4493	7.59853	1.25283	13.5126	2.78479	5.83794	15.0415	9.41471	10.2296	3.85749	14.1779	10.1349	10.7704	10.6366	13.0428	12.5838	10.5733	7.56539	16.2245		21.7765	13.5502	5.09482	13.0691	10.3622	8.30705	6.4899	0	13.1067	33.337	3.71971	14.9929	8.67286	7.83758	12.7748	10.8582	2.97075	16.4002	11.3593
1800			0.530455	21.6344	0.104962	7.00818	16.7002	8.99486	13.783	31.7332	20.037	8.70119	1.41528	8.19712	7.94544	15.0512	8.3664	14.7507	12.4206	16.5383	9.45725	7.70161	10.0525	9.92603	10.8226	13.2479	11.5266	15.087	12.4427		20.532	5.91106	12.492	7.2707	13.1597	11.0803	0.798308	1.51965	3.82795	37.8579	14.5057	19.6759	7.03926	6.60162	7.68743	8.24146	7.47932	16.1951	0.483713
1810			3.43408	17.6343	0	15.3779	16.4536	3.22792	19.9811	2.25696	19.6876	2.67588	20.1726	9.84904	9.82813	11.1439	12.0423	8.62448	11.8679	34.2113	11.4303	13.6423	9.9946	7.56373	6.99658	11.4804	15.6471	29.6109	28.1412		13.4145	12.4245	13.8	10.9961	7.1105	10.6906	3.41916	5.83339	8.53218	54.8579	4.51535	25.9121	14.8831	4.94743	9.62425	8.68022	10.3361	20.7708	4.021
1820			11.6555	14.1741	0.458825	13.1835	11.8155	2.11052	10.1589	9.02295	14.1468	9.81822	19.3643	5.94193	4.10916	2.97257	6.23656	11.9326	6.50592	12.8657	11.0009	14.7201	7.45382	13.2072	14.7143	9.45085	12.7553	19.2628	14.8963		20.5709	8.59328	18.6824	12.5801	5.80671	6.627	0.603448	4.37461	19.0563	45.5887	7.00959	20.7355	6.22521	14.7243	5.91965	6.66732	10.6027	14.6762	1.06207
1830			5.90424	11.1444	0.21459	2.74208	3.90204	7.54693	12.2298	1.31463	9.30851	0.30073	17.4724	9.51721	4.56807	0	7.27579	6.42509	10.7035	8.0095	16.1305	12.7074	8.59081	9.08788	10.6147	13.499	10.6664	13.6467	9.82525		18.7755	4.61671	13.2875	10.3485	10.4704	8.71452	8.25772	9.14899	13.5896	16.5189	7.28301	14.2414	10.4156	18.8639	7.52536	11.252	8.78499	12.9884	4.3951
1840			0	11.8209	0	5.92141	9.93075	6.3911	18.2634	0.797344	8.13023	9.03092	18.3424	10.1236	4.40959	6.7755	11.1326	8.6364	6.32234	3.52719	13.1512	12.7416	12.9987	7.55901	13.5095	12.7128	6.74124	3.92381	16.7956		11.7223	14.7585	7.65305	3.00014	11.0137	8.18713	10.309	14.8361	9.86774	43.424	7.64945	9.28578	9.14799	7.82562	5.69958	8.7038	10.8652	14.8378	0
1850			4.07685	7.00837	0.0887709	4.94023	6.14146	0.375203	8.91592	4.0766	16.3396	12.4281	13.5823	9.48913	18.3903	0.379817	13.8277	7.86027	10.9548	28.9032	11.8189	15.2875	11.124	14.7378	14.0248	13.098	11.5373	27.1359	12.2305		12.4029	10.6697	9.24996	16.3002	7.82064	7.80111	3.78251	5.61704	9.56189	33.2906	6.18537	16.0473	12.1607	4.98982	7.06109	8.37232	6.20504	11.0239	20.6663
1860			5.9999	6.9936	0	15.8756	15.38	4.63671	10.6321	22.5786	20.706	11.4733	6.13372	5.73501	10.6334	2.76864	14.7113	6.24082	8.20731	22.1524	17.7884	9.98287	12.5027	6.93827	8.29777	19.7113	4.2289	7.6927	11.7227		30.1248	11.4154	6.86873	12.6494	9.54859	12.6442	2.10115	11.7322	19.2973	25.8147	7.58864	13.5282	12.1965	8.6213	3.68735	7.03105	8.40395	9.16388	11.0115
1870			0.437378	11.4415	0	7.78671	12.1367	5.04759	8.90387	18.0056	11.3944	12.7806	12.2838	9.96748	7.29169	6.84764	17.1341	6.97751	13.4887	6.04596	12.4086	6.54183	9.76926	9.30542	15.6892	10.9198	9.868	0.660007	9.76136		18.7073	17.5061	11.5378	14.743	0.180464	6.27997	1.60241	7.18668	16.925	44.3202	20.6758	10.9104	10.0309	4.40013	9.86319	0.055134	0.595251	7.91154	4.18829
1880			3.44119	9.26195	0	9.76635	5.38709	5.5743	15.8499	8.23527	10.5056	9.39404	8.8535	13.0114	5.90287	5.77334	14.9308	8.59576	9.25062	5.63304	9.77807	3.24583	12.052	13.6544	7.02796	11.0778	11.5784	13.7944	9.57104		12.0633	10.1857	16.4083	7.60766	13.3316	8.91291	6.56943	11.6391	8.1246	34.0894	12.1244	14.9417	7.93923	9.34726	7.93766	7.78955	0.261753	18.511	0
1890			3.40604	12.1372	0.0614394	8.77597	10.4674	4.53625	14.9053	16.4272	10.9362	6.39045	6.01227	14.591	9.96349	8.34045	11.554	8.43074	9.26677	23.0453	30.3271	15.1549	6.00324	6.10915	13.0726	11.6176	14.1412	8.37918	7.83706		7.27016	9.69748	8.36377	18.6189	10.3453	11.2423	6.45484	7.9707	13.2707	40.1868	12.5127	9.0859	11.4118	14.8674	3.72332	11.0188	1.4361	20.678	10.1325
1900			0.148904	16.3903	4.00226	4.34644	12.4297	5.04048	10.2788	9.42248	8.33948	2.13281	8.86665	11.2978	11.636	12.8075	9.14977	8.57844	14.5422	31.3746	30.0084	5.87221	11.8984	9.20657	9.86731	15.7499	15.2899	7.58485	10.0974		25.4406	12.9023	13.6223	12.8658	10.0895	8.19952	3.41995	13.7943	0	24.6014	7.03223	18.7542	13.7564	14.9704	9.06888	5.34527	7.98112	28.8478	14.5086
1910			0.347097	19.7306	13.2705	11.2209	14.0912	3.33891	17.1897	5.07081	19.9596	8.14972	10.7137	7.91069	5.99991	6.90429	14.0097	11.4044	12.9188	14.192	11.2802	9.49419	12.2571	23.4512	11.0429	11.4952	17.783	17.0974	11.9934		30.1101	6.87915	9.46783	9.48799	8.27959	6.64868	7.06987	9.09169	1.38151	19.528	13.2695	14.3816	10.4154	10.0368	1.01769	10.698	0	25.4947	5.21884
1920			1.28864	15.0724	16.7979	6.90466	12.9171	1.10896	20.8225	10.9566	23.8196	3.61796	10.9178	11.4157	1.50122	14.4467	12.3714	11.8748	11.1663	10.5986	11.6696	4.86308	12.5473	11.211	7.92939	10.3564	9.966	3.25555	8.57354		6.52891	15.5101	12.0976	12.2293	9.72633	12.3993	5.49883	3.50882	7.00859	23.5558	14.8716	17.2176	11.2756	10.7433	7.41099	11.7812	5.7373	27.7565	4.38904
1930			0.300973	10.865	8.49469	10.278	5.75981	3.97496	7.51001	12.5313	9.00693	0.517172	10.0832	12.9492	1.78474	3.54236	7.43223	10.6529	5.16746	21.2075	17.9059	8.3744	18.5611	19.2353	8.99201	10.2369	13.1852	2.77487	10.1812		6.61941	4.59912	10.7776	12.0124	11.1511	8.17504	5.24478	5.84097	5.98852	28.2217	8.22874	13.1567	9.21181	13.8615	11.5239	9.93088	11.2858	14.7113	1.11653
1940			2.76914	13.0212	1.37386	16.8832	14.2068	7.92727	13.0649	12.4804	17.0213	11.8803	8.53486	9.5612	4.38533	12.8964	20.0146	10.6667	6.19825	8.32618	14.0899	12.7816	13.9701	9.65681	15.4055	17.4271	15.1566	3.50955	7.62588		16.1147	3.89672	14.2637	8.33411	17.7304	14.3631	4.52017	10.9463	7.4043	29.5052	13.1451	18.7081	7.73698	9.57997	7.03067	7.05263	9.09853	15.2682	0.0691985
1950			0.562955	8.77168	25.3338	11.9962	5.8718	7.01167	19.5226	12.8634	25.6633	5.16403	14.3734	9.99584	25.9909	10.2126	16.0507	9.74463	7.86274	15.2268	14.8137	8.00776	8.36963	19.3242	9.5916	8.76538	4.86739	0	9.21365		28.2357	9.78147	20.2912	7.70585	14.9518	9.85628	3.87402	9.22036	16.7132	38.3208	10.1261	14.1346	14.4109	18.2486	13.209	15.6946	0.0305828	21.1814	0.0338103
1960			3.7856	5.92102	2.9282	12.0085	6.97842	7.27208	15.3223	19.8798	12.4664	4.75793	7.35923	9.2186	5.40841	16.1369	10.4363	9.37449	10.8689	2.74572	8.48466	5.69896	9.56316	13.4076	12.7297	8.37365	5.16911	0	8.05192		5.53833	17.2873	8.334	4.91314	14.4312	5.35606	1.18217	0.705431	10.0696	33.5306	24.8601	12.0255	6.46059	18.2208	6.44222	0.173441	0	19.1179	0.048409
1970			1.27223	9.97815	7.75278	9.7837	13.1346	2.39104	12.402	11.9955	16.7589	2.68491	3.57233	9.74244	26.037	13.196	12.5243	10.6184	10.9932	11.0541	17.6644	11.5438	7.16083	9.08372	14.1353	17.3536	9.61499	14.6962	10.2045		16.0176	11.3139	11.0827	9.07879	17.744	6.76094	2.15458		8.52382	36.0853	16.3779	9.91094	5.10502	20.1515	7.53797	3.31513	3.82511	17.7852	6.65332
1980			5.15245	11.5453	4.63148	11.5616	13.057	8.10187	20.642	11.6644	13.308	4.76723	2.79809	12.688	0.885895	5.44426	14.9172	9.12922	7.37234	11.9936	8.08967	4.52694	7.32276	9.14253	11.5152	9.10103	9.42702	20.5393	6.90353		3.37714	9.87706	5.62736	6.97431	16.6473	8.58678	7.03323	5.03091	3.9106	45.2976	2.58588	9.90876	5.59295	17.5328	4.7527	9.29009	1.75489	15.1553	10.188
1990			8.84272	11.9525	0.0304825	10.3133	10.6004	3.71625	4.43492	7.89736	23.4466	3.06897	5.31223	7.51029	5.21202	5.56421	12.4304	11.0207	6.88061	21.3542	5.53154	9.49139	8.74057	8.49745	11.1479	11.0677	5.61158	6.96148	12.3519		22.786	4.31229	10.8029	10.4018	11.9506	8.72016	0.181683	10.3059	5.03219	20.5996	16.1084	9.87734	8.91346	13.0952	1.76026	6.62332	5.15369	12.2234	18.1183
2000			7.3518	12.6013	0	3.61028	10.6795	7.58631	21.9859	9.12139	7.9294	17.5274	9.94939	9.82156	7.74717	6.99512	8.21057	12.9383	10.1487	19.3214	15.2821	2.96709	16.5198	10.5278	10.7365	8.8287	14.4115	7.88608	7.21136		0.132319	3.26547	9.75851	5.76288	12.729	9.15091	7.85631	2.7411	9.43997	35.8676	24.2466	8.16943	12.6407	15.0613	7.5071	8.49422	10.6821	18.554	13.4941
2010			5.78649	6.36573	0.0381031	12.0075	1.05207	5.95647	3.97685	7.31456	17.9904	5.62765	12.43	8.93281	9.5861	8.68272	9.05219	10.8158	11.7621	23.1939	12.5157	5.28888	10.2004	6.6935	12.0315	7.25772	6.42533	0.0213835	6.41196		5.82802	12.0594	12.6142	1.06189	7.08932	11.9229	6.26635	5.57333	10.2192	40.8833	10.5887	13.2555	17.9288	14.5665	4.4597	6.1203	10.7599	16.578	0.791605
2020			4.04709	13.039	0	10.0242	2.40319	6.82724	6.23716	14.9825	12.8869	9.63883	13.1222	11.1185	10.6679	9.71209	8.53791	7.08907	10.0443	21.429	16.8984	9.03883	12.0817	14.3398	10.8795	11.4008	12.2869	0.0226806	12.5464		29.013	8.14985	9.2437	3.97383	6.96929	9.37102	1.42687	5.49152	11.5599	37.6738	30.1101	12.1486	6.206	20.2343	15.2812	5.06891	3.77057	14.0023	0
2030			11.6044	14.6448	6.07866	12.8206	8.21978	4.93609	6.31873	17.1861	16.9778	6.90083	6.37139	8.27912	1.19978	6.029	7.82421	11.3875	2.72691	1.43248	12.6671	9.54345	8.01378	2.43364	11.9392	12.105	16.7683	13.7885	9.22649		24.8716	12.5757	7.42676	8.13347	6.92374	7.82418	1.26867	20.1564	9.65606	25.537	30.5979	12.638	12.6641	15.155	0.444372	5.96192	8.1726	12.3205	0
2040			3.84503	11.3642	2.33074	9.72157	10.6341	4.98859	10.6469	10.6353	21.0844	5.40293	2.36282	6.21397	15.0559	7.65564	7.41037	7.44329	3.85916	10.8973	9.37011	7.56938	9.38691	6.18249	10.0953	10.5407	5.66952	20.3379	10.621		16.3426	12.7965	15.5365	7.9794	20.0618	9.31086	1.70347	5.4285	11.0574	49.7818	13.832	11.9188	10.6884	5.81762	0.0222935	10.0078	4.75548	8.79177	0
2050			4.25799	6.94689	3.16722	12.8767	8.35483	0.881628	4.57036	12.2894	14.1662	12.3383	4.03101	10.5206	9.21834	7.45218	12.7564	6.7952	8.18888	0.78741	7.86265	9.59797	12.3675	6.60977	13.0082	10.1626	4.21478	19.9145	6.30116		11.7449	19.0576	7.12535	19.3501	16.6604	12.718	3.29192	14.4579	15.6155	23.6993	19.9537	12.5474	14.3598	8.90401	7.31138	1.34357	0.0739321	13.8104	0
2060			6.69041	5.20666	8.1458	12.1406	17.3004	13.5073	3.94892	11.3124	12.0105	11.9147	6.62898	10.3785	12.8065	5.8827	16.5205	5.55169	8.91484	0.222895	10.6932	9.3414	12.3792	5.81201	13.6825	7.65504	9.75611	10.8095	10.3137		5.85419	9.4165	6.93896	16.4867	6.48207	8.0931	3.15754	0	13.0785	33.6125	0	11.9251	5.65231	10.2259	8.21462	2.53777	0	24.3343	0
2070			4.74193	7.4116	0.859814	12.0103	7.73486	7.02991	4.13899	1.34692	10.6878	5.35309	0.897915	12.2961	8.15779	0.463748	13.5128	0.0229371	7.1025	2.88991	10.8817	8.49294	11.1156	0	9.74838	11.7785	9.54605	13.2733	10.0738		2.51412	20.2581	4.96854	14.5417	6.24386	6.42995	10.179	0	8.94284	36.5891	0	15.5836	18.4943	19.1048	0.985957	10.4378	0.276129	20.387	0
2080			7.29899	6.67145	1.45936	10.5596	7.32208	6.00848	7.30919	9.92376	18.332	4.52348	0.417815	16.0796	10.7208	8.19681	11.8901	4.43388	7.25426	26.2716	9.88199	5.92737	8.19151	0	9.35534	12.4591	14.6712	6.36718	16.5517		13.8822	4.56449	6.20869	5.86368	8.9621	13.6896	7.30512	0.0786011	4.7453	28.4264	0	8.71969	13.111	11.4325	4.40024	9.63066	0.100292	10.1553	0
2090			11.644	32.554	3.0198	10.4682	4.95889	7.54807	11.9665	9.06323	12.4916	3.86482	0.381878	8.64453	7.6034	6.42128	29.115	17.9935	10.974	4.55216	7.2593	15.4788	7.04256	0.933196	10.3201	11.0341	11.1892	0.734349	18.645		13.937	12.4661	10.6154	10.2375	17.6989	9.98246	9.28445	0	12.1332	26.6054	0.804123	11.9514	15.3486	7.07525	7.76124	6.52412	4.65098	15.4776	0
2100			10.1194	24.3586	0.98387	10.8257	4.58541	10.2558	11.2969	11.1793	14.1741	6.12364	5.16682	14.6147	0.304855	8.22197	15.2312	7.19161	3.50678	12.0641	8.10794	12.2757	7.88168	9.11158	10.947	12.9462	8.03486	4.46634	16.4375		13.4652	6.89694	8.99492	19.751	10.9542	12.0757	1.89012	0.0860669	15.8057	28.3475	11.7154	20.1693	16.4806	7.7765	4.89313	6.76969	0	15.1918	11.3604
2110			9.38099	7.26901	0.0865916	4.23792	9.03725	1.84524	12.2617	11.2967	16.6285	8.9503	11.8707	7.66485	5.19776	4.85717	22.9745	10.3657	11.2547	11.8065	13.0071	14.1549	6.42711	9.85466	11.4166	17.9619	7.68455	0.0226806	11.7435		13.0506	16.402	6.50833	11.7149	12.6492	11.5661	1.78054	0.0228618	19.8899	39.9731	7.67694	20.9123	13.545	8.45566	8.44851	0.0229371	0.330653	13.5969	1.02204
2120			6.54126	10.7051	0.187215	1.07699	13.9327	10.1935	8.99538	16.3512	19.9412	7.76249	4.9713	8.55951	3.99447	11.0754	18.3196	11.3976	10.7878	18.5886	14.3019	6.8312	13.1145	5.95523	13.1914	9.77521	13.4961	0.0226806	7.57289		2.4525	9.62415	4.62825	15.4691	18.8219	11.321	0.0620037	0	13.0386	34.5179	11.6684	17.0701	12.2311	6.94312	3.96596	14.5222	2.42833	10.7182	0.331118
2130			12.2594	15.3593	1.05437	7.12745	5.83672	8.33497	8.5911	8.19938	15.2553	0.26813	0.89428	10.0919	5.7073	9.87584	16.8854	13.7184	8.10149	9.48742	9.32618	7.5543	10.2926	11.1578	8.11509	14.2959	9.49789	1.46449	7.87373		0	6.63509	6.31201	7.2991	14.166	11.9879	0.173666	8.80504	11.9261	28.1851	8.73984	4.57257	19.965	7.5069	7.96176	5.48043	1.79335	19.5589	0
2140			5.86723	10.198	8.54191	2.10005	10.8549	2.99898	10.6904	2.60967	21.1228	2.55518	0.512364	10.0357	3.35363	10.1315	21.336	14.3605	7.77646	0.0433465	9.55226	1.92678	5.39664	7.61984	7.53302	14.2241	7.72992	0	10.3532		0	15.2847	12.1939	13.6869	8.88366	6.39162	2.41415	6.68193	13.273	31.6798	24.3324	17.9754	3.02063	8.22605	5.1595	3.83357	1.56205	11.5903	0
2150			3.40834	3.50854	11.2662	7.28129	10.6424	8.66139	14.539	6.81591	16.0767	6.60027	0.158284	10.3468	6.3562	7.76829	22.7645	11.9842	7.29368	0	18.9843	2.25026	11.196	4.58189	13.6475	15.3146	12.5859	0	5.60273		6.65147	8.18232	6.60215	4.76395	3.8497	8.07634	0.907652	0.147083	12.2427	18.5406	20.3348	15.0912	6.05456	6.78017	2.32771	10.851	0.0315241	13.6252	1.10055
2160			5.22694	11.131	0	11.6473	6.90357	6.80741	11.7018	4.38022	24.9596	5.68024	0.175098	5.64412	11.9751	11.9385	17.2782	16.494	5.07461	14.6625	6.29446	15.7225	7.64623	13.8179	9.0915	15.6307	10.46	2.29342	11.0276		0	9.78895	14.349	12.0441	9.3815	11.8857	0.115041	0.435935	15.0653	18.282	16.498	10.0739	11.5359	17.5853	0.896833	15.9085	0.0458743	15.0942	8.8212
2170			4.26862	15.3897	0	8.13331	15.1282	4.62631	14.4617	18.5282	19.6275	3.1404	0.1137	8.09915	1.35373	7.26361	11.0075	8.89651	10.577	0	11.5443	9.80314	9.55975	10.6874	13.4474	7.2258	9.52865	0.255377	13.3574		6.81447	9.35223	10.6698	7.87976	16.352	13.2127	0.0772598	0	9.24045	31.2125	12.9212	13.9719	21.8259	1.84572	3.37587	6.11119	0.613143	18.2043	5.69438
2180			5.56061	3.93785	0	8.22362	19.6993	6.23655	8.24393	21.3658	24.6225	11.3211	0.206314	9.78804	3.62068	12.3401	21.2805	14.1722	8.14467	0.0611657	7.39497	3.71095	13.7332	0.0226806	8.82314	16.4267	8.43943	0.0213835	7.04914		7.52525	5.16184	8.4941	3.79362	15.5654	6.04131	14.1036	0.170925	10.6053	23.7265	11.9664	8.17673	0.368801	11.5597	0.430316	6.53153	0.0917485	8.30611	0
2190			5.80147	5.00601	0	10.0174	9.8121	3.75581	7.7688	16.7038	22.9018	8.70396	0.49415	11.7252	7.11017	2.14896	12.915	12.7522	12.8878	18.7389	12.6681	6.48527	7.64587	2.27946	10.9394	12.6208	7.86994	0.855953	13.509		0.961716	17.1632	5.02834	7.62614	4.15247	6.6522	7.20805	0	7.82865	38.1843	18.4445	7.01748	0	6.9437	2.17371	14.8027	0.738996	10.9251	2.16896
2200			8.29674	10.7102	0	9.67224	12.2191	7.77764	11.6894	4.54461	14.3879	9.43032	0.179268	12.5065	18.8866	0	25.1067	11.2371	5.86783	16.7103	9.99944	4.9884	10.9519	1.81109	8.36189	10.5021	8.78573	19.8604	10.5335		0	5.18628	8.12564	10.3886	6.31354	11.8316	2.1579	9.86649	13.1047	34.112	3.92772	11.2763	2.69562	4.0355	5.63189	9.07339	6.01635	15.7678	8.88491
2210			1.46921	14.4262	1.33155	13.0178	7.64125	0.101541	13.3612	1.93487	15.9071	7.48211	0.588204	6.5701	3.75182	0	14.7348	12.3168	6.34866	12.1577	3.3424	7.72717	10.7274	8.91629	14.4936	10.0109	8.25063	0	2.79839		6.83238	0	9.80286	8.0777	11.7426	8.72273	3.02815	9.60882	5.10708	27.2386	5.06321	13.9349	8.55725	8.84237	5.06821	14.4314	2.50215	15.8747	5.60321
2220			10.3117	9.38932	0	8.02913	4.12352	2.56533	7.12459	14.3414	16.1995	7.65288	3.33647	4.46187	0	0	22.2034	21.2005	4.98121	10.8386	4.99262	12.0655	9.53147	7.56719	19.4388	10.3944	6.79906	0	4.06918		12.387	0.170468	8.77037	21.9057	7.72926	7.70498	6.09776	14.6715	8.11371	22.9594	0	10.1112	8.95552	10.7086	8.0763	9.66048	0.718338	13.8036	1.67174
2230			1.38531	5.5726	0	10.4472	7.65141	2.64651	4.13977	9.75769	18.3959	4.81715	0.0618379	11.5255	0.0611657	0	8.43349	11.5799	6.0833	3.55328	5.94615	0.903593	9.53176	8.50481	13.7727	9.01565	10.9992	0.0226806	2.84816		13.277	0	7.23859	9.08392	14.1114	3.3983	1.45106	0.161605	11.4014	30.8339	0.138432	3.41342	20.4757	12.0144	7.76807	8.80848	2.5706	13.6955	3.92633
2240			4.22584	1.59943	0	17.9516	6.66986	6.80427	10.0321	6.86444	16.6168	4.70513	1.15869	11.4269	0	6.75869	12.5182	19.8524	7.03161	6.39379	10.3786	10.7325	8.43807	14.4584	15.7289	12.2443	14.7832	0	4.27993		2.88233	9.92286	14.5376	16.3557	5.25467	21.4031	0.513988	0	12.7622	34.6592	0.378208	19.3021	15.422	1.45851	6.52671	11.8229	2.00113	8.6049	12.5004
2250			19.1446	14.2977	8.25186	11.7593	3.40374	3.32334	9.51413	5.18533	15.3214	2.74933	7.59927	11.4629	0.21408	10.7703	10.8779	16.4762	6.49041	20.0847	9.81974	7.85462	7.07057	10.5817	14.7843	13.8727	9.09393	0	9.06146		15.1127	8.70902	8.76664	21.9775	16.284	8.44515	1.11945	0.426342	0.365333	16.3827	32.0612	17.1462	14.5555	8.49708	7.14825	7.9019	0.444913	8.59037	4.01213
2260			7.58709	6.97389	3.16815	17.1366	10.3939	4.30092	8.77398	5.50211	12.6187	1.58968	18.9626	6.97085	0.199051	8.2128	1.26527	13.1168	8.7274	0.244942	9.93718	13.3529	8.21605	11.4786	9.21456	6.76482	10.6509	16.0168	10.9891		12.4973	0	7.84691	10.6775	6.83902	2.46501	5.56887	0	9.37939	30.3372	13.0224	12.9052	8.35982	7.27982	1.88409	4.72489	1.03132	17.8252	7.79234
2270			17.7299	7.62678	0.900957	10.4985	16.4764	0.0609649	10.0613	9.52719	18.2971	2.34228	22.4808	9.47174	0.546551	7.50677	17.6543	8.43534	5.33366	0	3.51501	7.33315	6.87271	11.1962	6.49007	13.4391	9.67628	3.84941	7.49182		5.64099	13.8307	15.0431	4.36528	4.2141	7.72745	7.86856	0	13.6979	37.8905	26.5083	9.9121	0	1.95272	0.151016	0.681709	7.30042	6.92415	18.7018
2280			17.2356	0.0883498	8.20802	10.5905	3.8965	0.0914474	11.9252	14.8461	7.73487	0.667369	25.8931	10.3179	10.2174	7.72012	20.6721	7.94805	6.02722	0.122331	11.3754	2.35652	7.05511	3.89114	8.52461	11.5286	5.86691	10.3004	19.8196		3.31621	5.5207	12.3441	1.16105	7.71295	11.7546	0.511806	0	8.51803	40.6048	10.1539	24.2406	0	1.19877	0.0571298	0.0432507	3.35947	10.4451	0
2290			7.2319	5.61307	0	22.2383	0.324995	3.33579	14.197	18.3652	25.5671	1.15825	33.7886	4.62262	16.8132	0	22.2469	13.2156	8.04314	3.23068	6.65207	0	4.86111	3.62048	11.907	10.3667	10.2759	14.4802	6.22333		0.157305	12.324	4.95901	19.974	1.77577	9.05517	5.85828	0	10.6794	32.9371	4.75226	12.7246	8.42598	7.68683	1.01289	3.82282	10.6089	19.2299	0.0311716
2300			5.45264	7.92304	0.401866	5.35067	0.894363	0.264423	5.56664	17.8018	12.9583	0.592075	29.0005	6.28622	2.19615	3.75117	8.55047	9.52047	9.93515	13.6459	8.21032	2.5212	10.8575	7.27299	10.8285	11.6643	12.1027	11.6027	10.332		3.52339	12.4626	8.0098	0	9.19594	8.98908	2.89138	0.291501	11.37	16.4685	5.08048	17.1145	8.38351	10.3369	0.990744	9.25116	8.59154	20.09	0.0994725
2310			13.7315	3.60496	0	8.34012	0.556104	6.85244	11.7032	9.27015	13.0489	0.185176	23.8202	8.77265	0	1.95244	1.16488	9.34421	16.3367	0	8.25331	1.56971	14.2579	5.55313	7.59211	8.25264	7.86417	1.10905	6.00217		12.6195	5.09914	5.8263	1.97976	14.7314	2.79507	7.15681	0	9.31403	17.4355	5.90039	11.3309	0.10825	7.11349	2.10694	8.17293	8.60455	16.8925	0
2320			1.58784	5.71903	0	14.693	1.12662	6.44268	15.8924	3.71616	17.6192	0.485326	22.127	12.363	0.985374	3.86109	5.17277	11.2358	7.0225	6.71508	10.0711	6.16553	9.85106	9.14236	6.33664	7.96288	12.095	12.8668	7.49166		7.43529	0	15.0097	7.97319	0.1156	0.588943	7.5238	0	2.37125	15.3709	13.6873	14.403	0.223131	11.0721	7.17516	0	5.17209	3.34274	0
2330			8.34194	1.88909	0	6.67576	10.5794	10.8366	2.71066	6.85019	15.3641	3.23688	21.1901	5.48468	0	1.48117	6.2673	14.6825	8.84207	11.0199	9.89911	10.6566	9.39748	6.20785	10.3704	10.6378	10.4789	8.35579	3.85447		6.33339	0	4.97318	1.90087	0.0554789	2.5066	7.83653	0	3.66943	29.1688	0	7.54142	10.2489	6.53657	0.448709	0.887216	3.75569	16.1666	0
2340			0.992221	9.6391	0	15.7059	3.87801	8.66345	12.5197	8.71981	14.7335	5.32983	16.3224	6.63511	3.81415	6.3324	7.46786	13.7918	2.72016	0	9.22593	9.81447	14.2218	3.71215	11.3079	9.42188	7.09213	10.1452	7.17415		6.46362	0	9.24576	0.188625	3.70941	4.20646	6.49817	0.223616	10.2019	29.2048	0	6.66908	0	11.9801	0.461418	4.31377	2.13272	12.5958	0
2350			6.12901	12.1211	0	16.8276	0	2.74024	14.4799	13.9175	19.5353	4.23978	16.0928	5.88376	4.13665	5.38941	18.2053	16.5813	9.16711	13.0534	4.58839	7.79357	6.67503	5.82304	15.0499	18.5157	10.4624	7.91576	3.00464		7.54616	0	12.2855	4.54607	15.6592	0.434779	4.1451	0.123632	8.35549	34.756	0.150102	11.3068	0	7.79867	0	11.4373	7.85904	22.363	0
2360			9.69215	5.49345	0.0762061	16.0024	0.343412	2.30752	6.12618	17.5938	16.8725	2.04364	10.3165	3.65839	9.1205	0.231489	8.79482	9.90502	7.95903	14.6002	5.13116	10.5169	3.0834	11.6404	3.51415	9.51077	10.1041	15.1989	0		7.34357	1.62409	10.892	5.41342	11.8263	12.5282	4.66794	2.47756	3.1153	28.1244	0	10.7604	0	6.73152	0.120315	11.9181	10.1388	9.7917	0
2370			9.30038	5.69999	0	10.0353	2.77602	4.03221	6.44284	11.0374	15.5233	3.80838	12.2636	4.56278	1.21933	0	10.0222	9.8036	4.26433	0.42278	5.91852	10.9623	10.7192	16.7835	11.7055	10.4682	10.268	1.81488	1.59177		4.97783	15.618	7.0005	5.08799	6.69798	3.06947	5.59392	3.37716	13.726	32.2233	8.56455	9.89998	0	2.52911	0.0458743	2.09443	7.44906	24.5227	0
2380			7.44146	14.3087	0	7.09948	8.92668	3.44056	4.84468	7.92423	15.7949	3.02708	14.225	5.97894	4.68526	0	22.4633	10.6683	4.39449	0.294545	3.8692	6.42412	8.62553	8.21194	15.6895	13.3932	7.67982	0	16.3237		11.7283	9.75601	9.16173	9.36017	8.17451	6.9207	1.34599	0.298741	5.23622	13.8499	4.89419	11.7242	0	3.56913	0	7.20871	1.38479	14.0825	0.0440642
2390			0.0852011	6.61717	0.0914474	9.16945	7.08229	7.2806	8.45427	7.36324	17.1562	1.19482	16.0478	12.4009	19.297	0.709279	7.72295	12.2329	2.79179	6.37137	1.44997	10.6726	8.16235	7.87892	10.0218	6.42943	10.9183	2.12783	9.47883		11.223	8.23496	8.25571	1.35844	17.0577	7.04347	0	0.175274	8.24357	20.1156	0.190515	14.2376	0.0213354	1.40108	0	13.1453	3.2936	17.3375	2.77536
2400			3.39457	12.3936	0.0228618	11.3286	10.4237	5.06431	0.575558	7.9648	15.4293	0.754271	20.0397	10.1129	0.0458742	3.86169	11.9378	12.1437	2.81625	0.201705	9.87868	15.9701	4.8205	4.60554	10.4307	10.1479	4.83762	1.33934	8.40743		7.26011	11.3574	12.923	6.21155	10.9973	7.89045	0	0.0850634	2.34042	27.4597	3.82298	6.26678	6.75293	5.75048	0	9.12191	9.86778	6.55593	0.175243
2410			3.40877	9.79952	0	9.50744	13.1655	0.745216	0.264102	3.67052	23.8322	2.95893	17.0827	16.4262	0.0305828	6.33642	13.1634	7.67023	5.60541	10.7265	7.81252	1.98239	7.66268	5.97552	10.419	12.6953	9.312	6.06408	4.84292		5.87113	2.14898	14.3127	8.3882	10.0347	12.6409	0	0	0.341511	26.8202	0.619046	11.8121	12.4046	2.79784	0.0764571	5.28262	8.75109	9.95738	1.47152
2420			7.13093	15.0374	0	16.141	9.51553	3.67355	3.45369	10.5863	17.4731	2.53285	8.70269	11.2864	0.0458743	0	24.364	3.23683	8.25443	13.2628	7.30438	0.496652	9.93592	10.2466	15.0419	9.6471	11.3108	12.7508	9.48831		4.29411	9.17743	15.2152	9.38396	7.40733	2.01625	0.0228618	0.429677	4.87711	19.4226	0.321327	11.869	3.61912	5.80406	0.0992394	8.64691	8.40891	11.8435	0.6593
2430			7.27849	13.1392	8.82918	5.55045	11.1704	13.3229	18.2418	14.5885	9.04341	3.41602	9.87423	14.922	7.70788	7.24792	20.3429	6.54313	13.9437	11.6693	41.416	26.4481	22.794	23.4142	36.4383	13.3802	17.9962	29.0524	10.0387		7.21376	10.9308	19.1021	8.87667	13.2871	23.0445	6.12164	0.501522	14.8613	21.7312	0.477504	16.2164	6.94723	16.4681	1.93625	14.8723	14.1869	32.7392	0.897697
2440			12.9735	50.2401	9.48545	5.42375	19.0594	11.9445	6.1821	20.3527	0.669705	22.1099	5.47381	18.4216	7.27369	12.766	29.5201	3.66536	8.5313	43.8876	78.9292	39.449	30.0594	22.1803	36.1472	26.5526	21.0124	40.2779	9.12815		0	11.6088	11.806	28.7437	21.7789	5.44988	9.07971	0	0.754788	18.1463	0	25.5276	0	2.01013	2.33612	15.822	10.3159	28.1808	0.723561
2450			19.7193	41.6668	11.2946	8.32876	28.979	16.1781	9.55054	27.577	5.42425	20.0892	23.4765	22.0893	19.6376	10.6339	40.3455	26.3912	34.8061	25.9046	74.6377	45.9179	35.6908	29.5848	43.9322	28.1027	28.0014	19.14	36.1082		13.5892	16.382	10.349	18.258	26.5856	43.7875	24.5026	0	0.889228	30.1271	4.17796	29.4182	22.304	17.6654	16.6367	31.7927	19.2557	57.2071	3.0369
2460			11.8716	34.1846	2.15195	12.4814	22.9177	0.229143	6.36324	44.4477	10.9033	16.7919	30.9752	15.633	24.2284	17.327	39.9315	35.3566	36.7401	47.4343	55.9415	25.0816	39.0663	28.5844	37.8496	27.186	17.7327	35.5843	8.54333		55.3676	3.34303	11.3358	16.6333	24.924	26.2448	11.0285	2.08027	11.9168	22.9433	32.6051	29.2843	2.48383	34.3673	11.0083	18.6904	24.6886	84.9831	0.251631
2470			8.52351	35.9454	9.05749	16.2443	28.3107	4.42295	9.60432	8.77386	15.5157	11.51	13.3857	14.2765	12.3208	16.5816	8.37074	21.9581	31.1589	15.2868	47.365	25.3738	28.1733	26.7364	27.5707	28.9139	29.6453	26.3797	17.1854		11.7683	14.2923	3.08434	13.4569	19.6469	28.9712	1.59112	4.94395	17.1514	18.8188	33.4096	26.6109	10.4607	10.8	7.41492	32.8957	24.2878	68.3417	4.61275
2480			5.39278	24.4641	13.4921	12.3441	34.8861	13.391	0.912945	4.76241	4.71793	10.4065	41.0719	16.1814	12.0417	14.8245	8.46288	9.26779	19.394	17.0981	69.9146	10.4077	27.5128	18.3877	23.6732	28.5091	24.1166	19.8891	43.5827		14.8845	17.6186	13.0632	7.3767	21.4463	10.1531	9.43186	9.1112	19.5924	13.3832	10.4446	26.8324	6.83359	44.5249	5.79883	14.4912	23.2922	64.3529	15.0407
2490			3.59927	38.5285	7.25032	33.3648	27.4035	10.601	8.48013	5.56769	2.6541	17.4343	39.0131	18.2101	12.9986	18.18	16.1145	14.2765	10.3243	37.0652	40.1855	3.94754	17.1723	14.4478	11.0766	12.1172	27.7999	18.4222	0		9.95617	7.00645	16.3036	15.1786	21.3829	15.5808	6.10431	4.15484	20.8362	36.3218	19.9415	26.5137	0.310366	6.462	4.036	20.7735	13.5356	67.3873	0.317325
2500			8.6434	8.53747	0.783038	12.7041	24.4569	6.76235	15.3541	53.2015	1.00835	9.40146	0.262929	16.4427	0.0458743	16.162	15.6205	20.1581	24.2814	11.6827	53.5343	2.27013	21.51	16.2502	19.9857	16.8119	18.2567	23.4908	30.6291		8.29686	10.5116	4.05116	14.5243	19.0113	47.0293	5.24241	0.0249253	25.3377	37.3606	14.7939	31.5978	9.09942	10.4229	1.38159	18.9433	23.2947	67.5219	0
2510			2.11276	13.0182	13.3257	8.97411	23.2781	5.14023	3.99574	17.3828	0.411265	11.599	1.88471	6.4036	7.40411	10.4409	15.8803	16.7798	16.3237	8.91336	35.6332	29.1348	27.8526	17.5002	21.6851	26.9593	12.4481	30.9108	0		7.01851	17.5933	8.59323	23.9764	21.4935	2.74176	7.32873	11.7534	8.56605	23.6592	7.94096	20.6816	13.6332	8.39135	12.5427	12.8827	17.8368	58.8991	0
2520			7.03225	27.2179	11.3833	10.5546	24.5649	2.53685	3.66092	0	6.7167	9.59121	64.9681	13.5813	0.0215799	19.1936	14.9823	17.5564	22.9243	11.0537	62.2307	22.0338	13.2588	20.3675	24.3958	17.9487	16.6471	2.03655	0.147167		8.24766	10.5585	7.33925	12.1604	18.614	18.6528	5.32967	9.27201	26.2497	24.4736	21.0797	18.82	1.11739	19.7532	4.80077	23.2387	17.0187	65.294	0
2530			9.128	4.35598	12.4014	11.761	12.0883	5.67314	6.69854	35.9988	0.175118	1.44739	12.9174	9.3265	15.0674	17.8197	14.1193	18.7222	19.1434	19.612	30.0598	26.8346	24.8618	4.81742	27.088	15.9854	21.3951	1.26134	0.0226806		26.3399	17.3345	17.2213	24.5647	0.223444	9.90055	5.68204	1.06799	27.4813	24.5511	21.6655	20.5732	9.01009	22.2728	5.8576	15.0336	21.3326	58.4639	25.4769
2540			6.57837	27.4698	5.9939	14.5373	21.0636	4.51956	5.62799	11.8202	8.77331	8.18913	4.19974	12.1997	2.52752	16.601	5.53201	12.2197	20.5581	11.6517	42.6123	9.32938	29.9777	15.6476	23.3039	19.3969	15.2387	50.9255	20.203		13.6299	7.25721	14.6062	0	49.0223	2.30403	16.2841	10.8386	9.27802	29.3132	22.6715	28.0633	13.0964	15.1644	5.64874	18.1666	18.2046	56.8606	2.30383
2550			1.51318	11.4416	7.04091	42.5028	26.1311	5.09896	8.23614	24.525	0.424044	17.058	18.0477	11.0029	16.3154	18.2978	27.4884	13.4868	15.246	23.1107	5.78482	0	5.96661	2.91791	8.89117	9.83142	7.72782	6.59873	15.7089		39.8724	5.65718	15.3613	23.669	6.1041	4.40095	5.74524	4.16293	18.3364	28.813	21.1051	22.5672	33.9901	20.8171	12.5228	26.0988	39.226	79.2807	0
2560			3.82325	10.3623	16.384	22.8487	16.38	27.0978	20.4274	20.6101	12.2714	27.5808	35.2411	16.6076	2.519	1.06438	5.38341	5.0049	0	4.84536	2.52905	2.83671	3.7803	6.05738	13.3031	8.87075	11.3269	14.9463	8.18268		17.3255	7.92774	17.072	33.8642	20.8348	39.5779	13.3842	5.67611	46.777	46.346	13.256	22.0722	0.0229371	3.09342	2.82834	3.26675	7.1142	8.86746	0
2570			7.07883	3.65293	9.00171	3.27095	10.4425	1.2012	17.3707	4.54126	4.22689	5.82807	3.64048	5.90135	0	18.5289	9.35511	7.45495	0	0	0.754269	0	19.8825	6.31308	9.52284	10.4731	8.2632	8.96779	10.0325		3.19677	12.1206	6.54178	28.7284	6.78501	16.5645	0	1.61606	0	23.2773	11.0044	12.7621	9.78682	5.99921	23.6622	8.71983	11.0436	5.6022	0
2580			6.54979	8.51988	0	7.06341	5.68377	1.32978	10.359	8.78239	5.86542	3.91356	2.25986	1.15094	0	0.064876	4.38583	15.6403	0	0	0.386544	13.7266	9.0215	9.00214	6.86197	8.70833	5.24328	5.68335	7.73059		3.26732	11.7302	5.88369	14.2025	6.17673	0.0914474	0	1.45611	4.58636	18.771	4.7352	8.5798	18.873	4.56818	8.23184	10.7638	5.0897	7.21617	0
2590			2.06224	8.0417	2.67407	6.48776	1.06443	0.323315	5.39668	14.1761	10.5121	5.70779	1.05741	8.13614	1.66504	3.18452	5.07908	3.11309	14.87	0	11.2147	8.64452	16.8074	8.45206	8.19707	7.21811	1.21785	8.73065	13.221		7.95091	8.68216	10.8171	14.2921	11.3453	3.7725	2.01786	3.11526	6.21798	15.6688	1.70871	8.76716	0	12.4511	1.14835	7.73187	5.24283	8.69302	0.905746
2600			4.71169	8.66049	14.9865	10.3488	6.81869	0.340518	10.884	2.27484	4.41919	4.84991	1.07244	9.60188	0.768854	7.81237	4.18199	7.41736	8.22443	0.189437	6.33524	0.621731	8.65133	5.0237	7.16884	7.57992	11.6626	0	20.1735		7.35067	7.82759	5.01373	2.8568	6.84202	5.54593	0	1.80215	4.81966	20.2033	6.09617	9.54484	0.249857	6.49266	1.25024	7.16088	3.70297	4.23292	4.80729
2610			2.44584	9.51155	10.725	5.61062	5.04191	0	2.61706	4.47108	1.83836	6.77333	4.09495	6.04256	0.618376	12.7373	1.62276	11.2936	6.44798	0.50505	0.206247	0	6.87104	5.71896	2.67553	7.65369	8.40738	7.03097	10.2585		6.24376	2.37015	8.44402	10.6927	0	13.9265	4.01153	2.57485	1.84945	19.6827	9.8046	7.77672	0	1.01558	2.19121	7.67105	3.78445	7.0217	1.63786
2620			2.20375	10.8993	0	10.0292	6.22099	0	6.62605	3.89135	1.79136	10.3086	5.49859	11.4428	4.82373	5.53874	1.93084	7.99476	0.908127	0.530449	7.89196	0	10.8534	3.74189	11.6721	8.55689	7.70667	7.99063	7.70098		0.114309	4.01968	7.74871	7.41849	0	12.1606	0	2.06679	0	12.1536	4.81347	10.2774	0	0.727555	3.51089	7.76488	1.81184	6.97096	2.78534
2630			2.80068	9.11758	0	4.57894	3.69643	0.545854	7.24897	3.69667	0.451912	1.99238	6.4118	2.34476	1.70943	5.58811	0.0774433	4.80229	0	0.0305828	4.57651	0.219498	3.99749	5.21928	18.0572	9.15427	4.66876	5.10984	2.11622		0.0228618	11.2776	8.18283	5.28437	13.9808	3.83196	2.26424	1.22356	0	3.90335	4.79124	4.35226	5.7645	11.4247	1.7998	3.81474	6.55655	4.33837	2.49245
2640			1.70439	8.44894	0	8.76281	4.33189	0	3.20607	15.8227	0.0340804	2.86449	4.11587	5.42075	0	0.721926	3.45631	2.2899	2.78971	0.0305828	10.3911	4.63903	7.15943	7.00332	2.72731	6.82003	5.09258	7.51108	9.16292		0	8.67674	12.9554	12.4172	7.46069	9.48711	0	0.910094	12.2111	17.3334	2.62599	16.9954	11.192	2.05081	0.132241	10.6972	1.04284	5.16428	4.67161
2650			0.31984	5.49138	0	4.3871	3.69536	0.718609	10.5307	4.83629	9.52447	2.78339	6.68375	10.4456	0.181626	0	0.570004	3.43455	6.43009	0	12.3584	2.83061	13.5727	3.03471	3.68715	9.74104	8.53837	4.17072	1.97274		0	6.03145	10.9309	4.90687	7.41985	2.20969	0.895721	2.43921	2.04417	17.8981	1.2738	6.66979	9.58187	1.85192	0.191052	4.37933	0	5.79695	4.94689
2660			2.35879	7.6054	0	4.53253	0	0.517085	5.92868	7.64401	3.86422	3.327	6.50188	14.7495	0.0216253	0	17.6511	10.6699	0	0	4.27201	4.95731	4.72299	3.7582	4.00037	7.54082	8.87992	9.17413	7.00864		0.236848	1.2974	10.4711	2.63436	4.82604	17.0655	3.40234	8.24989	4.09687	7.25637	2.5179	10.0791	1.57922	2.30399	0.0874056	6.71927	3.65518	9.27109	5.13102
2670			0	3.98644	0	17.4598	0.0646631	1.33726	13.4235	1.39421	0	3.96923	4.81187	9.46089	1.60636	7.32647	6.10342	10.1091	0	0	6.22849	0	9.82716	3.41946	1.51685	7.70211	12.0253	5.58057	6.99359		0.08609	10.3451	5.99316	5.24493	1.91612	5.83899	0.514699	0	1.35552	20.1817	5.36462	14.052	0.665393	3.60655	0.169667	9.8273	7.07778	12.5279	0
2680			0	0.0964147	0	11.1468	8.09799	1.0447	11.686	0.217173	11.1616	3.98415	5.34301	5.96895	2.29744	19.0415	7.31585	9.17837	5.25066	0	9.132	0.507659	8.02002	4.47038	3.09203	11.6211	0.434212	10.2652	5.68688		4.31476	0.626983	12.1367	3.7007	3.61608	4.87256	1.83319	0	2.67078	13.8603	9.5461	9.68481	0	2.56829	2.86295	6.03717	0	9.81452	0
2690			0	0.694189	0	16.089	6.12064	8.16559	9.52619	0	12.5415	4.85785	6.15474	9.9522	0.740982	2.34498	8.84429	2.40081	3.55906	0	7.16483	0	11.0173	10.7743	5.97995	1.80172	1.10621	7.40071	2.01635		3.78575	0	14.0896	1.99319	4.13444	7.72664	1.07003	0	3.78388	22.267	4.48886	7.62915	1.66977	0.32522	2.08379	3.72585	3.7917	6.82848	0
2700			0.215385	2.83751	0	8.29548	6.68316	0	18.5724	0.0774428	10.864	3.40711	6.26624	8.81066	0	9.6074	2.39836	0.949104	0.05352	0.232082	4.85027	0	4.37086	5.2374	10.0524	1.10169	4.24027	9.68484	3.88128		10.4245	4.46537	11.8822	3.38692	5.8289	5.65217	0	0.485449	0	14.2459	12.1182	11.3573	16.5059	7.77348	3.74026	8.4413	6.11834	15.6974	0
2710			2.04201	1.01612	0	9.07161	0.637117	1.30983	8.24704	0	0	4.15639	4.57104	10.5836	0	5.28675	4.4677	3.13079	0	0.0713882	9.09531	14.2857	6.15856	9.45762	11.1422	4.38453	3.20205	5.82978	3.14926		6.81635	5.82684	8.70191	5.00475	14.2205	6.73109	10.3095	0	0	26.6253	12.6032	3.14455	10.1038	4.27787	1.48044	4.85816	9.17219	5.82896	0
2720			5.09405	4.90034	0	10.644	2.57373	2.4607	12.9961	0	0	7.59676	2.46468	11.5013	0.632577	0.122331	2.39682	9.57911	0.90562	0	9.71726	9.54605	10.2786	1.63396	7.77958	3.48757	9.27238	10.9426	3.26998		6.26314	7.57021	5.17526	0.0676392	10.5976	2.83492	0.0965312	1.15545	0.28126	9.707	17.0627	4.87868	19.4386	8.11875	1.23382	2.45923	0	8.97884	0
2730			6.19681	1.73	0	11.2257	0.71554	3.32563	5.39135	0	0	4.74161	4.18058	10.7455	2.0828	0	7.74739	4.72364	0	6.21007	2.50087	1.88203	9.54914	4.76729	3.0108	10.2762	7.32064	8.36251	5.55495		12.9977	5.38331	10.0108	11.8701	7.83978	16.846	0	0	0.662514	4.78691	2.39566	5.53785	4.33983	1.27379	6.04836	15.5073	0.11529	14.3098	0.18521
2740			6.96497	4.67061	0	13.3008	5.63231	1.48506	5.63509	10.3613	0	1.44104	7.44219	11.9977	0.0229371	10.6393	9.23695	2.26123	3.97062	9.36829	4.71058	8.30931	4.53358	5.89781	6.67788	2.49384	9.5188	10.5479	4.77802		6.09346	5.98481	10.6446	19.7435	5.96423	0	0	0	0.935339	10.3813	0.0762061	12.804	2.44252	0.522847	9.54405	1.9962	11.3777	3.17803	0
2750			9.03201	11.5588	0	14.7852	21.0549	7.22337	18.7513	6.95452	0.145606	1.76899	3.59226	5.96166	2.85215	20.7304	2.04647	0.10889	0	3.28919	6.15169	0.644469	8.81756	10.9977	8.43771	9.67932	7.53813	4.89695	7.75935		4.62793	2.36347	10.9543	20.6138	10.3924	20.7216	4.17855	0	1.05165	18.1636	8.34028	11.2277	7.88497	8.13327	6.85561	4.0607	2.53387	15.4319	0
2760			1.85484	3.4953	0	11.7218	9.82488	1.65123	8.23929	3.56156	0.0304825	1.14025	3.51704	6.35795	0.60186	10.0468	2.77462	5.44981	0.149151	24.8952	6.32473	0	5.05366	6.04763	4.52668	17.0833	3.77268	10.4155	4.72929		3.66782	0	14.1427	22.792	7.27076	11.2008	3.05971	0	7.93518	6.79924	0	8.64769	8.62286	10.8058	1.20712	9.7442	6.69817	9.03268	0
2770			4.78476	3.80696	0	13.9357	11.1144	3.04045	13.6538	4.15323	4.91431	1.08246	1.83669	6.36794	14.0888	2.13448	0.595884	3.2122	0	8.07135	6.9071	5.96034	4.44015	6.02584	7.09991	14.8766	1.81303	4.10397	4.84657		6.9043	0.284565	12.3478	11.2612	0.408158	7.94002	0	0	0.956226	15.378	0	9.77448	7.89149	6.56678	0.739231	8.33271	0.593767	5.73419	0
2780			4.79118	5.63324	2.16194	17.2538	15.5907	4.13734	19.8976	3.48348	2.85671	11.0533	2.77656	8.65834	1.89884	9.18557	3.89627	2.9796	2.68539	5.3083	5.55471	2.30382	9.90153	2.53904	7.84657	12.5865	0.611033	0	8.25051		4.46343	0.0451234	10.7165	7.70171	0	0	0	24.2487	4.25615	5.79504	0.142118	14.7483	5.36755	7.76017	0.361973	9.2848	0	10.4363	0
2790			2.63466	9.03336	0	14.0513	5.41421	1.82176	1.96099	9.20633	0.198526	4.43161	9.79826	11.1078	3.33321	14.6104	11.9948	2.76115	13.0938	9.02299	4.79192	0	4.0777	1.39318	2.1312	15.985	4.30346	8.40803	5.3532		4.77335	0.0415443	9.27821	21.5761	0	5.61904	0	11.774	5.47044	45.5494	0.766706	8.86492	0.0955028	5.46667	0.244245	7.99011	0.0917485	14.2877	0
2800			9.10238	10.1207	0	8.55826	8.89422	0.887702	12.7262	3.12274	0.0228618	5.8819	2.90295	14.3721	0	4.61971	7.01199	3.31295	8.69604	0.994604	10.7058	0	8.12385	11.14	5.31228	12.032	0.0378011	6.81078	4.45672		0	0	13.7878	2.04638	0	5.42813	0.204634	0.167653	11.7518	18.275	8.83564	7.75741	0	4.71667	0.871224	0.0506088	0.659371	9.45278	0
2810			6.55678	2.70684	0	7.80842	7.23809	2.65363	20.9157	4.28155	0	2.62623	5.95026	8.78238	0	0.35742	9.18861	8.57362	0	0.0841028	2.76988	0	4.58877	4.27833	1.41867	13.314	0	13.4644	1.2064		4.68887	0	13.4095	2.09727	0.535465	6.3173	0	0	10.878	13.0842	4.63978	13.2689	0	5.70034	1.05076	0.366572	1.934	11.8386	0
2820			3.25034	2.08238	0	11.437	4.24873	1.38539	10.5493	0.98529	0.0681608	0.192244	7.90777	8.20822	0	0.305828	0.996333	1.7371	0	3.30015	2.39094	0	6.05433	0	9.80965	10.6389	0.559456	7.81945	12.2368		0.666457	0	11.3217	13.2561	11.2284	8.66839	0	0	3.94582	22.4616	1.08756	8.19663	0	9.48092	0.572747	11.3393	4.77885	10.5616	0
2830			0.257391	0.924976	0	17.8498	7.3505	3.945	8.55239	6.7744	0	0.129488	6.20311	10.0405	0	3.63109	7.4681	0.129977	6.72067	15.1717	7.68642	0	8.92606	2.40925	12.2912	8.79101	0	30.4688	5.6308		7.0891	5.17342	13.7574	0.613612	3.78116	1.9578	2.54834	0	0.0457237	25.3987	9.04905	19.0746	0	11.5963	3.85254	3.18078	5.22927	2.16708	0
2840			0.816048	6.99846	0	3.52459	3.49432	3.45429	9.55424	13.4693	0.0457237	1.94904	3.43742	7.21983	0	5.51267	17.2854	0	5.81628	18.1265	4.90805	0	7.48499	3.98987	9.1916	9.1612	0	7.90176	3.13534		11.7394	0	7.92619	6.00334	0	0	4.34757	0.175866	3.79615	16.1641	4.33944	3.92923	0	0	3.37314	17.6317	5.74506	7.01525	0
2850			0	2.95337	0	6.63126	0.769744	3.36254	8.98451	12.9823	6.05119	2.00618	3.4799	14.8926	0	0	11.7629	1.93072	5.83821	4.95591	5.28238	7.11777	5.37435	5.60467	12.2308	11.8785	4.10797	5.3286	5.40061		8.19488	0.0893823	6.73291	0	7.23672	0.0203451	0	0.337872	7.72544	29.3685	1.33526	7.27702	0	5.40208	0	5.4904	7.23851	12.3659	0
2860			0.0993692	2.55749	0	17.7634	3.38185	3.62119	1.77392	10.2326	16.7691	1.13498	3.36276	6.62925	0	7.52805	17.2232	0	9.08486	0.0467899	5.75884	0.879056	3.21267	5.39953	7.75458	11.9974	8.23947	4.94278	8.30261		14.2746	0	4.56717	0	13.9283	0.727001	0	0	1.83646	11.4383	0	8.1733	0	0.115727	4.82114	7.22344	1.43065	9.2982	0
2870			0	4.62858	0	9.95152	6.98399	1.43696	11.611	3.84943	14.8106	0.831028	3.125	4.8115	7.2988	7.29927	13.7456	10.7773	4.52332	9.69681	11.3147	0	13.2431	9.54698	5.86688	14.2775	41.9644	4.34812	3.02664		2.50894	0	8.30426	0	5.82032	2.91801	0	0	9.90881	11.0897	0.0762061	11.5631	0.545343	0.190255	0	5.8658	2.38151	18.5731	0
2880			0.322245	25.0045	0	3.49581	3.10057	0	9.89211	0	15.4936	9.88936	3.51415	2.63435	0	9.2437	0.682266	15.8646	1.9537	1.23977	8.48922	0	6.11005	3.08927	8.29292	6.79141	7.77467	4.09443	4.49717		6.76166	0	9.37403	0.669139	4.76419	9.40716	0	0	5.43704	6.82408	0.0457237	21.8171	0.359111	8.48311	1.90195	6.39958	0.677896	16.0784	0
2890			5.3767	7.77079	0	11.3748	13.2583	1.80508	6.66471	0	16.5165	5.79838	5.95484	9.99499	0.0305828	0.319652	0	15.7516	0	5.65035	9.43922	0	5.66881	10.4568	3.7582	11.3829	4.18415	2.53349	5.22006		7.4317	0.0340804	10.9029	5.95255	4.39401	8.14887	0.0304825	0	9.57205	18.7188	0	8.53638	0	11.9444	0.641227	4.1478	4.2713	7.4588	0
2900			0.167787	9.42939	0	2.39844	23.029	0.20864	17.7544	1.31991	12.6785	3.16071	6.00311	11.6129	0	0.464342	0	16.1682	0	4.88133	9.46829	1.19919	2.82684	0	6.02261	5.08102	0.609073	3.22907	6.688		8.00914	6.69443	6.71118	7.70537	0.096062	0	0	0	9.39416	36.0098	0	13.1701	0	6.23353	3.75949	5.11039	0.104024	15.2916	0
2910			0.0323464	9.02866	0	2.35033	11.4207	2.92217	12.4582	3.76512	7.3588	3.08375	6.17813	13.4189	4.65271	5.24883	0	17.4672	0	12.298	5.6544	9.67536	10.2283	15.3334	7.71118	12.6169	12.1007	2.71467	6.46224		7.33098	4.65548	6.49829	0.998039	0.165267	0	0.900011	0	10.3756	25.4595	0.154547	9.79308	0.310025	1.26727	1.47144	11.488	6.27089	6.72203	0
2920			0.245873	10.943	0.168591	3.39238	7.75607	2.76185	6.8987	2.32411	17.124	2.39984	4.41353	8.21111	3.62733	9.79957	0.137179	14.2847	0.209881	0.0229371	3.84263	0	3.01195	1.21853	5.5803	12.3403	0	3.8146	1.71619		0	2.58586	9.71478	11.3511	0	0	0.228919	0	10.7209	15.2557	0.175274	5.82197	0	7.01523	1.48849	1.66156	12.824	12.003	0
2930			0.0832196	5.02894	0	3.09264	9.86442	1.41016	5.09469	0	17.1781	0.888543	10.6851	12.6907	2.48914	17.4579	0	22.4745	2.9938	8.00679	10.4323	0.0311716	10.9561	5.99541	12.5843	11.0752	3.16419	4.41998	1.79673		9.84551	2.3356	8.62337	18.2278	0.349	0	0	0	11.7061	14.5519	0.0228618	7.35432	3.14649	6.1152	0.97252	18.3749	8.00596	16.1196	0
2940			0	7.32357	0	5.80164	16.631	1.27913	10.9501	2.77185	9.08863	1.61512	8.81751	7.63725	0.267209	0	0.286224	18.6755	2.86712	11.862	15.7134	1.0162	7.31529	7.66996	14.4431	16.7417	1.29316	2.85976	11.0152		7.17841	9.60417	6.64243	7.14943	0	0	0	0	8.74907	18.0766	0	4.49847	0	7.71605	1.55577	5.77592	3.51724	4.11471	7.65142
2950			0	12.2966	0	7.9449	8.30164	10.8744	6.66191	0.604017	12.4566	1.94385	7.19637	12.828	1.93617	2.5155	0.305829	10.3165	1.47589	2.6978	5.71504	3.54833	4.57265	3.17446	6.79345	3.17896	7.20011	0.199068	8.51378		2.04289	3.6027	12.7684	0.760821	14.8721	0.0553341	2.2565	0	3.817	20.9461	0	3.69082	1.59165	3.47418	7.86006	1.88364	2.68509	10.8696	0.122241
2960				7.15866	0	14.4686	0.0240985	4.05155	5.04553	0	13.5739	0.818775	7.81825	6.26309	4.65446	0	7.12476	0.220082	1.6332	0.0458743	8.03471	0	8.57049	1.85424	6.99326	4.28697	3.15022	0.454502	7.10503		8.73607	4.31617	11.1388	1.24243	5.51917	4.40873	5.74299	0	2.1916	22.5567	0	12.0384	12.4711	5.47637	2.0165	6.97884	6.61315	0	0
2970			5.66632	2.90959	13.7602	10.8737	3.46499	3.16888	6.28599	7.59713	13.8923	4.49414	13.4158	5.89195	0.139751	5.53282	14.5038	0.147782	4.40633	7.90145	6.54676	0	4.96632	7.87773	4.68768	2.82148	3.18309	0	3.29099		7.63183	8.36598	7.86014	3.04034	14.1946	0.0228618	19.5822	9.47871	5.01384	31.648	0.435069	6.32036	1.16037	13.3082	4.10301	5.04598	6.84101	0	0.122729
2980			2.0436	2.42318	0.24316	12.1655	1.46031	2.4499	6.50222	8.59472	9.38193	3.10244	7.99973	6.9769	0	4.61149	6.89291	0	2.9525	3.61363	6.53821	1.0371	1.28396	8.40573	5.18599	5.43513	8.07734	0	4.12584		8.73102	6.61034	11.157	1.10344	0.457215	0	4.24186	6.20897	9.65993	21.4135	0.0215544	11.5286	0	8.44906	1.64855	12.5611	3.39963	0.4026	1.89162
2990			3.60995	8.75321	5.04965	2.89966	7.63733	6.02511	9.46763	9.11841	10.8196	3.39931	8.58895	8.9812	0	6.30635	13.3298	0	5.25876	2.07492	0	0	13.5383	3.50631	0.0829171	0.2118	7.26758	0	5.37563		12.0024	4.878	7.64288	6.78619	2.07967	0	2.42982	7.81115	3.49442	22.8789	2.68909	14.5521	0	3.61308	0	11.8056	0.0614694	3.66245	0
3000			0.0956435	5.26315	0	10.2146	4.23655	7.08005	4.44073	6.60491	8.74733	2.9952	12.8548	10.0214	1.19658	10.6562	3.07455	10.1491	3.45572	5.257	4.11096	5.41795	8.35076	6.37836	0.67053	7.35437	4.98174	0.953054	8.06282		18.4492	4.61416	10.5278	2.00884	5.03758	0.0434829	0	2.29944	12.7858	21.1451	0.573972	12.3599	0	3.88362	0	14.9374	0.0483557	0	0
3010			1.14437	8.77962	0	8.84915	12.075	1.29035	8.13268	10.6296	9.36816	2.1243	12.7436	9.5633	0.0241858	4.75888	11.1633	13.8335	8.89842	3.63929	5.16317	0	6.82774	4.08747	8.12177	9.09658	5.13432	0	0.223785		5.42047	4.59467	2.17683	10.7084	4.38179	0	0	3.87032	8.55156	30.4181	10.6772	12.0501	1.18223	4.31332	0	0.0661878	4.96048	0.0229371	0
3020			11.7108	20.2428	0.170402	16.8722	11.52	4.76734	8.60756	5.25331	8.15904	0.949079	6.80432	12.4011	0.0458743	2.26449	17.5918	9.83603	14.4974	2.87466	3.62148	0	12.1765	12.7687	7.61006	3.85228	6.11092	0	5.24408		1.10861	16.0019	6.26146	9.4316	0	0	0	0	23.479	11.4403	8.59006	10.7754	8.21616	0.683119	9.2878	4.6297	8.96469	0	0
3030			7.69366	17.6811	0.392003	15.0078	4.99487	4.04188	2.51594	13.1036	21.7906	2.26335	2.01173	11.0646	0	6.33967	2.03864	6.53281	9.86924	7.98835	0.174085	0.549068	4.01639	4.37171	0.195619	8.44347	0.592237	0	7.65619		19.2964	8.96648	9.16401	1.40821	7.80147	0	0.0240985	0	15.8373	22.4999	7.77708	11.8877	14.071	3.12778	0	10.0081	13.5309	0	0
3040			1.70433	16.3527	0	7.2718	4.89856	6.11435	0.647517	0	36.1098	2.09606	1.2582	10.0724	6.28868	2.87007	1.57868	5.1994	5.82669	0.681698	5.71099	1.08441	8.3966	5.27337	2.72515	8.86012	3.29592	0	2.64065		7.3209	2.49292	8.93701	1.05258	7.20403	0	0	0	11.5332	21.4885	10.3806	7.16641	5.96108	2.17535	0.615792	14.2989	2.6926	0.0341927	0.477926
3050			8.23459	12.4211	0	7.50116	13.313	1.10298	6.53417	3.38119	14.307	1.88152	5.47518	6.65563	3.77505	5.62234	18.4928	11.3279	5.24784	0.0517665	5.4504	1.84337	5.09526	1.53227	4.4144	10.6443	1.70798	0	4.83719		5.01706	0.207058	7.566	4.9093	10.6928	0	0.196325	0	9.32787	17.3377	14.7574	10.2008	0.222991	5.17098	2.68695	3.53268	0.129029	0	1.30998
3060			0	7.512	0	11.4098	14.2003	6.913	5.64245	3.81896	13.1439	3.69898	6.99143	4.56522	3.86233	0.0432507	9.62656	7.17286	1.49671	0.0305828	9.78776	0	9.73772	4.71532	5.0065	15.0321	0.100491	0	5.90465		17.9565	0.524641	10.9191	2.32274	4.11833	0	0.0702586	0	9.63585	28.2461	15.8481	5.65648	0	5.46227	0.0305828	7.006	0.782916	0	0
3070			8.47423	12.9718	2.28848	11.8213	4.50818	4.96136	1.22053	9.76231	14.5456	7.18617	4.7542	10.8299	0	0	15.247	4.81429	9.40559	5.98639	9.97079	10.2172	7.20347	3.85426	6.9419	6.4424	0.104122	1.17765	7.01404		6.71041	1.11371	13.0524	1.49688	0	5.57856	3.2105	0.100234	10.7886	11.3639	8.22195	14.5415	0.0556282	2.89008	0	0.897251	7.32361	0.0518472	0
3080			11.1381	1.959	1.7213	10.6111	5.98865	3.05647	1.58684	4.35904	21.0311	8.79355	10.5612	3.49236	0.831949	7.12127	8.81751	6.25064	0	0	6.98691	0	8.26385	4.55131	4.26873	10.6847	0.148718	0	4.87014		8.97176	2.60398	16.15	0.993888	0	10.3875	0	0	7.66894	17.2611	16.014	9.27329	0	2.93998	2.86126	11.6478	6.94784	0	0
3090			1.89418	5.57354	0	0	10.0778	13.4207	2.84728	10.1119	27.7113	10.0875	6.30481	9.14981	1.77289	12.3786	4.62074	3.35961	0.0764669	0	8.46566	0.0459827	10.6634	6.14879	10.3965	6.34578	0.964821	0	5.45653		15.896	0.46738	3.85147	20.7607	0	6.8895	0	0	10.1764	34.7165	8.82139	15.2895	0	10.0761	4.80721	10.2442	4.91248	0	0
3100			1.23288	5.29393	0	0.545566	9.23702	32.0482	1.38217	5.81685	22.1874	9.62793	4.70878	17.4665	20.5148	9.58873	0	4.40479	3.42694	3.94322	12.3344	5.38334	9.05186	1.45518	9.21483	7.68438	1.70319	0.35314	4.42163		1.32987	0.507975	11.6425	2.56429	0.0304825	9.35664	1.07205	4.8701	10.8721	18.3877	19.0294	8.40631	0	9.98627	1.46541	6.24826	7.57096	0	0
3110			2.32469	15.8173	0.390555	0.870774	7.93756	2.97281	3.03765	9.8728	22.4989	3.74333	10.5987	10.1983	0	0.922565	0	6.1478	6.65162	0	8.53955	0	9.179	5.02951	8.6752	8.19657	0	0	6.08885		0.0202281	1.18024	9.65104	6.27364	0	1.82005	0.0268239	1.40449	2.10669	18.4116	1.53093	18.3751	0	5.47635	0.337493	12.6257	8.97828	0	0
3120			6.09539	8.41338	0	17.0381	3.76813	3.30756	8.0961	3.18145	14.6751	1.08927	12.3024	12.4655	0	10.8797	0	1.89282	3.38747	0.427572	9.05487	0	12.9161	9.27614	8.19193	11.5129	1.80401	0	3.77764		0.112603	2.48931	11.0989	9.8023	2.97173	7.14182	9.36454	0	6.81214	18.774	0	15.4305	4.73337	2.86589	0.0383776	11.524	5.47776	0	0
3130			5.94117	11.8918	0	0	6.35631	5.85788	8.29863	4.02101	15.9108	2.73741	13.9154	7.09197	0	0.919593	3.92341	3.86021	1.62669	8.81383	4.87927	11.688	9.73425	9.39685	6.89826	7.88765	1.75715	0.653917	4.12146		0.735512	0.992263	8.43852	4.59604	19.2858	0	6.33845	0	9.51683	27.4708	11.0136	11.0611	1.68818	3.31704	0.107922	4.68083	9.84006	0	0
3140			5.74687	7.84469	0	7.50538	13.2887	15.6813	4.51804	6.97672	8.74261	11.8635	11.4523	8.60917	0.0455514	3.42454	16.1559	9.15976	2.9091	1.71499	8.13409	6.74923	7.1715	7.18074	5.76985	7.09491	4.68128	0	5.01466		0.41196	4.56265	13.8055	9.95518	11.3959	0	6.82966	0	4.89654	21.8524	9.82728	6.524	0	5.17202	0	9.60397	4.12056	0	0
3150			0.694156	4.54809	0	5.57818	10.2992	14.2871	11.0198	7.40889	14.637	8.56658	12.4551	7.05339	0	1.23865	15.0626	2.09877	4.72639	8.71689	5.6961	9.57422	10.6846	2.51942	7.2189	12.5768	8.0022	0	4.76885		8.9422	0.70928	8.18997	4.37327	6.60827	0	8.76524	0.0275401	6.10911	21.4862	6.2561	17.0056	0	5.42901	1.19898	11.8045	8.54631	0	0
3160			0.0910639	1.86093	0	5.62516	10.2112	15.4243	1.42984	12.9137	19.8484	13.8213	14.1041	6.36176	10.1151	0.925987	3.71232	1.96287	4.23488	0	5.00812	7.45287	3.77923	0	12.6401	13.3202	5.47951	0	7.95429		10.1865	6.73833	11.8372	0.197289	4.47844	3.67059	14.9877	0	16.6983	14.2478	0	17.1696	0.564441	0	0.404635	12.3448	6.74556	0	0
3170			2.73369	0.0457237	0	7.43494	8.58577	5.88779	1.55017	11.1061	23.8725	11.1674	8.63733	7.34972	0	2.0887	8.95301	1.97983	6.64292	1.79607	5.29953	0.401191	13.9088	0.647682	9.11521	11.0002	7.21191	0	15.1606		1.35553	0	11.4066	6.09144	5.31592	16.4955	9.33354	0	6.12665	16.5466	0	12.0134	7.0674	4.06214	0.939337	7.14333	8.09681	0	0
3180			0.666366	0	0.716518	14.385	8.83009	4.32459	4.27045	4.73863	26.6422	4.01189	5.74968	8.90182	0	4.4552	6.2005	1.65456	2.35537	0	9.43044	9.23327	10.389	2.26044	9.62473	9.57561	2.73145	0.0603245	6.48283		4.46873	12.2472	14.2675	5.27869	6.57331	10.6675	1.38841	0	11.2097	35.6001	0	13.4254	0.0406338	8.48602	0	3.50125	6.39802	0	0
3190			0.53733	3.6396	0	3.38354	4.89801	3.6057	2.94981	0.468613	13.5689	13.8368	10.035	5.87019	0	3.04634	12.1109	1.69833	6.37358	1.01057	3.83785	0.03971	12.0623	0.250258	3.58173	7.2488	12.2154	0	8.6022		4.08038	7.32261	8.24737	7.06433	11.289	5.10427	0.896901	0	5.04173	12.8136	1.45938	6.72599	6.90971	3.28228	2.15335	2.03629	7.17019	0	0
3200			9.64833	4.40611	0	5.53433	5.23428	6.51043	18.9381	2.34595	10.5254	4.45719	16.6677	2.51553	0	6.67356	9.57912	0.37542	3.15568	6.50527	2.96658	7.51623	4.57468	2.95895	3.63039	7.84994	10.051	0	7.15293		5.18855	4.18915	6.48338	8.50386	6.97252	0	4.79114	0	8.60401	27.0919	0	15.0127	0	2.06368	0.0204121	3.37889	6.41397	0.166843	0
3210			8.04	4.01561	0	6.14555	5.4779	4.47298	5.95065	10.4572	4.96021	14.8992	6.72705	7.59094	0.0305828	5.34415	13.052	0.327243	5.03609	0	0.974862	1.81224	10.8641	8.27343	3.92918	12.3842	0.70778	0	12.1449		10.507	5.60528	14.0783	14.529	7.15634	0	7.69126	0.0222177	3.91382	16.7572	0	20.556	0	3.5763	0	0	15.5186	0	0
3220			4.26593	16.0537	0	10.3803	10.8899	2.69021	10.1944	13.572	11.1748	16.2079	32.5037	12.3978	0.193152	7.20648	13.4277	3.89098	7.68779	0.912164	4.96851	12.4699	7.27537	1.63635	3.67617	11.2983	4.80947	0	2.73197		16.5362	9.09742	7.41227	3.43997	3.90346	0	1.10863	0	8.16539	16.9886	0.0958591	11.8108	0.0255194	10.667	0	6.18437	12.6236	0	0
3230			2.50358	0	0	6.88978	7.16875	4.51131	4.39449	11.1855	14.2042	6.08098	53.1208	10.057	0	5.47904	6.52539	2.89249	9.75918	16.7455	6.40463	0.101536	7.7046	5.9855	4.9806	5.72153	4.93591	0	5.68039		6.83782	8.14071	9.87353	1.84294	9.49296	0.811203	4.17661	0.468138	9.66949	32.2195	0	15.3935	0.434219	3.77878	0.192738	5.92882	11.9429	0	0
3240			1.20132	0	0	4.33419	0	10.0078	12.9001	10.5977	4.40975	5.89487	13.7271	8.63537	3.40631	7.82436	15.9591	0.220536	7.80596	6.62682	9.97194	0	16.7282	3.99894	2.85662	9.68452	7.9998	0	9.49512		14.5422	14.0963	8.50296	8.57328	16.1354	7.04108	1.60575	0	11.3121	20.0154	0	7.40258	22.4601	8.37781	0.0934346	9.5082	9.01811	0	0
3250			0.0228696	1.89783	0	6.3999	0.137171	4.54084	4.29657	6.88586	15.5014	5.67472	12.1401	12.4372	8.52194	5.14167	10.291	1.80984	9.60004	1.65708	16.4527	1.33821	11.0454	4.25017	4.07857	15.5414	18.9761	0	1.30114		13.3856	5.45815	7.06137	2.35997	3.71305	2.52736	7.3645	0	13.2471	22.9063	2.73069	6.40945	0	1.60056	1.80953	8.51091	3.78055	0	0
3260			7.88564	3.66823	0.997712	0.351785	2.71911	2.05736	16.0783	5.5663	23.8037	9.45082	8.9005	5.92872	0	2.05917	9.67807	6.24077	7.31264	5.32313	10.5693	0	9.37965	9.51484	1.2729	9.33295	11.2044	0	3.05224		21.6589	1.53354	6.31135	10.3137	0.188287	10.031	6.37289	0	10.2006	23.2509	8.58476	11.2742	0	0.0457972	0.507331	14.6036	0.521375	0	0
3270			2.88636	0	0	3.72508	17.3098	1.66153	9.55816	8.31582	29.028	2.43542	13.5024	7.24121	0.303034	6.8386	11.3527	5.90531	5.07194	3.37309	9.78868	1.06499	9.88378	12.4651	10.0894	15.2228	2.80229	0	2.328		3.89315	10.5109	7.13211	11.0419	0.977045	7.71917	7.51276	0.0314206	0.424507	34.1739	4.50617	13.7193	0	8.62708	0.63014	10.1774	5.89662	0	7.5269
3280			1.26046	0	0	9.49702	13.3948	9.27881	14.1142	3.71187	7.89725	9.31775	13.1004	10.0141	69.9858	5.14718	5.73619	11.6454	9.26842	1.04068	9.30553	7.51401	6.96233	12.6032	6.81238	6.43063	0	0	9.90845		7.57873	18.2681	14.1239	12.2764	6.83575	4.70708	0.241038	0	9.93332	26.8552	0.648365	13.6684	5.09917	3.138	1.59435	10.9356	3.1317	0	8.56629
3290			1.34306	1.86049	0	11.1083	6.40512	4.43145	0.489026	7.61915	9.01901	7.73382	10.9033	7.27187	1.75501	9.38532	9.97106	4.55725	3.39971	3.87478	5.12806	4.75367	9.53132	10.0421	6.73532	8.32683	0	0	4.80327		8.27418	18.6515	7.58071	11.5864	11.1344	11.1642	0.733171	0	1.29134	29.6015	8.72243	12.3019	11.8843	12.2077	0.672215	0.694691	5.12832	0	9.86337
3300			2.4479	8.84525	0.956243	10.8014	15.3025	4.88943	4.17918	9.89045	23.0938	8.85694	13.9493	6.02737	0.163303	7.50448	8.04445	5.20091	7.74801	4.5178	5.5326	2.92524	8.02674	9.4407	7.34631	11.1679	5.07103	0.0537122	10.822		4.10537	8.09857	13.2394	5.92263	7.21607	7.58223	0.198872	0	3.674	16.1366	21.5153	7.55781	4.48799	11.4713	10.7151	4.2164	0	0.37661	0
3310			11.9709	8.37613	0.229203	4.70332	5.22637	8.2912	5.97898	16.5716	26.4443	3.67028	55.6082	3.32924	3.63274	2.82243	14.7856	9.85155	5.75744	1.5523	8.79986	0.768428	7.80109	5.92928	13.0276	6.26692	11.8356	0	6.52773		0.342928	7.13838	15.9999	1.71714	10.2091	0.239588	5.79445	2.99356	13.3894	25.2217	41.5209	11.3413	8.36604	1.49504	4.0117	8.63157	0	4.14093	0
3320			3.08072	7.22585	8.2876	4.40126	13.9495	5.74727	6.77391	10.6703	20.1953	6.00291	26.4901	6.03943	1.89659	0	8.62901	8.30306	3.32871	9.84389	4.92287	1.59775	13.6751	6.09443	7.94024	12.9322	7.11708	3.32643	3.43393		13.9574	17.3134	15.4694	3.32358	3.14756	3.31894	8.23575	0.150327	8.83914	20.5576	32.9486	13.9418	0.0924298	4.3107	4.10844	13.6695	8.98259	5.5467	19.4053
3330			0.486436	7.07166	4.55171	3.31882	9.86522	18.1854	21.0476	12.0117	22.6168	1.18237	41.1061	15.1577	3.32459	5.82967	10.3106	5.21445	5.75219	6.10557	5.68836	1.98154	6.53849	23.012	6.73673	12.6934	6.94368	0.10025	18.8278		18.8283	11.477	18.6015	5.99659	9.83522	1.13423	4.50012	0	11.535	26.5459	37.7024	14.9073	11.4623	6.23797	1.85201	6.25469	6.03368	5.57377	16.2531
3340			0.607352	13.8098	3.34806	11.8216	7.62155	7.90622	5.72882	12.3485	20.2507	14.2146	8.88414	10.8717	8.18121	0	23.3482	2.40932	6.5901	1.0539	3.53799	3.46739	9.68183	6.08517	12.0111	12.0503	4.8469	0	38.3137		23.5933	10.6365	13.6891	3.32139	9.5706	5.34408	6.48802	0	14.9733	34.5266	14.4499	16.7123	9.05055	9.65381	7.39606	4.92136	6.90327	9.97617	10.9079
3350			3.90286	4.47689	1.66711	0	10.844	11.5226	8.43646	13.7163	19.1474	16.737	17.2055	4.32673	6.26793	0	8.03022	8.12101	5.00002	1.09941	7.80987	0	5.51104	3.88506	5.21817	12.7318	9.81097	0	30.9336		19.0566	18.3409	10.4373	18.6864	9.88519	5.37651	4.73272	0	7.49269	21.0413	3.47883	4.26802	5.09642	9.99252	16.7289	1.42731	6.59841	2.27676	11.2493
3360			1.46408	11.872	0.109162	0	9.9037	2.75019	10.5147	13.9775	24.4235	17.1548	25.1874	7.78527	0.20877	0.027567	4.4183	4.56208	7.21815	9.64908	8.02415	3.30983	12.4867	18.0814	8.55709	8.3776	9.89897	0.422201	20.8902		6.75019	10.7478	12.495	4.85678	9.93916	18.3443	7.74407	2.14771	10.9785	50.1787	4.68278	3.69326	19.4651	10.5474	5.83329	9.92974	4.66123	1.97197	12.9676
3370			4.75003	13.233	1.00609	0.0709524	7.92334	9.58141	9.2888	11.6983	18.3012	6.87145	12.785	9.3286	6.8308	0.963641	7.52172	9.21342	6.26202	6.39389	12.9638	1.4579	5.87315	5.1397	6.02789	6.23328	5.70606	5.42061	22.4489		8.67739	9.775	13.3476	12.1813	9.28391	12.3081	11.9829	0.136606	4.82681	23.9617	6.32145	8.0903	0	9.68495	0.719694	2.25029	2.1919	10.5028	5.96638
3380			1.49301	6.39122	7.08606	1.6834	7.1971	25.6518	5.0027	6.53808	15.9218	13.832	9.61225	13.5482	6.45239	5.6585	15.405	11.8072	10.096	10.032	22.2795	4.92394	10.5095	11.4156	6.8071	10.7696	6.6177	3.3912	17.4012		7.61864	15.6674	13.2842	6.51728	15.8555	19.3258	2.47682	0.15419	12.3668	23.8284	16.049	11.0849	11.0649	10.5087	0.497711	6.07088	0	16.856	1.36835
3390			1.53369	8.92738	6.41473	12.1117	10.1269	4.60629	6.87149	7.12951	16.7636	7.04161	13.4344	9.6825	2.59201	7.54302	6.33014	11.8221	7.41866	4.67115	3.02938	2.40627	13.6362	5.4878	6.9797	8.12911	9.81161	9.50643	2.78549		26.1899	11.0619	11.0377	1.24723	9.16641	9.4474	2.74541	0	10.9353	29.5699	16.6645	11.3881	1.29484	14.3976	3.60796	12.6523	11.5415	15.4304	0.416683
3400			8.38697	13.8724	4.76462	6.95744	8.40617	15.396	8.90154	11.7038	22.052	15.7016	24.702	15.8069	7.87738	12.2289	8.41879	9.86596	3.97999	0.668759	6.84048	4.8083	11.1984	8.55727	4.33727	4.67291	5.19594	0.0639838	24.4652		21.9109	14.2893	10.8433	3.00292	12.6535	4.56154	8.65155	0	11.0823	33.2037	18.229	18.239	3.58545	12.9941	2.50902	6.15668	4.23903	5.76438	0
3410			7.82415	9.17057	16.3951	11.1252	21.7378	3.12744	6.49285	6.4448	11.9689	5.07296	16.4919	11.2798	0.390015	9.97497	15.3792	5.62356	6.77708	2.16891	15.9029	3.32103	9.22289	10.1772	7.04504	8.43127	7.51867	0	10.538		43.2295	8.76337	10.2115	8.74659	13.8112	12.4115	9.26985	0.0431087	20.2288	27.0769	22.1896	10.9614	2.19815	13.1317	1.66791	3.85233	3.70883	9.10765	1.96687
3420			5.90732	17.2396	8.61781	8.1605	19.2524	17.3347	17.4713	19.7279	18.6102	17.6929	14.2071	9.48639	2.20942	11.3106	11.5093	7.92163	7.65395	0	25.7425	0	12.5248	10.8862	10.4427	7.99772	5.51249	0.454663	9.54065		18.923	7.78427	11.0338	6.956	17.7285	9.01363	2.62228	4.31757	14.337	32.9542	19.2193	8.23091	12.355	7.56281	0.836171	7.74689	6.07398	27.494	0
3430			0	3.42054	0.0520368	3.12087	11.49	8.35508	8.48054	8.339	11.4866	15.9979	6.02122	9.70542	4.79512	22.2529	13.6374	10.4892	4.83464	2.21377	3.46877	0.984927	12.0223	5.89211	12.8176	12.0041	13.9698	10.3378	0.532912		7.33762	8.67369	14.7174	0.449431	17.155	10.1494	8.06447	1.41963	16.8536	24.2526	21.6806	6.90013	0.674209	4.56717	0.152914	10.4249	5.03557	6.42267	0
3440				9.66709	5.27609	2.20123	8.79824	28.2249	7.5094	9.27215	14.4647	6.694		11.8585	3.55479	0	16.0775	6.33214	8.04235	4.54938	15.8305	1.90665	11.8219	13.016	5.8787	7.64423	7.7934	0.98289	18.2496		20.0592	2.71888	10.5074	12.6331	6.53507	6.96257	2.37238	0.59968	13.9278	43.06	37.5708	13.5266	0.362522	12.9473	1.31319	2.34884	6.16695	14.4968	0
3450				11.5933	13.664	2.60849	11.0253	9.24734	10.1483	9.81073	14.2118	7.65594		7.56477	2.36093	8.26327	12.5679	9.30961	9.94577	0	6.45444	10.9758	7.56632	1.10042	11.3383	8.17316	0.938844	0.675871	19.1128		1.31036	7.75872	9.36746	11.9644	10.4586	1.90804	5.89742	0	13.4309	25.0721	18.2677	19.4074	8.99281	10.1066	5.75176	8.54525	6.76311	9.03467	0
3460			4.89885	3.49037	15.1193	5.93621	6.76224	10.9306	6.62757	10.5772	11.1734	20.5504	1.01604	8.52036	12.0241	8.25848	7.77874	9.94508	13.8279	3.63507	12.3712	4.10458	11.5831	7.59606	11.8503	15.7822	9.8905	1.75967	18.7151		14.4891	11.2756	10.7759	8.60028	8.94175	11.9424	4.45407	9.33189	11.3639	34.1075	5.55996	13.6387	7.54161	8.09754	3.84102	11.4388	1.25923	9.21054	0
3470			5.85316	3.08728	0.779262	5.66091	5.38718	20.9813	8.33663	17.6802	17.5487	2.9976	5.85468	7.72965	0	6.14087	17.6421	11.3394	6.08389	3.13628	5.84345	22.4284	9.75779	2.94136	11.6872	11.0931	13.1225	32.2294	6.87711		14.5771	7.35722	13.9424	3.81158	11.0421	9.04595	18.7428	0.153858	10.8374	27.4868	11.4599	14.0474	2.31935	7.67066	2.09047	10.1005	0	21.3209	0
3480			8.26847	10.2781	0.071328	4.89226	12.7171	23.7039	13.0392	7.62767	20.0561	5.13178	13.0376	5.49128	0	16.8873	5.95048	7.21628	6.85818	6.12907	0.817269	0	14.2066	1.12691	11.3847	12.3071	8.49588	24.525	28.0644		16.6235	9.82287	9.08213	0.169992	7.55813	0.0239787	8.2166	0.0306569	17.8519	28.3552	30.5166	21.5252	5.15508	19.7831	6.15973	11.2045	0.0305828	13.933	0
3490			3.99721	15.2199	0.0228618	4.14362	10.4473	13.0424	15.6791	6.49094	12.1669	9.51488	14.0413	6.49403	0.0284191	9.13118	5.82388	5.65112	10.2783	21.9975	6.51481	0	10.0191	5.70401	7.70722	10.9281	1.85025	14.9657	0.626193		8.52298	3.23099	14.1828	2.75416	11.2169	1.49598	0.696324	0.833276	13.1123	33.2824	20.7709	18.8231	9.48685	18.3752	1.28498	4.07624	11.8494	10.3032	0
3500			1.43146	3.51867	0	10.3778	13.4087	6.83627	11.4098	11.7228	23.217	5.33418	13.709	12.2278	0	3.86165	8.68941	9.65176	5.84236	2.43908	25.8277	0	8.66977	4.85622	7.89319	14.6568	5.47975	8.75027	0		17.0151	17.591	9.72921	9.56068	7.92011	8.91778	6.2908	0.138609	8.98795	50.7765	16.1257	9.26947	4.11407	7.37602	1.02093	8.17437	12.8625	13.7986	0
3510			5.66042	7.94094	1.12341	5.95097	20.1849	16.9032	15.6613	9.96008	24.3069	5.52337	5.29713	8.15607	9.24761	6.64417	9.39789	5.8249	11.8494	0	6.85178	7.176	11.0388	12.3228	9.44804	16.062	6.09019	3.95213	0		14.435	2.932	13.6994	5.30029	5.02057	5.15064	23.7725	0	12.4808	46.2053	15.9663	8.89026	3.69626	10.4875	0.509721	9.24647	3.98185	14.2704	13.615
3520			0.730185	9.28103	3.41696	3.43459	18.724	12.2583	13.2437	13.2261	10.4835	4.48861	19.4366	10.3712	1.15787	9.61085	19.3728	4.44185	10.6073	8.11042	15.6455	3.44264	11.6487	11.6522	11.6593	15.7454	4.77211	0	0		5.23383	15.777	7.0559	0	5.2723	4.35398	1.35548	0	10.1223	38.802	14.2234	10.2663	1.93519	25.8291	0.18934	22.9843	5.08534	11.024	0
3530			2.07981	13.1737	22.993	13.2048	17.2588	7.3075	13.3599	11.0817	14.3032	6.13258	18.2329	9.19578	12.9708	4.63049	14.5688	10.7974	8.67908	2.63038	4.9428	6.34293	5.3461	10.2486	12.3415	8.45707	14.3501	1.07174	3.92559		19.1871	8.89358	9.28789	0	4.06562	12.1522	9.20692	0.444254	12.9194	49.6843	25.7396	12.1611	3.68325	3.61971	0	9.51214	1.51515	9.48723	1.28119
3540			7.29379	13.2498	1.84783	8.2058	15.9782	6.35867	8.67573	5.26891	16.534	7.76129	20.8967	9.519	0.647541	0	3.60338	12.6739	7.68835	5.08786	9.36228	6.34784	14.5308	9.52962	13.5474	12.7397	16.0974	12.6217	7.92158		10.2213	11.0452	8.95012	7.50664	9.60223	8.40649	3.95395	0.0609649	14.4775	39.3131	13.8597	15.2754	0	6.91372	0	11.3005	8.34528	12.8913	1.51518
3550			6.88726	13.8863	0.326166	5.94319	13.5527	31.6292	6.67234	10.216	18.7287	8.91996	6.58707	11.6523	14.4163	9.3552	11.6559	8.78437	11.9602	0.625207	20.7505	12.1143	10.2492	11.8203	5.28107	12.5593	7.86738	0.226217	8.94802		15.6707	0.0469847	15.4485	7.53133	15.2533	9.34693	7.39849	0.120188	9.54878	39.0293	15.6309	20.4436	5.20088	9.11115	0.62005	8.8941	8.65408	20.5492	0
3560			4.33965	12.9758	5.05863	7.49862	4.54966	4.32659	10.9584	10.3996	12.2621	6.63941	9.13169	15.0521	1.73862	0.234358	9.616	5.12306	13.1871	3.44174	6.99823	3.43931	10.4089	6.23751	4.12518	11.7524	15.1008	0.320338	7.93499		7.88793	0	4.5636	1.77734	13.6429	6.96035	4.4032	2.73616	7.53994	27.8351	15.9969	9.91718	5.95976	13.3448	0.452837	12.8853	5.05532	25.2736	0
3570			9.04778	4.12751	5.94788	1.95514	16.7954	1.53092	11.9707	10.232	16.2518	8.13451	11.0275	12.0062	0.0229371	0	2.85339	1.29584	7.6097	2.82019	7.00132	5.27979	11.9586	9.4641	9.46099	11.782	12.0541	2.15554	4.69942		4.60123	3.17702	16.9226	11.4176	2.82607	10.1577	5.74142	0	8.41544	23.2485	24.6692	11.9303	5.26502	10.7332	0	7.42464	2.59088	2.40992	0.127584
3580			5.03632	11.6442	0	15.4412	8.95784	19.5951	4.52463	12.1623	16.5154	10.9384	8.04908	9.5925	3.16556	0	12.236	0.714657	11.396	0.958549	9.42502	7.95141	9.27577	7.04487	8.97638	15.8162	11.7708	6.84564	5.5853		8.90752	0	15.427	0	6.97364	6.75822	5.89202	10.8242	5.62219	34.3895	17.1842	11.0224	1.09169	7.18126	4.5955	7.3439	10.4766	11.0226	7.00803
3590			0.958043	7.61498	0	4.58546	13.5137	6.14334	11.1462	4.31511	24.2408	4.66102	6.5438	8.13459	3.503	0	18.3919	0.407693	7.9636	0	4.41054	4.6977	9.54005	3.22713	9.71516	11.2499	6.69137	22.715	3.32694		0.0228618	6.19662	7.6837	2.84845	6.86566	6.37744	5.25326	0	2.49931	29.486	12.3201	16.0696	3.12672	9.62244	3.68894	6.61112	2.40639	13.7992	0
3600			9.1384	8.39973	0.142135	10.5991	15.4789	29.4075	11.8242	6.15079	21.9788	8.96678	11.1279	8.08213	0	8.5068	6.65266	6.18335	10.9029	17.52	3.36624	4.86042	7.8955	3.31254	4.53995	8.77021	3.34569	11.618	2.08558		0.447269	5.70488	7.54157	0.109637	7.47506	12.7221	4.38049	0	6.70736	25.3585	12.6606	6.91022	5.60156	28.3418	4.63328	8.46481	9.19426	3.38955	0
3610			2.80109	9.28828	13.8311	13.8016	2.52683	21.2549	8.58075	11.3145	18.2773	4.78497	11.9092	10.4828	0.0841028	7.03224	14.7001	6.24404	1.24711	10.9257	8.12846	4.51153	8.34008	10.7197	10.4427	12.6786	8.79143	4.24129	7.91323		2.34011	11.3373	4.46356	0.154087	13.8433	8.5686	11.3727	0	5.14383	23.4797	13.6795	12.6941	9.81326	0.0432507	0.740178	10.4602	0	9.18642	0
3620			8.77926	6.73191	7.98063	8.43899	8.24555	4.59186	10.5834	8.74977	14.921	4.0626	6.95846	8.8643	11.4095	11.3878	14.7058	8.8145	7.66661	0	10.3639	10.9098	9.792	6.7513	9.60117	12.2435	9.43004	5.35114	5.43659		7.61983	22.2395	8.83813	0	8.42074	6.75675	4.0094	0.249527	11.3082	35.6742	12.3187	7.74868	2.18316	2.67419	1.24416	12.1884	7.15068	20.8293	0
3630			10.5404	6.98997	0	4.21831	11.599	7.17533	11.4684	8.32571	17.7058	9.31364	9.50634	10.149	11.3894	14.7064	14.0167	17.3513	7.1173	0.103109	11.1521	10.5854	8.85191	4.07143	10.6715	11.477	9.62074	19.4966	6.48507		10.5901	9.55725	13.2937	0.860984	11.6367	15.5528	6.61915	0.315192	10.4735	42.71	15.2106	7.67668	10.5102	3.63866	0	2.89905	9.38161	10.0863	1.37325
3640			6.20071	13.7452	0	5.93764	3.80842	6.13637	9.15233	10.8696	15.3141	1.58717	7.87938	13.3326	0.653728	39.0672	17.2388	3.26596	7.75551	0	15.3296	16.5464	10.9694	11.0122	5.6887	13.9205	6.79791	12.7844	9.06124		19.7297	10.9491	11.807	9.56966	14.2354	6.26298	3.05644	0.425952	12.1477	37.5156	8.15581	10.5821	3.53829	0.0762534	0.139761	3.91982	3.32415	8.9974	12.0681
3650			3.18412	9.05791	0.109692	6.50817	13.95	8.58215	14.3289	10.4719	17.2736	5.96991	9.16729	10.1756	2.60254	0	15.2712	9.13776	7.83004	1.26262	11.3165	10.1512	9.43933	6.55833	4.51754	14.8432	6.39372	19.2104	7.73599		20.1919	9.53384	12.5596	3.45976	9.85714	8.83638	3.99486	0	9.91226	28.0368	18.8046	18.4712	8.64212	18.5733	0	4.41809	10.9251	8.7792	1.26498
3660			2.84296	10.1602	16.2608	7.59138	8.30942	4.78813	13.6652	11.2889	25.1701	4.18177	15.1014	6.9086	8.91508	8.59571	9.33915	11.0415	5.81011	5.55007	8.01831	1.34061	11.2169	3.47047	4.32376	11.9039	5.56967	16.0621	8.98794		4.68659	11.5513	15.7009	8.70301	13.1844	13.0634	2.08159	0	17.5989	36.5483	10.9553	19.3946	4.79436	3.29965	0	7.22596	1.51761	9.97635	8.33609
3670			5.40375	7.93633	10.894	5.34372	2.21795	3.21507	10.2014	6.86188	28.0725	8.18923	3.3514	6.56774	0	13.2571	20.2244	8.56445	5.94542	14.9763	9.01408	13.0724	11.216	6.90833	9.95986	16.6495	8.59608	11.6264	7.09811		10.846	16.7171	14.2899	9.97496	8.86265	13.1384	5.67358	0	8.79283	36.3007	17.7756	14.4472	0	2.33941	1.47454	7.26813	0.0734413	5.38673	3.19827
3680			2.46556	9.83429	0	2.45823	5.93806	8.10272	10.4669	8.07746	25.7781	0.215943	6.65812	7.24831	4.3933	6.29904	12.4888	13.4666	6.93788	0.62874	7.7642	10.2345	13.9747	12.6284	10.8024	10.0419	4.73739	25.3406	11.7725		12.479	4.68509	6.86431	24.701	11.5992	14.2583	2.32929	0	19.3387	47.6365	14.5223	11.2856	6.45188	3.92582	0.0509949	0.160559	0.0307868	20.6753	0
3690			4.63644	9.13754	0.0899678	0	1.54818	18.8841	14.4625	9.89273	16.3888	5.42355	10.8443	7.13671	1.13513	1.64053	12.5256	10.013	9.43821	1.35873	2.84368	2.23648	8.23499	2.19221	9.38789	11.7284	6.59882	8.66766	0		15.0927	7.25854	15.2342	33.2858	12.6839	5.48014	6.52961	0	10.5329	42.8333	9.9675	8.70227	7.82801	14.8434	11.2026	8.40346	0.32803	4.06677	0
3700			4.10141	9.07481	0.0733807	1.01083	11.8527	5.12422	10.7612	6.02497	13.8465	4.69236	14.6521	11.8944	0.0800669	14.3804	15.2662	9.26146	3.99929	0.027567	7.46263	1.87885	10.074	1.94735	6.0104	16.4663	11.7282	0.306238	4.16464		6.5041	11.0739	15.0633	34.9333	7.83392	5.3633	10.2869	0	5.55262	26.257	7.63059	6.62385	1.16009	9.08079	0	7.73639	0.557467	6.32862	0
3710			6.0634	9.74526	0	10.8231	6.64773	15.4934	10.1616	18.4488	22.7994	12.9549	0.472075	11.2509	4.33513	0	8.40595	7.49869	9.89248	7.8314	7.83731	3.58983	9.82128	5.23308	4.0391	18.3176	10.4312	1.62159	4.26716		13.3386	11.0991	8.93234	18.4282	2.45894	5.18533	3.01047	0.0228618	5.72678	32.0069	15.21	16.2933	0	2.46571	0.73983	8.9033	1.0719	19.193	0
3720			0.970164	7.34235	2.00338	15.8809	4.69336	7.88877	15.2027	10.0839	15.5499	8.78551	11.2424	11.4893	4.37109	0	6.65327	0.793176	10.3831	7.28582	3.1625	1.37863	12.2007	12.4815	7.90386	11.427	10.4065	7.57159	0.923905		23.418	1.49181	13.8264	32.8049	11.7828	7.82437	11.7168	0	12.3582	48.7747	9.58026	16.3054	0	2.65858	4.61976	9.80619	0	3.03795	0
3730			5.12359	3.20017	3.98757	0	4.01199	9.26991	16.0739	10.5072	18.6156	5.11529	16.4545	8.81341	0	3.18014	1.1779	1.23152	7.27938	11.2741	13.9345	0.0201314	16.4211	21.0275	10.7036	11.126	10.7127	6.86926	0		9.5286	8.16656	10.6481	12.0545	8.6426	5.93342	2.42119	0	9.21979	26.6799	18.2863	12.5508	0	7.85238	0	9.49742	11.2791	10.6641	0
3740			2.25213	0	0.0228618	6.49414	4.61337	20.1992	13.2025	15.256	23.3795	5.86775	9.29276	7.96802	0.550514	11.8083	11.3455	11.3152	13.7589	8.49479	8.08379	7.14733	9.22724	3.96499	5.39176	11.0092	15.3189	1.21541	6.77429		20.3254	13.8235	14.8745	2.87196	10.0706	15.3228	1.36499	0	0.97753	33.9711	12.7134	15.1454	7.73688	9.18075	0	6.18207	5.64998	10.7973	0
3750			0	0	0.0228618	7.07883	11.1302	9.29884	10.9926	12.137	11.0019	5.82489	8.82186	8.64326	4.89124	9.94105	7.77545	10.8642	4.13741	3.61303	3.93465	8.32937	8.25093	1.43934	4.38023	12.9555	0	2.95333	10.0299		6.84194	4.21557	4.74921	6.02913	19.26	9.46744	1.35032	0	7.28774	39.157	12.3396	14.9946	10.3293	6.90898	0	2.67496	3.20649	2.19457	0
3760			1.3085	4.96687	0	2.64828	2.29816	7.9902	15.0428	13.1482	13.2443	6.73597	15.2005	15.1365	0	7.79074	12.9824	3.79604	7.07108	14.9374	5.89916	13.4961	8.44583	5.6505	12.3005	11.9123	8.62994	5.31173	4.12758		20.2159	9.55877	11.9452	10.4895	15.1758	4.78674	5.73783	0	8.47255	29.7898	14.8939	18.0321	0	1.07755	2.71172	6.57469	10.692	5.01442	0.100589
3770			3.1299	13.1444	0.707619	3.05295	6.8312	13.1765	2.76937	10.8314	16.3571	7.17142	17.3396	12.6227	14.1272	1.2041	6.37385	8.01033	10.9801	14.4895	11.4413	3.28945	10.4986	2.2361	5.43594	15.7044	11.0244	0.7772	5.22653		15.396	9.54329	11.8264	4.86001	15.963	11.1374	4.06515	0	7.56712	37.6026	21.5472	12.4735	0	8.31529	8.64273	7.21822	3.41495	27.2565	0
3780			3.51675	7.14427	0.178571	6.1561	3.40905	3.6637	17.9527	15.1144	13.9535	1.85863	3.61233	11.1887	3.56468	15.4509	9.69581	2.13551	11.9573	6.28504	8.62409	18.8153	12.9086	4.11475	9.31956	15.1386	5.88384	0.343352	13.3266		5.69238	6.7391	7.26957	0.834836	8.68682	10.2638	7.86885	0	8.95465	33.6761	9.17442	9.07176	0	0	9.85605	3.02249	2.82847	11.1858	0
3790			0.947038	15.3628	0	3.19518	13.4848	13.4859	9.91094	8.0661	9.92165	2.44835	1.97677	4.10282	0	8.59274	21.405	5.08368	15.7964	0.0229371	6.95968	14.3701	12.0686	5.71476	12.6097	16.2375	7.79057	5.34064	2.05278		4.71365	0	9.88221	0.0914474	9.96308	7.47293	7.07412	0	7.82777	38.0613	21.02	6.5837	0	0	7.40178	4.19497	3.47678	1.05358	3.20875
3800			3.23786	14.5012	8.27367	1.62734	14.3252	12.3131	11.777	8.33715	20.3725	2.04242	4.05731	8.23578	0.573421	0	1.80128	7.91428	8.22245	5.34402	7.84708	5.04714	12.0544	4.89742	5.72748	11.2327	10.4669	5.95785	1.13405		9.19074	5.64123	6.56805	4.59137	11.9815	4.64571	0.707995	0	9.86023	32.1044	17.7725	15.6198	2.37518	0.175851	7.18913	2.44666	0.389894	2.08831	8.72502
3810			14.5849	10.8498	3.59617	1.99718	13.441	3.68389	12.4652	17.1427	16.8433	7.87772	16.1747	9.23173	0	0	9.15066	0.889859	8.5007	0.0229371	7.83238	0.553604	11.795	9.28916	7.74553	13.1596	5.03678	1.51211	5.0498		7.54888	14.0253	13.5788	9.50743	7.91385	3.06111	6.46772	7.92624	15.3088	25.1444	7.95461	16.5349	18.9131	0.327072	7.07714	5.98609	0.0581498	21.8321	2.88701
3820			19.7101	9.53662	9.61003	5.30245	5.96291	12.5885	11.0039	10.0977	18.4624	8.91927	16.4727	8.07629	0.0661878	2.66502	7.74765	0.603962	10.1568	0.663039	4.82751	3.65943	10.2706	3.43935	5.29295	13.094	6.78949	12.0057	5.79618		0.388954	0	15.3908	4.4991	5.67857	1.93901	6.55952	0.0431087	11.3189	45.8983	9.49679	20.1426	10.1396	7.94597	6.91084	10.6318	6.86116	3.10875	10.2072
3830			6.41823	5.21548	7.97435	9.92861	11.3541	22.4728	8.04679	12.0176	25.7276	9.98689	3.49105	6.13725	2.9215	1.29684	19.0514	0.489325	7.16015	0	2.90061	9.30123	13.7977	6.82913	7.50704	14.2281	4.6352	14.8464	0		0.740163	6.69096	8.46314	10.2594	6.66617	6.91874	0	0	16.2861	19.468	9.30966	7.09431	2.14379	1.96528	3.44322	6.11879	6.67035	0.259848	2.86297
3840			0.371258	4.59742	4.58806	4.14584	8.03531	3.93471	9.65094	0.0431087	17.3704	8.32188	9.7472	9.72814	3.31665	6.95357	12.896	1.3001	7.05555	1.65719	10.5902	4.64433	6.28936	6.5832	15.5539	7.35098	2.53798	6.87681	1.61217		4.65505	8.32002	14.4767	13.3308	7.67619	3.29807	0.811515	0	8.96275	25.3789	8.07468	5.20879	8.19249	4.4621	0	7.97134	11.405	4.86708	1.71836
3850			2.03668	7.87709	0.0228618	5.62581	4.73087	7.89992	9.4251	1.32068	33.319	9.00662	15.0679	8.62374	0	8.12726	8.01125	8.93168	8.87925	10.9168	17.4087	8.33184	11.0371	12.1281	12.1569	11.355	11.0572	0.53779	17.0626		3.81763	7.33784	5.53096	8.49452	9.15721	9.41748	1.99998	0	13.2422	29.1702	14.5709	6.54514	1.49343	4.72175	10.3286	18.4826	4.86627	8.53518	9.23545
3860			0	1.72082	3.04313	7.59376	5.36247	8.81503	9.95189	5.09224	21.7717	0.712928	4.19782	3.85899	1.95086	11.9332	6.38361	15.9817	6.51308	0	15.9445	8.01894	7.86959	4.74813	10.5792	10.3563	9.9051	0.1866	26.5933		2.80391	11.9019	11.3094	4.41703	8.22566	6.18889	7.0227	0.0762061	13.2154	33.8385	6.16355	9.66665	0.029297	9.01545	0	17.2003	6.09339	18.7267	3.24067
3870			2.3552	5.74162	0	16.8222	0.799055	14.136	7.55086	13.5459	12.3239	2.94269	13.3562	8.17251	13.7954	6.02735	5.26392	8.90602	8.7858	3.648	1.51124	6.58539	9.36566	11.0374	6.79852	13.4213	7.34998	2.18683	17.8598		12.5753	5.47909	11.5481	1.97792	9.96077	7.84839	9.52009	0.867463	2.03519	21.8187	4.98561	9.83817	0	2.10022	0	7.805	2.65424	13.1188	0
3880			0.389845	3.30245	0.0957144	18.0892	12.9053	5.10384	2.8784	10.2516	11.3412	0.982449	3.61675	5.66563	0.209178	13.8476	12.2028	4.90282	11.8423	2.3523	9.49024	17.0847	11.8741	2.59202	8.73367	11.7897	5.71459	10.8769	6.58098		0.838857	0	10.2653	2.63753	9.3833	14.293	4.77048	7.52799	15.5857	26.1483	15.1023	8.5052	11.5938	1.69758	0.0213536	5.67857	0	7.80252	0
3890			4.37161	7.00207	0.0228618	13.6843	17.0133	12.0698	5.70451	10.5906	17.5482	2.42585	13.1354	5.3333	12.5467	4.68288	14.1847	0.586023	8.05494	2.23496	5.25671	0	9.19934	10.1934	11.8348	11.6084	15.7586	0.880222	0.938675		17.164	5.83552	10.5773	6.78329	4.79907	4.63937	4.55595	0	12.3442	27.1193	9.28558	7.21423	0.05352	2.42869	0.0229371	7.49059	1.32746	12.6301	0
3900			1.81486	9.59241	0.0978825	8.26771	5.81433	8.84289	8.7943	14.6104	13.1557	12.2256	5.34354	10.5335	4.652	0	10.5034	0.422092	4.44502	0.965639	3.40964	0	14.7357	3.52791	8.65447	11.508	6.09499	5.67616	0.615811		14.7336	2.43427	8.47329	7.68557	10.3128	4.84299	1.0929	0.084346	9.59823	30.9389	6.61746	18.4328	0	1.06405	0	2.27686	4.32071	4.52666	0
3910			1.85717	2.61756	0.164623	11.8823	2.54231	14.3471	5.39731	5.89865	12.6337	3.28308	18.0999	8.00182	0	2.40556	16.6919	8.1781	5.87404	3.73127	14.4049	0	6.38467	3.38145	11.3492	12.483	11.2173	9.98034	0.724937		6.1386	0	8.45469	7.5819	10.6411	3.3079	3.82415	0.0304825	5.17956	16.6749	8.88132	7.64041	0	11.9105	0	7.13972	6.72893	1.49123	0
3920			13.1574	3.73221	9.0779	8.17953	11.6555	13.0848	11.3246	6.10381	10.6242	11.2837	10.9967	10.82	0	4.9292	12.7005	3.91349	7.60997	0	10.9929	0	12.2233	9.22707	10.8496	9.45102	11.1568	12.876	1.97476		21.0409	2.64227	10.2339	1.08089	14.1579	4.37739	1.43932	0	8.61519	37.2253	11.0292	12.1848	0	4.3322	0.170839	13.6744	5.7436	0.493316	0
3930			5.95567	5.28617	3.27873	4.6396	11.2011	14.5754	7.54127	10.3255	16.2353	14.7186	5.85824	7.08838	3.545	0	10.9065	7.93122	12.9936	11.6052	2.04863	4.34518	10.636	2.02715	6.95326	15.7874	6.978	0.631473	2.44884		4.34674	23.0956	5.05654	4.29713	7.338	8.3048	2.19355	0	14.7295	23.8909	10.052	4.32778	0.634819	4.50635	0	6.76355	6.25654	3.05321	0
3940			0.0462257	8.30009	0	1.61366	10.4527	7.33339	3.81754	11.539	12.9731	4.28593	19.7412	7.15377	0	0.263237	2.56005	7.68388	4.93981	0	0.229715	8.42921	1.34342	0	9.43404	14.3734	4.2363	12.8949	14.0135		1.50577	4.01701	11.4157	1.33107	6.6411	3.56639	3.47689	3.55332	8.98714	25.9607	1.4155	15.4348	0.114686	0	0	8.36349	5.5692	2.92752	0.992207
3950			4.08682	10.1886	0.0274765	7.3922	8.36371	16.8361	14.8533	10.0367	25.8891	2.87611	14.7749	8.56857	5.05451	0	3.8276	19.163	11.6658	5.15204	4.88907	6.75788	8.26256	0	7.07355	11.6385	8.29864	5.85407	10.4694		0	0	10.9165	0	6.36233	3.12341	2.975	0	11.027	31.6731	14.1345	11.618	4.14917	3.61729	0	0.0870034	6.85118	10.2143	0
3960			9.05765	7.38485	0.0609649	12.0051	11.3661	21.195	12.1689	9.43582	18.5342	3.5286	7.59206	5.74269	1.47298	0	8.94963	12.9865	10.0258	16.2788	3.15947	0.790497	9.42836	4.35974	9.17074	14.5736	7.88571	13.1003	6.70205		4.46415	0	11.2345	0.0609649	3.49833	3.53894	0.064355	0	9.58917	16.0364	21.7177	9.94549	12.4159	11.3958	0	1.33855	5.83328	5.85842	0
3970			7.86788	14.6978	0	7.94287	10.9523	4.09899	13.5418	10.3411	12.5953	2.58179	7.64435	9.42156	0	0	16.7087	15.3875	9.47954	8.8143	5.03423	14.7729	10.5539	16.6116	17.3802	11.2138	7.32207	5.37191	1.57385		7.0593	0	7.51281	0	5.01443	1.41413	1.11304	0	13.2275	24.4893	11.9973	5.4464	0	12.2155	0	3.78398	9.18017	11.7225	0.0226217
3980			6.55913	9.4612	0	10.8445	13.8871	5.38303	14.4843	8.64383	14.0654	6.68873	11.1096	6.90168	0	0	2.64695	3.31353	5.41298	0	8.48354	10.3504	16.3754	1.70458	5.78374	9.07567	6.80806	11.5078	0		4.51033	1.36979	14.9481	0	0.377255	2.61564	2.63638	0	13.0673	24.2965	8.83687	11.8047	0.0216253	2.89056	0	6.43528	5.07288	7.17543	0
3990			3.85725	10.8065	0	6.82431	12.0437	17.6097	12.1469	8.3572	17.5332	7.69595	2.5738	8.26074	0	0	2.08159	3.44915	5.71919	0	8.00091	3.50965	10.0977	0.769345	7.58341	16.5379	6.17514	0	3.13371		12.6166	15.8274	13.4588	0	4.07312	6.16597	19.8775	0	0.710018	22.2922	10.3874	29.2032	1.60806	0	0	14.4265	4.5264	12.2225	0.0396757
4000			2.59515	10.6863	0	16.3229	5.11443	17.1369	7.4031	16.2199	18.9453	10.6162	14.5142	8.98349	4.79161	0	10.4506	3.9617	6.84091	5.39701	7.39117	1.75319	7.72981	4.29625	9.27151	15.3912	8.8427	0.488707	10.8653		21.8583	11.8836	7.88183	0	3.21552	11.6045	2.47971	7.56799	0	28.4975	7.77221	15.6617	18.4622	1.06649	5.54171	10.0419	3.49076	0.341359	0.344824
4010			7.79417	6.47451	0	2.78954	8.43304	11.2397	7.07042	9.89229	13.1125	3.34927	1.80688	5.21187	2.70334	17.0977	11.6659	11.9259	2.26144	0.417747	3.48361	10.8831	10.6983	18.3352	9.61161	12.195	4.16112	0.04237	3.85779		0.054953	0	9.56239	0	5.64953	4.21409	4.49217	0	2.88189	21.0998	4.07566	7.05139	0	6.01203	2.80675	2.51271	11.3532	5.25798	2.1911
4020			3.9812	9.00022	0	6.06538	19.0518	5.53161	9.36221	14.6605	18.2153	4.67583	0	7.72104	0	10.4508	0	2.69466	9.49124	3.03004	10.9274	0.652821	8.3188	14.541	11.5227	11.256	3.08171	4.53009	3.45343		0	11.9423	6.31704	0	7.55173	6.12065	6.80431	0	11.44	29.7692	9.49482	12.9393	0	3.26707	1.92037	0.168206	8.26372	0	0
4030			8.87958	4.75805	0.0457221	0	9.23454	17.085	4.66545	7.70861	15.974	6.91352	0	6.29136	2.49776	1.54525	11.2495	5.83693	1.26024	5.12039	2.97585	7.79916	8.60258	1.26247	8.1292	17.1406	10.1258	0.0226217	6.77811		9.29773	26.8876	9.25641	0	6.3441	2.01006	0.0533443	0	8.18326	26.4962	16.1363	14.538	0	0.513054	0.981848	1.83149	8.45324	8.47934	0
4040			2.45594	5.53054	0	0	8.38652	12.9629	17.2442	9.80161	11.6579	3.57692	0	5.64505	0.804404	18.2024	8.82204	4.91022	5.63471	1.04346	0.956689	3.10387	9.96989	0.579615	11.1168	12.9811	6.88629	3.73484	8.01953		23.1922	1.51156	8.72901	0	5.53472	4.12349	3.16306	1.15012	8.847	20.0052	9.19651	5.71905	0	0.0611657	7.96901	1.47595	5.61305	16.0247	0
4050			7.69321	4.60984	0.0762061	0	1.94312	10.0483	10.2875	8.4059	15.991	2.40459	0.153894	9.33546	1.60234	4.37192	15.7805	12.8383	7.56579	5.24979	0.401405	9.90803	9.54338	17.9372	15.037	13.3964	4.09583	3.90598	8.0458		24.179	0	8.71342	0	15.6646	13.0169	2.83645	0	15.3618	22.7895	14.693	16.2558	0.466355	0.1784	11.2988	0	3.25811	7.75818	0.0854088
4060			2.67289	11.4799	0.099068	3.54363	7.95316	22.3208	12.0151	3.26972	16.254	1.43843	0.368548	6.94607	0.583601	1.08428	3.71783	2.23486	6.61632	6.33064	7.63841	7.8908	10.271	8.23117	10.5057	11.6949	3.91622	13.7349	5.79405		9.24069	0	10.5125	0	7.2429	1.17278	1.88192	3.86348	10.8066	15.4544	6.60748	20.0551	2.69	0	0	0	0.670147	15.1804	0
4070			6.26377	13.2275	0	5.36684	0.0568655	9.68573	4.91993	6.44277	22.7747	2.7215	0.326545	5.27262	0	7.15896	8.96051	14.5249	1.58457	3.91909	14.0124	5.16249	9.99688	11.9036	9.19746	13.6411	12.3515	1.29818	4.83766		20.6701	5.56489	10.9662	0	3.28112	2.76465	0.283525	0	12.2835	17.2522	10.375	8.42628	4.98798	0	0.640503	0.0443225	11.1917	5.45331	0.521456
4080			1.69124	8.51307	0.10315	7.08651	1.47554	15.4262	10.2933	6.05336	15.3105	2.46683	0.585828	4.4777	0	7.0177	14.9695	8.60408	0	2.1645	4.50179	1.79609	10.2834	8.59258	5.0516	14.2667	1.80853	7.10715	5.62342		10.9913	6.8287	3.05475	0	16.8547	8.26941	3.36449	0	9.87937	26.0456	10.8531	3.76131	8.77198	0.202781	0.520248	6.6695	5.87649	10.5917	0
4090			2.05064	5.22917	0.048197	6.58033	0.523647	11.0197	5.07755	14.4198	16.898	2.50106	0	6.35694	1.28966	1.55974	19.492	0.761186	0	4.60244	8.37724	6.92659	13.382	8.18751	2.86662	14.3131	10.176	16.6116	10.4972		7.96886	5.3522	4.46924	0	3.10349	6.84849	5.02588	0	5.89368	22.9069	5.2827	9.75374	7.35626	2.03236	0.263911	5.45632	3.71055	11.9706	0
4100			1.97233	0	0	10.1186	4.00143	4.05428	12.0633	13.8628	24.9714	5.76182	4.62701	4.36265	8.23664	7.82963	17.5846	9.35248	0.697789	0	4.44934	4.87766	10.8435	6.7032	7.33979	12.1309	10.1302	6.27788	6.89911		17.541	27.1481	6.80647	0.0457237	11.9959	2.7973	2.32945	0.252581	2.68952	25.219	8.03479	5.72992	10.7617	1.70511	0.0876129	4.91125	10.6437	0.158035	0
4110			9.64529	24.5593	0.531071	5.54055	3.4399	6.96333	10.7738	5.27524	18.3326	3.98033	9.72007	6.29681	13.513	3.43681	16.4586	13.3816	6.87405	3.38244	4.63145	6.3618	12.2362	10.9405	6.79998	12.6968	9.63393	8.11037	4.74857		24.4873	12.1934	11.7731	0	10.3605	5.08131	1.93972	0.0914474	3.97077	34.1633	20.702	7.21152	0	0.0993942	0.158804	0.574294	1.89843	8.93946	0
4120			9.87972	1.88153	0.062803	6.0364	3.63714	11.8319	8.90584	6.63394	17.5788	15.8104	11.279	3.63222	12.7927	7.46032	19.3582	15.9911	6.69566	11.8166	13.3966	0.424808	9.38118	2.36625	4.91161	16.3771	6.50585	0.0452434	0.649837		6.56913	29.3271	5.77272	0	0	10.3462	3.81441	0	3.61952	21.4368	7.92723	13.6958	0	0	6.27438	5.85585	3.54758	7.85044	0
4130			3.09758	3.98951	0.0569422	2.11115	0.0457237	15.3752	10.6601	2.81931	11.9841	14.4951	20.1706	11.0299	1.64137	5.23029	21.252	8.74689	5.80941	0	1.32626	7.37991	3.04628	5.12183	11.7036	11.9459	9.39559	2.67153	2.75545		11.7581	8.61425	9.95223	0	0	3.02097	2.9849	0	4.79084	26.3459	9.74886	2.45906	0	0.0650079	0	1.19256	2.66249	2.31038	4.39781
4140			0.116871	2.99947	0	7.30363	0.754203	11.441	14.27	5.05061	20.4076	13.8739	10.5841	10.7226	0.581054	0	4.46258	5.08597	6.92315	6.06054	5.66324	3.10772	8.7523	7.87705	3.72754	8.868	8.02447	12.4914	10.6125		6.45645	7.99067	7.86296	2.89127	0.241097	4.98806	3.47924	0	11.9521	18.064	12.1679	13.1911	0	0	0	0.140941	7.69535	9.36957	4.07471
4150			0.250199	5.07559	0	5.14852	5.68616	14.9449	8.54103	7.96925	9.22507	10.6008	4.77732	8.31809	4.15517	0	8.79661	9.05863	6.02818	0.0862444	2.72217	7.46227	6.61675	5.62103	7.55118	11.0343	6.48617	22.9279	4.49118		14.0644	0	14.4313	5.18054	9.55024	3.5648	9.50617	1.25296	13.5378	18.6628	19.5214	12.0281	0	0.0522082	1.73438	0.136771	3.35883	5.87057	0.724819
4160			1.30869	9.21412	0	10.506	12.3842	2.70353	6.0536	8.27988	15.9309	1.29833	8.35799	7.95822	2.62778	0	17.1175	4.24402	7.29215	10.9561	0	8.50947	10.8234	3.69531	6.94202	9.86971	2.32044	10.8918	6.17369		23.5886	0	9.52493	5.7035	3.98689	12.5198	27.6737	0	2.60259	29.7154	11.4134	10.782	1.00373	0	0.224757	0	0.621002	1.10026	1.51456
4170			7.66248	9.27694	0	1.94697	19.548	4.14145	11.2507	4.74832	15.1723	7.7109	7.64138	9.54431	9.58854	0	27.8376	15.911	7.8338	0.61215	2.86506	2.25571	13.154	8.8647	8.37144	11.4783	1.17916	11.8623	4.50305		8.97377	3.29768	7.55702	0	4.94783	6.84669	2.76277	6.16024	0	33.4534	9.10374	13.2977	1.14363	2.93838	0.991294	0	0.107339	12.9249	0
4180			5.02888	0	0	0	10.2326	8.79525	13.1427	13.1477	6.4808	5.4878	11.1041	9.72582	0.795774	4.22138	10.0755	6.95323	2.18273	2.10253	2.99703	10.0802	12.1927	6.33359	10.175	13.7143	6.02959	4.74334	6.99275		16.4488	0	10.7937	0	11.2146	6.58425	1.06345	9.34884	0	18.0562	6.48554	12.2002	0	2.90571	6.93924	6.43981	0.356969	14.5327	0
4190			3.74852	7.27511	1.60817	0	8.84091	5.32812	15.8873	7.96286	10.1913	9.21602	20.234	5.98476	0.0305828	0	9.87332	4.56747	4.28911	3.41808	1.74134	2.79288	12.5264	6.23557	6.89724	13.2809	9.06208	6.78757	4.98392		8.06437	0	17.015	5.04079	12.6137	7.91683	5.87569	0	10.9392	17.2141	8.40554	7.1963	0	9.68542	0	10.3173	12.68	13.5778	0
4200			3.22621	4.90685	5.37328	0	3.75486	2.77285	19.1455	11.6699	14.3158	4.52285	3.76021	15.4183	0	9.49246	2.74978	12.5825	0.946626	0.569668	4.76992	0.992524	12.0265	4.95291	4.531	21.6037	5.10478	5.38458	0		6.24231	0.82215	11.9705	4.48327	6.9587	4.31446	4.24513	0	12.028	23.9641	8.11296	11.2609	0	9.75043	0	7.22466	1.10639	11.8573	0
4210			3.58778	5.12416	0.84131	0.957386	3.782	7.13705	7.60131	5.04776	11.8985	6.72137	0.106689	3.27888	0	3.5067	12.5306	22.2216	9.51889	0.0557019	3.60811	0	8.98897	10.6779	3.30875	13.3947	19.3181	6.82349	6.99908		5.80032	2.21456	6.86118	13.7617	10.3893	2.11452	4.78612	0	12.3513	28.0679	10.5415	12.3992	0	2.29187	0	3.4776	7.52515	2.21888	0
4220			2.36859	5.80035	0	1.20991	1.7683	2.82113	5.63817	8.04707	10.9015	4.72075	0.12955	3.00414	1.57334	3.55153	4.0332	3.97431	8.84419	4.02466	8.54128	0	6.39593	8.65631	6.158	16.9617	4.83137	7.32346	2.6756		5.51193	0	12.6829	0.0533443	5.07371	9.05561	0	0	6.27575	9.66207	6.87547	8.06219	0	4.14789	3.03325	3.23633	6.95987	10.951	0
4230			3.49318	3.38236	0.0800131	0.211589	3.99376	9.76789	11.5718	16.5099	7.0289	4.27	1.25086	3.73921	20.6785	5.17467	1.95469	8.52031	11.7764	8.18631	8.84678	0	8.20575	6.51234	10.6619	20.8249	6.02147	8.33184	1.18756		10.5525	8.8934	13.1461	6.98332	7.30983	7.34751	0	0	2.49215	15.3255	7.27562	3.25667	0	2.38678	0.30122	11.3834	4.35874	6.73792	0
4240			1.36646	3.93204	0.108174	0	2.22807	3.58779	6.31843	0	3.46684	4.74047	0	9.97211	6.13506	0	3.04379	9.96686	11.911	3.50106	3.36893	0.0260697	7.5888	5.31795	4.75647	11.2407	1.5144	6.54311	3.57128		8.49297	4.5097	10.885	14.3222	5.26673	4.20084	5.98913	0	8.24923	30.8705	7.88679	8.10947	12.5634	1.8453	2.39752	1.71233	4.66306	11.8458	0
4250			0.627542	3.66434	0.168592	0.66545	2.88321	9.12035	15.4412	3.08586	19.1798	11.7647	2.12258	10.5561	1.62675	9.0153	15.2375	1.207	7.02123	0.660853	3.93368	1.86033	12.4161	7.6377	10.046	9.377	8.58161	5.19819	6.36823		6.24047	1.72489	7.39638	8.1045	6.6173	3.24131	0	0	6.41576	33.0347	6.68593	14.1912	0.184488	3.71051	2.51318	0	2.80924	5.30168	0
4260			0.108215	9.31229	0	0.124637	5.44822	5.00503	8.79558	11.4555	16.5252	3.43515	4.26019	9.61388	0	5.82549	3.18926	0.580501	8.14141	6.58789	6.82278	6.59665	13.9589	6.86422	8.33589	13.7469	0.0319919	9.03558	7.1571		7.25369	0	7.18469	0.156022	8.5131	8.63879	5.11834	0	3.73773	27.2018	5.82078	14.6474	0	8.46197	6.34864	2.74969	4.2289	13.4341	0
4270			4.89794	11.7163	1.32836	0.0228618	4.41345	4.55747	7.9773	4.55454	18.8463	6.68356	0.736651	5.31227	0	10.0008	0.855331	5.13416	10.2068	5.37692	6.87431	6.18398	10.32	0	10.0861	6.9853	1.75787	11.4982	4.70283		18.0174	0	18.232	7.84093	17.5168	6.27616	0	0	0.568569	35.5346	10.5335	16.204	0	2.70864	8.06376	7.78335	4.97321	0	0.0690888
4280			11.6309	4.22392	0	0	8.40862	7.50626	7.18507	15.3179	21.7588	5.22511	0	9.25553	0	4.03033	9.21269	5.61389	4.13362	1.67827	0.56101	6.8818	12.1285	2.8564	9.83609	2.50281	0	9.53086	3.75538		1.16701	0.895492	15.1163	7.09936	7.17305	3.40674	0	0	5.82992	20.4419	15.1832	7.10218	0	0	0	5.71061	8.19764	0	0
4290			3.94642	6.26536	0	0	9.87762	9.14752	8.07588	4.73947	14.5924	5.18565	0	5.68987	6.77888	11.1115	17.9992	7.7642	13.8111	0.762467	13.2834	3.17928	9.27234	4.4131	10.8267	8.86681	0	6.28699	1.39095		1.39041	5.23083	7.96162	5.43245	8.88082	6.76929	0.036713	0	1.56501	21.7216	3.46173	12.5477	0.128665	14.5059	0	4.68108	12.1031	0	0
4300			5.67372	2.23271	0.0890335	0	8.49451	0.807844	4.20158	4.94665	13.3451	7.37861	0	9.67374	0	5.85145	8.96051	1.90177	2.40769	0	4.30381	6.9201	2.11265	3.1983	10.1863	8.61197	0	9.29746	5.34182		2.36956	9.22597	9.19522	0.190515	11.3932	9.75543	0.0848554	0	0.155216	28.6703	6.28711	12.1658	0.069439	1.66937	0	3.31797	3.9897	4.38909	0
4310			3.30935	5.69164	7.79995	5.08775	4.89531	1.53764	14.7971	2.69107	9.08879	5.02605	0	8.35191	0	2.87478	20.4424	0.457033	2.89802	4.4926	3.11856	12.3669	5.18856	5.54867	1.6222	8.21718	0	3.85441	1.19395		0.436767	5.32272	5.98586	0	2.57033	3.88085	0.880319	0.0228618	0.266721	23.4396	6.39658	10.8862	0	1.30384	3.88106	0	13.6989	0	2.29133
4320			1.32462	8.62484	13.2991	8.98846	10.4311	5.0944	15.1049	3.93807	13.075	4.32923	0	7.35211	0	8.72812	21.7145	0.646352	3.20932	1.59641	2.33194	5.22111	9.49295	3.94202	10.4742	9.08883	0.951933	8.89722	0.726656		1.57499	12.2915	8.60002	0	3.60764	9.13626	5.34769	0	0	19.3922	4.28934	22.0756	0	7.40797	0	0	1.84798	4.45028	1.59981
4330			1.44942	12.5597	10.2188	4.86986	4.53448	5.83551	15.0819	0	7.54752	4.76591	5.06082	13.0764	3.88937	1.3159	6.30982	4.16989	9.57584	2.52079	3.59282	7.38449	5.5779	7.01788	18.5295	7.53746	2.81057	0.273409	0.323893		6.29801	5.28642	13.5339	0.568936	24.876	6.05503	0	0	1.47657	27.2967	2.05857	14.6531	0	0.320192	0.1631	0.0688114	0	0.860492	0
4340			1.08228	19.6953	10.4537	1.0168	2.56831	12.6526	16.211	0	6.67694	4.52621	0.317402	7.58862	5.03136	8.84395	4.60825	8.04645	2.79695	6.50472	3.52432	0	6.05583	8.66225	11.5027	9.98276	0.0821219	12.0184	0.0426558		0.225662	5.74927	7.1517	7.08153	0.409325	8.59985	1.00634	0	8.70071	38.8935	11.2797	14.9468	1.73897	2.43336	0.132888	1.60172	6.21368	0	0
4350			0.119413	3.03662	0	0	4.26213	4.31232	8.57562	8.00709	13.3821	1.70476	8.22098	11.8203	7.2833	11.0274	3.39776	0.0458743	2.23393	16.3086	5.66296	23.176	4.15279	10.9172	12.9042	12.9183	0.388389	11.4654	1.03184		9.62009	21.4999	7.75497	2.52788	7.48124	8.50445	1.29622	0	6.70542	16.8509	10.7671	11.945	0	0.0661878	0	0	6.1585	0	0.901947
			1.6055	2.31999	3.92872	0.0442872	7.53666	4.87871	11.2428	3.9281	13.5943	1.82645	0	6.09362	0	2.13056	1.75845	0	1.06297	11.1626	6.05654	9.3949	6.05357	10.4849	9.40684	14.1346	0	9.72376	5.5579		6.84756	9.22724	8.32525	0	2.68668	5.09398	0	0	7.80918	27.3857	15.7442	7.59373	0	0.560035	0	2.09003	4.2779	0	0.752466
			4.42732	6.21347	6.20617	0.941423	7.93353	3.52084	11.8515	0	10.6031	1.30181	0.0240985	6.01143	0	11.3565	5.57396	8.74617	1.88973	5.85663	5.1684	12.7684	5.51205	13.4662	7.48324	11.3577	4.42329	13.69	4.97735		8.39504	17.8324	18.0559	0	5.3411	7.13646	0	0	5.87719	32.2566	19.0316	7.02105	0	2.24209	0	2.63811	5.34627	0	0
			3.93606	8.5123	1.94769	1.1521	8.73933	2.27602	10.5015	0	13.9536	1.61824	0	9.79027	1.43825	10.2046	0.752953	16.5119	8.86171	1.4026	8.06538	0.903862	8.86734	11.6268	8.95988	14.3121	1.15011	1.24765	9.07537		10.2678	10.3441	4.29209	0	2.52403	16.0676	0	1.22525	5.05473	22.3804	10.9564	5.28525	0	0.646124	3.43462	4.2372	11.6848	0	0
			4.66817	6.82093	0.0872971	3.37628	7.00441	6.14675	14.1054	0.0457237	9.8475	2.8631	3.40096	11.5166	0	6.09095	2.02873	5.55361	5.63322	6.062	10.0688	1.46079	4.87133	9.43919	6.88138	14.9381	0.663127	0	7.5872		5.75212	0	5.30596	0	3.46391	12.122	1.60584	2.44226	7.01492	24.5829	5.85756	3.73658	0	0	4.87541	11.4213	1.95343	0	0
			0	4.17769	0.153396	7.52882	11.4085	8.75125	5.5627	0.254535	10.12	1.64786	10.7695	5.40009	0.812752	8.78264	6.98681	0.97348	3.81631	5.35572	6.00723	0	10.704	7.19529	8.66097	12.0894	3.92506	3.37263	5.94536		1.71803	0	9.12431	0	13.8822	3.65563	0	2.54413	2.77152	43.7889	9.70303	7	0	0.0996194	4.69397	7.27452	5.9131	0	0
			0	6.47052	0.17141	9.51874	9.62366	1.17398	3.86839	3.1183	10.6148	9.79053	6.89365	6.58249	9.19793	6.57768	0.752136	5.92184	4.3768	2.38209	6.09331	0	6.24359	2.90901	15.9112	3.59351	6.54365	12.0196	8.54205		17.5173	0	8.90384	0	6.88529	5.8346	0	0	0.381671	37.6979	14.4402	6.22915	0	0.056915	0.0551917	0.0688114	3.44283	0.499585	0.920823
			5.44435	4.00375	0	4.13353	3.44699	2.68179	2.24448	2.27481	13.1152	11.5659	0.320842	4.41073	0	0	0.552546	7.51155	0.116036	14.7803	10.9772	0	7.12376	0.933793	4.62029	0	10.2179	15.5465	4.79639		10.4387	0.997446	11.9129	0	9.52011	9.8758	0	0.845956	3.10045	38.2041	10.6263	6.11737	0	2.27649	10.1941	0.81425	2.24136	0	0.063027
			2.0871	8.12774	2.55832	2.85768	3.03232	17.4515	9.16308	8.42531	8.02252	5.90353	1.75387	16.5808	1.95873	0.111055	2.2888	7.05066	0.398594	6.85792	6.14088	2.10977	6.00289	7.59724	7.92259	9.27652	7.53114	16.9561	5.48837		6.92275	7.41354	6.35121	8.17285	2.78529	6.30381	0.17164	2.06575	8.9123	27.096	7.28122	6.25106	0.0458743	2.77441	0	9.30336	5.85935	0	0
			2.75081	3.24648	3.2554	0	2.02422	18.2789	2.89547	6.53884	8.43051	0.161212	0	5.55628	0.958067	0	5.79075	6.37521	5.164	5.20402	4.3717	9.9274	9.78329	7.38051	7.51401	5.75561	5.75337	11.0814	7.53064		5.02039	0	4.37987	12.5073	6.35241	5.63453	0	2.74567	0.259722	28.5071	7.9694	7.98116	0	3.33139	0	8.1882	1.04018	0	0
			2.42172	0.322005	1.96153	0.0995743	7.80198	6.21047	8.81311	5.97617	4.57215	5.05039	0	9.97857	0.647333	8.37557	5.67889	7.19702	9.71745	4.95568	10.8547	9.32869	4.71529	1.3332	8.75535	11.8886	7.63845	3.69743	4.19658		2.66325	0	0	4.96837	4.06825	9.78472	0	0	0	27.39	6.35814	7.90438	0	1.55111	0	2.43306	9.75043	0	0
			5.40939	2.96557	0	0.706287	7.38561	3.79004	12.1071	6.65551	9.42354	7.72684	0.0457236	6.76806	10.3715	1.03582	0.944244	0.346164	2.41501	1.55121	3.81989	0	8.26311	0	13.5424	11.862	8.76595	9.33662	3.34131		3.43045	0	4.5533	4.18895	6.06976	2.43471	0	0	0	24.2817	3.59545	12.4796	0.319637	0	0	0	4.73258	7.70695	0
			3.75836	7.34143	0	0.150724	9.86651	7.34798	6.69907	3.03443	13.3757	12.2686	0	6.46982	1.15754	5.76544	2.95953	8.11815	8.20228	5.19154	9.02472	0	21.6673	0	10.5778	4.49647	5.70697	1.89967	4.96947		2.46437	0	2.49231	10.8988	6.52865	19.597	0	0	0	15.8419	1.66411	9.17501	0.663426	0.519544	0.934368	0.136072	5.58233	0	0.037014
			9.58305	6.79329	0	1.34001	7.72781	8.01073	19.4919	2.3181	16.9449	9.21876	0	1.92639	0	0	10.5118	3.98761	11.4583	6.85857	10.7054	0	8.2389	0	10.6595	9.05116	1.78407	5.37993	5.98055		10.733	0	7.6773	9.78846	10.9226	7.23298	0.0781671	0	0.0918305	53.0636	0.863302	12.239	1.49316	0	7.1173	1.72608	2.79066	0	5.49116
			0	2.82914	0	0	6.67819	0.0457237	13.7304	14.0809	16.5595	6.84145	0	7.88648	5.77372	1.39172	10.9525	5.78301	5.42867	5.7385	4.21679	1.25021	5.6927	0	12.0244	10.0072	8.75755	9.6604	9.67532		5.85514	0	11.6018	3.69321	8.20439	5.04464	0	0	1.25154	25.6249	7.45566	11.0117	3.18409	2.34344	12.1513	1.72543	2.07377	0
			0.651199	4.15596	1.578	0	8.0337	6.09993	13.3996	11.0622	19.5597	0.416848	0.290977	6.20765	0.418961	0	21.8432	1.35468	14.3347	10.6909	5.36589	1.51546	5.08863	0	4.7379	9.78393	12.4911	10.3305	4.46685		8.27165	0.379467	3.01748	4.9726	9.04177	13.468	1.06068	0.11052	2.8914	21.4478	5.65003	4.31259	4.81638	7.58174	0	33.6793	4.45927	0
			4.79845	0.818964	14.193	0	7.193	5.47581	12.6849	9.54915	14.111	0	0	3.01401	3.53871	0	0	3.31004	9.87504	10.8229	10.5521	0	14.7903	0.0904868	9.8944	11.7046	17.3729	13.5725	1.42492		8.06703	8.07609	4.9453	2.4296	7.76318	6.75667	0	0	3.39679	29.0493	7.61713	4.456	0	1.28779	5.28122	20.684	6.3425	0
			6.34667	1.13051	18.2268	0	6.12872	3.2515	11.841	5.31192	12.6702	0	0	7.75157	0.235555	0	7.19993	4.01815	2.29286	4.56223	3.21851	1.79386	6.25699	4.54102	7.80083	13.3527	9.93521	18.3074	9.3689		11.1855	3.887	9.1629	0	13.1931	1.53091	0	0	0	18.9386	4.85333	9.91324	0	0	4.35366	10.6289	6.56046	0
			1.38006	8.09746	3.75249	0.0228618	5.57641	14.9119	5.98179	2.85009	19.5584	0.375926	0	8.74053	7.98229	0	2.18657	2.24921	3.38068	10.2561	3.90103	2.64742	1.07365	10.9162	9.54187	2.53854	5.47115	5.27436	4.83322		17.7998	0	9.32806	0	12.8063	3.42519	0	0	0.12193	18.8391	13.1879	5.4668	0.401264	4.50329	1.80581	1.47934	15.0346	0
			0.71259	5.8093	0	0	10.2192	3.63212	12.3481	6.48077	22.1202	0.0207962	0	10.3275	16.2237	0	0.105284	3.5476	7.44485	6.39345	1.72204	3.6301	5.41494	10.1844	7.63117	10.5543	5.30963	9.36512	7.44921		13.0335	0	3.42424	0	10.7272	1.01659	5.6777	0	0	57.295	14.2484	4.5027	0	6.76957	3.13407	4.9025	12.939	0
			1.10311	6.52964	0	0	10.3808	2.64678	6.76442	3.20619	21.1817	0	0	6.34348	0	0	6.09037	1.50409	5.03044	0.384116	5.27628	4.98641	3.49895	10.8656	9.19186	11.2172	4.63678	11.5101	7.01141		13.3223	0	16.0061	0	15.6416	1.77556	2.07744	0	0.140731	33.3737	6.97872	1.70335	0.0216253	0.0639621	0	6.91413	10.194	0
			4.81578	8.7515	0	0	8.4052	7.72171	24.5971	3.25733	13.1524	0.656336	0	8.19072	0	0	8.96472	0.125082	3.62111	7.99909	6.55054	7.77421	4.12557	7.57699	8.08592	5.77677	10.0368	5.8021	3.04894		10.8656	0	7.42794	0	15.5897	3.77107	1.57107	0.0228618	5.94504	19.4269	4.15283	3.09137	0.0434492	5.27064	0	10.1999	10.1699	0.0438132
			0.10898	5.00265	0.372077	0	10.36	5.77425	9.79277	2.58877	3.33139	0	0	8.36762	7.51744	0	0.136038	5.53737	2.2842	11.4166	2.06946	2.65842	4.45299	11.4064	13.4942	8.10486	6.43405	6.57492	5.06938		5.33398	0	11.508	1.33625	3.09984	1.66503	1.18115	0	2.79887	26.302	8.61884	4.99814	0.154977	13.2504	11.1285	16.3221	2.36613	0
			4.44494	5.30007	0	0	9.95605	11.4148	8.71101	2.27792	2.45585	0	0	5.67812	1.12306	2.07502	2.5855	2.78826	7.99966	0.0274728	0	13.9674	2.31404	11.5163	4.96853	8.61862	4.59806	10.8017	5.04335		5.95783	3.08913	7.71298	2.72076	5.8298	3.69509	0	0	0.511072	4.24098	2.2756	15.4532	0	6.54728	0	10.4109	6.76296	0
			3.98246	7.17718	5.60988	0	10.1475	4.13962	12.5694	12.2214	6.44467	0.0533727	0	9.74562	2.97768	14.1074	13.7167	11.1021	5.25053	0.205709	7.38608	13.0348	3.42422	4.14398	2.54179	9.08558	1.82923	12.8574	6.32435		8.35524	0	7.81133	7.28172	6.2106	0.0734971	0	0	0	39.3728	2.59866	7.12694	0	14.2443	2.94544	0	4.32404	0
			9.37286	13.1636	10.8502	0	7.48412	13.2401	12.0883	4.37144	15.7915	6.37073	0	8.26091	0	1.97048	2.23234	0.427708	2.17792	8.4991	7.11572	6.97801	11.2641	5.17887	11.3158	13.6459	9.03419	9.70003	3.35287		6.35094	0.225169	13.113	6.20686	6.89789	5.9391	0.63424	0	0	18.112	4.51228	4.39234	0	6.37122	9.29407	0.0764571	6.27395	1.36405
			2.08154	10.0536	2.17112	0	2.55605	8.50336	11.7225	4.48815	10.2403	11.6447	0	4.03566	4.37237	0.529487	0.0315241	0.15202	9.65584	0.186673	7.71746	9.2486	2.90113	11.9218	12.8156	8.86901	4.53883	19.3881	5.5891		5.16288	0	5.66939	4.51253	11.4501	0.818413	0	2.92434	0	32.0865	12.334	5.57655	3.64013	8.45524	0	0	4.00601	0
			1.60976	3.00861	0	0	3.25336	3.88088	10.713	11.1492	16.1391	5.69824	0	2.03208	0	0.939259	0	3.07186	9.29881	0	3.77326	0	7.13562	12.4141	3.352	1.62852	0.916852	10.0843	5.62538		7.45506	0	4.03558	3.99373	10.0264	3.35399	2.13182	3.78752	0	68.3709	9.79656	17.1858	0.177611	5.83521	9.51356	13.9792	0.0950666	0
			2.95841	2.98214	0	1.27094	10.9491	19.3164	5.28449	11.4373	11.8246	5.81212	0	2.2985	0	6.19768	3.37004	2.49065	5.65224	0.30174	11.8895	6.27254	8.76871	16.8701	3.15951	0	7.94129	3.07113	5.68037		5.65065	5.30412	5.60708	2.19755	3.68912	8.67302	4.04142	1.93762	0	14.9841	9.50133	10.4595	0.0611657	1.49234	5.99506	8.43134	8.79353	0
			4.78954	9.76381	0	6.40534	1.75078	7.512	10.6432	5.59191	9.66662	3.45844	0	5.29743	0	0.27567	0	9.4308	3.80181	2.3077	6.95006	12.2179	7.28709	7.63904	4.60814	0	11.0569	9.32804	10.4392		5.34555	0	7.66443	8.51441	10.0474	7.46906	4.12802	0	0	22.0331	7.15075	9.72773	0	12.8697	6.44775	4.13832	12.3529	0
			2.78518	10.9037	0	13.9388	4.94603	2.80192	6.00813	4.64701	6.58835	3.78062	0.0228618	3.87046	0	10.5133	3.21996	7.1905	0.827855	2.00252	8.03083	4.89706	9.35267	14.6875	7.641	0.0226217	11.2985	8.84738	5.76306		9.83061	0	14.4722	17.2036	5.2055	7.42068	0	0	3.69046	21.4144	10.4973	1.81778	0.0382285	2.18228	0.0917485	8.40023	10.3282	0
			7.40024	5.76526	0	11.369	9.0026	5.35901	9.17707	10.7569	11.4806	8.87645	0	11.1796	0	5.16385	6.21628	3.8736	2.67035	1.56678	2.13354	4.901	10.96	3.72315	6.61292	0	9.79444	11.8855	3.70926		10.5953	0	9.3125	10.5795	0.863067	7.87044	0	0	3.87696	39.2536	8.93947	6.59754	6.85783	3.5369	0.05352	6.42892	0.360054	0
			8.09814	3.40678	0	7.38252	7.33762	2.70172	10.1757	8.34412	16.1228	14.0102	0	4.57716	0	3.02859	10.4235	1.83924	3.38263	2.29755	3.40936	0	15.5694	1.54097	10.0643	0	11.175	9.21573	2.28903		4.09883	2.4765	13.4632	8.66505	11.7438	0	0	0	5.38411	28.364	14.8936	12.5409	0	0	0.101616	4.01529	6.56751	0
			10.4015	7.13461	0	4.5688	8.70052	13.8386	14.481	14.1457	10.5205	10.9694	10.0307	6.27158	0	0.19659	12.4078	1.9626	5.6136	2.23077	7.69342	0	10.8637	5.02134	12.7195	0.181914	9.34874	18.423	3.69626		15.4567	1.44774	8.02906	10.6086	11.1415	0.862882	0	0	6.84333	46.6888	14.201	11.1357	0	0	0	0	3.76258	0
			8.01112	9.28262	0	9.04707	1.92288	2.26459	6.3454	13.6385	3.64222	7.96997	1.02795	4.90209	2.53939	5.00092	0	1.55154	7.92733	3.78347	1.54373	0.655296	13.1279	3.89269	2.58217	0.10768	5.86975	12.8214	6.23567		8.87698	13.9057	8.91681	6.50913	12.3016	1.35251	0	2.03993	0	25.9116	1.28543	9.33015	4.09027	0.106051	0	6.89208	5.55944	8.70858
			7.96101	2.36443	6.78555	6.74061	9.22869	21.9948	16.0894	8.55348	11.5874	4.33277	0	4.67963	2.32422	5.97986	0	3.7403	3.29326	3.67826	2.35001	8.5322	16.2101	12.9639	0	0	9.2938	10.7699	3.27358		8.66092	1.44875	14.4495	19.137	13.8447	14.9076	2.47665	0.220998	0.492129	40.8036	9.44015	11.7456	12.423	0.304029	1.29763	3.0545	11.2388	0
			2.45533	6.7193	0.187509	11.8336	3.80737	27.9526	17.701	5.93603	11.0741	7.27252	0	11.1119	0.894588	8.17333	0	7.78728	10.3755	0.325143	4.87589	4.47025	12.5437	11.3211	6.0873	0	9.43487	18.6994	6.20088		13.0519	2.29158	18.3872	1.68065	3.40817	5.31161	3.26633	0	0	40.4409	10.3018	5.3885	20.7442	0	12.2539	5.53554	9.21068	0
			7.51996	5.4865	0.202118	1.56507	3.74055	1.45443	14.2031	5.70101	10.7185	11.0295	6.85474	9.45077	3.82643	3.09601	5.78169	4.33351	4.8447	1.51474	15.8172	8.94791	8.7288	3.5559	10.521	0	13.023	14.4206	6.62775		9.56493	1.21251	12.2404	6.14098	13.27	13.5292	4.82218	0	0	26.8225	3.58914	12.8683	24.1601	0	8.76922	18.4234	4.11299	0
			6.13844	18.6939	0	6.52724	2.67636	8.90261	12.3463	6.79975	12.0823	4.69493	0	4.13791	0	5.36919	10.875	1.73214	6.16601	5.74629	4.49374	4.3309	7.58044	0.269275	0.744309	0	4.79745	12.3163	1.32182		3.22494	2.45589	14.6814	6.35695	12.8974	4.29225	5.48759	0	0	8.88698	6.66751	9.62127	7.38294	0	6.89217	19.6135	0.384233	0
			2.00209	3.60576	6.29417	9.96909	13.3599	3.10102	6.04136	5.83568	7.28359	8.53433	0.0329128	5.48965	1.57055	11.0816	15.2268	5.72875	5.88593	1.54579	5.76617	0.0238454	1.77905	0.100096	1.32476	0	3.7349	12.9643	7.78361		5.57866	3.83636	9.88142	5.35793	9.69884	6.76433	3.50895	0	0	57.4114	14.6045	7.72628	0	3.33903	7.35752	3.39934	1.2789	0
			3.68684	11.7198	6.22077	9.44991	6.53612	33.2343	7.08993	6.91522	12.1756	0.494992	0	11.3816	5.20095	5.02964	12.2605	1.46241	9.79695	0	10.5358	0.259925	10.352	1.33122	4.9815	0	3.42021	24.3636	3.58613		6.47516	0.264356	8.12822	10.4589	6.44865	9.45425	3.30082	0	0	36.9891	5.94463	8.77877	0	7.08131	11.4329	9.33573	9.9063	0
			4.90826	8.31879	0.0685855	3.66386	7.62722	8.20883	6.07148	6.8545	8.51684	0.732573	3.12759	12.9041	6.59183	24.133	3.39687	1.86491	3.54699	5.78167	5.34956	0.190879	9.71643	6.05045	4.97524	0	4.71335	17.0376	3.02324		8.13544	0	12.6205	10.5119	6.05651	8.02569	0	0	0	34.9998	6.61999	7.46198	0	2.63372	0	15.313	1.71306	0
			3.90004	2.5795	0	24.0185	13.9824	3.78229	0.989984	8.02681	11.5321	0.068137	4.96989	9.82354	0	4.31837	3.34411	1.03398	5.24139	1.78685	9.77926	0	13.391	1.15374	5.68723	0.337439	10.5227	2.78929	4.98814		1.8477	2.98299	6.71889	0	7.22277	5.45972	2.48358	0	0	42.9828	2.59529	7.70525	0	9.91737	0	4.80359	4.34949	0
			5.33816	7.08419	1.57298	28.537	1.69611	3.6694	9.52575	6.56474	7.00895	0.204235	4.7376	3.15986	0	5.38328	4.68328	0.797992	4.56831	8.58058	8.67388	0	9.82438	3.4109	8.62737	0	6.65386	0	8.21901		8.1524	4.60597	9.93522	8.42411	9.2545	4.36943	2.73031	0	0	42.379	17.7725	5.61287	0	0	0	0.10704	15.198	0
			9.03555	8.93725	0	17.0135	0	6.311	8.82335	9.28543	11.4067	2.03844	0.0254803	5.05103	15.6121	17.839	9.71352	0.206216	8.9007	3.92179	16.2686	0	6.66361	2.24935	10.2896	0	5.09417	0	1.25432		4.54485	0	8.12134	13.3633	7.53051	10.2814		0	0	39.5588	22.2595	8.20215	0	14.7601	0.0229371	2.58826	9.35573	0
			15.0559	6.21452	0.0914474	30.0722	0	2.5156	9.13814	6.42233	17.5605	1.17009	0.0473858	9.65805	0	11.2606	16.6062	0.144343	7.23396	0.423945	6.38484	0	7.79447	6.0168	11.2523	1.06246	0.40217	0	9.10649		17.9995	0	18.3421	18.6478	1.7729	3.02714		0	0	47.6405	14.9057	7.90655	0	11.9756	0	11.0871	9.98753	0
			5.11339	6.77557	0	22.1189	5.29512	5.12986	13.4774	15.1163	12.0763	3.19678	0.950468	8.19502		14.3062	13.8841	0.301731	8.63245	0.58872	7.50805	0	3.03643	9.21809	2.78071	1.95225	11.4248	2.96537	14.942		6.38248	0	9.12508	7.45692	9.55482	6.85395		0	0	27.1629	6.4889	6.81436	0	2.85306	17.8034	9.53602	5.45767	0.0583672
			4.44937	9.09602	0.0998226	15.983	5.23344	3.23346	6.7674	15.9109	12.9535	7.19113	5.1351	3.95268		12.2269	15.6019	0.167264	11.0711	3.1909	5.07579	2.02367	4.69691	2.06118	4.773	7.42853	5.18582	9.49177	14.2231		7.76622	7.1332	8.11473	3.68161	9.95485	4.59964		0	0	35.1902	4.75356	11.3922	0	15.7948	4.3242	7.7162	4.00719	0	0.0266599
			14.0815	3.46491	0.0533443	0	2.08356	8.36747	7.72858	9.46549	10.5301	4.31932	0	7.8802	0	14.0632	37.2767	2.00195	10.0993	9.59907	8.85	0.502455	10.9896	1.65796	5.7131	1.75283	5.56784	21.9988	3.13831		12.4176	9.50112	11.1893	5.77857	9.35458	0.343044			0	28.2057	7.98682	9.39481	5.53737	6.62519	9.45562	1.49009	7.11839	2.46652	0
			6.87007	8.95262	9.37456	3.36418	0.573665	12.9175	6.89183	5.13335	12.3597	9.36007	5.95001	4.5423	2.13339	9.60211	13.1468	1.68201	3.83355	0.263154	4.35968	1.27801	8.20989	0	0	14.8141	0	17.6254	6.43154		5.88256	4.98165	10.2162	1.32167	12.3243	5.15968	0.469688	0.0478986	2.60714	30.1988	8.54332	6.5145	4.55048	14.4627	0	0.226407	4.88821	7.22569	0
			4.08965	6.31043	0.0447027	4.92451	3.29098	8.80809	7.43363	16.0562	10.2836	14.62	0.0412393	13.4595	0	7.85953	12.3183	1.02165	2.32926	1.95796	3.88766	2.24621	14.771	4.34123	10.6394	0.641464	4.27996	13.7331	8.64688		12.3915	5.13044	7.37888	7.78637	9.09028	1.87556	8.34838	0	5.40154	36.3678	0.105926	14.3172	9.21212	3.81546	0	2.8897	2.17253	16.0702	0
			5.21219	12.1234	11.7778	0	30.0441	16.4209	8.47189	6.32087	10.6299	19.6216	0	11.0588	2.15619	5.24858	13.3982	5.68086	14.1172	5.04549	8.62042	0.425479	15.389	7.75153	6.05395	4.74639	6.77195	9.5188	4.07267		5.75304	9.06883	9.11947	9.11745	7.64091	4.26243	3.12067	0	4.1187	36.4982	3.0895	11.4837	0	10.2728	11.7057	6.45362	1.96922	8.51047	0
			4.80314	14.5132	20.0216	0	13.9831	0	18.1741	8.53837	16.1619	13.42	0	8.11474	0.517335	12.8105	10.3543	2.4527	8.99141	9.49522	7.21149	0.314117	4.29388	10.85	5.03655	10.4991	2.51348	15.2468	7.06568		12.4184	5.8029	7.80239	6.18455	6.08693	7.10875	4.13112	0.287416	0.198136	41.2419	12.4593	9.49682	3.44262	7.72955	15.9805	8.21525	0	7.03765	0
			10.3477	9.26324	5.59364	2.22737	13.1497	5.52075	7.102	9.75137	15.955	1.70518	4.46615	11.9405	3.05324	3.01813	5.81234	5.90221	11.3975	4.62336	12.851	0	6.85643	5.33639	7.62898	12.1126	11.4413	20.0339	2.09844		23.6158	1.21318	6.43588	12.2291	10.1605	7.13299	3.50736	3.45944	11.1646	43.6705	12.9798	12.6081	8.39502	3.39874	5.7748	6.52613	10.5312	7.8015	0
			4.8158	8.37275	0.0533443	12.4953	10.0427	13.3718	6.06585	13.2224	4.40334	3.14991	14.602	7.23391	0	3.17191	0.929668	1.82799	14.3402	5.56087	9.74745	0	9.6659	0.508193	9.2108	10.2267	8.12098	3.53956	13.2007		17.2848	4.36341	9.19576	9.32715	10.9366	9.00428	2.36292	0	13.5001	48.4872	9.67418	5.24698	0	0.662826	0	2.95859	7.37381	13.858	0
			5.9543	9.84568	17.1876	8.54222	4.85165	6.16636	11.2165	7.59226	13.8812	4.97718	4.04003	8.83961	2.2992	12.2083	11.495	0.221022	9.86637	2.95676	4.92114	0.0770913	11.5476	0.810211	11.1451	9.10417	8.2644	7.29773	8.4846		7.09881	6.51371	9.20789	5.75908	7.22225	5.56561	0	0	6.01193	38.359	11.2548	9.94093	0	15.1497	0.0382285	6.06304	2.47027	17.9022	0.113108
			11.2563	7.04295	0	9.38912	12.8816	5.47355	10.0925	11.7885	11.1219	4.26111	1.2726	11.7264	0.436128	10.066	22.2589	1.32623	14.075	1.21922	10.547	0	3.54819	2.88943	7.08218	5.46282	7.30705	11.7555	5.16809		9.99093	2.08729	7.68768	3.44479	3.40989	11.8802	10.5321	0	2.46289	39.2644	14.6767	5.96591	0.438104	9.99805	8.8969	5.7495	1.7163	9.85867	0
			3.83538	8.82254	0	8.54388	12.1053	6.56912	11.3578	7.7088	11.4434	6.27219	0.0457237	10.2331	12.0325	3.67982	10.2386	1.5527	14.9059	15.007	7.22025	0	8.19191	3.84016	7.00045	7.39579	4.8685	15.2188	8.21052		7.3634	16.27	4.65817	4.58942	10.0227	6.45849	0.604819	0.0894535	8.38767	26.5518	8.00942	6.93951	14.6818	6.49221	13.0901	16.4908	0	0.458346	0
			13.2181	5.18689	0.19649	8.22259	7.49562	11.8616	9.1248	2.47028	13.1252	3.4844	0.120524	13.702	3.74856	4.43781	8.36483	8.8954	19.6462	5.82181	11.6475	0	8.31236	18.3777	9.78985	2.40876	7.74123	9.41422	8.42329		3.0749	0	3.74091	9.96656	11.7381	5.46072	5.2255	0	2.44802	32.8187	9.87082	13.2032	3.47327	5.63286	1.3298	9.43267	2.52056	0.929045	10.1329
			9.38874	11.4096	13.7872	11.0007	0.0666624	15.0185	9.4733	11.1324	9.81285	3.06735	10.95	14.217	3.96663	9.67203	10.2402	10.2486	11.7208	1.8778	7.20178	0	13.0474	9.13404	8.87887	8.78819	4.01341	20.1471	6.03383		11.2546	0	13.6768	17.462	9.29033	1.36033	0.0270417	0.115874	5.73745	38.4993	19.2484	8.80672	9.4109	5.04901	0.453694	5.54374	2.34561	2.48876	9.3186
			9.02418	10.7414	8.96712	3.27295	4.13486	6.91133	14.5176	10.1499	8.49115	3.62927	6.38725	7.21065	10.7248	5.78039	8.726	5.92319	9.85867	0.388279	11.5298	0.198399	9.07244	12.9923	13.2715	16.0723	8.57174	15.512	12.836		0.834496	7.28847	11.7957	1.301	5.38365	1.11597	1.75834	0	6.94723	50.7657	19.3374	7.56655	25.4813	6.05281	2.59907	15.2962	4.0227	16.0648	7.1003
			17.2201	6.43022	12.0797	8.21036	7.2812	4.75417	10.2062	10.1644	16.3368	4.32816	0	10.7902	1.49218	8.89317	9.08263	4.89786	6.1231	4.31358	4.37354	0	8.21076	5.79724	6.58803	16.7689	9.45368	11.2121	5.73109		6.53847	15.3115	6.18674	6.06855	8.52149	2.26897	2.06093	0	4.22817	32.8357	17.7944	5.79631	0.487231	9.78141	13.0781	6.5057	1.59935	5.16127	7.09797
			7.64586	4.08417	5.7317	4.42709	8.42597	15.9579	10.3961	6.95392	10.3617	10.6687	1.19254	9.13559	2.80506	7.18662	12.4675	5.72748	10.3525	8.43195	1.84702	0.278399	6.98469	6.01008	9.54532	9.7742	9.22944	7.13727	5.44867		11.9125	9.38735	15.8042	8.12678	4.45058	0.354099	0.675869	6.66371	8.19295	31.8129	10.695	10.2904	0	5.26363	1.91444	10.0544	3.02334	14.3102	5.93235
			3.60135	7.65847	14.8507	8.3863	11.9313	14.1209	13.451	3.5433	14.2825	5.28897	11.5435	11.1081	0.664496	2.96588	4.14438	1.57989	8.70836	18.3068	14.5674	0	4.64529	4.05694	5.20677	14.7987	6.43399	5.73228	8.76721		9.96622	0	9.31284	14.6543	8.85515	5.89291	2.52504	0.0985354	9.38581	40.2817	5.95363	13.8669	13.348	12.9745	6.84193	9.71234	2.36812	9.54537	0
			3.36913	14.7043	0.0457237	3.74893	15.2017	22.6559	10.6107	6.18277	13.0901	5.24815	10.9733	18.7874	0	14.8349	1.05099	7.55453	9.98017	1.99642	11.9422	0	4.01518	5.00476	7.74259	13.2305	14.3004	14.166	13.6734		16.3827	5.47207	13.4409	4.44761	8.28534	11.6933	4.10486	0.0777153	7.57553	50.5806	15.437	9.94786	11.0354	2.78062	0.0341927	14.5105	3.87785	8.00374	0
			11.8511	7.01111	6.2647	7.6809	10.9521	26.5058	5.14957	7.91838	9.72505	2.85249	7.49964	10.4354	5.12826	4.26342	8.00065	1.83515	11.2229	11.3505	11.3939	0	10.8073	2.28229	9.76403	14.3119	8.00913	16.2358	5.30625		10.4926	3.89359	14.1972	5.83696	3.7627	17.206	0	0	12.0497	48.9409	11.0854	9.26182	8.97629	1.1798	0	9.77516	7.54606	15.1625	0
			4.13089	7.52492	0	6.82272	16.2901	0.413301	12.1114	8.51315	8.78977	10.5541	8.93216	12.6243	3.60056	3.48169	9.02298	0.118725	17.3125	5.85825	9.78386	0.160964	5.93332	3.49134	8.77364	12.6149	6.92838	7.20642	8.55523		11.5387	11.6922	8.8245	0.0381031	3.75041	8.67097	2.17183	0	8.37494	47.2541	9.37017	6.29122	0	6.69244	2.15853	7.80075	1.82048	2.34236	0
			7.58458	6.15938	0.118924	2.90047	21.1893	0.992637	11.9871	14.3791	13.6375	12.1422	0.391834	5.82271	0	15.8517	12.3506	11.5111	7.37503	13.1126	5.59686	7.54099	6.05772	5.28635	5.66742	19.0177	4.97683	11.9422	7.16013		6.49661	7.64818	14.5109	0	7.80142	12.9418	0	0	14.8462	33.8282	9.0908	7.88138	5.17887	11.0219	0.884519	14.9814	6.98111	4.49444	11.1568
			9.47642	10.5387	0.166437	3.90919	10.1294	5.30152	4.1557	11.108	12.4115	8.86187	0.0628412	10.6345	0.0983222	5.32463	10.746	2.36846	18.8174	2.99122	1.14882	0.713268	11.4275	2.3007	5.28987	16.8878	5.27924	13.22	3.25309		8.02882	4.15978	17.779	11.9252	20.6325	6.91733	0	0	2.21496	42.5206	18.2082	13.2147	0	3.24011	13.9378	3.37911	13.094	13.5554	1.52456
			5.13367	10.7947	0.264957	8.60319	7.46677	7.88073	8.53781	8.87823	8.35076	13.2649	4.79189	9.58757	1.18686	12.0013	19.781	0.045474	9.78434	2.82534	6.11873	3.8221	9.2412	1.51107	11.1426	14.5588	5.51392	12.2246	3.32883		3.00679	0.174485	12.2047	2.12914	11.9059	9.02884	2.01255	2.60643	4.3164	38.8752	11.2076	3.27295	15.8971	1.03945	14.9168	8.03827	7.59629	0	1.48537
			6.47199	13.4391	0	9.05629	10.6099	23.3394	10.8628	11.9516	22.0407	10.0953	2.07554	7.21422	17.4008	15.2504	14.6723	0.186167	9.27758	11.7365	9.74435	7.50861	7.0059	12.923	14.3934	19.2909	6.7313	7.07672	13.2488		6.2962	5.02689	18.3948	13.7533	1.22855	10.1582	0	0	9.00742	34.015	8.19132	2.92646	0	9.88255	8.26619	1.8687	6.4361	0	1.46176
			18.1333	3.9753	4.40933	11.6424	11.1863	1.86196	10.6917	11.6097	7.64787	5.50785	0.305398	11.7	0	12.0156	2.50534	2.40813	18.3145	4.22277	11.8674	4.41886	5.10521	12.6512	13.3813	16.5569	4.86178	12.6467	7.99549		2.93439	5.42582	9.10428	14.2078	4.05214	14.8083	1.99024	0	14.0527	36.7901	19.9234	3.07882	0	8.72963	0	7.63376	4.00736	15.2613	1.22907
			11.0864	16.4233	5.43691	10.0098	9.81547	8.4909	12.3572	9.09766	6.09205	9.49615	0.178895	16.3859	0	4.12285	2.94316	3.14513	20.7616	4.32364	1.35019	1.99901	7.58164	6.0023	8.01278	13.9853	6.48161	10.1008	16.6699		0	10.7427	10.4595	6.90348	4.26461	6.50285	0	0	9.52873	21.0275	18.9087	14.1122	0	16.6467	0	6.6316	4.65826	13.2582	1.58778
			9.77111	6.7824	5.6738	7.73634	11.7954	7.89452	11.6759	9.19573	13.8608	2.04971	0.106314	12.0164	0.52134	10.9747	13.5199	1.61005	13.2795	3.35396	5.90283	4.00956	6.88623	2.19497	9.74045	22.6609	4.38134	14.4302	6.56442		0.791034	8.75881	8.93284	0.950147	7.17603	0	0.0283258	0	12.5043	36.5348	13.132	10.57	0	8.14051	3.45139	8.63887	3.28506	1.10103	0.673196
			5.25339	8.40789	10.233	6.9955	11.166	4.27474	12.8633	15.2764	8.14901	11.5791	0.0797136	8.58321	5.26272	19.573	6.68549	5.26782	13.6682	3.35283	7.63211	8.12164	3.69617	4.55352	11.7673	17.1773	2.65671	9.91036	5.63463		20.6334	8.00997	11.5186	11.1548	12.2056	0	0.860089	0.0381031	10.9113	38.4095	19.3182	15.7297	15.6241	2.1748	0	10.1628	4.68361	1.95864	6.78689
			8.13867	13.9463	9.93427	14.5269	11.3246	7.80631	9.84871	8.57014	7.94058	9.15993	0	11.4213	2.68068	3.93484	4.75761	5.83534	9.9295	10.9658	8.96702	12.5048	7.73573	5.2484	15.4448	21.1271	6.29747	10.4044	4.90219		9.63786	3.28529	14.1733	11.4458	3.91743	0.902748	0.156641	0	6.97978	24.258	11.4172	18.8903	5.3408	4.37668	0.0727636	8.03701	4.82708	8.96612	0
			3.59099	16.7529	3.73762	17.1515	10.2719	10.3559	15.3041	7.29861	7.03324	2.46547	2.99651	12.5824	1.01277	8.02184	8.84581	3.39046	10.0978	0	7.22671	6.79768	11.2615	12.2963	8.96241	13.1033	7.03367	11.3401	6.1127		2.52726	0	13.648	10.3641	4.07777	14.1956	10.6467	0	6.07089	27.7605	20	2.93365	5.3514	0.306406	0.0389856	5.99618	7.63329	4.71524	6.2727
			20.4513	5.49009	0	3.46888	12.9891	7.9042	18.5046	14.7673	11.0875	9.47581	19.6684	6.59467	2.4274	3.4153	5.43096	0.59409	4.88947	0.189134	15.2422	4.93035	8.93546	4.44123	13.6717	10.9392	7.7764	11.5444	6.39915		5.75069	1.50309	12.9146	18.3237	10.71	6.72684	0.800712	0	7.61312	34.6794	17.3928	8.1035	5.11473	0	0	3.53925	0.861314	9.7	0.649817
			4.41086	6.75725	4.38581	8.86996	7.69266	4.03477	9.92294	17.2408	16.7508	10.7224	5.66722	9.26283	0.160674	23.5904	13.0253	2.28505	14.3889	7.29967	5.89976	4.72442	12.7054	8.30359	12.0914	13.2088	7.23143	16.7595	8.13705		4.22411	4.79613	14.5605	15.5435	4.3696	1.68719	0	0	0.252653	43.0877	5.23102	11.4396	3.84211	7.54293	0.0523547	5.65987	0.62647	7.12033	1.74741
			3.62203	6.92215	4.9637	5.14254	9.29612	6.30349	8.03547	10.2769	17.8734	10.0985	0.337198	6.79067	5.09953	5.88417	9.93527	1.41341	16.4893	15.2714	6.09235	8.95197	7.92479	5.25892	9.33402	16.1529	7.06285	16.8952	8.61905		1.55622	12.7609	14.0799	9.92918	3.8676	6.82757	0	0	0	23.0594	13.2343	14.5374	0.815297	5.79917	0	1.54063	3.85139	0	9.72069
			8.79437	14.7907	0.86741	1.96203	5.74498	0.841421	7.06691	10.7318	15.8864	14.4738	14.8389	10.0698	0.379716	3.94488	3.23165	7.22856	11.5788	9.20874	6.14358	0.151977	11.4472	6.34335	10.6427	14.1474	6.92888	8.8675	8.25907		3.27804	8.3409	10.7198	14.026	3.69393	7.44298	4.04744	0.0314206	0	27.593	8.60326	8.59385	14.7486	6.35388	0	0.0458743	7.00224	3.5365	0.896594
			5.70223	17.2476	0	1.86902	7.1498	7.56086	10.4323	10.5528	13.6604	15.2934	1.2893	7.82244	8.1821	2.38305	14.6849	20.0515	14.9162	7.15273	9.87785	0	10.8234	4.10859	7.70417	17.3111	5.86248	14.3197	9.42139		13.2139	6.06803	13.5378	11.2923	6.65817	1.08743	0.688748	6.41958	1.91548	34.5891	5.58063	17.575	0	10.1413	0	7.99398	12.6502	12.1093	0
			12.9973	6.20198	0.0457237	5.7424	4.92372	0.97258	7.15083	10.9501	17.757	13.0972	0	14.2063	5.85771	9.75654	7.28444	11.1639	25.8529	17.3319	6.51958	0.531034	7.68259	2.67972	9.73613	18.8944	6.42156	5.78191	4.87336		10.0188	6.73589	9.31242	6.53287	1.77675	6.59048	0	0	2.32821	28.4761	13.6795	15.2993	8.42732	8.20449	0	8.82598	3.86571	10.223	0.0456586
			8.57532	6.23831	0.0735912	6.34309	10.472	5.94232	9.41256	11.4743	28.9516	8.22313	0.09806	14.1551	0	12.8007	11.2332	1.38681	14.1621	7.03049	10.1157	8.42618	13.2011	7.54702	12.9952	21.6925	10.4336	6.10123	12.6714		29.4871	11.8458	13.5914	5.34816	5.80899	25.8588	0	0	8.73353	37.7997	9.47982	14.3123	2.64148	2.462	2.73752	16.579	4.26344	9.56628	3.70087
			7.68532	6.03631	0	8.91673	14.1949	18.9431	7.93746	12.3441	20.3561	12.2928	0	6.84054	6.21336	12.7277	7.65316	18.0911	7.92773	10.2327	7.25742	4.48021	16.8741	3.74937	14.464	18.1104	7.14613	8.8813	10.3535		11.2094	16.4895	8.24688	1.58984	7.9383	18.0576	4.8044	0	4.24335	45.6743	8.53367	10.899	3.81457	6.64878	5.02224	3.83469	0.0219129	6.61317	0
			2.71251	3.85544	0.250741	0.946449	11.2786	3.38566	10.9153	13.7545	7.92429	6.31881	6.76015	11.2032	0.733895	10.8039	7.70569	11.9406	11.6451	0.244447	9.19612	1.56264	11.2511	2.94908	13.8555	21.2459	6.35048	5.21825	10.4955		4.25631	6.03182	8.21305	2.59147	3.22898	7.25133	1.60667	0	6.96594	27.8027	9.62663	2.04995	5.18146	7.56571	2.42904	7.08524	5.02909	7.91129	0
			6.48344	6.84011	3.79091	5.48723	6.42688	31.6563	5.25593	18.5049	10.6203	15.1917	7.41261	9.53361	0.975631	10.2429	22.446	14.6017	9.00563	5.95688	8.32375	5.32838	13.8635	3.39744	5.32521	17.0943	7.80897	7.60347	4.75282		20.6623	12.364	6.27699	11.0011	3.39322	5.7613	3.76955	1.84974	3.54941	29.4209	13.8894	5.05786	4.65688	4.95992	1.45404	9.55389	6.04377	0	0.163476
			11.9471	5.06322	14.7912	6.20227	10.2667	3.22825	7.24541	6.71109	8.408	12.1636	11.807	10.7895	2.05458	6.13072	13.9191	1.90752	7.30405	3.05461	2.74531	5.82607	2.96748	3.80843	7.92267	18.3869	6.18581	16.6175	0		19.3342	1.26074	7.98016	1.46114	11.2696	5.2971	0.844352	0	0	27.803	5.12265	15.2331	2.1775	3.55429	5.03064	10.9442	11.1958	10.2173	0
			11.1115	7.61709	0	0	4.41152	8.42759	5.49265	18.208	8.37162	16.0919	8.74395	8.68772	0.166985	13.3131	12.0584	3.46295	7.83632	0	11.6395	4.39239	4.41997	2.18145	13.5537	12.8883	11.7037	0.0426559	10.9		15.5109	0	8.79144	3.30047	3.58891	1.60089	2.29873	0	7.44283	40.3082	15.0973	4.18248	0	3.38787	0.82141	12.5775	0.0229371	3.51092	0
			14.5904	9.00087	5.36233	7.33674	4.04886	11.2261	11.2518	17.0662	7.62478	10.3092	3.73148	7.29763	1.79832	12.7521	4.16117	9.83757	8.41789	8.43535	11.1626	4.96872	12.9019	1.17192	11.8667	14.6271	9.91509	0.287348	13.9626		11.4244	0	8.25917	5.48207	2.05651	2.06339	0	0	13.2369	43.9575	10.1463	16.9076	2.43588	0	0	8.63721	0.243758	0	0
			11.0787	1.90388	0.104074	10.9643	3.45569	4.34685	12.1109	8.87736	11.1757	17.8944	10.6122	6.99257	0.336884	7.59488	6.975	6.85426	8.22141	5.9164	11.5169	4.71792	13.997	4.5777	9.62791	18.3325	8.20377	5.42098	19.9713		15.7345	22.0037	13.4143	15.958	3.67907	9.31881	0	0	9.47061	44.9961	19.1334	7.2769	4.35046	0.69696	0	6.17108	10.8402	0	3.29091
			7.28581	5.71471	1.1865	13.0545	16.7128	1.15151	9.52858	12.5483	14.5713	2.79185	0.603419	11.9929	0.171554	2.94594	2.82406	13.8443	8.66008	6.68051	6.10233	3.8896	11.1068	3.35526	9.29751	12.3952	6.88298	10.4405	4.18011		8.32219	6.56731	12.282	8.01369	5.34155	10.9837	15.408	0	11.4868	37.2876	7.56115	5.67312	2.61561	0.177601	1.93121	3.50608	7.56363	10.1534	0.408989
			6.09865	21.8021	0.577999	3.43954	15.8726	8.08198	7.50631	12.0993	12.0447	10.7247	0.0215544	12.0234	0.605014	1.93499	4.77317	9.5329	13.4714	2.51845	7.31614	0.0502632	9.92801	7.47328	12.7204	20.9932	9.62864	13.2292	7.70684		13.8082	9.83747	7.48405	0	6.34875	12.9459	0.0215544	0	2.84085	24.8315	13.1345	5.28778	12.9111	9.99255	7.51618	2.91939	8.93978	8.65913	16.8478
			5.25089	3.98104	4.24552	2.4287	6.34461	16.5948	13.5468	10.4822	7.66323	10.4263	0	10.1271	0.941016	9.78442	3.74772	6.50256	6.58584	9.61331	7.24507	7.96879	10.4863	5.88022	13.534	21.1494	10.7283	6.0385	7.10746		14.9436	11.9768	10.698	0	10.4137	4.78583	0	0.650605	0	32.5482	13.6374	3.44649	3.09288	1.61705	6.71342	14.4455	0.610089	5.30101	5.57094
			9.29126	0.0274765	0	6.72424	5.30533	2.47147	9.70807	16.5466	20.249	0.177583	0	9.15964	3.758	11.9009	2.73914	4.34085	6.20161	3.50504	10.4298	4.83159	8.88237	5.5289	20.6783	13.8385	8.15589	14.1198	7.12238		16.1713	0.324854	6.81281	0	3.5987	27.9743	0	4.40432	3.51166	30.0185	4.98694	11.7976	2.37687	11.121	0	5.32881	4.11117	4.66613	0.708257
			2.04348	7.56133	0.0838268	14.0945	5.6038	10.3793	3.21198	20.1304	23.5388	17.6856	0.104548	8.94763	0.674346	12.7651	10.6093	12.863	9.55324	14.5789	10.6437	4.97834	12.3676	8.38826	13.4823	15.3802	9.7926	11.7364	4.42293		5.81877	7.78159	12.2395	0	15.4649	7.0061	0.0856626	3.38751	0	32.9685	10.3604	8.07512	0.752454	7.54914	4.6573	11.2504	0.830808	3.30384	4.32246
			2.74003	9.36748	0	15.961	15.1899	7.79161	9.77704	14.2983	31.8757	13.9978	0.31173	10.6276	3.65195	8.89773	1.12242	11.6509	7.23011	0	6.00156	1.1061	4.93966	5.71189	9.87342	19.2193	4.64323	8.49807	8.09827		9.87147	10.3028	2.82927	0.669286	15.1986	6.63003	0	0	4.66123	34.6554	3.12418	14.6353	39.6475	0.142645	0.912265	10.1797	0	7.69605	3.93934
			0.454178	7.88531	0	7.11349	20.8933	7.3158	7.28895	14.5249	20.0227	7.0019	0.290699	16.0316	4.34015	15.7148	16.7138	0.910385	8.13417	3.79488	9.39482	5.18686	10.2928	4.36801	6.74754	12.1606	6.50246	7.18524	7.72457		7.29909	9.68846	1.22525	8.60114	9.26942	4.80321	0	0	3.79517	33.7193	11.4442	13.8419	7.399	0.0688114	15.6484	7.93303	0	0.679338	6.42646
			0.844201	13.988	0	5.04793	10.5332	3.68165	11.275	9.71308	9.36175	17.4031	0.385264	10.428	0.143913	4.06727	4.04443	0.338594	8.15693	4.56654	6.01912	7.41359	10.2925	10.6503	13.583	17.9474	10.0348	17.2926	6.82926		8.18994	0	9.73631	0.449763	19.626	0.427357	0	0	3.35222	20.9003	3.83266	7.79376	5.31401	8.38053	4.51924	8.205	0	16.2375	3.8782
			8.52745	7.32604	0.0685855	6.21168	12.949	7.97345	7.93457	11.5704	12.3763	15.3636	0.264496	5.91262	1.29483	1.92246	4.59657	0.0910145	0	5.50328	9.81368	2.79197	17.5753	6.29419	8.58859	15.6392	8.58321	8.93719	12.5591		14.6225	9.4124	4.58526	6.81913	0.950747	1.96887	0	0	4.47601	46.0609	4.37876	5.78598	5.88909	2.04805	9.62549	2.90376	6.65356	2.22773	0
			11.9772	1.70107	0	21.1458	8.75994	7.74684	12.0666	13.7402	11.9234	16.7962	5.53073	9.24274	3.02429	7.66491	18.4796	4.50046	8.628	12.3424	0.0767577	5.07852	8.19534	12.1462	13.2137	20.5201	9.96227	6.37826	7.37428		19.1343	6.30687	6.80855	1.89015	5.3752	8.60802	0.0876548	0	10.7134	17.7139	6.65751	1.58554	13.0475	19.92	10.9535	2.96603	3.39768	8.1144	0
			3.25366	1.76454	8.50062	15.9384	4.50815	4.55201	10.2748	17.0788	12.5088	10.5202	6.18479	1.75178	3.78993	0.0432507	2.71071	1.88266	10.0665	8.80042	10.7744	2.40679	9.54145	4.4039	11.8428	18.1536	11.6491	1.57943	7.17651		0.586965	0	11.3478	5.74803	15.2432	3.25187	0	0	0	13.113	11.8108	25.4306	1.83213	0.516574	0.591005	2.98276	17.4954	7.09445	0.339601
			3.95725	6.9448	8.73281	2.32088	7.90043	12.5684	24.3428	10.8898	22.1268	17.3319	0.253486	12.8511	0	0	23.4195	0.229166	9.14976	5.65419	5.78361	17.3061	13.063	0.482004	19.9459	16.2405	4.04686	1.19617	6.9338		7.26012	5.68804	6.80301	8.25894	4.31267	6.61782	0	0	4.3957	27.7931	2.47024	20.7553	0	3.31774	18.6102	2.85322	4.97195	11.399	7.30643
			0.298699	9.21455	0	3.28045	9.95238	1.98084	9.79507	12.5251	3.81923	10.634	0	6.52582	0.872058	9.31233	2.20857	8.80271	8.64692	0	10.7285	10.24	10.426	4.18301	11.422	12.6662	7.37868	2.47167	15.2347		6.89672	9.88241	6.17135	5.69367	5.14291	4.99332	0.0846891	0	7.56902	23.485	3.68268	5.08435	6.71439	6.26235	6.01233	10.5873	2.27746	0.337438	5.75546
			4.71938	4.17059	0	6.80994	13.2683	4.54358	9.51718	9.14473	9.03735	0	0.0240985	5.35667	0	27.0371	5.11151	6.835	6.15214	14.1211	6.87715	0.488644	12.2474	7.87323	5.82666	17.5206	8.20694	2.82315	5.21993		6.60942	1.49916	11.3963	8.89488	8.7166	4.58863	0	0.0766338	6.96483	15.4672	8.14456	9.67302	5.23767	0.65483	0.10704	15.5686	1.33215	0.176704	1.18677
			3.8019	19.9376	0.0533443	7.23238	8.3288	18.1487	3.30624	6.35708	6.53095	5.92989	3.1698	11.7319	0	13.4175	4.0791	3.31655	13.7231	0	24.9022	0	10.4812	9.87706	8.07643	4.19149	15.1928	10.8193	7.8881		10.8086	0	9.81487	5.74538	5.86748	7.26795	4.98588	3.04219	4.24436	28.5098	15.446	9.64066	12.8064	0.215297	0.668096	0.748172	0	11.1601	0
			0.441456	7.42185	0.0228618	4.10385	13.3012	10.1482	7.44097	7.47923	11.3115	14.8295	12.8988	8.5329	0.637861	5.11991	4.36808	1.79601	13.7675	5.77203	7.03389	0.168993	8.46358	4.06312	9.16991	8.0038	10.3478	12.4008	7.63904		10.1634	0	15.6733	12.3468	10.1603	7.39246	10.4453	3.59025	5.8919	25.5717	7.47087	16.6875	16.1066	1.07318	0	6.10047	6.85938	9.04254	0
			8.35303	4.56362	4.13502	0	9.06314	8.57629	3.08051	11.9114	8.36158	16.7696	11.4024	9.65633	2.19049	0	2.17929	10.5052	13.2499	0.0649958	11.4112	6.8707	13.0413	6.81105	5.99781	10.0008	9.24717	12.6776	3.94987		13.2517	4.3611	5.05645	0	5.17937	10.8366	7.95849	0	0.90737	24.6423	14.2392	13.9043	15.1223	0.201351	0	5.94931	4.51388	7.51809	0.125215
			4.45605	2.64576	19.5357	1.46226	8.37798	7.66673	7.43076	17.494	6.99546	18.6199	3.72099	10.0346	2.07173	0.05352	4.13514	3.29763	19.9746	6.79582	10.273	7.28576	12.0537	2.62511	7.57574	16.4433	8.45009	7.99777	3.23827		5.31127	8.38335	7.26993	0	1.68646	19.3594	9.27483	9.00702	11.3877	40.5269	5.82255	16.9592	10.925	2.32416	0.781386	6.48258	2.52107	10.9304	0.395341
			4.67056	6.64865	9.67686	14.5804	9.20294	1.32983	12.4212	11.5432	4.84555	8.00374	0.151092	7.76139	0	5.86647	1.93518	5.2174	8.73655	0.469036	7.91794	4.68592	7.19776	1.63055	7.81514	20.6241	10.5418	14.7917	9.06298		14.9803	0.929752	11.0539	0.0304825	2.00538	1.3079	0	2.65706	6.90171	34.4614	20.8405	15.6144	0	2.49119	4.54257	0.854533	0.313474	4.34122	0.0226217
			13.894	6.9666	0	8.45721	7.15028	8.3087	6.90095	9.3792	7.83962	8.80587	0	11.9317	0	9.46209	0.267712	2.94162	6.53931	0.0229371	8.96503	7.11508	13.6055	2.20525	6.64741	14.0404	10.5012	21.2822	9.74646		10.7631	11.8122	13.558	0	9.22344	12.8225	0	0	1.46168	23.8926	11.7974	11.9289	1.12582	1.22986	18.6602	0.468453	1.02659	4.60876	0
			8.3235	10.3032	0	2.43844	7.56131	15.0273	6.32518	10.5362	19.2528	11.6013	0.05773	4.59262	0.798732	11.2688	7.85355	2.74407	11.3152	12.0694	9.69988	6.67295	5.84833	2.4096	8.50429	10.7732	8.67247	14.1179	5.06177		11.6471	2.14382	8.7646	5.99498	3.43094	16.856	0.84935	0	0	12.2323	6.55356	7.84893	1.96465	3.99762	0	3.44606	0	20.5494	0.527341
			9.15157	8.69862	0	0.64542	4.26058	5.04533	16.629	18.6441	7.51361	11.0402	0	7.73304	3.74732	15.2337	0.240831	1.11648	6.7237	6.67894	5.37589	6.34046	6.75368	5.57143	7.81531	10.7363	11.6743	15.704	4.4729		13.5463	5.71102	17.2089	10.2686	3.39834	0.387	0	9.21182	1.26897	27.018	12.2399	18.0709	6.98889	1.05417	0.94334	0.303957	1.5864	10.1883	1.00296
			8.1344	10.6396	0	0.0228618	5.06635	5.45777	11.8173	11.3695	21.9822	5.70646	0.646504	11.4907	0.595782	8.75599	3.55335	1.25982	3.65258	6.31015	4.70284	12.962	9.05346	2.7687	2.76402	12.3965	4.85898	9.61155	6.2238		12.3282	8.08209	8.92043	11.9072	4.65378	8.5147	0	2.95835	5.26039	38.216	16.3577	11.1232	0.104405	0	15.2674	5.62357	9.97233	3.48767	6.00718
			10.0714	14.6055	0	0.560142	1.61726	9.56069	9.70254	10.0903	17.9297	9.22008	0.345296	13.1798	0	10.1501	11.0802	11.9281	10.1138	3.53952	11.7795	11.5909	9.21666	3.58462	17.1839	16.1104	6.50158	11.3656	21.3005		8.69774	0	11.0601	8.97383	10.7412	2.62405	0	0	5.5164	26.2696	7.0225	5.87094	2.47066	3.20472	0	5.25524	0.0201412	2.31026	0
			4.98124	6.31135	0.0419356	3.13296	4.50104	2.13556	2.97278	12.3434	14.8928	16.0094	0	7.69533	3.52499	6.36654	1.02752	5.88767	6.73485	0.149964	12.7397	1.73616	13.3733	5.86243	7.69194	17.3374	0.346842	19.9735	10.674		18.8961	0	17.1993	5.28309	7.46226	0.650134	1.4714	0	2.65629	31.919	16.7289	7.33113	0.0305828	9.00741	4.57096	7.13756	6.5816	12.0653	0
			1.46516	6.67214	0.312889	3.51855	8.13899	7.99645	7.91134	3.00314	8.69626	17.0598	0	5.64021	9.2461	5.76472	10.4387	5.50977	5.2637	1.37328	13.5147	4.60004	5.0637	11.7136	9.23321	16.0748	6.5021	15.5233	18.1625		13.0443	0	24.1627	7.14835	6.69779	4.93142	0.808853	7.18063	4.15366	9.88592	9.08769	4.51432	0	1.7316	8.93355	10.7575	4.07518	2.64004	7.82346
			0.0388577	11.4448	0	4.62457	7.64722	10.9854	13.1233	11.9174	14.9959	13.2531	8.5675	15.5738	0	9.65158	14.1614	12.9644	0.0260752	2.62081	8.27951	22.1749	10.3093	2.32534	5.80043	11.0642	13.5368	13.1567	8.61038		6.27564	0.19492	13.7715	3.10597	5.13472	9.72789	0	0	9.91021	19.6099	11.5606	15.2571	0.047115	1.12241	9.95677	6.29739	0.0229371	10.6191	0
			10.8731	1.03834	0.0228618	10.6401	13.1383	1.36489	13.067	14.1225	10.3865	9.18325	5.56779	7.36403	0	10.8953	6.53528	2.70233	0	7.07241	14.5263	4.40216	9.10404	5.80841	10.291	13.1511	7.8166	9.51257	0.405124		7.41352	2.19844	11.7535	1.99913	10.0583	4.17156	0	0.140448	9.38532	17.7265	1.75495	12.9809	5.89797	7.99925	7.00094	2.97336	0	14.8899	2.73606
			10.6887	0	0	10.9548	16.1276	5.36825	8.81867	9.77097	13.5949	11.6787	0.757428	10.0685	0.362092	2.90512	1.32205	3.37589	0.0228601	2.0379	0	6.49183	8.91679	9.46382	10.1046	6.08234	15.5151	10.0359	8.83496		13.8323	7.34765	14.2451	3.22761	8.13514	4.04346	0	0	12.587	12.7875	1.27106	11.9285	13.3053	1.09173	7.90347	8.20423	5.94812	0.88739	0.152928
			14.3983	1.70294	0	0	14.7905	4.31173	10.4132	2.56821	9.18696	9.35216	0	6.83621	0.825054	14.7921	4.38899	0.410707	4.1104	6.62867	0	3.22343	9.88191	10.1504	9.97009	11.301	6.84384	11.4105	11.6053		13.4342	7.92088	4.42611	0	5.04717	10.5555	0	0	8.7864	15.4321	4.94618	6.36138	8.66891	0.404349	11.4885	4.32547	2.63751	5.77901	2.91338
			4.21382	5.80871	0.473091	0	10.5627	7.89822	7.88783	0	7.44726	5.87065	0	7.6563	8.50804	17.0222	21.8019	0.568355	4.11199	3.79591	3.66905	8.14972	8.36071	3.22485	9.07144	10.984	6.68474	11.3927	4.78498		7.27992	2.57042	7.38269	0	6.86354	12.6407	0	0	3.01766	17.6465	5.39175	10.8211	0	0	5.88571	4.94684	0.0382285	6.9615	0.323537
			3.17755	3.47195	0	0.0533443	4.42863	2.10954	15.4369	8.82129	6.74888	17.2376	0.629252	8.76505	0	10.7659	14.0556	4.89675	0	5.78461	7.29652	9.14359	6.84008	7.75833	17.0729	6.59622	10.6095	12.2706	1.21621		2.38227	6.03908	12.4806	0.887478	5.5186	10.4217	0	0	4.54516	21.6007	15.2274	6.40355	0	0.255919	7.69207	0.194174	3.92961	9.63845	0.484103
			3.02334	10.8991	0	0	3.20378	9.00145	4.66313	10.9638	24.8052	7.52453	0	5.12263	0	19.2239	5.66007	2.16602	0	9.97282	11.3002	3.54454	10.717	5.80653	15.9178	14.5962	0.699521	10.619	2.76488		2.34586	5.7392	7.68413	4.91771	3.46399	4.60527	0	0	1.56478	18.4876	18.2045	12.9942	0	5.58921	4.37287	1.38893	0.0735615	5.04023	0.456228
			5.83638	4.91392	0.114309	0	6.49787	3.08088	11.965	5.7078	14.0725	6.2988	0	5.4679	1.15667	6.90896	6.81605	1.1398	1.58441	4.48411	12.2556	0.383416	4.09408	8.8308	5.58992	18.2743	9.00412	2.66326	4.45469		1.59756	0	4.42207	2.49108	2.22362	2.54104	0	0	4.3587	31.7918	18.4951	13.5051	0	2.19945	11.7225	7.42986	0.0432507	0.827141	0.634522
			3.45473	7.732	1.60967	0	4.36807	5.74093	12.6453	8.09663	9.14426	9.54445	0	5.08693	0	7.21123	26.1645	1.74443	2.926	2.3031	12.5278	0	13.143	10.8296	7.17438	13.1061	6.75701	11.4344	4.06104		2.1997	8.50733	6.5036	3.10749	1.92655	0.279033	0	0	6.98789	18.1764	11.9075	5.95282	0	0	6.31355	4.91434	0.0934397	5.84941	0.666526
			3.84412	6.37294	8.29851	0	5.11084	5.51097	17.4734	14.5803	13.3974	4.60115	0	4.54827	2.42694	3.2381	25.1805	8.1083	1.3264	1.27098	5.89735	0.920608	12.9224	5.61697	13.0474	7.15071	13.3276	9.40294	3.26361		4.13821	11.7934	11.6119	0.0217711	3.50067	1.06707	1.59152	0	8.95945	28.9597	8.24641	7.83531	0	0.526773	8.44436	8.89313	0	8.33808	0.260409
			2.97929	27.0009	0.914201	0	4.43469	3.27148	10.4614	2.36081	19.6347	3.09762	0	6.5246	3.25651	4.14126	4.24117	4.6175	1.09373	22.1495	8.9445	0	11.4306	17.2693	8.2219	19.05	6.77337	5.60324	8.98696		0	1.36989	6.7878	0.0319523	6.11533	17.6101	0	0	12.0875	24.2551	6.26322	4.94098	0.736859	6.47005	1.94554	11.3937	0	8.00552	0.451975
			11.8385	26.503	0	0	1.66938	9.78151	5.53361	0.228249	14.5417	5.34036	0	8.69439	0	0	4.3513	0.132223	2.59789	4.82247	11.1218	3.5888	7.5461	4.45364	6.42215	14.4071	4.77682	3.56042	12.0028		1.60897	0	4.80974	0.0553513	4.546	16.5745	0	0	3.29141	29.679	17.6407	1.98641	0.345739	0.0444083	0.47454	8.30633	0	16.6143	0.880486
			1.65946	14.0224	0	0	2.6994	5.22203	12.807	4.30474	15.7606	4.12563	0	9.7295	0	12.3735	6.97008	0.0217475	5.75563	6.12296	11.6299	3.10377	11.1811	5.09836	8.19116	13.3548	7.19655	10.5907	3.60866		7.97386	0	8.53573	0	9.28088	3.45319	0	0	6.83272	30.2027	11.2319	6.79362	9.7277	0	3.35316	24.1131	3.03352	7.00834	0
			3.69492	2.01037	0	3.5439	5.16168	4.96964	8.92446	9.5227	20.6272	3.91368	0	7.22785	0	0	7.73735	0	6.86094	2.67916	13.2222	0	5.61026	7.79964	4.3268	18.1655	9.34797	7.37048	5.44007		3.64646	5.11155	8.30739	0	5.63993	5.02076	0	0.136391	9.4169	25.9637	5.52609	18.0487	0.909158	2.29315	3.42252	11.2533	7.5498	4.89339	0.578418
			0	10.1079	0	1.22911	5.35064	3.72678	11.4356	9.88394	8.87138	6.98295	0.608521	9.38881	0	0	4.07018	3.88265	2.90015	2.31517	14.7184	1.02051	11.8481	13.988	11.3947	19.1285	5.7647	8.67109	3.83913		16.4837	4.63894	10.4748	0	0.616947	3.5107	1.67443	0	4.31035	19.7175	4.33421	8.27474	4.65548	7.65428	4.72431	6.96856	0.327719	10.4	4.3781
			5.15519	19.1455	0	2.71647	10.0344	5.90997	15.4465	17.2874	12.1026	11.3708	0	3.37502	0	2.16863	9.11839	4.64464	0.356301	6.01528	8.02618	0.0904868	11.9668	9.03215	9.39965	16.7782	10.382	9.12605	2.14524		10.7133	0	12.2241	0	1.23974	1.52918	0.0533443	0	7.07602	18.8666	4.07035	11.8432	1.85111	6.78199	0	7.97768	1.57875	13.4793	12.3808
			4.09863	7.49615	3.86855	7.38567	6.51447	8.28183	1.71414	7.27629	20.6869	6.32094	0	9.51927	0.45239	3.11091	11.5185	2.39765	4.03556	6.15662	10.9892	0	6.77241	7.30654	8.51844	10.0892	4.68536	11.6077	2.96202		6.32405	0	3.79756	0.0685855	3.92765	10.5487	1.64822	0	1.27056	32.4225	9.27895	12.4368	0	9.2706	0	4.90147	0.683083	10.1038	3.10264
			4.74994	9.89306	13.4318	0	7.65808	3.29193	10.9284	8.92301	14.5943	0	0.609365	8.16635	3.2527	7.16806	5.69431	2.56521	0	0	14.3939	10.8639	9.79862	9.44893	11.288	12.378	9.64973	13.304	3.64244		1.96585	0	12.55	0	2.79375	8.97131	3.52973	0	6.7775	32.8125	3.14054	14.666	0	0	0.122331	4.6445	9.29613	10.0075	0.233757
			9.45657	13.5189	0	0	2.62012	20.3988	7.36148	7.15589	11.9597	8.90202	0	7.38681	1.49757	12.4854	10.9929	0.0467555	0	7.06257	10.7149	0.13354	7.49952	6.39212	3.30171	19.6243	5.48136	15.3706	4.44634		7.84558	3.33064	3.98091	0.29531	9.91922	2.8042	2.21411	0	2.02039	30.9144	3.34187	13.8325	0	0	3.26946	2.43875	13.3732	5.6794	0
			8.10243	3.8236	0	0	10.5898	5.48691	3.67507	13.9717	9.99023	16.3045	0	18.1099	1.02964	11.7235	2.19441	0.110243	0	4.6996	6.53209	3.80387	6.27902	8.53065	9.4996	14.9302	7.14849	6.20232	4.42964		11.6459	15.7215	9.39896	0	4.21786	28.6922	0	0	11.2939	15.4888	3.26736	9.52706	0	0.915418	0	0.124295	3.54444	2.41471	0.720086
			6.27013	0.972465	0	0.0228618	6.23487	6.75494	3.83865	13.6972	13.0034	6.33691	0	8.0828	3.79067	5.41126	8.18814	0.0511084	11.0101	3.25243	10.6228	0	10.9405	10.5834	7.38519	10.5392	1.13844	11.9359	9.7208		5.72963	0	0	0	4.31203	1.76532	4.08879	0	1.92174	16.7324	4.75679	17.082	0	0.142634	0	5.59447	0.132851	2.97126	0
			9.1686	0.851045	0.0228618	3.35153	7.68721	5.6611	3.17568	10.5766	16.9357	21.558	0	6.87962	1.33192	0.602647	8.83668	0.0685931	4.35628	1.49455	4.43913	0	5.91546	7.04524	3.83866	12.0746	6.62126	9.01047	0.576271		1.63912	0	0	0	5.59913	0	0	0	5.40926	18.1978	5.46218	12.4937	0	14.586	10.0061	3.97166	0	9.43034	0
			2.77935	6.63279	0.0304825	0	8.05562	5.95607	2.88115	15.5461	9.56335	17.8053	3.96982	10.9816	0.279288	0.459926	7.714	0.0229371	5.00797	7.70349	7.31632	0	5.91224	13.0172	10.83	14.2359	9.5874	5.1067	0		1.52972	0.130444	9.22236	0	0.0796241	2.10478	0	5.87012	13.7407	29.4446	7.63923	7.23602	0.126327	3.45352	20.6625	6.80742	2.89038	7.26357	0.490921
			2.79741	13.4984	0	2.04569	4.65307	9.60735	13.9884	8.68222	8.74122	6.74832	0	8.19631	0	4.2977	6.94976	0.0229371	4.91829	6.95172	10.1494	3.67671	11.4433	7.35186	11.1517	7.22889	6.7317	7.58554	0		10.3335	0	4.59033	0	0.35269	2.78178	0	0	10.6068	12.118	5.08055	7.7333	0.0725336	2.78106	15.369	7.37195	1.78553	10.3483	0
			1.27947	4.84363	0	2.63587	1.15658	7.9193	19.2264	12.1405	14.2845	5.35447	0	12.9697	6.47398	0	8.7751	0.0465937	23.1633	11.379	4.38331	3.67317	12.9701	8.11106	8.13755	20.7949	7.83731	7.64788	18.8975		7.18081	0	10.7423	0	3.59493	2.25982	0	0	0.614108	32.0842	2.87802	16.4645	0	3.51549	8.03227	5.03969	0.720169	4.47391	0
			9.51136	13.2686	0	4.15773	2.15282	3.69381	4.78091	17.0791	18.4281	0	0.0321247	4.06087	0	0	9.72958	0.0432455	18.3591	0.0732777	8.76336	0	6.29439	6.82003	6.97064	11.3271	4.24044	3.87243	11.0034		7.20756	0	9.87347	0.128362	6.09698	2.86139	0	0	0	38.2743	7.65349	13.6259	0.221445	9.89513	1.73413	9.30422	0	7.02493	0.144824
			8.88534	2.64345	0	10.0844	0.89248	6.02148	15.7856	16.8884	12.5669	5.14871	0	7.30085	0	0	10.88	0.0229371	17.5524	4.06753	9.4562	2.55009	6.23438	9.45803	4.35692	11.7045	4.92003	5.3589	1.38824		4.81067	4.38729	12.1805	0.518196	6.80885	3.65591	0	0.0490309	0	10.201	11.176	10.0225	4.62724	4.16251	0.893182	18.4174	2.03972	12.0852	0
			8.01595	10.3684	0	11.3327	2.95739	4.91281	2.04862	4.80549	15.5977	10.0844	0	5.59725	0	0	3.8562	0.0454378	0	9.27437	9.70629	7.56235	15.0833	8.51978	5.32037	4.35662	5.35587	4.14303	10.1115		0	15.4286	9.70484	8.46099	11.8428	3.97452	1.37862	0	15.1361	17.2296	2.24146	14.2394	1.29458	3.60407	8.05612	7.87093	6.98446	15.0052	0.980561
			10.9978	11.8408	0	7.7615	6.25573	16.9168	16.138	4.67787	15.7014	6.84572	0.137171	10.2762	3.54051	0.454132	8.19587	0	5.1278	0.8559	7.47515	12.0142	8.84198	10.6478	7.19491	4.28075	2.38902	3.83758	14.0791		6.75362	11.457	6.76874	12.1624	0.725375	0.26477	0	0	7.43541	29.0674	8.45898	5.56997	0	3.76875	9.33661	2.38981	2.03722	6.63228	1.56939
[truncated: 8 more columns]

## Sheet: 8D_double PA
time (mns)	start	lak-/-	Arena_01_b	Arena_16_b	Arena_33_b	Arena_34_b	Arena_40_b	Arena_48_b	Arena_57_b	Arena_69_b	Arena_85_b	Arena_87_b	Arena_88_b	Arena_95_b	Arena_96_b	Arena_20_b	Arena_24_b	Arena_36_b	Arena_72_b	Arena_03_b	Arena_10_b	Arena_14_b	Arena_23_b	Arena_43_b	Arena_53_b	Arena_58_b	Arena_62_b	Arena_87_b	Arena_88_b	Arena_10_b	Arena_16_b	Arena_27_b	Arena_42_b	Arena_53_b	Arena_61_b	Arena_80_b	Arena_87_b	double	Arena_05_b	Arena_14_b	Arena_18_b	Arena_22_b	Arena_24_b	Arena_43_b	Arena_51_b	Arena_56_b	Arena_60_b	Arena_64_b	Arena_66_b
0	8h00		4.34039		0.0843506	2.91538	0.0200147	5.0084	0.0414425	2.04487	0		3.80343	3.24917	0.838843	0	6.78261	4.10792	5.38412	9.13537	6.16704	2.28341	7.64772	0	4.90833	0.549538	8.05706	15.4137	11.2163	5.04011	4.71144	0.101489	2.57012	4.80673	3.3423	18.1972	27.7243		5.1282		0.961705	2.7151	2.74514	0.796783	0.796712	1.77863	3.98794	2.15663	1.04889
10			8.6442		0.0451959	1.77834	0	3.88552	0.0847205		3.49127			1.66998	3.85065	0	0	9.09823	6.30103	4.13473	8.4689	1.2852	8.53488	0	5.71104	3.11698	0.358597	6.12274	9.71616	0.897538	4.30839	0.131291	0.491826	3.67945	2.47345	1.86037	3.94053				0.692671		0.311008	0	0	0	3.06891	0	1.17763
20			7.41325	5.89231	1.20654	0.418403	0.0745357	2.32723	1.15752	10.8397	5.22137	15.8454	4.21887	13.9226	4.48885	0	0	2.65721	14.9762	6.66954	8.65991	2.82354	2.35397	0	5.42499	3.13125	0	5.2437	2.8064	1.52981	0.0663292	0.0234853	1.40949	2.00204	1.0623	4.46209	0.807623		31.3574	6.94212	8.50344	29.2303	12.7652	4.48238	10.4624	3.26063	7.83672	0.468623	7.1101
30			17.5969	1.00207	3.51606	2.12515	0	1.01903	1.14645	0.764048	2.52787	8.82087	1.11659	6.98312	0	0	0	1.42276	6.47694	7.50264	11.4309	3.41385	8.53946	0.231569	7.15681	3.52086	6.93484	3.48914	19.8736	1.83517	0.0845979	0.0655791	0.819768	1.37374	3.55484	1.24007	2.25134		5.32935	0.619226	4.17429	6.11157	1.79153	1.41354	1.99345	0.0410817	6.80952	0.469307	6.79157
40			5.73099	0.809675	3.55024	0.935733	1.28174	0.517982	1.08655	0.367636	2.10698	2.1652	1.88158	1.66775	2.73685	0	0	9.2656	9.99062	7.29787	11.1387	2.3818	3.29474	0	6.42487	4.8152	6.13523	8.07472	9.14698	3.13482	0.108812	0	1.18571	1.87817	9.47864	0.137	3.89608		0.542449	0.152686	2.60516	1.37152	0.127247	0.565238	0.178942	2.17899	2.3083	0.202429	2.68597
50			4.42139	0.960155	1.38525	2.63558	2.22836	0.390543	0.144006	0.499123	0.418591	15.8137	0.0402333	6.94537	2.26735	0	2.82564	5.7092	10.4415	11.9977	6.70273	0.0227708	9.60636	1.96863	8.53872	9.49825	3.98174	8.60896	7.76005	3.35038	0	0.118539	1.20284	2.23511	8.83392	0.0889468	7.04332		0.0646102	0	0	1.97062	0	2.31932	2.18642	0.794824	2.36813	0	4.90424
60			2.78072	1.29227	3.58981	3.18005	0.256547	0.46758	1.04247	5.23243	1.56204	10.6454	0.974083	5.42775	4.2156	0	0	3.90223	9.71046	11.3456	0.10327	0	4.1046	0.114485	6.33957	2.64238	4.2291	10.1693	4.72527	1.87008	0.124677	0	0.987307	0.489049	3.80219	0.0838093	0.598903		2.93633	1.79415	0	2.90103	2.05057	1.15896	1.33266	0.0227128	4.88812	0	3.50416
70			5.7025	2.62234	2.51556	1.36416	0.246614	1.18901	1.6655	3.44538	0	4.90735	0.930288	5.15827	2.62922	0	0	1.26945	0	8.82053	2.60036	0.838824	5.74932	1.38479	4.60136	10.7646	5.31363	10.1312	2.46103	1.55058	0.163365	0	0.659278	1.02307	1.55661	3.41276	2.1659		0	0.158152	0	2.46089	0.373156	0.17763	0.0276232	0	5.78855	0	5.19492
80			5.6407	2.87331	1.44996	3.01051	4.01214	0.342205	0	2.4945	0	3.05411	0.988152	2.49374	3.17272	0	0	6.78219	0.219877	9.41423	6.49006	2.37923	6.01762	6.49182	5.19396	1.90717	4.58801	1.54907	7.94157	3.03671	0.984848	0.0413389	2.53801	0.726581	2.0859	1.87339	3.49464		0.160933	0.763554	1.17952	3.00598	0.402463	0.211668	1.69428	0	7.20675	0.0823766	2.18111
90			5.57189	3.11138	4.48485	2.10761	1.7651	0.13574	0	0.222248	3.76005	1.45303	4.1063	0.25273	0.286877	0	0	11.7905	7.81196	6.91007	2.52692	0.335354	3.03323	5.78518	7.03664	3.44542	6.25087	1.09327	10.3488	2.2409	3.43399	0	4.07684	0.457459	1.57395	1.27679	8.17969		0.877965	0.555874	0.797038	0.81222	3.45688	1.61702	2.38871	0	4.91301	3.72723	2.17734
100			8.43056	1.62857	2.45819	5.66295	2.057	1.59721	0	0.0302837	3.52165	6.05124	2.50296	5.41349	2.08698	0	0	3.4025	12.9024	8.94137	6.40911	3.22125	1.71075	0.0227708	5.90714	1.57688	8.26855	0.332673	8.46756	0.432923	0.410003	2.44584	1.76534	5.69657	2.60965	0.493263	3.28493		2.28851	1.02428	2.73863	0.38279	3.72402	0.543529	0.0213718	0	5.27064	0	1.74676
110			8.3542	0.583842	1.07736	0.622745	0.540613	0.657096	0	1.57108	4.96427	5.77323	5.67102	0.590714	0.441085	0	0	7.19293	9.98158	9.77401	5.56823	0.0227708	0.810465	1.31611	4.62005	10.4131	5.20173	0.287741	5.97319	5.0334	0.126371	1.21514	0.919685	5.06851	1.01999	0.32319	0.766812		0.485261	1.1691	4.02247	5.48266	0.775992	0.0834958	0.189636	0.811207	2.82663	0	2.23322
120			4.55776	2.21336	0.188095	2.08676	1.71884	1.3934	0	5.15175	5.07206	9.33013	3.83366	2.7736	4.77845	0.0282162	0	0.284559	12.3125	5.69929	6.96657	0	1.47595	5.79459	1.06598	2.46228	5.5776	0.925798	5.28104	3.25235	2.30798	2.01031	0.359765	2.6105	4.47561	0.872024	4.89016		4.0674	1.8518	1.46448	6.5688	1.97732	3.87905	8.69765	0.403834	4.34009	0	1.73506
130			5.24582	0.11854	0.40124	2.06653	1.56436	2.01425	0	3.49201	11.776	11.1396	0.618176	2.31122	4.68983		5.37966	9.1026	15.5994	5.65645	2.63039	9.14764	6.98853	3.80086	6.81165	0.576711	6.21364	1.26098	4.93286	5.28662	7.68233	3.65506	2.41969	2.66269	2.35852	1.22669	0.853789		11.2064	3.61659	7.17227	6.47483	2.02626	3.9924	1.65838	2.60988	4.72381	0.192401	7.51577
140			18.686	1.89946	1.12981	5.54123	2.54551	0.532946	0	3.72167	4.43758	6.63314	3.37429	5.63682	0.147522		4.15956	4.9361	2.1457	5.91096	4.21155	0.474264	9.02739	3.64834	1.43065	5.29128	6.15829	1.22048	5.26758	2.82356	5.56203	2.26497	3.38372	1.39226	3.8156	0.439563	1.23875		2.34532	2.08412	5.36287	2.57249	5.79948	2.30694	0	0	4.14808	0.741568	2.33363
150			6.4302	2.07318	0.505455	4.14691	3.2524	0.765226	1.06518	1.84559	3.10928	17.0099	4.04195	4.58901	0.130969	8.02851	24.9635	4.90279	8.17405	11.1512	4.32972	5.62882	1.72057	5.57931	4.16484	2.18788	6.47413	0	7.44273	7.94738	1.63136	0.0454104	5.25175	1.25891	0.262798	0.865592	2.16805		0.533763	2.67926	5.30833	4.62916	12.5696	1.74906	0.0209205	0	3.80316	0.0205413	0.53367
160			7.38808	0.484859	0.404165	3.01214	4.56846	1.76619	0.988791	2.09173	15.9464	23.3215	1.69	6.4769	12.2738	4.26789	8.39314	8.2699	10.0114	13.6519	5.28628	7.49086	3.43116	5.8115	5.08229	2.67156	9.35503	0.182163	4.32263	1.34645	5.35055	0	0.829495	0.651434	2.39543	1.00314	4.09717		0.331819	2.25872	8.08543	17.5779	6.31784	1.21341	1.02022	0.151419	3.65554	2.0556	8.64611
170			4.3887	0.251676	0.762385	5.2253	0.592822	5.08531	0.356265	1.54048	20.7178	7.8475	0.0214138	2.67153	1.39522	2.00116	8.84381	4.3761	10.9117	12.5229	8.46979	0.977589	2.00858	2.43123	4.90882	4.98692	7.11176	0	6.5715	3.69592	7.9353	2.93227	1.52448	0.408024	3.43096	2.0324	9.16965		0.400195	0.491818	5.52426	8.68877	7.28606	5.09704	1.44455	0.0227128	3.56218	0.249273	4.24466
180			4.7175	5.80758	1.49598	4.19869	5.34671	1.78178	0.147901	3.49945	2.65731	3.81339	3.15182	2.37849	4.98355	0	1.42127	8.84825	11.3638	9.64861	11.4304	6.98367	3.03954	0.13454	2.68662	2.64379	4.66457	0.0227708	5.16336	3.56811	6.73875	2.58059	1.57403	0.378053	6.19047	3.53091	7.57562		4.8624	3.10142	5.62702	2.7311	11.9745	5.91813	1.72171	1.22251	5.9647	0.0632524	6.55368
190			20.257	4.44103	0.165646	5.36194	0	1.85733	2.3835	7.65268	4.53378	5.51742	10.3485	2.44162	4.57832	0	3.09482	3.0602	5.48133	8.77659	6.66786	11.8247	2.98372	2.66213	2.05462	4.99723	8.21613	1.91679	11.1319	5.00312	7.40217	1.06562	2.29639	1.86673	2.32546	1.60774	3.7815		13.0169	0	7.49162	0.302885	4.91864	6.42486	5.46924	0.239582	4.97624	0.109557	6.59964
200			35.5237	4.52551	0.560455	5.18866	2.30207	0.966819	0.0512388	2.02249	8.4634	7.23492	1.06728	6.26212	4.4259	0	0.235728	8.49664	8.12649	9.32221	8.80185	6.22464	3.53943	1.72687	1.93781	9.15197	6.68264	3.98907	10.4468	7.24268	2.92313	4.36628	3.73263	1.7462	7.22052	1.08932	1.97239		28.7062	0	3.99621	0.248491	15.7297	10.4898	6.89552	0.372828	5.64967	0.186239	4.90066
210			55.1242	0.161176	6.13799	4.21187	3.79539	1.08608	0	4.06951	2.90659	9.62756	3.25474	3.90296	3.36234	0	0.0903501	4.70685	10.9994	9.89525	12.6822	7.17186	3.82072	25.6394	6.3068	3.22805	5.78197	10.1548	18.6464	6.23545	4.72193	4.57807	3.99573	2.10871	5.9531	2.18644	6.77		11.6615	0.424806	6.79123	7.49443	6.98745	14.7837	1.9117	1.46746	7.80386	0.0623726	2.68708
220			30.5391	2.09001	2.88427	6.95158	4.50605	0.15012	1.63172	5.59305	11.1641	7.54433	4.16656	7.11561	3.74721	0	0.850368	9.07571	9.51837	14.09	12.42	10.0911	1.77542	37.818	3.75653	3.79184	6.47493	4.12889	12.5832	11.2676	5.6211	4.8051	1.21597	3.0279	8.4894	2.88642	6.94148		0.928135	2.79428	3.66751	4.69773	11.0116	9.08127	1.92951	0.390112	6.42446	0.241696	4.32884
230			11.899	4.49679	1.18105	3.63711	8.5802	3.27032	23.3692	8.08733	10.7642	13.1254	3.15337	4.36699	2.69173	0	6.76377	8.72488	7.47861	10.9458	6.80622	8.92679	3.65913	24.1726	4.94564	5.09146	7.1782	7.20353	5.42425	4.4298	4.77659	3.44311	0.301749	3.81739	2.96659	2.59342	5.86685		2.22332	7.0292	4.12731	19.7251	12.7987	8.37324	3.45134	0.750808	5.95874	0.938891	3.94563
240			24.8179	4.05454	1.60978	6.29554	3.77335	1.34714	35.728	3.78765	13.799	6.54832	3.78266	4.85888	4.16016	0	20.2176	15.9084	16.225	8.93613	5.79346	7.00387	4.66283	32.4662	2.33101	3.76654	4.77431	8.73966	7.84012	0.856043	5.47497	1.72344	3.54477	3.40121	3.37199	4.24783	3.26211		3.3136	4.05553	6.25245	42.5401	4.21513	2.78896	6.6676	3.01895	6.89814	1.2218	3.04818
250			7.92965	0.29623	2.14381	8.58671	8.68393	0.337478	11.4951	3.84754	10.7621	5.22317	9.15779	6.07692	1.32818	17.5586	3.7673	31.7333	5.60495	11.2691	8.17071	10.7396	6.78217	28.6899	3.17424	4.76973	8.90721	5.86674	6.72956	4.15014	8.76126	5.90703	7.6622	5.03272	6.78739	7.59305	3.31323		1.83776	0	4.72585	34.4438	1.91256	0.465257	10.9933	8.89862	8.38004	6.11337	3.85014
260			4.63292	2.44951	3.01688	4.84323	8.15301	1.61128	0.405166	5.94819	9.16721	1.11546	4.73754	9.45377	1.42756	0	0.359555	13.4956	8.26741	15.4236	6.83668	6.74614	6.39761	8.64038	7.69085	7.77064	7.90204	5.97918	9.13815	4.72575	3.75356	2.22903	1.53054	4.51403	1.94884	0.503171	5.06182		10.578	3.38731	4.21783	16.7383	4.86408	1.41173	6.50566	28.2855	6.44942	0	10.5951
270			0.0654888	0.391358	2.49012	4.78666	7.83085	3.77921	1.44037	3.45865	8.91114	1.27224	5.42381	11.698	4.38641	0	6.15239	13.197	22.0484	10.8331	14.2526	10.9019	8.08614	10.2915	5.47617	11.4728	5.08812	8.57156	6.19724	5.33541	5.75253	3.52312	2.38491	4.29265	1.12877	4.4352	2.24332		2.44468	3.63381	5.21815	13.5078	6.22221	5.02699	4.88999	10.9191	6.57803	0.0478828	14.5104
280			0.485759	3.11072	5.34476	7.93606	10.5543	3.94417	12.9208	4.60247	6.9126	8.02222	2.30085	3.24055	0.020543	0	3.32998	15.1587	11.7523	7.23487	6.51924	11.9563	0.950332	11.3099	4.41955	7.95498	8.9021	6.35943	11.9727	4.75896	2.18608	1.62627	2.48093	11.6907	2.52242	2.9514	2.29307		9.2542	2.67456	4.65895	10.9875	28.9326	3.89088	7.0684	13.1436	12.372	0	6.43534
290			1.62962	7.131	7.23	2.44858	8.86402	10.2083	12.2787	4.86703	8.0905	10.0726	5.75785	11.1231	3.24034	0.422212	0	10.5763	10.4267	9.6178	6.36222	1.0179	1.00307	31.532	3.80952	5.13592	15.4207	5.38888	9.29861	3.5363	3.15639	1.32687	11.103	6.96877	1.47791	9.7894	4.81366		6.45379	1.20569	7.59813	14.2146	13.5269	5.62171	4.24705	8.51293	7.34113	1.64475	13.4477
300			4.31581	3.78938	29.5281	2.16372	13.0455	6.21071	6.89705	5.78343	8.41311	23.3962	4.21104	7.33003	6.81137	0.0226491	0	9.07007	12.241	9.87882	5.45167	16.8243	12.414	24.0733	7.19395	9.24307	18.2886	5.39203	16.0344	4.91115	2.15257	9.01438	4.62824	4.74085	1.5196	1.51985	6.4062		3.84074	3.12656	9.33744	7.02777	12.1173	5.3589	4.18312	5.89942	10.1662	8.67407	23.527
310			18.9823	2.26277	25.4024	9.3492	6.40691	3.04295	0	6.74805	4.09447	28.4596	3.69982	11.4802	2.41591	11.2899	0	13.3335	11.3451	9.38002	13.6492	2.85869	1.06181	14.0919	5.70517	12.1116	19.5169	8.44434	5.96297	2.54479	6.53608	8.90485	2.63918	4.07552	2.72399	5.49147	1.95117		24.2787	2.50814	14.7131	6.76478	14.9314	8.10732	3.84692	7.71597	6.25396	5.77875	28.834
320			5.81998	6.32165	6.70348	6.25861	7.15575	5.15965	0.351005	4.13972	4.53426	23.8487	6.27694	6.81934	3.41504	49.2719	0	15.662	8.74006	6.80698	5.36335	4.65014	1.50368	9.51421	4.44296	4.07015	25.1958	14.0248	15.4711	7.73161	4.95841	3.92202	4.80559	3.19011	0.166299	3.59259	1.83605		18.627	1.41973	8.52158	16.1278	5.1013	6.7101	7.48113	0	9.72825	3.40637	27.5523
330			1.42979	3.31067	4.53577	6.35348	11.4446	2.38906	0.519928	2.49635	6.5998	35.5188	10.1022	1.78036	3.38797	38.3886	6.28448	19.5129	9.34812	7.11049	6.84122	8.47064	8.58075	11.4126	4.22	5.1552	17.4668	6.2478	8.91559	3.12117	6.35012	7.91456	6.16631	3.52645	1.77168	0.221868	0.837163		13.2204	7.43885	3.38922	19.6938	5.58077	8.47663	0.557733	0.45945	11.114	5.09864	24.1452
340			0.0454256	2.86576	7.02695	2.13352	8.26388	1.50336	3.77344	6.54974	3.37613	27.1851	1.5702	9.29302	9.11385	25.7029	25.9412	19.5886	10.5467	10.6374	4.90807	5.76763	1.7083	5.69963	4.68503	6.38222	12.2195	11.7983	15.5679	2.20261	5.18371	3.1802	4.67258	4.18575	5.36494	3.2012	2.71506		3.71287	7.84985	6.21856	9.56373	4.64299	5.1234	1.525	1.38422	3.90664	1.01381	10.1965
350			1.13949	4.82605	0.452706	2.20402	9.38808	1.18608	6.24908	6.56943	3.12125	24.5089	4.45272	6.63244	2.31819	9.57036	15.4568	10.7574	9.75324	8.60601	4.02726	4.49605	0.624506	7.99548	2.83595	6.81665	9.9878	9.67224	7.24325	3.83064	8.61692	7.50499	7.88701	4.23975	4.51071	5.11683	3.55002		4.5103	1.31488	4.93307	6.25853	10.1311	4.87365	4.2282	4.65281	8.84724	13.1475	5.28484
360			1.4368	6.48109	9.06417	5.78971	36.5777	2.60975	11.183	5.93086	3.22951	17.9606	5.02992	10.231	7.80031	0.0429206	8.54233	20.0676	15.6389	10.5654	3.62452	2.05592	3.7296	11.1527	3.21797	10.0331	20.6392	15.306	19.5867	2.04565	17.0496	4.53846	0.783495	2.97744	13.5215	6.20823	7.63939		4.34852	5.4435	11.4685	8.70541	9.40458	13.1534	10.1779	3.30457	9.93441	4.53585	6.21845
370			5.99864	4.46816	16.3167	7.03775	13.6496	4.46007	11.8334	5.75636	3.00213	18.1214	1.94166	5.06686	5.07848	3.28314	7.44421	44.5267	11.025	9.29452	2.32333	3.86701	5.90737	13.8915	4.14767	20.7862	25.7908	5.90501	35.3988	8.40199	34.8808	7.11363	2.84127	7.63573	14.3802	7.43638	6.13058		0.404989	0.805078	5.42871	8.69854	2.76958	10.5946	7.54785	3.45842	5.30637	3.12434	10.6189
380			5.55945	3.53432	4.26768	4.48102	13.7974	1.79327	5.49566	0.42658	9.94022	13.8504	3.56285	5.05958	3.18578	3.32811	16.0722	34.9394	11.0109	7.98429	2.47678	2.86369	2.71025	27.5731	3.05248	11.7519	28.8284	8.00792	45.5245	8.83309	27.4878	7.0446	10.7556	12.1884	15.0466	1.12738	5.7998		7.44401	0.0227128	8.1975	3.35362	7.12565	15.603	21.5812	27.7585	5.92404	2.23428	11.7079
390			2.62019	10.8146	4.88904	3.36203	1.75607	2.2779	7.55574	1.29099	8.59971	9.52177	2.69288	4.67195	2.84599	3.06991	6.00041	32.1826	11.2618	12.8976	3.53089	10.3224	1.68221	14.7737	3.28217	3.18075	19.0103	9.38548	60.3392	8.92415	12.0428	7.61313	9.81665	4.5793	8.93104	3.45867	7.62035		18.8305	4.96202	6.7448	9.32937	18.4914	9.56844	14.1243	40.1978	6.54539	1.33535	11.427
400			9.27466	4.02959	4.07797	5.76324	4.55434	11.0456	8.67394	2.63103	3.05207	5.25179	3.82589	9.15479	1.27975	8.23919	22.9672	27.0013	8.31982	26.2615	4.34528	4.22916	1.65743	8.15813	6.38031	4.84878	17.4242	5.46633	41.4193	6.77001	13.9902	11.268	2.2606	7.85136	17.1666	4.25415	3.71321		6.91829	5.72301	8.81812	11.9538	11.2088	7.70946	9.99687	25.1402	5.10137	1.18398	6.67785
410			0	2.76181	6.7954	8.55023	6.50941	1.59066	12.474	3.25891	2.62064	2.57293	4.01129	4.37248	8.0446	2.47359	21.4124	16.6616	13.0831	25.1852	3.02145	4.0893	1.52474	9.37431	4.49589	9.03465	18.994	4.90451	20.3517	5.91618	11.6552	15.1954	9.7378	6.75885	11.3497	1.70659	8.21477		5.65891	2.55758	7.21746	10.8647	6.85614	8.27113	11.4565	32.5887	3.92438	8.91003	5.41873
420			0	2.99303	5.61724	4.22472	3.47726	0.275876	8.22624	2.30318	5.40682	0	4.35099	11.5647	6.30102	2.73993	22.5276	5.84817	16.3547	37.9288	5.40159	5.31453	4.61137	5.09359	4.7783	5.86026	8.62104	10.5111	30.388	5.71034	3.88411	5.96383	4.76975	5.13959	15.0458	2.95174	18.4871		1.95793	1.0511	6.50168	7.07752	1.80915	5.71018	8.41503	27.9797	8.57119	2.63021	6.05734
430			5.84683	6.79843	6.77672	4.36157	1.342	2.8445	5.69127	1.04487	7.57509	2.68635	2.97161	7.46783	5.53773	4.96488	25.9288	12.6971	7.47894	26.3083	7.33013	6.7942	10.7088	6.288	1.34461	4.46647	3.27586	7.1933	35.6709	8.00132	5.0666	6.65684	2.9876	7.29849	5.78165	14.1947	9.67034		2.37617	7.58259	6.44158	5.35032	1.95484	2.67065	10.7644	30.73	8.56857	0	4.44913
440			3.57434	4.28443	2.99101	4.91699	3.40224	3.41354	2.22255	2.17128	0.617211	4.61654	7.53258	7.51199	4.4614	7.67572	10.4104	9.06573	13.6541	37.7852	6.39433	5.80901	4.57484	6.94576	4.8046	4.70396	6.96836	7.18758	22.0145	6.44691	6.8785	5.79063	5.70478	7.92661	13.1025	14.6482	35.8726		2.1261	4.44502	8.45022	9.14957	7.20272	4.78465	8.92731	22.4552	4.73274	3.78509	6.23728
450			4.49413	1.49925	4.21105	4.72714	4.83357	3.44752	0.121135	7.51831	8.66936	0.0913196	4.76879	7.61488	1.24041	3.61866	5.61851	12.7818	17.6323	7.6623	5.62904	4.137	11.4769	6.71808	3.99963	5.92554	7.0288	7.53343	5.88449	4.48676	6.36306	4.9949	2.27495	8.29962	12.4324	10.6299	7.50856		0.654155	3.06167	3.50957	8.22605	3.61209	3.30922	8.46074	12.541	13.7077	8.07026	2.51804
460			8.03791	8.01067	8.37355	5.23591	7.23081	1.21485	8.20912	5.85746	9.84283	2.44526	1.15345	8.16699	2.06624	0	11.6776	11.7792	14.4979	8.70561	5.93933	5.47668	2.02889	10.453	10.0506	5.76862	9.6423	8.76233	8.07207	5.60598	5.26139	4.13885	3.48599	10.8649	5.10875	14.3618	7.51852		2.60372	4.07164	4.86846	8.02463	4.09652	6.41836	6.84217	6.48503	8.52327	2.04805	7.98473
470			9.6787	6.19996	5.63251	4.02616	2.65299	0.772731	8.141	4.71922	6.78255	2.022	6.38586	6.65718	1.20905	4.23401	4.64269	13.7364	12.5716	11.87	8.30547	5.16389	10.5633	20.6171	3.73866	6.19836	9.73457	10.0083	7.12317	2.61173	16.2431	4.95649	16.1715	13.6225	9.54653	8.96919	4.25162		2.97484	2.86663	8.1131	12.9506	3.66346	9.71027	10.8533	11.9514	18.0322	1.73228	10.9754
480			6.09734	8.13697	22.2648	4.16603	7.10577	0.935069	11.5945	2.55244	3.20844	2.02503	5.53534	7.17478	2.93201	6.97615	0	9.39663	19.0614	20.7426	4.70437	9.31749	1.70734	20.2714	5.31306	0.828895	2.4198	7.76261	7.61341	9.45161	8.83781	8.931	13.4257	12.7359	18.6748	9.82955	10.3192		1.61924	4.46016	9.06628	9.2	3.13029	7.48727	8.14925	13.6488	11.6031	1.60032	3.48936
490			5.34278	8.21981	35.5221	4.03568	3.86181	0	2.65082	5.65411	8.32764	0.25737	3.75347	10.8102	1.50995	3.09958	0	7.43255	17.328	23.6313	5.32974	2.68078	2.82226	7.76658	7.16292	3.58765	3.97478	6.47474	8.59773	14.7704	6.40071	8.1883	16.6039	14.6605	29.2384	12.696	5.60475		4.43641	4.22444	5.55349	6.74214	13.0832	3.6818	4.19467	21.1135	8.09597	0.0446796	5.44531
500			7.36661	4.06219	3.54438	3.26919	1.56638	0	1.08063	5.59302	7.58777	0.536382	4.75604	9.61672	0.422904	1.35375	0	12.1858	8.10284	17.4566	7.37604	1.6142	7.47342	10.6518	4.54595	4.41639	6.08245	5.99712	11.2097	9.86643	3.52519	7.92355	13.7097	6.71641	36.8061	7.88973	7.67623		4.208	3.57773	10.7292	6.96427	12.3665	0.748166	6.54299	18.2881	9.49609	0.977965	6.09653
510			5.37062	1.80206	4.45283	3.83238	1.26258	4.12817	1.35956	1.36552	15.2744	2.21095	4.55679	6.76569	4.95259	6.36182	0	7.18618	7.38696	5.64419	10.5869	2.37205	5.69354	30.3796	4.91079	7.30672	6.78284	3.66908	10.9559	9.98196	15.0153	6.19001	7.29535	5.97823	11.7011	5.44708	3.6509		5.16342	2.63897	5.1012	6.77534	1.61119	5.09354	8.92139	3.64811	8.81685	5.27064	10.9513
520			2.83699	2.47866	3.84876	5.37148	3.19768	0	1.03719	3.20511	10.7992	9.67896	4.54465	3.86523	0	1.03158	0.52765	7.84893	5.424	7.15163	6.77902	3.78162	6.27392	20.3743	4.26922	8.32142	8.4478	7.84616	10.7895	7.69877	20.2646	2.4997	10.7713	9.04711	33.8837	9.51109	8.04516		6.51675	4.61285	8.15584	8.69569	3.03131	5.30647	6.09101	3.91133	7.87568	3.10706	10.3746
530			0.421535	6.5394	0.22875	4.74079	0.798133	5.28745	7.56055	3.77627	9.37793	19.1878	4.63902	9.44934	7.67053	0.0892251	9.27536	11.1179	6.99599	13.245	2.77053	3.89203	5.08657	14.1684	5.58639	6.50468	7.71411	11.5846	9.23817	8.24244	19.9793	6.09583	2.97618	9.48644	41.475	13.2028	4.20422		2.13525	9.44202	7.36471	5.30852	1.85009	3.40333	4.69558	1.64775	10.165	4.6498	5.58648
540			1.51724	4.33022	7.61369	2.11332	2.12311	10.8204	16.8611	0	2.94549	9.73178	1.0363	9.95928	6.63528	8.30758	7.22497	10.2926	12.2944	11.6466	1.04045	10.477	0.15539	29.8873	4.5323	8.28652	5.12048	7.7014	5.69434	11.3769	21.4377	11.7371	7.76444	9.48691	20.4201	9.80227	1.63255		3.20568	7.12165	6.67565	11.0943	9.47333	4.83181	5.68224	1.5285	6.01057	3.1213	7.1911
550			5.32167	4.32782	11.9028	2.60831	4.15173	3.15884	11.389	3.33734	4.47219	17.9478	5.7878	7.22484	1.63627	2.66282	0.104831	11.9837	9.8245	10.6701	12.5603	5.16759	2.0146	23.0774	7.71022	11.5587	5.46305	5.29373	9.54227	8.15001	14.0583	5.48423	6.45346	4.57813	9.23566	19.1925	3.03573		6.48994	22.1368	4.01645	12.2653	4.06826	9.11622	6.00865	1.99089	11.224	0.703164	9.59838
560			7.77456	4.29077	13.8848	2.1294	5.83533	3.03857	3.25702	2.82811	5.93869	13.7107	5.78068	9.51341	2.69026	22.4234	1.87773	8.90341	13.0781	20.4789	7.23494	5.84479	6.12853	3.52496	4.86136	5.03384	7.46463	8.9039	10.0891	10.4062	3.45783	5.51961	5.14686	9.23364	17.2431	11.1629	9.46755		2.12821	0.198765	7.6645	4.99099	3.25644	4.78676	6.42163	7.32065	8.09159	1.4106	5.89197
570			6.28713	2.35441	1.72123	2.37039	4.63883	6.86925	10.3585	4.60066	18.2177	20.7558	5.68012	12.8894	0.280321	17.764	3.45952	13.1637	9.39234	8.71613	5.2456	7.73991	1.56847	4.52038	4.59493	4.58632	9.14885	7.90156	7.93348	5.63941	7.57966	0.772219	2.68665	10.2662	35.8943	7.83275	11.9638		6.40124	6.36916	9.15275	9.99374	6.20533	0.619091	5.49023	0.314556	15.6096	0.355196	9.85745
580			1.95012	2.43884	0	2.72815	3.29372	3.14658	6.07243	6.05915	13.6801	14.6966	4.39218	6.99798	3.86777	11.6195	6.49648	10.7426	15.3699	7.69038	6.06548	4.84873	0	3.85621	3.53261	3.96115	3.36901	6.53299	5.99186	7.12322	7.19027	2.92035	8.12332	6.8522	36.3498	4.2169	5.17839		5.71014	25.0823	6.53058	7.07146	1.07763	1.80308	2.9569	6.28395	7.24025	1.58562	6.82441
590			14.7316	6.48044	3.68722	4.42498	3.10087	4.81741	7.25402	7.40853	4.15756	12.3538	4.80241	7.08202	4.71454	22.241	8.47227	18.226	8.07719	13.8269	12.3427	6.28009	10.9812	4.06129	5.32202	3.17395	5.16136	1.86899	4.83498	7.14207	9.92207	6.88045	7.52841	5.14468	5.25326	6.43925	7.04003		5.64885	11.7402	10.8944	14.8026	5.39712	7.93302	6.4863	4.60258	8.48951	1.7659	5.97694
600			14.3383	6.07217	3.02232	4.78988	3.6957	2.99024	8.94243	0.069367	0.673556	11.2123	3.12169	5.26618	3.26066	5.88914	0.932702	7.10752	3.35957	10.1654	5.72893	9.98078	3.76723	7.47692	3.86001	1.92929	5.67359	11.2051	3.71146	2.84207	4.38611	0.566462	3.3714	7.68612	3.07408	10.4762	8.9516		5.29627	1.63424	6.35465	6.89	14.3004	8.92864	6.51813	8.70336	9.4628	4.38227	5.37459
610			17.0805	2.37397	2.96143	3.73914	5.84565	0.270389	1.99199	0.378305	2.35728	5.78682	2.34478	6.31728	3.48195	13.0572	13.1569	7.98063	11.1065	5.01515	14.0593	2.17037	0.337802	4.21506	2.05823	3.23319	6.00326	10.396	4.9945	8.26406	6.03792	7.83265	8.53783	7.85944	0	19.0621	5.08093		2.944	3.74674	6.42461	11.1985	10.6982	4.36715	7.98392	21.928	9.02158	15.7284	5.31716
620			6.34793	5.75977	3.20052	3.6228	0.244974	6.61867	2.45311	2.4102	1.8	5.5387	4.84186	13.8266	0.208105	20.0929	4.84704	7.9327	8.95493	7.50023	2.93764	4.54786	1.48559	5.67696	4.55038	0.0429369	8.04697	8.02099	3.79152	8.56824	9.85595	1.71642	3.90705	7.39809	9.1276	6.44452	1.93392		2.30201	5.25733	8.2735	6.57035	1.26153	4.97433	4.33432	9.14633	10.0209	12.3004	3.76093
630			2.52494	0.758743	4.94455	2.15377	2.54244	2.02467	3.95634	8.28646	1.49334	2.65285	4.56191	4.12456	2.6633	10.2778	13.534	9.86046	11.4662	6.54134	9.14795	2.90268	0	4.26238	2.95872	6.11314	7.71251	6.18028	4.33494	7.71942	3.68231	1.32739	3.07603	8.6946	15.8385	6.75726	0		4.41777	25.1612	5.51302	12.6963	8.03251	0.708008	2.01647	15.9204	8.18042	2.09681	7.031
640			1.18772	2.32714	10.7477	5.34774	2.0722	2.18088	0.73019	6.285	3.49599	0.123643	5.98203	7.30305	4.20029	0	3.88866	8.47525	9.47585	8.79388	5.56223	4.26014	0.0432729	7.2472	3.57248	5.63095	3.73382	8.20735	6.54917	3.96968	3.29115	6.77974	7.21235	9.38884	17.2224	2.89161	7.44306		4.55918	10.0865	4.7854	8.90572	7.52875	2.99261	3.82832	18.4628	5.27266	0	4.90113
650			1.93271	2.9944	4.29228	4.30763	1.69532	1.65306	0.908116	6.43849	11.3003	3.53185	6.20004	4.70742	4.5667	4.85842	0.449789	5.23097	11.9426	6.00264	5.23612	1.47024	6.86041	7.03789	2.96937	6.04916	6.35137	6.54599	11.3971	4.91397	6.19878	7.4994	7.15585	3.82206	46.0002	2.61173	15.2088		1.71169	7.08882	6.90753	6.9698	6.2664	1.91919	6.28092	14.0984	4.5723	0	7.60703
660			3.83558	2.27263	5.62352	3.11365	3.90012	0	2.16938	2.69003	12.307	5.37805	6.29027	3.52331	5.24373	19.8452	8.56992	11.9584	8.43492	8.51201	12.8561	4.82854	6.67603	0.437079	6.78167	5.60136	4.95158	6.85405	7.65122	5.89023	3.42054	6.56152	4.24883	8.28334	48.3058	2.32518	4.60545		5.75055	10.0342	7.25682	7.59192	2.22024	3.32403	9.75147	8.97467	7.41648	0	5.21922
670			9.42287	10.6089	6.23527	1.52647	7.36597	0	3.06329	8.73818	0.285515	2.54032	2.53586	7.35794	4.43443	24.2902	1.30589	16.3234	20.4193	7.77227	7.2727	3.48895	11.6332	5.72458	4.8879	1.98122	5.40997	5.4529	8.18162	3.07265	5.96589	6.07581	9.17024	23.2417	8.96961	5.88278	2.70331		1.82385	9.2444	7.9673	6.61485	14.6963	8.60771	7.48005	2.83767	5.65142	0.491834	6.00244
680			11.6707	3.67027	1.36676	1.06812	7.26032	8.59958	7.33898	8.3446	2.30057	0	0.750518	5.81346	0.805836	17.1818	10.3574	15.6564	5.3182	7.80199	4.8497	2.92895	1.44642	6.07805	5.88868	5.18851	3.05944	13.0724	7.14525	11.0737	5.04447	7.29839	8.1468	13.6837	12.6277	3.18549	3.12111		6.64885	2.09947	2.24469	5.52704	9.22974	8.01347	11.0944	3.66698	4.97433	0	2.59593
690			5.38784	1.72289	11.3871	2.18638	4.70467	4.1405	0.969044	4.19738	2.38889	2.06385	0.0500102	4.98447	10.3628	5.35177	2.99186	2.95168	4.15386	5.2803	0.412682	4.48743	2.8046	9.5223	5.27657	6.57626	4.03037	5.96907	4.06398	5.04953	7.9685	6.72118	5.7384	13.0335	9.35613	4.66762	0.22989		4.22282	3.59724	6.82526	7.91728	0.0239414	11.3901	6.08666	5.35583	8.23913	2.14114	6.83609
700			0.639508	4.8746	7.70611	2.74902	2.00037	1.42944	1.64333	4.61597	4.00702	1.34181	0.599419	3.48423	0.220236	2.97265	9.03712	8.08286	8.32264	11.8694	3.09659	2.62866	1.86594	7.9969	1.69556	12.4552	7.28383	3.02437	10.0337	4.41415	6.1928	3.28772	6.93569	7.50675	11.6325	5.31951	5.26662		8.58936	9.94501	7.31065	2.83693	3.41063	8.14873	2.75492	11.0003	6.90752	19.6922	1.62922
710			8.4249	2.07112	7.4761	3.60269	1.51162	0.162794	2.72512	5.30899	2.67135	1.02303	1.98793	7.45089	1.91596	1.73612	6.29348	6.58779	8.97224	5.82963	20.8046	3.79929	1.46234	4.02301	4.37464	8.63219	3.90793	8.64227	9.78632	5.94231	4.38644	3.99549	7.12928	10.8756	18.9073	6.02012	5.36233		5.96543	5.31854	6.53759	8.45305	2.18978	9.97529	7.0106	7.01844	8.49115	1.98904	4.87526
720			1.59584	2.22111	8.8959	9.46842	0.840954	0	2.64	5.55748	2.34408	1.16648	1.6083	5.78532	11.7374	3.53121	14.1464	11.478	10.4294	3.46612	10.8939	1.76271	4.36263	4.06922	3.70928	6.24304	4.28197	10.4872	8.36685	5.26629	3.94071	2.75742	5.7588	6.48324	30.4473	8.6667	4.81986		3.44387	6.07394	8.80524	3.16496	1.13218	6.30261	5.02093	6.77245	5.30665	4.50135	4.75581
730			4.64496	3.91639	2.09869	1.45784	5.32308	7.41227	3.23204	2.4394	3.06587	1.44374	1.96878	3.58352	0.949673	7.22639	10.8719	5.55164	11.1204	4.49562	4.02564	0.45087	6.43005	4.51516	4.09219	3.37514	5.54048	6.60958	12.3387	5.25638	3.96799	4.58513	3.89716	6.44975	7.71956	3.54257	4.42333		26.1813	1.34396	6.68225	16.9152	1.52095	2.3369	6.00917	3.02679	7.0415	1.95769	17.015
740			4.54762	3.39047	4.05205	0.394433	2.40552	0	0.868308	4.09851	2.18422	4.72333	0.68818	4.21531	0.476822	0	0	0	8.80291	3.82326	8.8227	1.10826	0.964179	4.82996	5.40912	4.43332	3.55891	6.28427	6.74241	4.51175	7.00185	7.19214	9.36663	9.10154	17.8995	3.31252	3.71044		0.107069	4.54624	3.57561	4.55988	1.16412	6.37153	3.92444	1.77784	3.07516	6.7889	6.22086
750			3.17402	3.64031	3.46821	0.21666	0.703441	6.46669	1.4249	5.64316	5.99115	4.09311	4.85717	4.25924	3.91452	2.06126	0	1.65824	16.6844	2.46257	7.0501	0	5.03268	4.08288	5.63125	5.65081	2.78727	7.6284	9.47089	6.61375	5.6429	1.98493	2.31086	7.53757	7.67805	3.07224	3.79912		5.85565	7.66367	6.56372	9.02127	3.9654	7.45783	4.07463	4.25877	5.19135	10.5707	5.72206
760			0.770041	1.64563	6.80145	0	0.122552	6.48193	6.32782	8.52388	6.33488	1.85967	4.25224	11.4592	2.2511	10.4409	0	16.3998	7.57674	1.61622	10.1847	0	4.60207	4.59258	2.0707	8.39169	4.8282	3.71294	7.08564	7.83362	5.51195	1.27013	4.57633	5.00651	7.25696	9.51509	8.7225		3.37685	8.42479	9.31756	5.36127	2.94737	2.02968	4.06775	1.30933	6.03779	0.712135	3.55473
770			3.04313	2.93773	0	1.1466	4.03021	8.43134	1.54037	4.70134	13.5129	3.82341	2.23918	3.86665	3.86448	1.23764	8.16565	11.0487	11.0833	4.41597	7.37774	0.96124	0.0390011	5.76847	2.69893	11.9323	4.51218	4.84728	4.32098	7.47272	4.295	3.39973	13.7278	4.99078	12.8765	6.42986	3.43475		1.02143	4.67556	6.70323	4.34492	0.435363	2.42588	3.35457	5.94171	8.89091	2.16138	3.84935
780			0.922708	5.42393	1.62593	0.50266	5.48655	8.89732	6.6838	5.48885	7.14334	3.06619	4.48329	2.77443	6.74646	1.33958	2.1849	10.2406	8.39866	3.45076	9.0776	2.60616	0.473988	3.58474	4.01108	4.19702	2.26571	6.82717	8.03791	6.25299	4.66919	3.47549	3.36798	2.90674	14.9183	3.17141	5.80411		1.64488	0.158086	9.15295	8.9843	7.77348	1.34839	7.17087	0.468561	7.87009	4.23421	3.88688
790			0.504863	0	3.31433	5.16704	4.85051	7.4642	4.21401	4.07158	1.08477	4.15594	3.19073	5.8249	2.11731	0.320902	4.53411	9.97055	8.42998	2.35397	6.02487	0.14508	0.377042	3.21843	2.70255	1.74378	2.45386	6.48734	8.26539	7.41445	3.38874	2.98131	3.99696	5.98364	10.7631	1.53153	3.25215		0.979848	0.972111	9.57465	5.34387	17.2154	1.298	4.82158	0.619806	5.73681	2.92218	1.02632
800			5.09028	0.0957656	5.26945	2.11319	4.13496	0	8.97595	2.12414	15.1555	3.39986	3.58639	4.72199	1.70633	4.80894	3.07504	6.09939	10.4327	6.69076	8.82992	3.30204	3.36719	6.26449	5.16791	5.4678	3.00211	5.53108	4.60899	2.25461	3.27643	4.26487	1.62139	7.86823	10.2247	5.96911	2.26141		1.7399	6.01726	6.47345	3.49162	0.881234	3.64554	4.29202	0.539773	3.78594	9.01903	2.81261
810			7.27848	0.117198	1.32881	3.11874	5.04519	2.15835	2.5811	4.7916	2.28289	0.0200527	2.66567	6.7729	9.15934	1.1081	3.52172	10.2648	8.10523	8.24075	1.68566	1.81584	0	5.22771	4.73502	3.55332	1.71425	7.40512	9.27527	2.25953	5.18787	1.00366	6.5843	7.67404	12.3742	8.12753	6.74298		2.15083	2.05266	6.68108	5.36649	0.743458	3.49453	4.94391	0.762343	5.24597	5.9566	1.2532
820			1.29221	2.77535	0	2.03037	3.26859	1.08205	1.86372	4.49912	0.566472	3.74191	3.46229	2.80815	2.82857	0.119312	2.67471	5.95599	9.16309	3.3745	8.7503	0	0.39042	6.66865	2.09471	2.78161	4.80302	7.23153	9.19383	3.60771	3.31658	1.65919	6.64051	4.80353	14.2551	4.53105	2.52711		2.87141	0	4.97513	5.20305	0.926661	2.17568	4.65929	4.4141	15.9123	19.4648	5.00414
830			8.41007	1.13029	2.55807	0	4.33041	0.0227128	1.67918	4.94797	9.73869	3.55123	3.36416	4.03514	2.99052	0	0	5.02713	14.3899	13.5721	7.89147	0.237141	0.121444	5.35963	4.02405	6.0448	2.6169	6.06863	8.93485	4.36632	3.32742	3.88055	3.91838	4.53249	7.9749	7.40624	5.56794		1.58609	2.61865	4.86092	4.86854	0.319528	2.4236	4.06726	3.13531	2.81901	2.81183	3.60053
840			2.4654	2.2317	4.90107	0	5.47488	1.91781	0.90864	1.72566	3.20582	1.33664	0.214745	6.81434	0.0227128	6.41307	5.87804	1.10819	8.70274	6.14387	5.46708	0.972468	0.207997	3.5517	3.82694	5.42526	4.40665	10.6841	6.04388	3.50848	3.10384	3.77557	1.84733	7.653	5.93956	4.69391	2.505		4.99207	3.27595	4.48248	4.69267	0	0	3.12867	2.61178	4.63375	2.25169	2.9789
850			2.20148	2.06768	9.74803	0	5.75112	0.825944	1.30358	7.25028	14.7241	0.309411	1.5462	3.28794	0.34837	6.75455	2.64868	6.38322	10.4604	6.10189	3.70196	0.460334	3.71731	3.85583	3.23868	4.76618	4.35385	4.83021	3.75967	9.47759	2.09144	2.6267	1.14004	5.76525	9.75981	4.69747	1.75585		1.08925	4.04154	7.16089	10.6845	6.69156	1.09131	3.69585	6.11846	2.8321	0.761976	2.11458
860			0	4.81367	2.21826	1.37394	4.28242	1.2388	0.817637	5.13681	6.11056	1.14904	1.06402	6.00684	1.53484	1.90485	3.03907	8.63904	11.1053	1.99435	9.51955	1.44721	6.69556	3.28856	3.27677	5.64148	3.48724	5.84333	8.35801	7.55162	4.85834	0.568756	0.546224	4.00875	5.14863	2.43502	0		4.65244	4.39242	6.06113	1.53162	5.12018	7.64073	6.96218	0	1.80143	0	4.98167
870			3.4342	0.945697	2.2064	0	0.725974	1.91041	0.928842	6.89295	3.92281	3.21678	0.524379	3.48474	2.53387	0	1.10671	8.14128	12.6386	9.0734	9.0783	0	2.7433	9.08679	5.4817	5.3669	2.776	4.65752	3.82359	3.35268	5.41597	0.0450554	2.8186	8.67867	12.7316	4.30366	1.21578		0.213504	9.3472	5.03534	7.50531	1.08284	1.09718	4.92719	0	5.4557	0	4.6767
880			4.56087	0.486408	2.56677	0	0.643455	0	4.53298	1.42856	2.74547	0	0	4.57443	4.75904	0.18142	0.226305	6.44069	9.92358	7.68681	5.69092	0	0.445027	4.84992	9.35085	6.91792	2.21839	7.11045	6.65003	2.75183	4.97719	1.27952	1.54811	2.68735	2.04932	1.93169	2.27812		2.84364	2.23648	6.76303	5.51231	0.317449	0.419135	1.24168	0	3.73836	0.452005	9.32247
890			1.10007	2.45428	1.56159	0	7.14246	0	3.79236	2.50687	4.17011	1.08911	0.21382	7.01168	1.3231	0.106055	5.01085	12.3452	4.87791	4.67974	7.05773	0	2.11166	3.27759	2.80813	5.29294	1.34914	2.91111	3.52684	3.00036	3.015	2.86853	0.888106	3.27082	11.3078	2.01405	0		1.83722	11.3342	2.19538	1.77711	6.31366	1.71534	1.66164	2.05172	6.0424	1.10332	0.0259143
900			7.47324	3.70228	0.874075	2.88129	10.5383	1.62886	1.72222	1.16471	0.498258	1.42986	0	2.11671	4.23553	0.454733	5.38018	7.53601	13.6709	2.89364	6.62261	0.735982	3.22989	0.386184	2.95256	2.04636	4.12864	1.43611	3.68952	3.80547	2.49946	0	0	2.34095	3.61	2.57275	2.50884		2.62984	3.49554	9.5653	3.45998	6.67	1.68809	0.72066	3.16987	4.22449	0.120048	0.253714
910			3.25167	0.684304	7.30908	0.468181	0	4.84224	1.55031	5.33063	0	3.17685	0	2.76652	1.82227	0	0	3.52959	8.04635	5.59844	4.9355	0.445444	3.02543	2.50118	4.39078	4.26649	3.26273	2.51155	7.44489	6.30394	3.45142	1.74749	2.21883	2.16774	3.27486	4.89314	2.98625		0.773585	0.0227128	3.4152	6.18217	4.9016	3.31474	0	0	5.99879	0.328746	3.97811
920			1.77842	1.86302	12.5864	3.52126	0.184713	2.48269	3.07733	3.87594	0	3.17596	4.08402	0.46482	0	0	0	4.91533	2.44837	7.82914	11.5976	0	14.69	6.94692	8.9856	0.649363	2.48976	3.71928	14.4508	3.82399	3.55843	3.03575	0.841482	4.03332	7.62829	5.59339	2.62686		0.630057	2.5518	3.99006	3.0863	3.5526	2.09431	3.80043	0.0681384	4.44302	1.40281	2.18595
930			0.0214138	0	0.545436	0.441665	0.715573	0.64672	2.39775	2.86606	0	2.15948	0.934333	3.24196	0.502705	1.77069	0	3.43849	8.11117	8.57578	9.3458	0.0833468	7.9284	5.49396	7.11184	5.5059	5.83291	6.8252	9.32532	2.88649	2.01919	1.76172	4.58393	4.27181	2.41619	2.60312	3.16818		2.16583	2.85842	0.695071	4.13324	2.01371	6.13336	3.08778	3.31148	6.34916	0.744698	2.91119
940			0.656269	0	1.54345	1.13079	2.45397	0.896806	0.740014	4.47416	0.0227128	0	1.16509	5.82724	4.94417	0.236507	10.3268	7.05029	9.09239	12.0382	10.2908	1.00142	7.88304	7.23925	10.2749	15.4615	13.0837	5.54081	18.6347	2.69385	0.532642	0.0206997	1.72997	6.05838	7.45541	1.68203	0		0.389443	12.5953	5.95712	9.1194	0.418918	4.95459	5.29393	0.526466	3.52784	1.65993	2.80341
950			3.3958	0	3.22153	0	3.68306	0.0302837	2.54841	9.15329	0.895399	0.699906	2.81371	5.12909	5.18431	0.0693863	0	5.92004	5.79259	8.5787	5.70521	0	0.556719	3.0932	8.7191	4.72677	4.61007	11.2377	17.1939	1.32716	2.21013	0.675268	2.64203	2.21301	4.39329	2.0106	0.77308		0	3.6282	3.58088	2.17602	3.70784	0.692364	2.34602	1.40593	3.73905	0.299699	5.28667
960			1.20571	0	4.30066	0	1.55925	0	0.102478	1.55236	0.814042	0.0227128	0.734817	4.25036	0	0.0528479	1.48562	1.6396	6.0196	6.94004	3.37938	0	0.0455415	4.2392	6.36608	8.59537	8.74699	7.65494	11.3471	3.13092	1.82961	2.88775	6.78081	1.42461	6.49528	3.76963	1.68389		3.65757	0.353443	6.32477	2.44054	0	0.90578	5.81449	0	6.33792	5.30851	2.65423
970			10.5201	0	2.70824	3.22945	2.64323	0	0.123592	0.0773076	0	3.64918	0	0.181883	5.11286	0	4.12534	4.93722	8.46472	8.27276	11.8631	0	0.908496	14.4401	2.30156	12.0878	4.69638	8.21874	12.0996	4.69191	2.87717	0.832186	1.09128	4.70658	3.20739	2.12928	1.83079		3.12945	7.20169	6.29776	12.1188	6.41387	1.18341	2.95802	2.55557	5.37883	5.58814	1.51211
980			0	0	0	0.419244	0.130144	1.03848	0.0227128	0.198568	0	6.27847	1.93864	1.03314	6.72232	0	1.40463	6.66998	8.51111	18.8608	18.6524	4.99069	7.68776	10.679	3.56816	4.731	9.11172	10.6224	14.2309	3.07378	1.24064	0.0632785	1.00719	3.5416	3.78437	2.08084	1.32259		2.50909	2.33109	4.93755	3.40059	2.15	2.70415	2.72047	0	4.36772	4.4584	1.8353
990			1.41576	0	0	0	2.82203	0.178471	0.395964	7.49184	0.783919	0.459332	0	1.34428	2.40213	0.0301988	14.7446	5.17842	12.8616	7.42952	6.88629	0.104552	1.28281	10.2127	5.09818	14.8406	14.8397	13.5627	8.82801	8.35017	2.4991	0.221448	1.36614	2.6185	3.91706	4.34629	0		4.46989	1.83474	7.42332	5.62259	3.33565	0	4.82575	0	5.96452	2.36053	3.51995
1000			0.102927	0	5.96839	0	1.35647	5.56133	0.181702	1.82175	3.26076	1.69843	3.26699	4.77705	2.55466	0	0.567711	8.63125	11.2674	14.6171	13.9328	0	1.79509	2.71673	7.76524	5.70683	17.2279	6.91252	4.51175	3.91488	3.11381	0	3.41738	2.47033	5.79607	1.59326	6.7814		3.21786	6.46956	7.6387	2.17567	3.03056	0	4.68062	1.22671	5.60269	1.44004	5.01621
1010			5.00412	1.33665	3.97814	0.76808	4.34844	0.330685	0.0832803	6.84358	0.271638	2.00546	0.115939	4.57311	0	3.72914	1.21369	9.33471	7.86452	10.8128	8.55245	0	7.65175	4.84202	5.59529	19.7554	11.6322	10.5361	7.71611	5.17376	4.9968	0.0640249	3.51933	2.30552	5.52201	1.87473	3.16923		8.83042	1.52061	0.179707	5.18048	5.76851	1.27891	4.24217	0.217604	6.26342	1.39975	0.158945
1020			0	1.55569	8.31061	1.9854	3.69415	0.0454256	3.5133	3.2635	3.09314	1.81907	0.0773076	0.0441266	0.410672	0	0	2.26913	5.87597	11.7679	9.52944	0	8.10603	9.66311	8.29646	17.5508	0.175537	3.80121	17.0472	3.01732	1.7092	0.222469	4.19117	8.25452	4.90174	2.07645	3.43541		3.50325	4.80095	0	5.8987	2.3158	0.303982	1.57456	0.0302837	5.77752	0.0400434	1.40774
1030			3.04286	0	0	0.0227128	0.757203	0.0529965	1.84955	0	0	3.17228	3.73647	4.97785	1.35487	0	0.693531	4.7961	1.57805	6.12463	10.1171	0.29389	9.47179	8.7498	6.44649	2.79156	4.2144	9.57616	11.5141	4.30748	2.70242	0.0239476	3.79301	7.15008	3.92032	2.07467	6.73189		2.53786	0.17466	0	1.5187	0.0766859	0.117809	0	0	4.84723	3.0415	3.4987
1040			1.64715	0	1.90759	0	2.11709	0	5.92968	0	0	1.21217	2.76203	4.18745	4.23014	9.09581	10.8635	1.53537	2.01612	3.78421	15.0734	2.34043	2.98224	6.33313	3.629	6.77306	10.6433	3.33781	10.7026	5.29803	4.46405	0.168462	3.71581	6.01895	1.26776	4.86634	3.55039		4.29948	3.8203	0	0.0957656	0	0	3.49247	0	2.93574	7.73049	0.99074
1050			0.25915	0	4.00224	0.0257589	2.13505	0	3.81675	0.396805	0	0.737552	1.78475	3.5901	1.87131	2.50591	6.99729	6.27705	1.64325	8.10307	4.32746	0	1.79717	5.02933	14.398	10.9274	2.4657	4.46478	14.1389	3.04299	3.47883	0.0441374	2.4976	4.80143	4.98159	0.946714	1.13253		0.896097	6.52003	0.0428277	2.38724	0	0	5.74573	4.20488	1.03209	0	2.79536
1060			4.09124	0	0	0	8.27333	0.0580142	0.394894	0	0	0	2.06733	2.17682	5.39288	1.05399	9.95647	0	16.3654	6.09367	1.07535	0.260039	3.78324	3.37641	1.38207	3.06766	3.81884	7.06919	7.47901	3.47835	3.3487	0.0441153	2.02589	5.83978	4.01774	3.28458	1.60244		3.6077	1.2126	3.67238	8.42943	0	0	0.647713	1.21371	1.99742	0	4.68232
1070			3.19055	0	0.449536	0	1.56478	1.2459	0	0	0	0.859571	1.20488	1.02231	0.112092	1.31633	6.55253	4.84842	9.72313	9.49025	17.326	1.34324	4.84324	9.66249	3.14732	4.93876	13.6348	0.798275	11.3761	5.4239	4.0453	0.112073	4.03585	3.28444	5.18245	2.40996	0.221048		2.99002	0	0.268551	7.41232	6.6793	4.36267	1.97074	1.7846	4.33908	0	1.90633
1080			2.85814	0	0.898921	0	5.26105	0	1.30248	0.943002	0	0	0.492468	5.01519	6.58647	0.243338	3.61761	5.00707	13.3349	8.58462	11.6662	0	0.916133	1.57781	9.07331	3.53535	7.31271	0.913277	21.3958	5.34339	3.81886	0.880696	6.62499	5.98055	0.684822	3.21837	0.417317		0.499524	12.4133	4.50552	3.12037	8.27812	0	3.38371	2.42018	1.61391	0.0397527	3.10542
1090			2.74185	0	2.00614	0	3.56078	0.128706	0	1.93491	4.0274	0	0	3.60472	0	0	6.55458	8.76965	19.9166	16.6777	8.36356	0	5.16876	0.790086	10.6457	1.96361	0.918711	1.18271	9.43766	3.53888	0.360966	0	3.41425	3.88183	1.79159	2.55648	0.809829		1.89416	2.2043	4.36567	2.86008	0.57158	0	0.256253	0.0227128	4.45061	0	3.09154
1100			2.1745	0.0272974	3.7814	0	0	1.11789	0	5.08346	0.408089	0	1.62787	10.031	0	0	12.3986	6.5874	3.53374	20.1542	1.88008	0	6.09261	8.29295	5.31695	7.49719	6.90333	0.289183	6.26342	7.57386	8.60297	0.0404984	2.09666	5.70267	9.62766	1.91896	6.01775		3.5716	4.22866	8.5766	1.56495	1.19945	0	0	0.128706	0.291203	0	2.78752
1110			1.28076	1.63493	2.24058	0.179315	0	0.272796	1.06095	0.894978	1.72944	0.15359	0.886416	4.41756	0	0	12.113	6.21084	5.88119	9.34528	11.5358	0.650151	2.92539	7.96265	12.5216	2.18327	4.55394	5.10631	9.43593	8.00933	4.42088	1.72051	0.793701	3.82529	11.6022	2.54469	3.3405		0.922854	0	4.55954	1.50913	3.43173	1.42318	0.230488	1.01703	0	0	4.8061
1120			0	0	0.225879	0.923034	1.67133	6.58319	1.75115	2.27312	5.23731	0	2.79067	5.68037	0	0	1.53564	4.96326	15.8138	9.84093	15.5728	4.82648	0	8.5207	6.27438	5.10167	8.2468	0	7.44616	8.25322	4.50477	2.48758	4.58543	5.07502	1.37644	1.19059	0.112227		1.12265	5.72643	3.39374	5.64531	2.58495	0	0.455363	1.37205	4.22761	0	2.58567
1130			0	0	6.27896	0.308495	0	0.375226	0	5.01298	4.76258	0.132252	0.177952	1.9933	2.1525	0	4.63619	7.09487	14.8145	15.9603	3.33866	0.385892	0	0.0729085	7.77228	0.091083	10.801	9.15164	8.38831	3.69279	3.14137	2.62573	3.31491	1.83269	5.77352	0.776673	5.99313		2.40606	3.18235	5.91618	3.4805	1.33807	0	5.04445	12.0455	7.34461	0.138446	2.75406
1140			0	0	0.789784	0	1.78938	0	1.94718	7.01532	0.937265	0	2.49778	2.16711	2.39583	2.39977	2.70514	12.3138	3.00618	18.9488	6.7115	0	6.46374	5.75206	5.87885	9.65067	12.2035	10.3009	8.58062	4.8528	3.18378	0.410413	3.25111	2.54508	1.07938	3.76803	0		2.13647	1.24831	3.92905	4.32993	1.54818	0.42956	9.00917	2.6412	0.686312	3.4201	4.97616
1150			0	0.0439373	2.04999	3.17688	3.70885	0.509474	5.23588	3.20083	0.407653	0.305824	1.14826	2.67296	1.63676	7.05459	0	6.3997	5.38077	21.5222	18.9373	0	6.34816	2.55508	15.1826	10.9473	6.58292	4.68859	13.3467	2.12706	3.3292	0.284875	1.55345	2.13903	3.49286	3.65249	4.925		5.9274	7.13249	2.40179	7.07561	0	1.29528	3.19238	1.43605	2.83537	0.735217	1.99607
1160			3.22051	0	2.68881	3.81551	2.98758	0.657863	0	0.767656	2.18778	7.09359	3.13838	7.16575	5.56173	0	0	9.22999	7.76126	7.29737	14.4217	2.90139	5.02909	6.37735	12.4458	5.88076	8.48035	6.11517	8.63165	5.07423	0.638681	0.21134	1.68655	3.28103	3.9561	4.3003	2.18001		1.15885	4.16853	3.51357	3.84714	0	1.32208	2.72943	1.98115	4.90062	2.34414	0
1170			1.32742	0	5.11587	5.17207	3.82818	1.91298	0.0984222	0.327341	1.03488	0.761916	2.48743	2.73911	1.6459	0	3.14752	11.622	9.60619	4.24778	5.90227	0	2.12131	4.57145	5.71571	8.06628	9.72107	8.46051	7.83863	5.35517	0.284501	0.201987	4.2549	7.01301	3.95516	4.63023	7.63658		0	3.63633	7.05186	7.25862	0.284538	0.652164	8.88763	1.30646	6.94893	0	0.252136
1180			5.08052	0	2.16542	0	1.08283	0	0	0	1.99927	0	0	1.59287	4.69679	0	2.96187	0.838051	4.85154	11.1375	4.97989	0	0	6.1916	0.562045	8.6227	8.45196	9.02422	12.7662	3.41334	3.80885	0	1.60713	2.67767	11.3262	0.604569	7.73632		0	0.0227128	2.45189	6.99545	0	2.42853	0.105993	0.126946	3.38963	0	0
1190			2.85498	0.275329	6.64355	0	3.52599	0	0	0.0428277	2.18832	0	5.90523	4.0992	0.977552	0	0	0	7.29034	6.0877	7.45062	0.343164	2.79422	0.0567154	10.628	0.131627	4.82137	10.8526	11.9	3.56667	4.399	0.045751	0.0227052	3.05402	13.7573	3.71722	3.65812		0	0	0.304465	8.22641	0	0.258762	1.63459	0.237316	1.41042	0	2.81346
1200			2.37701	4.67162	3.51151	0	7.2242	0.147319	0	0	1.86365	0.702876	0	0.980875	8.14762	4.33098	0.359769	9.08393	5.48688	14.0632	2.94073	1.64051	12.1127	0.0807087	9.79106	2.07485	10.3416	8.40287	7.84792	2.71262	1.28912	0	0.744602	2.37177	12.0378	2.19977	4.03611		0	0	0	2.06201	0.247419	0	3.30098	0	9.38543	0	7.64016
1210			2.891	0	2.33996	0.60777	0	0	0	0	4.25667	0.125401	0.703175	1.2807	4.19733	5.97393	3.05627	8.95818	0.614549	4.47483	6.88766	0	2.5615	2.54488	6.96424	5.13358	8.72768	15.5625	5.05417	4.49816	3.28356	0.173908	1.58519	3.53368	2.98249	2.16711	3.33269		2.56484	0	0	3.0005	4.16461	0	0	0	6.76482	0	2.59428
1220			1.5287	0.262152	3.94677	0.188204	0	0.193329	0	0	7.86675	0	0	0.26054	3.55388	0.174266	2.35787	5.33175	1.19162	9.67852	9.68519	0	0.567106	6.06276	9.07955	9.86833	13.0238	11.202	4.52658	2.78521	3.01697	0.0909288	2.96237	3.54535	4.45466	2.20157	1.89593		5.19809	3.143	0	5.97836	0.373577	0	0	0	3.65567	0	1.91388
1230			1.52442	0	0	0	1.12082	0	3.51982	0	1.32923	0.510398	6.9868	4.7134	4.15525	0.0200386	11.9554	5.05375	1.48832	10.8429	15.2476	3.25376	3.81658	3.92318	3.70583	11.8549	4.94122	10.5834	9.40411	7.31023	2.74437	0.23777	6.51942	2.52922	3.87923	4.41626	6.32358		3.15123	7.56189	0	9.3009	2.67055	0	0	0	4.0748	2.65944	2.86058
1240			0	0	2.89804	0	2.49909	0.0856554	7.0647	0	2.44856	0	0	3.64265	30.2273	0.042654	4.32646	4.03681	7.39263	2.38938	2.27531	0.066857	0.731249	1.29246	5.35999	2.68106	3.45469	8.33068	7.46272	8.99961	2.99324	0.970236	3.14586	2.67058	6.5306	5.52162	1.35201		1.57592	4.47733	0	1.87057	7.46042	0	0	0.866247	1.87823	2.3365	0
1250			0.0908512	0.764085	8.53108	0	5.23267	0.0823226	1.85861	1.04791	0.153327	0	0	1.72677	2.24836	0	0.292294	6.63619	4.35496	8.3146	2.51502	1.00377	8.22071	3.85005	2.39758	7.26563	4.97895	10.7694	10.0545	5.21655	3.22746	0.195479	1.67208	6.05457	0.511095	3.7751	5.41099		0.0378547	2.98935	1.76731	1.99759	2.36615	0	0	0.352372	4.35516	1.41562	0
1260			7.29127	0.0654642	2.88729	0	0	0	0	4.62436	0.272425	0.131119	0	2.40294	3.14647	0	0.118166	1.17891	1.11761	1.47578	0.179632	0	9.33079	3.74292	2.48223	15.5856	9.52533	8.74437	10.137	4.09527	4.41869	3.46847	7.25112	5.0214	5.81942	2.96721	7.13033		2.55584	3.54191	9.04835	7.45662	0	0.0681384	3.18872	0.403307	6.1929	0.35959	0
1270			3.11295	0.16882	2.88604	0	0	1.88753	0	7.60434	0.365564	0	0	5.08005	6.74992	0.0431928	0	0.774755	6.77048	16.3052	0.562026	5.97905	6.59705	5.96778	6.63579	0	6.93409	6.37565	16.6053	2.86162	3.91346	3.45828	5.41688	4.6462	14.4996	2.45553	7.41731		0.239022	3.36867	0.441568	3.95465	0	0	11.7314	0.441535	4.00196	0.0410812	0
1280			3.8532	0	6.56788	0	0	2.94336	0	3.44436	5.27674	0.0529965	1.69683	5.06406	5.64195	0	0	1.0607	6.8138	3.2209	4.13661	0.153059	6.8718	11.7908	8.73646	4.06916	7.61557	6.32381	7.28654	2.25324	2.75668	1.97356	3.56487	2.21305	4.67618	4.17934	2.44484		0.0428277	0	0	8.97767	0	6.05498	0	1.5465	7.01722	0.381711	0
1290			2.03496	0.344453	3.24766	0.648084	1.19361	5.79598	2.2422	1.2812	3.08327	0	2.5707	0.136277	1.10342	0.0417183	4.14086	1.46673	7.41287	9.15481	3.38027	0.12247	3.79844	6.38398	9.06403	6.98247	16.1108	10.6422	0	2.59079	1.4332	6.27759	3.72965	2.50624	1.14048	1.82024	5.30856		0.430646	2.61223	0	3.07349	0.0966644	0.248856	0.685278	1.77818	6.82278	0.236703	0
1300			0	0	2.11671	0	2.1997	4.348	0.863813	1.038	5.16601	0.955873	0	2.28182	0.985364	0	0	5.6275	3.73998	6.65726	12.7962	0	0.990534	13.2512	3.56606	2.87308	14.9692	7.04457	9.62833	6.81988	6.23974	1.16426	4.21314	4.60616	0.907483	0.892106	3.0317		3.78898	8.13484	0	2.81433	0.0214138	0.0701251	0.973509	2.20895	4.15204	0.163118	4.80261
1310			0.72419	0	1.77604	1.96204	0.40618	0	1.03995	4.40799	0.333121	0	0	3.97986	0	1.98999	0	3.15414	5.83551	16.0652	10.4021	1.0407	4.04376	2.22463	3.13229	5.14116	11.4582	13.1242	9.01947	7.13505	2.86175	3.99226	1.89178	4.55183	1.58684	7.04159	6.43505		3.64572	7.25213	0	3.66164	0	0	2.63306	1.5265	5.18889	0.54017	2.60815
1320			5.51355	0	3.47246	0	0	0	1.29094	3.47758	0	0.0302837	0	8.09855	0	2.99581	0	8.3402	14.7472	4.60649	5.96616	0	1.64704	2.39306	8.35347	0.661763	3.71724	4.08091	6.25988	5.99285	2.98447	1.72255	2.53696	3.22089	6.13136	1.26156	0.463126		1.1721	10.213	0.670735	6.43588	0.0478828	0	0	0.412238	1.09364	1.17487	0.268662
1330			0.275249	0.0428277	0	0	0	0.650293	1.21115	5.99938	0	0	0	1.03514	0	1.60161	0	6.48095	10.7178	5.83153	5.85462	0.0996077	1.383	5.31971	4.29325	0	5.62602	6.26801	16.4617	4.74347	3.47238	0.417868	4.25546	5.63969	7.99091	3.69764	3.21528		3.95155	8.1544	4.86448	4.37142	2.08654	0	0	1.38379	1.99209	4.16041	1.11045
1340			0.981969	0	0	3.80721	0.526683	2.16991	0.220686	3.67028	0.158692	0.462955	0	4.65054	0	8.07774	0	2.50259	8.75299	8.86933	10.7967	3.19027	1.01515	4.36076	8.67647	3.69712	3.504	9.79761	8.42795	7.75714	3.74083	0.432805	4.95254	9.21166	11.9649	5.34794	4.00851		0.378782	1.57772	1.6191	3.90699	0.381793	0.705029	2.51355	5.20179	1.79311	0.389296	0.0861964
1350			0.585828	0	2.13578	2.55084	1.54267	0	0.83865	0.472811	0	0	0.140516	1.0409	0.361206	10.37	0.647243	6.11053	4.2216	26.786	1.60714	0.853144	0.0899233	2.94407	11.2698	5.10669	7.80337	7.08935	8.78962	3.34662	3.12278	0.188864	0.819862	3.35593	5.60348	0.261962	1.14851		4.69663	2.29504	1.49441	5.12026	2.09039	1.23001	12.7576	0	0	0	1.91761
1360			2.82402	0	1.57708	2.13372	0	1.04923	2.31407	2.07879	0	0	0.527927	1.48218	0.627878	1.19375	8.77721	4.21803	8.35658	11.9979	13.5231	0	1.86976	3.46929	0.173273	0	3.00874	12.8098	9.33741	7.11952	3.67878	0.254476	1.13596	3.30555	6.40106	0	1.00052		2.59056	3.60496	0	7.16136	0.37395	3.87469	4.26161	1.38725	0	0	4.52076
1370			2.51413	0	0.393389	1.23798	2.04376	1.92374	1.10428	5.84612	0	1.1306	2.45063	1.32668	5.94177	0.616601	3.42225	10.1728	3.64242	1.6767	11.897	0	2.14453	4.27377	4.48354	5.14561	5.78285	13.9791	7.93754	5.13526	2.97032	0.179154	3.45163	2.56399	8.00506	4.4524	1.00027		2.00824	3.79055	0	4.75092	0	0	0	0	1.70617	0	0
1380			6.99379	0	0	0	4.7875	0.0214138	1.25778	2.53493	0	5.14755	0	0	2.4796	0	9.2463	10.1932	7.53335	11.0218	10.2696	13.2573	8.55313	5.13073	3.55941	0.398776	19.7283	5.99106	4.52339	3.45124	3.99187	1.14379	6.46538	2.9595	0.599673	2.7784	0.265257		1.69232	9.11915	6.2199	4.14077	0	0.0545948	2.86237	0.672139	2.07931	0.219819	0
1390			4.75386	0	1.68193	0	0	0	0	0.0272974	0	3.33815	0	2.79126	3.58659	0	0	6.75697	2.01266	14.8104	8.5563	5.42704	2.16927	4.5309	4.44605	1.48593	3.21517	10.3673	4.82072	1.82471	3.62441	0.096899	3.17236	3.56159	5.1239	1.74755	2.3495		0	0.720434	1.54316	2.69032	0.203923	0.517118	2.07346	3.05603	8.11576	6.38903	0
1400			3.16617	0	1.11944	0	2.1916	0	0.0625897	0	1.18378	0.886829	0	2.43588	1.07185	0.9554	0.0226491	3.7358	12.7206	10.7445	7.68888	6.31044	5.56736	3.48172	3.53463	1.97879	0.0852738	12.0471	1.59928	1.88708	3.25732	0.150266	3.73892	2.16361	1.38413	0.315709	2.37252		0	2.7887	3.99504	2.85333	0	0	0	3.74102	5.40432	0	0
1410			4.5725	0	4.05764	3.23678	0	0	2.45075	0	0	0.661673	0	1.09934	3.51251	0.115014	0.304851	2.8099	10.2786	9.19762	9.70343	5.03444	2.09684	2.37175	12.0626	8.38987	9.35378	11.0438	14.7077	6.08155	2.01114	2.70848	2.81904	1.79847	10.6903	2.35786	1.73527		0	1.30364	0	2.1911	0	0.675931	2.39498	5.39556	5.90371	0	0
1420			3.04825	0	1.59849	0.996662	0	0	3.89694	0	0	1.09386	0.122312	0.399961	1.05018	0.1641	4.94646	5.41542	3.62813	26.1704	4.58001	4.56031	6.42115	5.0078	8.29242	4.09711	6.37224	4.75351	1.47166	2.16744	3.83279	1.34377	2.07669	3.10794	2.00774	7.9316	3.77218		0	1.73826	4.71347	1.02767	0	1.47247	10.797	0	0	0	0
1430			0.170983	0	0.978735	5.53543	0	2.68895	0.919702	0	0	0	0.0838685	0	0.392942	0.374107	20.4728	3.42266	7.875	8.07771	4.58179	0.432307	7.24927	1.34158	0.475601	5.29898	2.12891	0.179729	0	3.75047	1.85656	0.818741	2.15432	4.82285	2.5796	4.21813	1.63657		0	6.21884	0	2.8175	0.0776459	0.491187	5.05045	2.0922	0.55777	0	0
1440			0	0	1.99197	7.35042	0	2.05463	1.32103	0	0	0	0	0	2.42354	0.202307	2.38202	12.4764	7.11553	7.40979	11.2282	0.06701	0.402584	1.23211	4.95026	9.32004	3.17729	5.21063	0.459316	2.96569	2.76095	2.91277	1.07586	3.2295	3.70299	1.23406	4.12004		0	0.0227128	0.0237587	2.32986	0	0.544808	30.3553	0.738757	0.239491	0	0.0214138
1450			2.84635	0.250263	0.186742	3.29218	0	0	0.514072	0	2.21824	0.717477	0	0.901267	0.710812	0.0231027	1.89478	0.183287	13.0595	4.65338	7.61332	0.168685	0.142887	0.533487	3.45208	0.312386	6.03042	1.63817	0.256166	4.85939	1.79997	1.00853	3.81643	1.29332	13.523	0.750428	5.74518		0.676488	0.167227	0	4.58849	0	1.39555	15.7111	1.58262	0.647151	0	0
1460			4.22592	0.046735	0.769901	0	0	0	0.867997	0	6.65312	1.24513	0	2.21626	0	0.173562	21.5963	7.55345	18.1055	7.35752	8.61142	2.04447	8.84483	3.63673	4.99786	9.60487	2.65036	6.62212	0	5.11446	2.78784	0.385999	2.18726	3.19371	0.0219648	1.13108	2.33022		2.18576	0	0.921547	2.74692	7.11276	1.4984	0	0.773881	8.10333	0.250568	0.475193
1470			6.18375	0.541196	4.96782	0.889809	0.35731	5.86896	1.78672	1.58546	11.5226	7.15691	2.9456	4.90445	0	2.97135	10.8913	6.13938	4.79506	11.8351	5.2059	7.74916	2.90292	14.7093	4.55396	2.85807	8.21037	5.49016	0	2.37783	2.45029	3.14316	18.4184	3.44573	0.728298	0.192056	3.84077		3.23748	7.10948	4.19189	0.16767	2.31826	4.75019	8.8335	5.42697	4.13257	1.04484	12.4123
1480			0.918986	0	0.597735	0	0	2.19559	2.03105	0.0680621	2.08737	2.84532	1.43822	0.227351	0.0624315	6.50459	1.71058	9.98461	6.65246	3.52753	0.764487	4.82603	0.394518	3.06663	7.45803	0.744101	4.2191	2.9874	0	4.17248	7.88753	0	0.282851	4.18412	2.36736	0	11.9936		4.95849	7.04305	1.491	1.38391	0	5.23387	9.75137	0.496694	2.46183	0	0
1490			5.8265	0	0	0	0	3.84208	1.1401	0	0.468757	2.07751	0	0.0227128	0	1.56451	0	1.52149	5.26633	4.10056	9.02304	2.02247	4.11336	3.44387	5.868	11.3595	2.27874	1.54631	0	2.10742	5.42264	2.36298	0.877059	2.35698	3.97375	8.00579	1.55643		6.71502	2.38913	0	5.42812	0	0.0227128	6.50835	2.18073	3.74185	0	0
1500			3.19536	0	0	3.11097	1.08605	1.68419	0.0984222	0	3.59564	1.52341	0	5.48128	1.11	0	0.156093	11.124	8.06766	0.15878	4.99939	3.26995	1.10463	8.82039	6.59663	4.40916	12.5726	16.1844	0.0212162	0.833085	3.0442	1.08098	0.0227052	2.65408	4.0914	7.73635	1.55284		1.18905	0.689395	2.84555	2.96105	0.0576585	0.834861	3.55058	0.225335	3.13289	1.37938	0
1510			5.21588	0	0.906379	0.344066	3.80208	2.24858	4.50239	0	2.0231	0.722137	0	0	0	0	3.01882	3.09275	2.35594	2.45824	6.41204	5.65089	0.100627	0.0567154	2.7283	1.35242	7.58754	8.71118	0.0203372	0.62791	1.60035	1.60127	3.08601	2.64525	3.69292	3.90216	2.53975		1.80946	1.82614	4.79213	7.46722	2.09442	2.31875	0	0	7.23392	0	2.81219
1520			1.00754	0.961426	1.75963	8.72727	1.35894	0	5.05593	0.093238	0.287353	2.07702	0	0	2.23007	0	0.220931	3.61429	11.3894	12.2868	6.78324	7.3728	0.22954	0.117756	4.316	3.27269	7.04197	0.0716063	0.020042	1.86058	2.32883	0.344568	0.618494	2.8146	0.054899	0.81824	8.20809		1.58493	1.6043	0	3.41889	0	7.80838	0	0	0.771313	0.0302837	1.82618
1530			0.358761	4.25892	0	10.7074	5.87653	0	3.41257	0.0214138	4.19542	4.40319	0	0.0214138	0.333652	0	0.698739	6.64272	3.92804	9.20509	2.81405	6.4046	8.03843	0.211681	5.76832	4.8551	7.93011	0	0	0.663231	3.21045	0	1.95691	2.95584	0	0.23364	1.51755		2.68192	0.488426	0	3.03044	0.131932	14.963	0	0.136277	0	0.0302837	5.65879
1540			0.0961966	1.9545	4.59233	4.0877	1.69498	0	2.87637	1.54916	2.70913	5.50088	0.369022	1.21539	0.540208	0	0	4.01283	6.92622	9.54885	8.92692	2.14626	3.78237	4.37208	5.96019	6.45519	4.26983	0	0	1.46237	2.71906	0.0421288	2.43647	3.59641	0	1.87116	5.20442		5.04316	3.64297	4.5953	3.06998	3.70628	7.35645	0	0	2.17714	0	2.90603
1550			8.86755	0.0312158	0	0	0	0	2.54501	0.314574	7.92435	2.90859	0	1.83101	0.168379	0.208189	0	17.9564	8.32757	9.23236	5.51015	7.72755	0.585888	6.19262	6.91869	4.06926	5.99083	0.118711	0	1.12013	0.0642199	0	1.46559	2.78381	0	1.81691	5.11509		2.08831	1.05981	3.30972	2.68805	1.13437	10.037	0	0	1.34006	0.99945	2.5392
1560			3.34598	0.629684	0	2.21097	0	0	0	0	2.33838	1.44284	1.4337	0	0	0	0	3.07425	11.8073	8.43451	0	3.73504	0.979478	0.910244	9.19638	3.62974	4.59273	0.644047	0	1.63233	5.31202	0.204895	6.49442	2.14194	0	2.53635	6.06338		1.58561	0.330854	0	5.09913	0	7.49321	0	0	0	0	2.68636
1570			0	3.14152	2.3792	0	4.54232	0	0	0	1.85009	2.76354	0	0	0.86163	0	0	4.44178	0.44715	9.73463	5.9047	1.87511	2.42623	1.83936	5.01502	6.68256	5.85421	0.393251	0.207631	1.10654	1.46437	1.24058	4.40933	4.8811	3.0622	6.5862	4.21528		1.18062	0	0.0227128	10.1149	0	9.60752	0	0	1.35776	0	1.14623
1580			0.311551	0.391448	2.7233	1.34933	2.55572	1.3719	0.224818	0	3.5316	5.74125	0	0	0.51985	0	0	5.3269	7.19255	10.8035	10.547	3.89697	0.484868	3.04332	4.22647	6.71677	5.94274	0.119078	0.020898	1.09853	3.69973	0.952946	3.48494	2.86032	2.04978	1.23509	0.167191		1.45467	0	1.71805	5.14671	0	10.0147	0	0	0.543055	0.0836554	0
1590			3.6469	0	0.137115	0	6.12241	1.86434	1.24416	2.45832	0	3.47104	0	2.55886	0	0	0	5.43185	24.7468	12.9119	2.5019	10.4534	6.44143	1.66669	7.02366	5.44135	6.34881	4.95679	0	1.0436	4.48583	6.43607	4.15959	4.84548	0	5.723	3.61957		3.34032	5.63819	2.77332	9.82633	0.720685	8.56437	0	0.167503	3.4159	0	0
1600			1.99937	0.938944	1.23929	0.753093	0	8.08079	0	1.28293	1.96162	1.03946	0	2.58839	0	0.396583	0	3.40611	7.18593	7.58135	13.0296	4.80476	0.0227708	5.96022	3.14303	5.22795	4.04536	0.0941564	0.0205089	1.52079	3.42164	3.1811	2.24381	6.10503	3.92959	1.56823	0		1.72994	5.75028	1.31056	3.80673	0	5.70902	0.154898	0	0.0635695	1.85162	0
1610			3.72296	0.276556	1.58544	1.72883	1.65829	6.37181	0.172041	3.35793	3.81407	1.22057	3.12787	3.69858	7.22367	4.40376	5.0669	13.0547	7.07047	13.5451	3.5907	4.10075	3.44963	2.01882	5.05187	4.29791	7.62203	0.353825	0	0.40058	1.607	0.969261	0.844168	5.20999	1.90766	4.65814	9.49418		6.84904	1.06402	10.2991	7.1359	0	4.7347	1.50026	0	0.980288	0	0
1620			6.56305	0.264636	1.23808	1.64308	10.0157	8.17055	1.14007	2.62896	3.26112	4.66606	2.47557	0.676103	4.46643	0	3.06186	3.43505	7.78985	8.99364	5.08107	1.03061	6.62762	0.669114	3.0952	6.35371	8.35897	0.282381	0.167183	0.664039	4.5109	3.99132	3.38332	3.64143	4.14542	4.60597	1.23197		2.48899	2.42433	9.51263	3.78082	5.44598	8.38614	1.03135	6.52236	0	1.19753	0
1630			1.08579	0.0832803	0.69606	3.44383	2.22756	2.2787	5.34415	1.80343	6.73402	5.44515	4.51149	6.36698	0.230148	0	3.59035	6.3702	10.9113	4.77804	2.60784	3.63585	5.95075	10.6887	1.47697	6.33374	8.57029	0	0.0203603	0.483996	0.389838	1.43642	0.887142	2.80616	0.0660114	3.4428	0.112227		4.00789	2.20913	7.96325	6.73791	1.97797	1.9498	0.52252	6.2397	2.08275	2.86172	0
1640			5.34126	0	4.73681	0.181702	1.96752	3.75861	0.227548	1.06953	0	3.78971	0.50369	0.113564	0	0	1.21005	6.74103	4.26783	2.7159	3.81574	1.53628	4.8803	4.80226	2.62719	6.44423	4.22142	4.04568	0	0.532494	0	2.33094	1.77922	6.32323	0	1.32176	1.37952		3.99475	0	5.0168	4.59677	0	8.92117	1.23963	0	2.78867	0.777487	11.312
1650			2.17446	0	0	0.352922	5.44768	0	0.222507	5.47191	0	13.4585	1.60735	2.25327	0	0.619275	1.27202	14.5257	6.64352	10.9698	5.44878	6.1702	2.39834	12.7821	1.84964	3.84022	9.61652	1.63558	0	0.448701	1.12877	0.44275	1.91998	3.22005	0.625002	1.75607	3.13811		3.16135	0	7.78207	3.7281	1.4184	6.11294	0.159739	1.74847	8.02908	3.2702	10.314
1660			10.1069	7.20928	0	2.45792	4.26407	0.422373	0.0869173	3.96505	23.7731	14.084	3.05612	13.6416	9.64057	0.690001	0	0.676853	11.6793	13.6324	12.4886	2.75831	6.92665	0.810829	6.41406	8.91618	6.89139	0.315914	0	0.786569	1.0564	2.23923	3.30861	3.74969	3.92224	1.98801	2.29479		14.844	0.0678105	5.26121	8.2163	9.05727	8.82427	8.68508	1.88975	15.505	0.766825	9.8931
1670			12.9777	11.1951	9.579	7.18528	0	1.23585	2.60824	6.6829	19.5354	18.4643	5.84464	1.22871	0.997182	0.041041	0	13.4243	13.6874	12.8029	0.153147	5.57433	5.63409	5.66893	7.82568	6.70054	8.97794	0	0	0.0966267	1.35105	5.09169	3.20987	3.63261	0	0.0936679	4.09157		3.59781	0.143777	5.92266	7.58947	15.7116	10.6428	13.238	4.27074	4.9628	1.02525	4.74505
1680			7.19379	2.29688	2.70415	1.83068	2.47396	0.0681384	0.967143	10.2248	18.3353	10.6074	0.712872	3.1411	2.29466	0.184046	0.101711	4.49241	6.42751	6.26862	6.23812	2.2833	6.88211	1.63828	2.92753	7.66963	4.21237	0.118947	0	0.424693	1.83177	4.09339	4.97577	4.99001	1.03174	1.09828	6.52171		3.86547	1.11692	7.08521	3.22412	6.13882	2.48228	12.9089	3.20402	3.76672	2.36144	1.77304
1690			4.3141	2.36837	8.85194	2.08904	1.79164	4.35935	4.8472	5.99881	4.02012	7.69722	2.07341	0.1599	4.64286	0.0208781	0.0763613	7.26087	18.5577	5.19842	13.0136	2.9849	5.63175	8.56951	3.48105	3.73454	5.85449	0.0227708	1.95572	0.412421	4.17795	1.19257	0.967062	2.19791	0	1.04682	3.30007		4.242	0.765624	6.73232	0.376709	1.35357	9.71689	13.0682	2.08307	4.54798	1.31141	1.54864
1700			4.70534	1.11344	0.542856	9.58012	5.87843	6.77843	4.97184	14.6387	7.0247	14.7947	1.89388	7.02915	0	0.190383	2.29142	12.065	14.236	9.8267	5.09628	5.37596	12.286	5.59949	3.93795	11.6944	5.43656	0	8.92417	0.0431878	2.22437	2.04729	1.06403	6.41855	2.18484	5.45208	3.55992		12.69	2.0601	6.99113	7.48917	3.59419	9.69524	12.5949	1.60099	6.98883	0.450912	12.98
1710			5.9259	2.53348	4.08581	11.6665	4.36171	4.67263	1.65693	0	9.67751	9.49639	3.83881	3.27829	2.91178	0.895551	10.8841	7.58842	10.3267	19.4138	7.6942	5.09609	4.65801	5.45125	0.113854	6.69131	11.2469	0.300335	1.43456	0.173859	1.88622	1.50173	4.51628	4.39718	1.43032	4.40768	6.62338		4.09935	1.9299	5.9684	8.9418	7.23583	9.2719	10.6581	2.1921	4.49704	3.92082	3.96069
1720			7.82931	1.30504	0.0239414	13.6015	0.872927	10.5723	1.50144	0	15.7337	8.1004	4.9923	3.3479	7.48297	0.0203232	0	1.37529	6.02733	10.6419	3.07167	3.86466	4.26826	10.2593	7.59506	3.70976	5.8832	8.23175	1.40532	0.414264	4.79626	1.65971	6.34969	3.68707	0	5.45537	2.20391		9.41215	0.149981	7.39114	7.60015	11.5229	4.36338	6.09523	2.35176	6.35561	0.967015	1.20448
1730			13.5559	0	0.0500102	11.7147	7.1421	1.92578	5.1908	2.53836	28.5202	6.19499	0	7.91913	4.98268	2.90384	0	5.24672	22.4615	13.5909	4.46267	1.97794	1.76988	7.43341	8.03612	6.68933	6.10306	13.3627	0.770649	0.0203796	4.56179	2.16765	2.02022	4.76058	0.712727	3.50231	3.23442		9.52486	0.640334	8.60681	2.47946	26.2653	6.73877	7.77775	12.5938	3.48734	3.3303	2.52742
1740			16.246	0	4.29707	9.46384	9.24067	4.29803	6.76686	6.00329	10.8799	8.58288	3.85723	4.63964	0.343978	0.0226491	0	7.62727	9.6318	12.4345	2.8848	11.3632	11.2101	9.53216	6.15914	3.48925	8.61428	8.22394	0	0.451406	1.06383	2.11075	1.84065	4.70251	5.26265	3.43624	6.58628		1.99323	3.84431	4.15696	9.17421	11.9347	7.672	5.76697	18.6217	5.77089	0	9.23842
1750			16.5219	2.42508	1.32408	3.21045	2.84928	5.75746	11.8454	8.19465	3.94806	13.4828	6.68015	5.44057	0	0.13957	5.7653	10.7336	7.66259	48.0987	17.8121	7.75142	16.7383	6.73857	4.0537	6.71178	5.10456	10.8431	0.540762	0.59812	3.26599	0.0657261	4.22934	5.00022	0.0681155	3.96332	4.08123		8.13008	0.868518	7.78836	7.04912	1.54409	3.77718	6.65314	12.327	6.19537	1.82952	13.3959
1760			11.1843	4.49452	9.29669	2.9038	4.32129	2.14562	5.44995	7.54265	0.0844483	9.72383	5.07685	6.02772	1.57904	0	13.0404	7.6882	13.2356	24.5446	11.9576	1.93762	1.51136	9.38288	5.3639	6.00549	6.5641	9.0676	0.282202	0.108187	3.88526	2.52203	1.61002	7.29232	1.62575	4.20146	5.45543		11.7336	1.89333	8.00348	6.14093	2.12252	9.01887	9.69898	12.7942	4.63127	13.6892	2.27745
1770			12.747	0.738106	21.3624	4.57212	7.89118	3.9295	2.70458	4.57125	0	12.4804	2.58253	2.45928	0.265836	13.5906	11.508	6.1613	8.66708	14.2873	2.87017	4.63308	0.344063	7.54456	5.68278	4.78412	8.20195	6.71833	1.16286	0.134698	1.77251	3.83087	3.40515	5.05378	3.5935	5.06305	6.37082		4.43266	3.03477	7.20201	6.84176	4.77537	3.33065	6.6057	7.09481	6.47236	5.60285	2.80305
1780			8.8212	9.33739	4.16809	3.31439	3.6793	4.23801	0.957017	10.0083	0	9.35331	1.1892	7.46638	6.77918	10.9491	4.61677	6.53563	9.1891	9.50731	12.1961	2.26113	2.97194	6.54357	3.08522	5.50379	7.01063	12.7351	10.8101	0.354903	1.91374	1.61208	6.94108	7.69409	8.90402	3.98852	1.91899		2.66779	0.455271	7.83664	5.27217	0.247433	5.76208	7.39882	2.30636	1.81513	8.88715	2.61167
1790			9.28336	8.91999	2.60529	1.93069	5.15811	7.11876	2.27886	7.19651	0	7.73215	1.80891	6.52272	0	11.1116	5.10652	3.86978	6.89535	45.009	21.1957	7.71677	1.16713	3.89232	9.29973	4.26444	8.56431	4.17161	11.7368	1.35923	6.03197	0.827423	3.36668	5.94524	4.10355	0	4.13065		5.94501	16.8793	9.90864	5.55966	0.174132	1.61415	4.80928	4.28918	10.5272	0.851124	0.91417
1800			13.5757	13.9502	6.74788	7.13842	9.42911	0.395322	0.916432	8.94272	0	8.80669	3.5135	3.36128	0	20.5054	0.0664211	8.05515	9.54272	14.0302	5.83157	0.39892	0	2.60827	4.1728	3.92911	6.99718	3.86324	15.4157	1.63768	1.0882	1.61872	5.4178	8.02962	14.0703	0	5.95125		1.49873	5.46742	9.24075	9.25011	1.98961	5.1734	7.46742	0.316055	8.23665	2.67992	0.617284
1810			17.1198	12.6827	13.9451	5.03716	5.88765	1.72829	8.00319	1.74935	0	9.47956	3.41825	3.48852	0.132221	17.7972	0	9.78733	10.6936	7.65636	10.1716	1.85502	7.95235	10.971	5.33594	4.32202	7.54006	13.1976	8.62938	1.89622	4.44411	3.34824	6.78485	8.81977	16.2873	0.0418648	2.27578		3.84422	8.30138	9.5898	7.62673	7.90989	10.0028	7.31276	4.79883	5.30222	0	10.8566
1820			10.8136	5.98224	6.90595	6.50698	8.44067	3.44313	20.2364	0	0.676733	7.86978	3.94198	7.73074	1.95861	17.3312	19.5135	5.80312	11.4784	18.0456	10.4918	2.46679	4.74947	5.0275	6.30276	8.1527	9.95142	11.6778	3.49147	2.69279	5.00141	3.70646	5.0561	9.80782	2.13943	0.195693	0.367615		2.84297	6.93184	10.3532	6.16012	0.739263	7.28857	5.9104	14.4853	5.11833	0.336279	6.15265
1830			16.3455	5.15185	7.03719	4.54607	4.52511	2.4049	11.5987	1.0071	8.04343	7.58031	4.09655	3.15471	0.315054	5.31514	34.961	12.4787	12.1456	17.1762	4.98892	2.21023	14.0993	12.7228	4.59699	1.38931	3.83464	8.0968	8.05124	0.683868	8.12171	3.06593	9.12605	10.9269	9.14118	6.99862	5.33252		4.97979	9.877	7.8967	9.28069	0.421986	11.3656	5.6744	7.25125	2.29244	17.1775	2.80578
1840			4.76744	2.93154	0.165701	7.81375	7.93342	0.868908	10.8255	0.0478828	6.71224	17.4179	2.10258	4.1155	0.0429592	7.50276	24.5785	7.44097	11.1746	11.2745	5.25201	6.53643	6.18105	9.40876	9.72991	11.8439	8.18548	10.6467	9.34438	1.73458	2.88195	1.60213	5.5933	9.07963	16.5634	18.1605	5.47479		7.5089	23.5297	8.77126	6.57556	1.52228	7.28947	4.65465	7.80985	13.4483	13.3798	0.0440124
1850			9.14009	6.26818	9.46649	8.0753	7.04592	7.96685	3.08048	3.38596	10.0192	7.94241	0.547534	3.48731	0	17.8954	15.7257	12.3261	8.98177	10.8802	12.0885	3.49298	3.33006	5.91855	9.05239	23.6717	7.7037	8.18282	9.8186	0.459759	2.21229	4.33312	5.13123	5.78712	12.9674	8.7942	5.30084		5.16841	22.3075	7.25067	5.36772	4.60279	6.4022	5.63014	5.63963	7.14121	3.58362	3.6816
1860			36.7685	10.5339	2.3766	5.14524	9.69932	1.98414	3.20665	8.62616	7.99	11.3775	2.39387	7.62569	6.51949	18.3436	4.70331	8.63534	8.11667	7.42339	14.2221	7.73028	17.617	5.79656	5.28393	7.64189	6.44299	11.0182	3.56163	1.43943	1.51713	2.7034	4.92326	7.82808	5.53929	3.68926	5.79549		5.35635	10.7097	7.88091	6.36561	6.23116	8.52125	7.64018	3.46043	6.41852	1.46977	9.73075
1870			5.96435	8.48247	0.732407	4.03481	6.89491	9.10985	4.91531	4.20348	5.38896	9.06668	3.64146	3.63029	21.6166	17.3561	22.2547	9.44728	18.564	9.41898	9.82709	11.2354	15.6445	9.59353	6.47768	4.29953	10.5452	12.8208	12.5977	1.25809	2.2562	1.27149	3.15364	5.52951	9.1855	8.83086	1.45696		9.29893	16.59	10.2001	6.85392	0	6.00846	5.30699	0.0859572	0.849757	0.775899	6.02544
1880			9.51852	8.19371	1.65864	5.91163	6.9329	1.98438	11.1947	2.17339	2.461	11.2407	6.83925	13.1544	12.9183	20.0385	31.5704	4.42415	11.0618	9.39089	9.7013	8.77871	8.34857	12.239	1.78731	7.20892	8.18906	5.79456	10.914	1.44151	7.14058	1.3776	3.4555	4.10497	6.12814	6.89087	4.53295		6.26251	23.6143	4.77467	9.1645	2.51297	10.1142	4.91616	0	2.52546	0.829922	3.00386
1890			12.5287	0.0681384	8.59871	2.7695	6.38923	2.40404	3.75063	4.24675	0.763555	7.81989	5.38267	12.4504	9.51241	16.3498	18.4998	5.42206	15.7573	16.5737	9.59727	1.39314	4.90251	9.88779	1.47961	4.87747	10.1321	8.5921	14.1704	1.03452	0.943317	3.59662	3.29564	4.97251	6.50722	9.46149	4.34644		15.5333	34.8863	8.94664	9.26702	0	4.04003	7.45926	0.756084	1.48946	1.06325	5.73785
1900			10.3342	0.438995	10.7733	5.78457	4.24205	1.0911	1.86354	4.11214	9.59236	6.87187	0.0553663	18.5665	7.28965	15.9719	23.0523	5.82265	1.08868	7.21158	12.9859	15.9987	17.3855	6.72876	8.02003	11.2586	6.37808	5.51844	10.1519	0.879856	2.5921	0.0473968	2.88245	4.98876	9.9245	7.46984	1.76749		5.16098	23.7228	3.58231	4.91939	0.27843	7.8461	8.81718	1.33391	2.73481	0.651594	3.52379
1910			6.54152	8.67594	32.2828	0.579966	3.13309	0.917742	14.6324	4.33069	11.4049	6.60359	0	5.98074	4.45541	13.823	12.8986	8.40196	13.2945	17.6857	24.224	7.3038	7.72536	9.0246	4.34108	7.90209	13.9342	9.50346	5.73561	1.29685	3.67983	0.199935	2.67491	3.89296	10.4714	7.30352	4.87567		4.16578	13.2216	9.26417	5.28508	15.8944	6.259	3.85866	4.49588	6.36461	8.48768	7.02175
1920			4.51484	26.9695	3.76951	6.78278	9.18958	19.2645	15.2527	9.0137	6.70418	9.29254	0.0454256	4.59261	0	15.9399	32.2415	15.5958	2.86987	14.8081	8.04487	8.13383	4.06483	5.87142	13.8054	3.74433	9.79429	10.9321	8.04059	2.07985	3.70012	2.02824	5.46918	5.26151	15.6259	14.0067	2.77996		2.32941	15.4525	6.42878	12.8466	3.83436	4.01253	7.91392	3.5657	7.48496	21.2458	5.70916
1930			5.45289	19.1693	4.47093	7.56168	4.52433	6.02027	14.6986	5.5615	3.41312	10.5922	0.568196	2.82758	0.334673	16.6809	2.64907	13.8752	2.93567	7.81007	3.04779	3.93965	4.51622	5.56106	6.97514	6.08063	9.47018	8.77662	13.2966	2.35513	3.58727	4.91049	2.48111	5.41905	5.95744	3.34125	9.9672		0.878476	8.66061	0.762826	7.05916	0.253522	6.84013	6.20922	0.0779849	9.5261	11.6104	9.17916
1940			11.6807	18.1296	4.97813	4.20549	2.71771	9.74559	20.9937	4.48718	3.32526	9.52988	0	2.26587	0.641247	14.7971	16.5296	15.7948	9.20698	7.11491	9.20309	7.02855	1.13793	5.67317	14.0033	5.58649	7.65101	10.8616	11.4375	2.91888	4.24979	6.06795	4.74818	5.65449	8.1636	3.03481	3.94089		5.48575	0.141607	13.1985	11.1008	0.581997	7.29728	7.9018	0.155093	5.60501	0	10.8726
1950			8.31542	15.3623	10.9419	6.87119	5.9776		14.92	7.79483	0	7.91653	0	4.65696	2.21068	9.06713	22.4963	30.6282	5.34413	19.4719	14.8084	6.98083	2.58814	9.29073	7.6581	4.77363	11.7919	6.09447	5.83269	3.75559	8.97042	3.85747	8.78703	8.71485	4.04838	2.57708	4.16131		7.73982	0.0239414	4.98237	7.72356	3.81175	6.46859	4.48148	0.145759	6.70964	8.99018	4.42724
1960			5.78806	10.3936	1.45767	9.46477	7.18458		8.28489	6.57871	1.34026	9.73173	2.24999	10.1832		10.2465	7.14035	40.7272	13.3909	27.3755	18.6468	14.3323	1.57449	8.05045	3.78328	29.1116	7.55776	6.47577	1.05145	5.11399	1.98221	2.80713	8.02865	5.18194	0.652848	1.31363	5.7588		8.41333	8.87206	7.76383	5.53688	7.36774	11.9716	4.71221	1.23126	5.71437	5.94989	4.71036
1970			26.9172	11.8896	1.55897	17.946	7.60202	25.4443	8.2668	10.7325	13.8864	23.2976	5.3702	12.6869	6.00833	11.3468	16.0141	12.7548	6.4132	15.7067	8.32101	8.16329	0.287812	13.8701	7.41997	2.88308	7.01425	9.76447	0.259202	4.22214	3.204	0.925696	2.1936	4.48186	12.9953	5.34299	3.8143		19.0571	25.1092	14.4778	4.03232	43.7502	12.4473	28.1981	11.8507	11.0623	1.82704	19.676
1980			13.2796	12.3184	5.65275	3.38747	7.21715	13.6496	2.08486	1.43455	7.43822	9.0618	5.47109	6.54874	0.92312	14.0737	6.87061	10.99	13.4448	11.3822	0.936487	4.17407	0	8.20685	7.65031	4.6744	4.3116	11.312	0.0818348	5.19575	8.89215	0.156354	3.43369	7.16501	5.86403	5.19287	2.6212		5.00244	55.2583	8.23446	23.1487	42.3603	6.35285	7.4008	13.4844	7.66215	0	7.28731
1990			4.03248	20.5121	12.6902	7.39819	4.66956	7.12375	10.5703	3.48165	34.8787	9.38224	3.25507	2.14496	1.40226	0.105286	7.22184	6.37824	11.6763	6.02366	2.5707	0	4.30793	4.47622	3.72045	7.52307	2.26995	4.23314	0.0626278	0.133525	5.36145	3.68425	12.0052	5.90342	2.69215	6.58569	4.54135		3.55673	22.1071	7.19752	9.02367	0	4.52297	3.08545	3.71712	4.93495	9.36971	4.0781
2000			2.31713	10.0805	7.75263	7.14244	8.4844	11.8466	12.6407	5.08358	7.14425	7.37661	0	3.04988	3.50912	2.44198	14.4792	4.25093	13.537	4.86915	13.6038	0.0227708	5.11134	5.91538	7.03314	4.15518	4.10137	7.52855	0.329952	0.0410913	4.13887	2.81569	1.30072	6.81642	1.82312	2.52256	4.14025		3.66878	3.37413	5.37113	7.28749	2.59409	6.03695	5.82374	2.16821	5.44734	3.57634	0
2010			4.41289	16.8831	2.85232	6.08489	5.80926	7.73533	3.08505	6.46908	1.47156	9.90524	0	6.37945	2.24069	11.3058	2.4023	2.75982	20.4525	13.5181	12.2493	0.129024	0.508179	8.94006	6.28707	12.1562	11.8406	5.45427	0.0215941	0.0209981	4.88008	4.45513	2.26254	6.03942	2.08394	1.9967	6.38721		4.48048	0	6.69266	3.21916	0.685579	2.6034	5.59452	4.70952	1.09613	1.94182	0
2020			10.171	5.43838	1.86395	1.78609	5.79924	0.755646	6.44554	6.27311	9.11517	7.62136	2.20933	2.40546	0	15.6567	5.77088	2.72535	12.5918	5.34894	6.10541	3.88639	0.0594198	5.54897	3.53382	6.43654	8.77636	3.09851	0.585047	0.836657	9.24339	0.203513	5.68199	7.94023	3.16773	5.10007	4.03759		2.59866	3.5598	7.31155	10.5407	0.228269	1.91032	5.13291	4.70655	7.37325	3.23252	9.04724
2030			2.0715	19.6314	6.46962	6.8061	7.41303	3.10887	10.6096	5.4809	7.39437	5.71402	3.3573	0	0.534529	15.1561	11.2909	10.367	12.3939	11.7356	8.65244	2.84449	4.12607	4.37328	4.72952	7.60893	10.0612	8.98331	0.710978	0	0.984169	1.07086	7.12151	6.95279	2.98697	2.81462	3.52374		1.67347	6.72634	3.32296	6.24309	0.830651	5.45309	5.42226	2.98494	6.0113	0.664534	3.02706
2040			9.23204	14.3504	6.92084	4.27218	7.42694	3.88815	17.0492	4.71368	5.97378	5.26734	4.44184	0.431543	4.2726	16.6347	4.86462	8.57753	8.88383	6.33019	19.4933	3.18968	0	8.3038	5.29267	5.98807	9.47626	6.23004	2.17462	0.164174	4.19147	1.77996	7.75864	6.1646	2.96471	5.63808	1.89194		2.01199	6.91387	7.42102	4.81889	0.181285	10.8977	6.29463	2.41251	13.5907	1.10464	4.24822
2050			12.7243	9.01898	5.5398	2.93824	8.04295	1.57135	12.3569	3.61768	8.28168	9.79039	4.88183	0.691115	2.79463	16.8541	2.9018	12.8307	17.715	6.45411	7.37528	1.03701	13.5379	6.56537	7.27872	6.06552	11.4504	10.8068	0.529417	0	1.87593	2.27684	6.65795	5.15799	1.53371	2.09133	1.64116		3.30233	6.37854	7.92007	7.05157	0	4.61796	2.07366	4.28809	12.4614	2.29076	0
2060			10.9325	14.3062	2.23827	3.72873	4.96405	2.00439	1.57922	6.92865	6.7821	6.74771	1.83067	5.05071	0.752821	11.8236	6.20434	9.70393	12.19	6.29024	13.7405	3.71678	6.70459	7.89608	6.19136	7.78868	6.12624	15.5002	1.47189	0	3.04644	2.0042	6.19932	3.8888	1.55139	2.12766	1.49563		1.74031	1.1325	3.98684	5.43474	0.717785	3.88688	3.17102	2.14807	0.700613	9.14375	5.1578
2070			6.73386	7.50945	3.91487	10.0763	1.32885	2.07778	6.19714	5.21031	8.05963	7.33092	0	0	5.17569	11.2156	14.9766	4.19506	11.431	7.59642	14.5706	10.2006	6.8315	9.39577	6.02886	9.3793	10.9925	12.9057	15.3636	0.0422928	0.591064	0.835352	5.13679	5.34847	1.39552	6.19873	0.291926		5.70107	2.82157	4.94113	3.84094	0	4.18442	3.07134	1.32596	3.05668	3.85881	3.64209
2080			4.42797	6.84362	2.43238	3.26352	6.91445	2.66729	13.2082	4.80557	9.27345	7.33292	0.369987	7.93321	4.76243	9.73577	5.08849	5.82309	11.6891	8.96634	9.188	0.701709	3.66953	8.75375	7.46681	6.57162	5.82217	7.12084	14.9624	0.134976	9.02818	0.755211	3.96159	8.63728	1.58601	2.65972	0		6.32761	8.67266	7.52749	4.13914	1.07674	5.56789	4.36551	0.916085	8.06247	0	2.3878
2090			8.45732	7.41963	5.92449	5.92696	5.2239	1.4792	4.13826	4.74523	7.09041	12.3622	0.0732656	9.65218	8.50345	5.83996	9.30361	4.90442	13.5488	13.7139	17.8282	3.28057	4.97765	4.30108	8.40956	7.06184	5.95613	10.078	9.02513	0.0427407	1.86586	0.523765	2.71243	4.57992	2.65343	2.83685	5.40915		8.00507	4.90227	6.47776	1.1374	3.82673	0	6.53906	2.23946	1.99775	10.1585	3.74274
2100			9.71482	10.7851	4.15015	6.2464	5.04092	6.23547	3.5473	6.24549	2.30387	7.60341	0	4.7639	3.99327	7.03934	5.0583	0.0434798	5.73915	11.2226	13.6823	3.6635	7.54294	8.3519	7.97017	3.09151	7.71587	13.1384	10.1118	0.165588	1.74081	3.13327	6.81834	4.82572	2.79607	2.92937	7.64226		5.25003	0.724854	5.16934	7.75504	1.75464	6.67361	4.74175	2.2279	5.75614	3.85221	1.66126
2110			7.45195	5.17263	5.5516	4.06206	7.44431	13.0627	2.87889	2.7827	3.38407	4.42311	0.064142	7.34725	2.04372	12.3086	6.05445	3.79679	6.85238	8.86561	16.4744	5.93928	7.53496	10.0783	6.38633	7.30847	11.8029	9.16268	9.18193	0.0726718	4.09266	0.139937	9.48164	6.2344	1.50975	4.33567	1.14576		4.46927	5.77254	9.54873	3.98634	2.66701	11.4177	5.3286	3.57496	8.21178	1.82333	2.10646
2120			6.79458	8.78359	8.12404	3.30326	3.62409	1.94371	0.688919	4.74519	7.52914	8.75372	0.471102	2.27941	7.54504	7.46587	1.04057	7.59483	9.28749	11.9907	1.92861	9.04788	3.72139	7.70129	6.17809	2.30622	9.76258	6.40333	10.3598	0.250267	1.51602	1.21894	0.988806	3.51633	1.76456	4.79097	2.21346		3.51206	3.94621	7.37201	4.63848	2.21095	8.00002	5.46376	0.889608	3.63707	1.65665	4.31477
2130			5.68898	5.34308	2.38201	7.87726	5.71454	4.92457	2.30452	3.66314	7.80429	9.82534	0.189378	8.22463	5.41196	12.0413	3.86744	8.30171	8.63668	4.50714	1.34255	5.44162	1.76446	4.62548	4.11119	5.09508	8.41102	6.10566	4.29299	0.0849406	0.627566	5.90399	7.40836	5.7898	1.77509	3.25293	3.13755		0.263048	4.33894	7.49855	6.22573	0.0701251	4.10773	4.00687	1.88721	8.95717	10.6497	10.7191
2140			3.57582	6.40119	2.40248	2.25633	2.35618	5.30947	5.78545	5.27241	4.76059	10.1934	0	4.52034	1.53352	9.67608	36.1386	6.3567	11.5503	9.82798	1.36502	4.03628	8.5963	5.79434	4.53349	6.21315	7.70741	10.7873	8.27817	0.399399	3.09392	2.59034	5.11339	8.28611	2.37548	3.46936	3.23823		5.28884	1.07062	4.66903	4.87649	3.08468	6.865	7.75127	3.78928	5.49503	0.478433	1.44863
2150			4.43467	3.06906	2.84038	5.86766	0.287095	5.34717	2.9295	3.18793	7.74576	4.03772	3.1261	3.63222	1.0697	8.913	11.5247	6.3554	5.58785	5.00477	24.7638	0.127732	5.45284	6.61993	8.62187	1.51692	8.56155	6.07354	3.81813	0.614154	4.78433	0.787601	8.14578	5.22461	2.97833	3.46474	2.25028		6.86915	2.53181	6.06925	4.91868	1.14341	5.65939	9.75884	0.0214138	0.612795	0	2.7907
2160			9.43813	8.06978	7.01022	6.91954	8.28981	27.3727	0	5.38336	3.56754	9.21034	4.83539	4.22088	0	6.54163	4.44031	8.79168	6.91566	11.5792	8.46558	0	1.5295	9.79415	6.62161	0.712603	7.27385	6.198	11.4592	0.0226938	1.03089	0.605599	10.2738	8.19251	2.93076	8.5943	0		9.01463	1.58821	5.04107	3.12172	0.425077	8.62097	3.9231	0.0757094	2.5988	0	1.61888
2170			7.21717	10.6598	5.84062	4.12427	5.4025	30.6589	0.192725	3.81699	6.69323	6.50274	1.81392	5.43336	0.45433	10.2064	5.90872	14.1144	6.7937	6.05203	8.8541	0	3.05853	7.84993	6.9533	8.69611	9.66862	7.06267	9.73538	0.146551	2.31659	0.401963	6.31113	6.99768	1.95659	3.50339	8.11392		7.33342	2.78585	7.4405	3.06042	1.66621	7.42018	6.32165	0.439202	0.991884	0	1.93288
2180			12.2252	7.97163	2.88178	1.03134	2.8395	23.1825	1.59333	4.74647	7.36002	3.74601	3.69098	3.53447	2.92151	6.19225	6.64165	7.55769	8.75744	5.5776	0.385337	0	2.27445	8.22582	2.5882	6.90824	8.64471	6.29559	9.94146	0.064626	4.48769	0.197476	7.91246	5.35773	1.44195	4.63881	1.9806		10.2558	6.47209	4.76102	6.65761	2.4714	6.51939	2.67018	0.467608	3.9148	4.25296	3.80793
2190			6.94871	4.99404	4.16175	5.52945	3.39185	8.03392	1.74678	4.77869	1.73726	16.8558	1.99851	4.49007	0	8.28134	7.59428	20.9561	11.0933	3.38613	20.5646	0.122378	3.93167	4.94671	5.9843	3.87061	7.15136	6.24807	12.2588	0.0661512	2.8495	0.125425	4.92199	7.39047	1.20612	1.97116	2.37281		6.69129	5.63767	6.33078	6.04573	0.457258	5.5232	5.96111	0.517939	6.0255	6.6861	3.73222
2200			3.87582	11.4049	1.39284	5.04057	7.34609	4.42259	2.80084	3.06019	2.40657	8.57146	0.185376	5.7728	5.31902	10.7301	10.1022	4.64246	9.28142	2.82856	8.35915	0	4.06888	13.3021	8.20412	7.55445	5.47455	15.242	11.6194	0.620923	6.21762	3.1688	6.39227	5.11128	1.6267	1.24904	3.88828		0.214968	5.21502	4.55406	5.51059	0.264506	5.84343	5.14823	1.07696	1.67561	7.04053	5.64777
2210			3.87624	3.78145	1.96349	2.33209	6.36231	9.59164	9.87046	4.98604	0.495693	5.80614	1.89619	0.496431	3.92063	1.67466	1.96541	3.17519	1.39586	8.56533	4.3925	1.58237	4.51568	3.5415	4.89765	10.0261	7.77343	8.06999	7.04312	0.0226146	1.77529	3.74222	6.0464	8.01867	2.05199	3.724	5.4632		1.40393	1.19156	6.37785	5.74464	0.0246337	4.29123	4.25462	0.734642	7.47329	2.99061	1.14718
2220			7.81711	0.878721	0.0605675	6.47127	5.99703	4.07506	4.93625	3.8457	0	6.99671	3.57807	1.75863	5.89582	3.57074	1.12226	14.2415	7.55294	4.34037	5.43172	4.53177	0.245462	10.1434	8.06244	8.14261	2.99591	7.98489	8.56823	0	1.96538	3.07486	5.76937	5.84023	2.31006	3.41055	12.6084		3.94693	3.35784	7.28749	4.34994	0.761016	3.80614	4.63917	3.41534	4.42813	2.84499	1.64003
2230			9.55062	1.49817	1.2627	2.70454	2.28653	6.98511	1.34473	3.60864	0	6.0369	0	3.65193	2.58959	6.69896	8.98583	9.93038	10.7819	19.4473	9.50211	19.8146	1.90607	6.50657	8.22368	8.90284	8.83744	8.24415	9.37379	0.174641	5.54231	1.83379	9.11728	8.82434	2.03142	2.31256	0		6.56996	12.8614	7.98707	6.79822	0.0239414	3.42303	3.36305	1.64384	5.81848	0.3464	5.23864
2240			4.46944	0	7.59038	2.04907	3.32709	0.189273	1.4656	3.50198	0	4.7385	0	4.09795	6.2692	6.7926	11.2549	11.8025	13.4464	8.66725	1.58851	11.6124	8.7805	7.50182	8.28885	11.7406	19.2428	18.8015	10.6091	0.0844303	5.24596	1.20175	0.623091	5.47732	1.48044	1.25087	0		3.37741	7.37639	3.55636	7.45452	0	0	5.84526	0	4.19101	1.12417	3.52269
2250			4.31337	0.0227128	3.58395	5.20358	5.97691	9.89057	0.546442	2.90341	1.71498	6.19231	0	6.49168	3.34388	0.932569	5.95633	9.10159	13.1558	7.76713	12.354	2.20767	2.34251	12.9175	8.54205	7.11126	13.1138	15.7812	11.7171	0.0204483	0.162526	0	0.945391	10.7391	0.980919	0.549803	0.33759		5.51665	7.0268	0.984006	5.57672	0	4.08875	2.68123	0	3.97739	0.481421	6.75335
2260			7.25768	0.0790429	2.80765	7.06632	5.24773	1.39407	2.08353	1.4471	4.64758	3.09948	1.18365	0.0478828	3.81576	3.2486	4.95135	4.01378	11.8927	12.5775	7.3956	0.462444	8.37675	4.82962	2.54747	8.57721	9.31384	12.0468	11.1081	0.0465431	6.45598	1.85421	8.11627	7.24268	2.28759	1.0545	3.83995		9.99223	6.63067	12.9956	3.81491	0.0338583	5.57613	5.86733	0	3.43584	0.639079	5.6584
2270			0.847322	0.759982	3.92175	3.21668	1.86018	0.536272	0	2.78751	6.44132	3.94569	0.926022	3.34207	11.5163	3.06808	3.45745	2.08448	4.65718	4.42635	11.7639	8.06297	7.41117	5.93316	9.3616	13.6009	4.01107	7.4642	15.3193	0.207436	1.59267	4.06703	4.01133	3.70585	1.62928	2.19223	2.08674		4.80664	10.2855	2.70043	3.17013	0.0981927	8.12051	6.28253	0	5.56861	0.477022	2.17018
2280			0.518181	3.99345	4.71002	0.0428301	2.70604	0.0214138	2.76182	0.0908512	2.53963	3.38748	3.8027	6.04	3.7298	0.995482	11.1908	3.0993	2.76081	7.35722	5.44109	6.1746	10.7532	2.44899	0.952881	12.6278	6.55558	11.6515	14.912	0.799912	1.50753	3.05148	5.12521	8.45769	0.844232	1.80001	3.66391		6.20221	4.66061	5.68303	2.52454	0	1.60415	3.12536	1.26385	5.9558	3.16763	0
2290			10.4968	5.85835	1.2337	3.24103	4.75577	0	4.41628	0	3.60871	2.82833	0.461827	1.04427	2.36959	0	6.98155	2.3632	12.0027	4.65168	3.5993	1.98522	0	5.27389	7.38278	6.50865	17.7953	8.12443	13.3563	0	3.37861	1.31542	2.05408	4.1526	1.17062	2.77518	0.0227052		3.28238	2.00095	7.72878	1.23382	0	2.2021	6.72216	0.0454256	7.84538	1.6696	0
2300			4.9123	0.982268	0.0428277	0.431065	1.27782	0.65852	5.27818	3.23186	6.20533	3.28485	0	2.08721	5.73112	5.59969	12.6468	17.5279	2.91595	0.391226	3.5108	0.681079	4.42587	8.31833	6.40564	8.8325	6.42078	13.7356	6.35104	0	4.60817	0.0721641	1.11683	6.45291	0.823577	1.98176	4.18028		3.62089	5.90414	4.71644	0.621571	0.269936	5.17315	3.59052	0.249841	7.8055	0	0
2310			6.81177	0.0957656	3.19391	2.8357	2.93158	2.25466	2.90985	1.85926	7.28577	2.00674	0.0454256	1.42301	5.59696	4.19805	13.4705	1.21927	3.58942	12.743	0.0915064	0.971158	6.40353	8.29265	3.93997	7.19132	13.616	6.76466	9.3806	0.0474597	3.11727	1.38035	6.36079	3.46469	0.117694	3.07085	0.34252		2.31662	3.99134	2.86735	1.92534	0.0415368	4.0495	3.1014	1.05712	3.95786	1.8857	1.0807
2320			7.88235	0	0.895955	0	4.88536	3.23984	1.52627	5.76995	2.84132	4.01295	3.3253	0.093285	1.58296	9.03774	5.17493	0.586852	4.75495	1.71574	15.1239	0.612881	4.84506	1.30383	2.06057	4.22901	4.45224	2.18487	6.91645	0	7.96729	0.536454	4.07424	6.11646	0.218828	0.907964	0		3.69919	9.75532	0.902592	0	1.48252	3.33891	5.43494	1.06155	6.08779	0.718826	9.82717
2330			12.3461	2.82801	1.65854	0.815017	2.46392	0.391589	0.671745	9.23888	0	6.05264	0	0	2.56805	0.217914	10.9632	7.1491	7.02088	3.62261	4.55919	1.10779	3.97375	6.63895	2.61086	8.37611	13.0563	5.56207	13.2734	0.0610236	9.13807	0.483415	0.575673	9.32189	0.403083	2.13756	0.877365		2.85709	0.816336	5.56568	1.82545	0.813773	0	3.61665	0.96105	3.37008	1.04949	3.45077
2340			12.4229	0.727928	2.79117	3.96961	2.34011	3.85726	0.788426	4.85629	0	4.06076	0	0.503878	5.80178	6.12719	3.86427	12.5454	8.07652	6.33125	7.87285	0.351937	7.90241	5.19838	2.28962	9.05193	9.02405	2.87379	15.29	0.0207842	2.00328	0.555508	1.48502	3.84312	0.261261	0.526947	0.128962		4.1141	0	4.77987	2.04894	1.70044	4.07601	2.78556	0	3.338	4.00794	6.03686
2350			10.5633	0.733765	0.390209	0.158313	6.12186	0	1.41754	6.5456	0	0.779601	0	1.55403	2.49798	4.63737	13.1261	5.92589	0.0641225	7.32585	6.48493	0.286695	15.3571	12.3732	0.209382	12.3212	8.8249	6.30891	10.445	0.113856	0.929764	0.272415	1.59176	8.04716	0.438578	0	3.02479		5.31849	1.28871	6.46417	4.01762	2.26431	2.20084	7.18949	0	3.7251	0	4.86489
2360			2.73642	0.145361	0	0.419222	1.38204	0	0.478294	2.76666	0	5.46745	0.0525204	2.29009	0	4.74704	6.51157	23.43	10.8116	2.78479	0.791143	3.18702	1.3254	10.8634	3.76123	11.1652	10.5761	10.2739	6.95513	0	1.80429	1.94971	2.71039	5.79455	0.321851	2.50225	0.351144		4.98325	12.6243	5.78369	2.28923	0.265685	0	2.71186	0	0.701776	0	6.3209
2370			4.25889	1.75192	2.88868	0.193362	4.3161	2.41086	0.0868618	2.31833	0	10.7728	0	0	0	0.0301988	4.82079	3.28111	5.28865	7.19564	8.64897	4.99378	1.35634	4.24375	8.78181	8.8503	9.15466	4.78779	10.6294	0.0672221	1.28537	0.0871343	5.39948	5.29575	0.091243	2.10988	0.205446		6.71596	5.943	2.92867	6.59804	0.481637	2.88224	1.64125	0	0	1.25847	5.84847
2380			0	4.73891	5.49698	3.6201	1.74116	6.39228	0.715869	4.91168	0	2.18136	2.5174	0	0	0.586314	8.1571	4.54763	8.27722	9.1994	9.26333	0.506614	5.15431	5.35302	3.95288	7.97524	5.3574	12.7529	6.92054	0.427525	0	0.0686659	3.82273	2.58665	0.154139	1.39499	4.48925		5.08295	14.9722	1.14086	4.44867	0	3.35907	0.95554	0	6.114	2.34963	5.26409
2390			0.149897	7.87349	4.40096	9.43485	4.91566	3.01344	2.61248	6.03814	0	0.152647	1.33206	0	0	11.0905	5.84198	5.5836	11.5054	6.92305	7.24453	5.42324	2.18154	6.99217	9.13641	7.20079	7.81907	7.04749	7.18008	0	2.79205	0.126795	7.32177	2.49925	0.0216363	1.71783	3.5198		3.62505	7.68009	7.76394	2.07472	0	3.0966	1.32126	0	1.39539	0	1.31048
2400			2.09975	2.3332	2.44886	1.91696	3.27967	9.58052	0.249253	4.14533	4.26424	1.30159	0	1.46477	0	9.29779	8.74424	2.1832	6.09983	7.34587	10.4531	3.52154	7.27103	0	6.58542	5.60989	9.74854	14.0435	8.70943	0.0219055	2.57275	0.16745	4.47355	4.66213	0.24253	1.89546	1.51716		5.24887	3.54977	2.89891	0.488004	2.76458	0	3.44465	0	0	0	1.64816
2410			5.83455	1.41403	0.399389	5.95385	3.28916	0	0.836188	5.11784	0.122627	4.42136	0.0214138	3.61122	0.634089	6.29672	7.94785	8.02245	8.81681	14.0275	5.87817	4.43988	0.0644054	0	10.6106	8.64026	13.4823	6.96095	8.59584	0.244146	2.59269	1.77651	4.11672	6.15414	0.131119	0.251437	3.73421		3.24104	9.72758	3.19844	0.742682	1.61376	0.152909	2.85696	0	5.59227	0	1.45035
2420			4.98061	1.77453	1.09367	1.32462	4.59764	3.02862	0.967703	1.722	1.41916	0.475302	0	2.22734	0	2.99234	7.10151	1.54605	6.0352	7.63047	2.26351	3.52182	2.0588	6.24018	5.44469	11.2932	11.4064	9.45874	10.6235	0.114056	4.18444	1.5588	2.85792	9.71223	0.0465437	2.20674	0		0.75929	4.14535	3.52623	1.7581	1.43704	0.685663	2.11703	0	2.23944	0	0
2430			3.23655	3.61126	3.28642	0.918938	3.26317	3.48929	1.19509	1.45434	2.85559	2.04291	0	1.23359	1.70524	0.207629	7.44837	16.6898	13.4454	6.88981	10.0641	7.8842	6.91061	6.529	6.62273	3.08499	10.2185	8.64725	7.77669	0.253103	0.859396	1.99838	1.0385	8.43073	0.196357	2.79673	0		4.01413	3.11548	0	4.11372	0.367804	3.19494	6.11387	0.880152	2.72486	0	1.83249
2440			4.07855	4.55014	0	1.26726	1.81335	0	0.0642415	1.26953	0.641803	6.11459	0	0	0.747413	6.24054	11.2228	11.722	11.1286	0	12.1768	5.28979	5.98145	2.20952	5.93436	4.93942	0.37228	2.83566	11.3328	0	4.37941	0.146769	0	5.38879	0	4.71761	0.166189		0.990732	3.59246	0	3.35335	0	0	2.97787	3.56693	4.77886	0	5.54679
2450			0	0	2.5152	0	3.78136	0	0.845077	3.13951	0.760676	2.06368	0	1.21022	1.13444	9.87238	7.20476	4.90547	4.8814	6.22088	10.5583	3.72395	1.88067	9.64703	3.69632	4.91316	1.78734	11.8841	11.975	0.040463	1.87019	0.687688	1.29231	8.73169	0.0640303	3.40478	2.91703		2.12482	0.212467	0	1.26729	0.638218	1.01188	4.36129	1.74138	3.53571	0.27071	3.35862
2460			2.65092	0	5.26999	0	2.92009	0	2.39325	3.70808	4.79898	4.00439	3.0177	4.45258	0	4.11716	6.29805	7.94007	6.97248	7.30762	14.3477	6.34338	0.358003	3.73633	3.51408	4.02059	5.08654	12.5295	4.89174	0.282866	6.38261	3.08693	2.67253	1.43666	0.045501	2.00502	5.11456		1.00152	1.76997	0	3.63031	0	0	1.5402	2.58268	2.92419	0	2.75623
2470			0.740827	0.312495	0	0	2.25195	0	0	1.91629	2.77055	3.20155	0	0	0.882993	6.93804	3.75076	4.89578	7.27646	9.23735	8.83849	3.0485	0	6.15352	3.45151	7.5	11.013	7.68317	6.33608	0.0626436	3.14667	1.4672	6.15475	6.88272	0.0218251	4.32851	0		0.417743	1.13188	0.0214138	0.588727	0.576168	0.415246	0	4.08833	0.713142	0.0212841	2.62048
2480			2.89651	2.98083	0	0.0642415	1.46633	0	1.4383	8.13611	4.68569	4.79215	0.194454	1.38842	0.951257	2.84817	9.80762	6.26753	15.8478	6.96496	10.4151	4.6897	1.06385	8.22145	7.82695	6.821	10.658	4.20033	10.1005	0.0686507	1.52802	0.68066	5.11988	9.86026	0.084624	0.922579	3.06283		0	6.82457	5.76089	5.85416	4.78868	1.36978	0.121417	0.0227128	0	0.274337	4.40039
2490			2.46161	1.93692	0	0	0.274703	0	0.283699	0.0227128	2.68832	5.93137	0.859789	0.61537	5.06804	2.28345	4.29359	6.06893	10.9204	5.93514	9.10702	7.29843	9.49278	14.8522	3.51135	3.61558	7.90394	0.3105	7.27765	0.261909	1.56492	1.64677	4.17595	3.57173	0.14896	0.799027	0.544052		0.113635	2.58779	0	2.75551	1.34267	0.0879717	0.826376	0.920065	3.51972	0	4.33792
2500			2.06584	2.45386	0.220573	1.65193	2.15813	0.585593	0.154332	0	10.7318	0.597128	2.96001	6.07491	1.56804	0.0226491	4.29701	6.39643	8.83209	3.05499	2.61923	9.81409	0.0240025	3.68604	4.70147	8.83618	8.09613	0.210888	14.8455	0.084784	3.78542	0	3.60628	5.39897	0.0663807	0	0.348146		3.69288	1.8894	0.752292	1.03848	0	2.98929	0.291485	1.88421	3.16594	0	2.01077
2510			1.76057	0.497841	0	12.3448	3.31125	5.74	0	0	9.0214	0.564506	2.4598	4.9694	2.37119	15.6757	9.1802	0.620972	7.43407	4.50698	5.65662	1.53506	0	1.07832	0.718285	1.61589	5.04783	2.13835	8.70905	0.160289	2.50678	0.883205	2.02573	6.35445	0.0210782	3.18051	2.21033		0.381195	3.12296	0	2.38883	0	1.02873	0	3.69577	4.11001	0	1.96256
2520			5.05714	1.13277	2.03486	1.33614	8.09421	0.0908512	0.516724	0	8.31382	1.41846	2.42714	1.98811	2.29072	2.56971	3.03447	7.99587	1.8756	7.48549	0.111281	0	0	4.70384	3.61618	16.2077	9.5275	7.66549	12.3682	0	1.55947	4.37729	4.76245	5.56162	0.0444502	0.137271	3.87328		4.27473	0.525327	0	7.71167	0	0.311385	0	2.88947	4.02679	0	1.51659
2530			5.75137	1.18825	2.73661	3.1723	4.08928	0.397726	4.22357	0	4.72176	4.78813	0	1.73133	7.19383	0.78823	1.3389	4.60295	8.97429	8.02025	0	5.62601	0.368061	0.0660444	14.0506	7.15672	12.8456	2.36836	6.37422	0.0243703	0.949551	2.96947	0	4.01892	0.0953741	5.27599	4.11563		1.9465	0.0214138	0	9.64463	0.27483	0.151419	0.0227128	2.72084	2.28257	0	0
2540			0.0378547	2.20543	0	0	4.19976	0	6.16664	0.153466	1.69358	5.5004	2.89153	8.28766	0	8.50779	3.50194	4.50513	10.0374	5.98985	0.865849	5.09477	4.1139	2.48717	10.6792	4.45687	12.0711	6.1892	1.52001	0.571097	2.35891	0.609627	2.54898	3.76424	0.0851149	6.92352	0.818584		2.24148	1.21019	0	2.24695	0	0	0	0	0.496151	0.588611	1.72708
2550			1.89627	0.399312	5.63607	0	11.164	0.354741	5.76354	1.28467	0	5.39821	4.83226	1.51587	1.89243	4.11944	0.195126	4.01099	6.37205	17.682	5.30846	0	6.85847	5.19756	11.5253	10.7585	16.1279	6.63291	15.6151	0.0220989	1.54816	2.94821	1.86059	7.36991	0.0624929	4.62008	0.860989		4.48437	4.66058	0	2.93578	0	1.06085	0.0478828	0	1.33514	0.265876	3.91467
2560			3.37902	0.134738	1.12837	0	4.2516	2.04568	4.78938	1.22442	0	4.87254	0.775643	3.5695	0.891027	5.94031	1.8854	0.925729	5.76826	11.3337	14.8624	0	1.56511	1.73269	12.3005	6.1798	6.89891	3.29221	19.1911	0.392809	6.81735	1.14352	1.10673	2.61468	0.105036	4.53878	1.12786		2.58207	0.438103	0	2.2559	0.823594	1.58585	0	0	1.74559	0.398896	3.16551
2570			5.22366	0.900872	0	2.61752	2.1781	0.853444	0	0.145076	0	4.07791	2.13425	0.0338583	7.60587	0	6.44295	3.38984	2.43014	5.9806	5.41464	2.46144	2.44609	0.0518295	12.3335	10.62	6.49268	7.16562	13.2291	0.0422965	2.84142	0.191467	1.35055	4.66596	0.0638308	0.283472	6.70319		2.1823	2.4549	1.13917	0.251875	2.05123	0.815046	0	0	0	2.58654	0
2580			4.72932	0.786202	0	0.88509	2.06699	5.36727	1.4814	2.52242	3.48353	5.39731	0	1.69137	2.26022	1.44074	9.23056	36.9269	4.62476	18.8543	16.7218	1.30332	3.26308	0.613047	9.49812	4.25419	10.3294	8.89979	4.77692	0.232999	5.59334	0.841863	1.69613	4.22798	0.194494	1.62555	0		1.88589	7.84418	5.38555	0	1.28083	1.64313	0	0	0	0	0.346199
2590			0.483631	3.48064	0	1.14247	4.63526	3.8394	0.0409611	0.802058	5.06182	7.90055	0.249769	0.382328	0.679293	0.470562	4.43204	7.75018	2.38877	8.42029	20.334	0	0.554333	18.3407	9.3457	2.13612	9.61462	7.75922	12.4844	0.826113	1.26809	1.6887	0.977929	5.20449	0.182921	0.970374	0		1.3071	0.207701	1.02443	2.15279	0.130255	0	0	3.14831	1.17531	0	3.786
2600			0.229701	0	0	1.56512	5.18575	0	4.59968	4.26694	8.5261	5.16419	0	2.03262	0.136277	0.0721843	2.84785	9.98923	7.46206	3.46191	9.72047	0.657034	6.1874	7.18656	4.22227	7.16042	8.90366	10.8339	8.26929	0	2.57741	0.15552	3.03709	5.65076	0.0452479	1.03944	2.04884		4.00752	0.50085	1.41567	3.06244	0	0	0	0.205718	1.78181	0	0.0227128
2610			0	0	0.533777	0	4.21045	4.05659	1.20302	0	6.36923	5.70866	2.44087	1.53693	0	0.298923	0.663844	11.798	8.66193	3.40563	4.20788	2.51248	2.069	11.3476	8.15005	8.35605	10.9971	4.01676	13.2124	0.0478675	2.62553	0.185799	1.96361	2.44415	0.479627	0.0892906	1.86192		1.87937	0.723445	3.07026	0.0272974	1.89268	0.113564	0	1.12038	5.93587	0.23458	0
2620			0	0	0.0434566	1.1208	3.78104	1.6999	2.49256	0	7.8899	6.72316	2.16931	0.950073	2.2747	0	0.363989	9.47367	7.21298	5.2246	0.687976	4.10474	1.56784	0.9362	11.8325	6.46872	10.6424	4.53144	5.25611	0.0867738	2.47725	2.07467	4.60226	1.58762	0.0211226	0.175989	0		0.893903	3.70295	0.321059	3.87464	0	0	0	0.791422	0	0	0
2630			4.30199	0	0.893914	2.28111	2.75398	2.15892	17.1134	0	6.98895	5.56968	1.31084	0.129424	0	0	0.625732	0.802029	7.61326	0.292458	2.00618	2.34179	1.45878	5.48492	8.42961	8.87792	12.3264	11.4765	7.37494	0	3.63448	1.87232	3.25611	5.52001	0.0617543	1.44678	0		0.315802	3.00496	3.55508	3.27822	0	0	0	2.10969	3.69815	0	0
2640			4.08984	1.28613	3.04241	0	8.61706	1.9251	1.20838	0	0	3.94107	1.0845	0.0681384	1.24624	0.627917	6.73902	7.66052	5.78214	5.70545	4.22629	7.09487	3.90766	7.12802	9.70386	14.9456	9.20119	7.22424	7.62165	0	2.28048	1.50937	5.21833	1.53397	0	4.74861	1.46029		2.98971	2.85862	0.750603	1.59921	1.05266	0	0	2.64917	2.16648	0	0.615151
2650			0	0.748949	3.65043	0	0	0	0.145042	0.168972	0	3.60677	0	0.0214138	1.34632	5.04482	4.95762	7.80607	1.48374	6.53032	6.73435	8.94265	1.65254	0.0227708	6.98969	16.0741	5.54831	2.15086	12.0422	0.0435088	4.06197	0.587494	4.29349	5.14371	0.0423665	2.92667	5.72077		2.89235	2.06085	3.44382	0	0	0	0	1.73238	2.78189	0	4.36761
2660			2.11249	0.326988	0	0	0	0	2.02442	3.20191	0	5.23117	0	0.0993542	0.702519	0.0887908	4.22977	2.7142	6.00882	3.22067	9.89903	7.78035	1.45606	4.22485	5.86093	10.7513	4.66233	9.32062	6.21186	0	2.2448	1.6286	1.63828	3.98777	0.173944	0.254964	0.133664		0.635133	2.01678	2.60812	0	1.07846	0	0	1.92182	0.597875	0.944404	2.37725
2670			2.56266	0	3.64327	0	0	0	5.97424	3.85335	0	2.56019	0	4.22195	0	0.0887425	12.3085	6.52315	5.97337	7.88288	0	2.93654	2.24606	0	4.28099	9.6239	8.666	1.14952	6.62242	0	3.01071	3.52912	3.78504	4.73653	0.0203903	0.186707	3.37299		0.0454256	4.65117	4.73131	0.0302837	0.688935	0	0.10939	0.134837	0	1.26471	0
2680			2.57625	0.223358	1.8009	0	0.15617	0	3.95629	6.71194	0	5.95525	2.643	0.637257	0.102794	3.4221	5.37726	0.0552594	7.09714	12.8381	6.17975	3.12235	2.46243	0	3.41783	8.79132	6.50781	2.23013	3.93037	0.110235	1.47587	1.11684	3.60956	2.59325	0.0836301	0.653501	3.95443		0	4.29848	1.46308	1.54406	0.814569	0	0.922497	0	1.73004	1.12023	0
2690			3.22946	2.06497	4.73094	0.470345	0	0	1.53311	2.27673	5.22407	2.71745	0	0.174132	4.04506	4.73048	12.8322	5.60568	1.58339	3.5773	9.92547	0.208848	0.0681205	0	3.34292	10.2377	5.88651	3.00475	6.25111	0	0.458769	3.05162	3.14067	6.42791	0.110121	3.72999	0.37369		0.390909	1.3596	3.6872	2.64133	0	0	0	0	0	0	2.94775
2700			3.96859	2.78004	2.27641	0.0428277	0	0	2.7779	0.0655405	0	0.844131	0	2.68291	1.61178	2.73328	1.27892	0.0226491	10.9267	5.88175	6.91863	3.723	0.330061	2.98887	5.27022	14.4496	12.8096	13.1158	7.16058	0.0224533	0.405769	0.657593	1.50884	6.42199	0.020894	3.58213	0		0.303188	2.33401	0	1.85838	0	2.30771	0	0	2.31036	0	1.60161
2710			0	3.40275	1.29241	2.6722	0	0	1.26315	0.0226365	0	2.5403	0	2.37662	0	5.19414	2.60942	4.47329	9.84196	5.28496	5.01158	10.6626	2.52919	4.93889	5.73168	13.187	6.64264	2.53234	3.11756	0	0.975413	0	0	4.11473	0.129052	1.54234	9.36911		1.94512	0	1.26986	4.51378	0.0277968	0	0	0	0.0984222	0	6.69055
2720			1.67134	1.08026	0	0	0.688869	0	1.4365	0.128378	0	3.03445	0.0215206	4.07152	0	2.60481	3.96492	0	12.4224	1.97852	4.65208	2.20857	6.34224	0.0595218	8.36943	10.8064	6.70571	4.97753	4.2404	0	0.455643	1.35447	2.26503	2.65724	0.0416112	1.9874	2.32073		2.28059	0	0	0.383489	0	0.4032	0	0	4.12242	0	0
2730			4.61355	0	0	0	7.8983	0	0.695722	0	0	1.59733	1.09142	3.15038	3.32153	12.2531	1.40246	3.65344	7.75121	21.1182	3.29601	4.57608	3.82681	1.06086	8.99036	7.37602	6.28152	5.37897	8.88174	0	0.445748	0.0882145	4.67915	6.54455	0.0226684	1.18596	2.77955		0.599993	0	0	0.0226365	0	1.27558	0	0	2.16642	0	0
2740			5.88902	0.143725	2.7565	0.0295385	4.57629	0	1.51454	0.319465	0	6.14924	2.04899	0.100084	4.40895	2.69346	2.32886	2.6718	5.98888	6.80273	7.65733	4.25631	5.19242	8.33013	6.46102	1.59621	0	10.3383	9.04849	0	1.08716	1.1443	2.07587	5.68997	0.106838	1.68449	3.17043		0	0.984743	0.170525	0	0	2.81231	0	0	6.07478	0.124559	0.300964
2750			15.3455	4.77526	1.01391	2.16108	0.410011	0.362735	0.64576	4.091	2.84697	1.41974	2.28513	9.85717	2.5749	4.11674	3.21128	8.38961	7.29912	6.43457	12.1162	1.50259	3.76	6.1877	7.29077	12.7088	7.57062	10.165	12.2221	0.0206228	2.01929	0	1.4559	8.57507	0.119498	1.33886	4.17699		0.719781	0	5.99623	1.42369	0.895084	12.8779	0.945159	0.112066	5.12622	1.38642	1.87756
2760			14.5782	0.554513	1.61818	3.03623	4.87137	0	0	0	6.20001	0.864957	0	8.33	6.30295	16.6238	1.22234	12.6449	18.7129	8.36203	24.2452	7.53451	12.9924	10.0081	19.079	16.055	15.7517	11.2755	22.4879	0	3.32972	0.63654	2.83065	9.35706	0.146789	1.12378	2.87777		2.82419	0	5.26467	0.606517	4.35544	0	2.9357	0.980397	3.94618	0	1.80973
2770			26.0293	2.09958	4.05007	5.01263	5.91486	0.32311	0.363574	0	14.5802	2.86226	3.58258	12.8238	6.18483	7.75408	0.0455794	16.0459	30.7929	5.65568	8.58343	6.76237	1.21527	4.06638	7.20612	8.79774	7.48306	14.2545	1.05676	0	3.05168	3.30635	2.78069	5.05218	0.117888	0.474194	5.89983		5.70673	0.662973	0	2.05205	9.30354	0	1.33914	0.39051	1.50226	2.99532	13.1757
2780			4.78167	24.2565	6.14543	29.2913	13.8214	6.2388	5.71298	6.83064	17.5823	3.38745	12.1244	21.7009	11.0111	25.6847	10.2526	26.6537	61.0237	6.43306	33.9123	6.19234	28.7331	21.2229	47.6011	10.2622	31.0868	21.7672	17.2315	0.0429229	3.88838	5.75086	7.41032	10.227	6.57721	4.40934	13.3935		0.763254	17.9519	15.9133	40.0847	5.48481	28.275	1.86791	3.78688	10.7092	31.7267	38.4446
2790			1.75457	34.8112	9.74917	22.64	9.71675	6.94488	15.7876	16.2429	7.27564	1.73182	27.2061	23.8675	8.28827	31.0078	24.6556	34.4578	43.7768	32.3143	40.6404	10.0707	36.6692	17.8575	23.6555	18.7876	37.2262	27.922	33.5886	0	4.99153	1.50515	4.23208	11.6011	0.256117	2.35728	5.49878		10.3208	23.9633	23.1541	47.5339	16.9265	0.715139	14.757	21.6699	17.6038	43.7126	50.0576
2800			5.47335	2.96368	5.00467	34.9964	8.33887	14.0747	13.5075	7.79791	0.9573	6.15966	7.85483	7.89116	10.1529	28.7271	22.3097	24.4509	33.7696	23.261	33.0587	16.0249	23.2169	21.6335	29.1849	5.95346	42.8446	20.7908	21.1101	0.0201116	12.2482	0.750765	10.3656	10.9754	15.3354	3.23118	8.39664		7.33723	33.1448	8.43639	33.5287	45.103	30.4475	19.9294	3.20198	10.244	35.06	8.88142
2810			31.2292	20.0017	10.3336	15.6917	14.4384	55.2717	11.1146	26.4163	37.5106	31.8175	14.2528	22.689	11.4913	28.0336	33.94	31.7503	34.1212	27.4006	33.2562	40.6313	22.0073	10.9029	11.4894	22.3298	1.24535	13.3665	15.2051	0	11.6099	3.81122	19.5659	10.0377	46.5484	3.71156	19.9362		32.0119	27.8294	15.9722	19.7662	18.3597	32.5295	22.1199	3.58594	26.2903	8.07605	25.2864
2820			10.3205	1.5338	3.42031	2.15585	5.51681	1.75549	10.1681	13.6743	15.2079	7.841	0.87725	0.343159	4.28381	6.05766	19.9911	13.3351	3.50847	32.0212	20.8519	42.8105	29.273	37.2041	32.3805	26.6828	31.764	29.3757	28.2792	0.271795	7.37019	2.52754	10.1038	9.77117	43.9181	9.60832	21.8158		3.16881	8.8025	4.51172	2.48765	8.65797	4.04261	14.3311	4.8725	13.0077	3.72694	10.1269
2830			4.40162	1.24508	3.21729	1.97352	2.03234	0.299331	5.44062	5.36151	0	6.49738	0	0.145997	1.24658	0	3.44589	0	0.743157	1.92292	7.73451	6.17976	7.47907	6.49418	10.6434	19.0462	10.4317	1.25215	6.80621	0.411816	7.48087	2.22502	17.4956	15.3656	19.3075	9.58442	21.218		1.1884	0.717205	5.80888	4.10157	2.92287	3.77335	9.58798	2.38938	2.05928	0.976572	7.21638
2840			1.98496	0	0	0.973626	0	0	0.434897	6.80124	0	3.02543	0	2.26761	19.67	1.53426	2.24583	11.6293	4.57349	0.28965	14.9842	11.0575	2.90665	9.65667	6.0352	5.65428	14.5794	0	4.1262	0.0822321	10.4851	4.29799	6.80785	20.3059	23.9253	8.32504	22.7224		0.182574	0.648974	6.53787	0.978489	0	1.59949	1.28783	3.65536	4.8995	1.34874	7.20418
2850			1.51681	0	0.334546	0.239145	0.0668394	1.43474	0.712115	4.52537	0	0.458969	0	1.62026	2.78618	0	0.0213538	4.30244	9.0524	0.803308	10.5017	0.0888797	0	0	0.68213	15.5029	0	0	5.9411	0	3.52475	2.48458	1.8914	7.44013	10.8447	1.50762	4.55288		0	1.86351	0.950944	1.69922	0	0.457005	1.70046	0	1.58674	0.612904	2.65657
2860			0.0655405	1.47777	4.36522	0.448149	0.115909	6.12847	0.6942	4.92869	0	1.06689	0	8.61713	0	0.0465234	0	9.15928	3.16289	2.81407	11.9992	9.73257	0	0.656334	2.44694	16.9447	14.7096	0.668157	13.1412	0.0641986	3.68752	0	2.09196	3.01175	4.96478	3.91297	2.56403		0	0.790278	2.98988	0.158745	0.0883745	1.31483	2.31748	0.0302837	0.551871	0.462972	3.39273
2870			0	3.06798	0	0	3.90145	1.39028	0.74331	5.74734	0	3.24008	0.0605675	3.12405	0	4.42399	0	4.03382	3.45949	0	2.66562	5.00623	4.23236	3.85696	0.911988	0.0899967	9.0485	0.0302469	7.37618	0.0408611	1.04262	0	1.62689	5.65041	2.54801	4.00544	2.16822		0.769845	2.46023	1.69484	0	0.222185	2.58379	0	0	11.5178	2.46235	0.276876
2880			1.34323	3.28007	0	6.31402	0.881691	3.27283	1.17261	5.32441	0	1.61299	0.346933	0	1.02476	0.2495	0	12.1156	3.44911	5.6741	6.22854	0.16421	21.7583	3.01681	19.2792	5.90162	12.3102	0	10.1665	0	0.346367	1.72111	2.34723	1.97449	5.81574	2.77699	1.38114		2.27877	0	0.511935	2.07755	0	1.99432	0	0	1.36333	0.438774	0
2890			2.01045	2.04159	1.46709	0.809675	0.708354	3.01776	1.30917	3.78428	0	2.48492	0	0	0	0	1.4303	2.14256	1.48959	11.7358	4.45355	0	1.46989	1.62736	4.05269	17.1676	17.3351	0.0227708	7.65268	0.184824	0.864969	1.74907	2.00425	5.13273	7.72466	0.491945	1.2879		4.81004	0	1.01994	0.0214138	0.0227128	1.17716	0.0781665	0.0757094	3.11081	1.36425	8.1997
2900			0	0.204644	4.56387	0	5.02253	1.82957	0.548268	0.733774	0.0227128	3.77827	0	0.182503	3.57331	0.501061	5.33941	8.63699	5.92896	11.6613	12.5339	0	0.106212	5.06454	15.9741	13.8349	6.00262	0	9.83038	1.72226	0	1.25326	4.45912	2.25725	2.07222	0.0789877	0.31828		0.720756	0	2.3142	1.25914	0	0	0	0.695393	3.02797	0	9.4179
2910			2.98121	0	0.847929	0.828778	0.774219	0.383024	0.421887	2.43125	0	1.05299	0	0.403099	0	8.51205	14.0332	6.84828	5.02904	1.5417	12.2588	0	0	2.93221	8.39121	3.59446	4.3198	6.55166	22.4824	0	0	3.15109	5.33512	3.3823	15.1892	3.00096	2.691		0.507144	0	0	0.75509	0.136277	0	0	5.27009	3.54306	0	6.75218
2920			10.0926	0	2.66599	0	0.228427	0.514756	1.44317	1.48164	0	0.302838	0	0	0	0.698709	0	5.68667	1.88454	9.12306	9.01496	2.01872	0	15.1942	3.01675	0.207172	13.4178	3.03911	11.3818	0	2.75199	1.04704	6.25149	5.73593	1.70884	13.5975	12.1716		1.5796	0	0.773507	0	0	0	0.0681384	9.07072	2.42937	0	0.122728
2930			10.2942	1.81145	0.95758	0	0.0214138	0.789872	0.0655614	1.17338	0	0.463203	0	0.843658	1.40177	1.53601	2.12184	4.07341	2.23654	13.6577	10.4561	3.89388	1.12832	0	7.68308	0	6.96127	0	11.0458	0.577273	1.44408	1.26398	4.22596	8.64727	1.03149	4.67062	6.95357		2.49744	0	0	4.26751	0.145217	0.103412	0.219557	0.0529965	4.19667	0	0
2940			4.65337	0.819837	0.823789	0	0.369175	3.26097	1.16537	3.47213	0	4.43497	0.394627	3.1205	0.674681	2.17906	0.805198	6.14675	4.71229	5.36188	10.629	2.38776	12.0332	5.16231	3.9002	2.483	29.5955	0.0429369	14.0825	7.78556	3.7481	0.130504	2.97974	8.46665	0.422009	0.490443	5.81895		0.948157	2.39283	0.0302837	0.561114	0	0.684661	1.57069	0	2.4613	0	0
2950			2.12571	0	0	0	1.17989	0	0.282036	3.26901	0	0	0.408452	2.9655	0.248565	0	3.59924	3.63367	0.689339	7.14937	3.54752	1.66077	22.2563	28.2223	6.36153	0.0227708	10.7401	0.840638	8.20285	5.80234	4.71571	2.84464	3.64381	5.92174	4.42176	5.31063	2.34782		0.735862	0	1.17742	1.25771	0.0611557	0	7.95713	0	2.66092	0.615552	0
2960			6.44814	0.234146	0	0	6.02141	0	1.01564	1.61862	0.479795	2.31264	0	2.88226	0.0214138	9.11351	3.55203	4.22334	0.386557	17.2576	4.05565	6.24974	2.59174	17.2377	19.6767	2.24133	2.11478	0.0227708	16.696	8.47569	1.37544	4.75925	5.46817	4.406	0.110071	0.749343	2.10756		0.0681384	2.59228	0	0.292828	0	4.9992	8.07937	3.3348	4.57224	0.501921	5.67171
2970			5.13774	4.96199	3.35031	1.19509	2.68802	0.417464	1.70916	10.2253	0	0.411111	0	5.18147	0.720742	0.427104	2.17007	7.32305	2.72582	10.0147	12.8185	12.3456	0	10.893	4.335	0.0214685	8.13945	0	9.09944	5.50981	6.0093	1.54579	2.89789	6.45611	4.50942	3.24163	2.31357		7.64092	0	1.46368	1.36719	0.284778	5.96158	4.93594	2.95272	0	0.154753	4.92333
2980			9.66433	9.60468	2.3082	0.377562	5.07786	4.89769	1.95201	6.39735	3.35448	5.06212	2.28733	6.00379	0.0252364	0.596266	0	5.65303	1.60923	5.53663	3.04779	2.67897	0.420875	8.07387	4.81665	0.0432224	17.9788	0	12.1878	7.94636	7.56296	3.25879	5.34445	5.08379	5.0039	0.85025	11.0346		12.9094	3.59426	5.7395	4.79749	1.14784	8.44819	6.66056	1.34708	9.87198	4.89897	8.25456
2990			7.0136	4.38081	1.29905	0.0338583	0	0.0588382	0	1.51419	0.591776	3.42307	0.919644	4.1794	0	2.84963	5.51009	7.66631	2.58087	0.829493	5.89752	2.49634	0.292189	4.7757	0	0	2.85075	0.125182	15.5436	0.860723	5.9103	2.73416	3.17335	4.61747	3.52698	0.388404	6.44697		6.31909	2.77616	3.32112	10.1354	0.201031	4.20447	3.64036	0	6.41584	0.0624315	0.62822
3000			8.84069	3.80275	5.33203	5.14572	0	3.64095	0	0.639508	0.651578	0.355478	0	5.89782	2.84635	0.0452982	0.633781	3.68582	9.0837	4.72326	18.8546	0	0.183784	0	0.339384	0	6.08584	2.422	26.806	5.41192	4.62401	5.27293	2.71726	1.98804	1.88893	0.61957	2.14894		0.932652	0.21571	4.44595	0.121907	0	8.37789	3.32863	0	0.642898	0	3.35571
3010			3.43792	4.38442	1.3503	2.84496	0.729055	0.126763	0	1.07597	0.377683	0.0302837	0	3.15448	8.92857	0	0	6.40707	4.84075	12.2614	10.0514	3.72239	8.10221	4.98376	13.6558	9.8466	10.939	0	17.6603	6.08574	5.08309	3.44909	5.17971	4.09168	1.31946	2.17295	3.56181		0	2.54013	4.99728	0	0.0239414	6.24169	4.2772	0	3.05707	0.0227128	4.65945
3020			3.39688	0.600009	5.91739	0	3.19492	0	0.155202	2.13274	0.31371	0.0646861	0	2.91838	4.4595	1.85295	1.49854	8.24249	6.16207	8.51924	10.1433	7.47043	10.1146	3.24344	7.23134	2.019	14.1648	0	12.3697	13.4655	8.0665	4.34832	7.00054	7.73334	1.3641	0	6.50025		0.655726	1.47317	6.73941	0.470375	0.0882533	1.78607	6.48517	0.0510142	5.88731	1.31365	6.28457
3030			5.19513	0	3.3113	3.36093	2.11106	0	0	3.62592	0.293023	3.89321	0	6.16485	4.61051	2.70609	0	2.20124	4.94563	12.1257	17.3792	9.96004	4.15681	6.14051	8.88204	3.55457	14.2397	0	19.7076	4.44209	4.48393	0.549244	3.33377	6.60354	4.19634	0.158754	3.25393		0.676955	3.22847	6.25198	1.7046	3.45694	12.4037	2.91752	3.33173	5.54917	0.148806	3.07354
3040			3.65167	0	2.50692	7.05943	1.95531	0.444348	0.069367	1.46359	0.327574	4.02677	0.831518	4.7489	3.83868	0	1.83449	6.06198	6.8233	16.8853	5.80556	4.2084	0.823165	3.64193	6.08046	4.65589	3.62626	0	19.189	9.81793	6.22862	3.24839	6.52549	5.38193	9.1601	4.82602	4.86272		1.79175	8.46837	0.573879	3.01109	0.0302837	0.40305	4.39921	5.73111	5.31367	0.221519	6.6745
3050			5.38867	0	1.20403	4.58195	2.02692	5.14309	1.42265	0.340747	0.134967	0.919544	0.0227128	3.65649	6.47103	0	8.06103	1.68236	3.14959	16.7375	15.9666	0.0429369	1.41225	15.5581	8.55607	8.04291	6.81676	0	13.68	11.6433	4.20717	4.80444	7.82503	5.58154	10.1163	5.96733	6.78803		4.86801	0	3.34684	2.24682	1.10343	5.05286	0.257562	3.41826	2.07497	0.313187	5.2624
3060			6.23691	0	0	5.86601	0.59525	1.99978	0.813707	0	0.205901	0.0239414	0.745358	3.37562	3.8675	1.95938	6.5387	0.0533845	7.94311	16.0306	12.1998	0.740281	6.21409	12.6914	6.72596	6.99012	16.0841	0	14.9204	6.90805	2.7911	5.01445	8.94269	6.61699	7.65724	4.6326	6.91966		3.03812	0.476828	6.60711	5.43008	2.8989	6.87893	6.45601	6.22056	2.83081	0.773888	4.70417
3070			9.99414	0	0.0856554	8.00818	2.43285	0	2.46866	0	0.109626	3.7453	3.56795	0.674754	0.794386	0.753291	2.33779	0	9.26053	14.7205	0.219917	4.18609	8.44806	1.54669	17.5861	33.1	24.3751	0	26.8071	3.8294	1.2145	4.21119	6.34675	8.95988	2.16599	5.61785	2.75238		0.127453	0	7.78043	5.82964	0.658115	3.43731	7.45618	1.29633	7.12039	0.389933	8.89273
3080			1.28912	0	0.783899	0.571565	3.48308	5.39993	0.547173	0.0246132	0.242627	6.08988	0.900346	5.26943	2.53468	1.88413	1.15589	0	8.89139	15.7829	3.28127	1.6496	4.357	13.4714	0	7.15415	11.4379	0.321093	11.1401	6.45535	3.50412	7.86579	7.3093	7.49787	2.85005	2.83835	8.56491		1.51	0	3.91196	3.28171	0	6.96288	2.2988	2.2232	6.30914	0.311235	4.55078
3090			8.30738	0.0605675	9.10346	3.63574	5.8539	0	5.93339	0.563381	1.02014	12.3905	7.54076	3.53984	1.2984	0	0	0.803229	9.76021	0.0973653	16.4358	1.00642	14.3742	16.1789	7.47853	9.53051	10.403	0.820326	16.5573	5.88585	3.31047	3.6816	5.12172	8.21054	0.958054	1.06265	11.9258		3.42689	0.281915	6.93641	5.22688	0	9.88618	4.40583	1.5551	6.66819	0.146389	0
3100			14.0347	0	1.55228	6.35911	5.75663	0	3.5764	1.02047	0.415745	4.2179	0	9.64356	2.5236	1.30217	3.02212	4.12877	8.19632	14.4253	18.9729	16.4444	9.84714	41.0705	12.0268	15.8963	16.0407	8.64789	1.15275	9.36528	4.7855	3.03648	2.52319	7.69049	8.60244	0.436825	6.04372		2.00317	0.388253	5.92052	6.5866	2.79477	8.99484	3.8984	3.16903	3.49166	0	2.49488
3110			1.38617	0.0651521	1.08847	5.02383	21.1475	1.18963	0.071424	0.169124	0.0930411	3.77405	3.05571	1.30636	4.11681	0	10.6356	10.504	5.24335	10.3384	16.7369	9.75873	8.45484	10.6645	8.18732	17.3682	18.6506	16.2779	6.51234	6.90881	5.3736	1.68471	8.1552	5.09271	2.39933	0.423995	5.73996		0	0	4.89926	8.23109	0	2.10687	7.70136	2.57271	4.68176	1.00014	3.0518
3120			4.5055	0	3.19718	7.27222	3.09598	1.01362	0.0965625	2.00156	0.0843546	7.90793	3.27872	13.714	0.587221	2.96202	8.81894	6.32095	1.29834	16.1297	13.9118	17.0573	4.04873	9.822	4.24103	7.70215	7.74416	5.9455	2.69497	9.88679	4.48024	0.474218	6.34015	5.07103	0.142034	1.30822	7.73821		1.35248	0.277909	8.01062	7.63021	2.62589	4.41486	5.38623	1.72254	5.78395	0.487104	0.423557
3130			9.48465	0	7.64152	3.70963	0	5.35894	0.0744103	5.51334	0.0224352	3.00225	5.95212	3.54498	0	0	10.9455	4.43773	10.8368	15.8717	14.7144	2.36487	13.9811	15.5964	3.02409	10.3549	12.6008	10.0779	7.8316	4.23208	9.45403	2.03201	6.59629	4.74484	0	1.92187	19.0403		1.30347	2.07022	5.57199	4.75704	6.14693	7.53602	2.77113	2.04951	6.18139	0	8.17579
3140			1.89148	0	2.75829	3.69084	5.96602	0.238303	0	7.21441	0.0409424	4.73068	5.04404	6.67274	0	12.3563	4.54735	6.23609	7.45259	3.34523	13.5548	8.57406	1.8313	14.2426	1.4196	10.9223	8.78821	12.8016	8.81621	13.2942	13.0557	0.989592	4.57825	5.90468	6.51235	1.56728	7.2913		2.873	0	5.8609	4.93168	2.84339	3.67907	5.0421	2.11268	7.92528	0	5.85382
3150			1.44368	3.65545	3.0095	1.71426	13.8432	13.9156	9.67476	6.1196	0.208139	4.39629	5.49321	3.99131	3.67261	13.82	6.46566	2.37239	3.84164	16.8779	4.97295	0.318709	5.3754	10.8823	7.17144	11.8694	6.03545	9.20742	12.2508	0.103194	1.7303	0.193362	6.44406	9.75166	4.85227	2.26159	7.11782		0.328117	0	6.01677	4.46152	1.68416	5.19161	3.97553	0	4.67519	0.265491	6.19507
3160			2.26362	5.92844	16.3497	3.35253	3.22604	0.752854	3.52611	9.24434	0	10.0772	0.441459	18.8799	4.60129	9.94336	7.73	9.70953	9.60578	10.0633	17.6837	0.677464	2.33663	13.515	7.97916	13.3613	14.9311	11.2395	12.0978	7.4204	4.76996	0.992833	4.8132	2.61627	2.44318	1.90558	8.63303		0.779862	0.0664497	4.82794	6.94238	0.479699	7.64921	5.95721	0	4.97182	1.34265	7.72119
3170			1.57276	3.25209	3.29689	3.93099	3.43339	10.8944	9.72221	3.02931	0.108344	2.93059	1.892	4.48245	5.40093	2.95913	12.2305	2.07964	3.85014	15.3038	10.4888	0.0455416	13.2531	16.6757	7.82393	10.4745	13.0267	12.5716	11.9772	9.11732	7.57213	0.584975	3.61971	3.86052	7.58017	2.11341	6.17682		0	0.411831	4.42107	5.24543	4.11602	3.89673	2.85644	0	5.30795	2.47956	1.07348
3180			0.932019	3.8353	4.25869	7.88788	6.86592	11.764	12.4357	4.40904	0	4.6408	3.80956	0	2.5692	2.14253	9.22857	6.74529	8.36572	15.5381	14.8485	0	0.632719	11.6772	5.76144	6.10029	18.1424	11.7188	11.2279	6.07909	0.892881	2.59624	3.84617	5.02351	0	2.60991	2.71704		6.10869	1.89925	4.78215	1.90947	5.06177	2.41444	3.35085	0.233838	8.81366	0	2.89573
3190			4.44025	1.54094	3.68404	4.3161	8.8291	7.00444	6.9419	5.70649	0.0612529	9.47842	0	5.69463	0.553363	10.8569	9.19443	1.39236	4.10237	9.94642	13.5249	5.13892	4.16993	15.473	4.16506	0.280021	9.28682	14.4763	9.9377	5.91605	4.3474	0.254404	6.25176	7.71304	6.53306	0.479994	1.98842		8.27636	1.07857	4.15695	3.74613	3.89793	5.0109	7.25189	0.410499	3.37742	0	2.16003
3200			7.21051	3.61231	4.17997	3.98529	14.6084	6.6002	13.0899	5.31551	0.273571	6.36663	1.5986	5.85022	0.941549	13.1831	16.9834	4.32104	6.90583	10.6339	6.66197	18.4594	2.31435	14.1909	8.27309	12.271	6.35489	10.2158	13.7472	5.67873	2.52531	3.97121	7.2569	4.5045	7.27545	1.10336	11.8617		7.35717	0.0312158	5.65396	1.7896	1.98554	8.0767	6.19262	1.78074	6.72297	0	5.03489
3210			5.54738	5.49706	8.61758	3.80918	15.1955	0.892475	16.8062	7.85921	0.331153	11.267	1.47368	3.03984	0	9.9045	2.86047	8.27981	3.74803	11.4904	18.9919	12.4457	0.675533	6.93964	5.33246	6.92219	19.7886	8.02129	11.7423	3.70053	0.860824	3.59026	6.41576	6.58548	13.4257	0.277411	4.80155		5.41572	0.170056	6.14109	3.1333	4.26537	3.26529	2.35572	0.614107	2.49272	0	1.20761
3220			5.47521	0.681071	3.29465	3.94633	5.21622	3.95726	12.9762	4.61353	4.1776	5.81929	1.29974	2.13402	0.361176	1.90935	14.3313	7.88263	5.30003	11.0536	4.78092	9.0809	4.92439	9.29598	8.47845	11.83	6.33142	7.46627	6.62737	3.85747	1.49427	4.8381	5.58735	5.27422	5.63561	0.312639	1.44044		2.92422	0.626859	3.41847	0.548034	2.76039	4.51745	6.13394	0.921796	7.33073	0.247523	5.26214
3230			0.485147	5.33652	1.22096	2.69636	2.97535	12.1896	14.1164	4.06575	2.74654	5.6676	6.53588	1.82884	0.0611557	3.83888	14.0831	5.84795	4.21342	8.9349	17.5251	9.1553	2.62816	17.902	4.13291	13.9146	9.59858	7.98069	18.4328	6.10861	1.38679	1.2707	2.6276	5.1102	9.20062	1.09331	2.40694		8.63196	0.0952741	4.97782	0.271332	0	8.64775	4.20745	2.21282	3.69298	1.75916	5.1962
3240			8.23616	0.278512	3.58032	8.49431	1.67751	5.51086	14.197	2.94669	0.475415	6.28997	4.38818	4.70495	0.757513	7.92254	10.3823	0.0386238	9.7716	10.8491	6.64945	2.88567	0.581209	17.4723	8.73186	17.1202	15.8906	2.7927	5.49403	5.54156	6.5378	1.17669	5.65009	5.10643	2.63586	0.309604	10.1532		4.9354	0.35379	6.67315	0	0	4.62985	5.77719	0.516648	9.35603	14.7609	1.66269
3250			0	2.10171	8.17369	8.1165	3.24504	0.224514	10.4323	6.90653	0.774843	6.26928	6.00349	3.96561	3.39184	2.29606	3.07669	3.98797	7.75254	15.8141	19.2917	7.55935	3.03434	12.909	7.24973	9.24764	8.59323	6.48525	14.2457	5.58123	6.54103	1.33397	9.84886	8.85544	3.4984	0.747249	5.38448		9.97077	0	3.6542	0.808376	0	8.85305	8.0189	0.162888	4.50032	1.47276	6.76944
3260			1.99929	4.27223	2.66307	2.06543	5.10233	0	5.84132	5.27026	0.299424	3.92096	1.82269	3.02815	9.88035	2.51245	7.89048	1.38953	2.93399	8.96177	15.8005	11.5802	3.8513	18.013	10.6077	4.67386	8.43298	12.005	11.7788	1.76647	15.1724	2.59922	10.4338	7.51395	8.32426	1.92261	0.0226792		1.55119	4.68835	5.86836	0.454274	6.18993	3.24476	4.32881	1.03895	8.24001	0	5.63916
3270			0.367752	2.76805	2.60394	7.22103	6.23502	1.08262	2.07502	2.23348	1.1928	4.30466	5.29407	9.84719	8.7245	4.08325	10.306	6.33101	6.38634	11.2443	4.84708	11.0249	2.83122	13.2427	18.5719	9.89186	11.8058	15.2527	9.81767	4.32649	6.50536	0.384052	2.48087	7.16504	6.60783	0	2.9639		3.13181	6.40947	6.21671	3.06274	26.4903	8.98896	5.11364	1.73783	6.89894	0	6.00312
3280			5.94132	2.65075	5.1144	1.53551	5.3524	0.250596	7.32738	7.30795	0.471956	4.77168	2.54387	9.0286	5.20601	14.1204	13.5165	1.71983	12.3404	10.0665	10.6363	4.71298	2.36773	9.22954	21.2235	7.94083	10.075	12.4724	9.65306	6.60084	4.33658	1.18023	1.64633	7.39672	13.0794	0	4.26452		10.7549	3.96019	8.18659	3.87796	19.5094	5.64873	4.03088	23.7034	3.76226	0	2.52991
3290			3.17972	3.33897	20.6751	2.47465	14.309	8.16895	4.4482	8.36191	0.173409	5.60237	4.36638	4.42882	5.66545	10.7307	8.00168	6.32923	13.0424	15.685	18.3067	18.064	4.80434	20.636	7.11177	20.1673	12.8618	14.0202	11.2262	6.68373	2.51086	3.33382	1.66706	6.25893	7.89372	0.348678	2.50128		18.4686	1.99177	7.37881	11.0641	0.106652	4.49442	6.14691	24.0135	2.17119	0.0779476	4.33754
3300			5.12268	3.26047	11.0359	6.29677	8.56709	7.12892	10.2013	2.02076	0.0862894	5.98503	6.55321	2.01834	0.674038	12.4552	10.2728	6.96644	21.0299	10.154	14.642	19.9651	3.64486	3.87272	7.23527	5.74752	16.723	12.6522	7.75253	3.84267	7.66937	2.20189	5.40814	11.7873	2.24944	0.832418	3.50859		2.40292	2.19451	4.7798	7.23982	0.146675	5.24195	7.13235	16.4725	10.1141	0	3.55346
3310			3.49111	6.62315	5.87837	6.26345	1.96337	13.9086	8.17268	4.9697	0.107106	4.66081	2.40577	7.12543	4.2182	15.8222	10.3107	2.24264	6.53612	7.39275	12.1778	5.56059	4.01645	9.38829	6.90277	8.85136	9.55075	11.2793	20.3437	5.38462	2.00996	3.05698	7.60134	6.65286	4.26686	4.39991	4.9367		2.72391	10.6999	1.44479	4.05419	2.24481	4.97901	8.33705	15.0877	3.85609	0	6.30794
3320			5.52807	3.06085	7.28199	4.01322	7.01235	13.7006	3.4939	5.77209	0.0204102	5.44608	1.56638	6.26899	3.17434	14.3432	3.37264	4.51974	6.03139	2.34365	1.21224	11.1769	11.3122	13.0018	9.46087	11.5328	6.53698	9.15837	7.44957	9.30459	6.00453	3.88194	6.2133	5.13182	1.69814	5.10988	5.19457		2.39258	17.6875	5.62734	0.0406928	6.37817	4.66306	4.09372	11.8846	3.44701	6.79152	10.3393
3330			7.49134	4.16999	6.96736	3.31402	11.6388	11.2725	2.0521	1.32911	0	7.19533	0.409053	3.23804	3.29541	10.2883	7.55951	4.73263	2.63133	13.2621	8.09072	6.1729	5.24761	8.79391	6.85198	21.1155	11.8105	12.8238	22.5777	12.7636	4.91807	1.71831	6.3229	8.15708	1.55663	4.6513	1.74802		0	22.6559	3.66072	8.03379	6.10127	5.39074	3.78077	9.21409	6.48729	1.8027	4.68707
3340			2.02011	4.12677	3.44517	6.1581	7.12018	10.6094	8.96849	1.5985	0.513051	6.36154	1.50325	2.93502	0.077268	9.22543	7.30351	21.7361	5.56634	6.5326	8.37513	4.80295	12.283	19.7882	5.33466	7.00194	12.6575	10.2104	30.1754	6.21576	8.57042	1.89899	6.48464	6.1893	1.07349	1.32822	7.62695		1.64891	25.747	3.95221	3.68233	2.68234	4.04276	2.62343	20.0448	10.7205	0	3.31183
3350			7.96817	3.01704	2.26893	7.38016	5.33326	9.05351	13.4014	4.32128	0.60176	3.55667	6.86665	5.3551	0	11.5327	4.53105	11.076	4.62354	15.9514	20.0979	16.3594	26.4626	20.9813	25.0768	10.5355	20.2183	13.7901	19.7399	3.04661	1.87448	1.6985	4.03474	3.73974	6.17939	3.21015	5.31418		9.7175	3.39003	6.63588	8.77668	0	5.69518	8.08513	7.08981	3.14935	0.519421	6.66765
3360			20.1142	3.83216	8.0501	8.39241	8.25915	6.31903	14.9323	3.31353	0	8.93076		3.81684	0	8.90935	8.61044	6.23457	10.7382	15.615	25.3437	1.7249	12.0474	23.1049	21.7095	8.61112	6.31276	24.6174	23.0714	1.27638	3.38024	0.868517	4.26169	5.4398	5.10621	1.00577	6.67746		6.88042	4.08363	3.53814	8.19377	6.26043	4.97957	2.58624	12.5301	5.09402	10.8354	5.96033
3370			0	4.64431	8.49121	2.94267	5.87195	8.95236	4.59356	5.53191	0	3.68113		6.65995	1.72357	15.3725	5.37659	13.5676	6.47897	7.45902	2.46916	15.0905	11.0467	26.0922	5.2633	6.96741	9.15142	10.4184	20.4787	10.6618	8.46856	1.71087	6.26883	5.90712	7.95629	2.98357	8.81353		9.88538	15.6468	7.46512	2.83298	1.76296	5.80838	4.59694	9.50373	3.44698	10.8979	3.81268
3380			0.468554	6.34723	3.17925	4.07524	16.9492	6.94545	3.37143	8.30495	0.0205402	6.89178		5.46266	2.7149	14.7002	10.001	6.69725	6.58148	7.09918	25.6431	2.91455	13.2759	7.50321	8.61676	12.4705	6.2252	16.2514	14.8468	5.75053	4.01237	12.6531	5.60815	7.62709	0.533434	2.49127	11.8744		10.7232	18.9386	5.36158	8.14714	0.159616	7.62127	4.14436	15.1244	7.7087	15.2344	4.65596
3390			3.72512	7.42989	2.0623	11.2323	5.69466	14.4781	17.0619	8.19896	7.97998	10.1133	2.43573	11.4961	3.30288	20.1376	4.77732	8.62909	7.22187	8.10332	19.4701	3.48548	24.9396	8.49321	2.77509	8.73461	6.23631	16.4018	16.0852	11.2499	1.88485	1.92739	11.5077	5.05842	16.8377	2.44971	8.61637		10.0349	14.8529	8.82583	10.0822	8.41261	6.98415	15.582	8.35652	7.38409	4.17154	18.3274
3400			3.55786	6.25594	6.87378	2.33914	7.71331	11.0605	18.0148	5.88648	17.8625	7.66883	5.32792	0.256556	6.01961	11.9416	0.933865	14.0895	6.42115	9.30686	8.72149	2.87017	4.74341	13.632	4.49552	14.855	25.7472	23.6429	13.2903	8.13987	6.9734	2.13175	6.86458	8.12602	10.424	2.24149	3.3105		18.2769	6.60525	5.22837	4.47747	11.1891	7.68202	30.4882	9.32504	4.04084	0.800511	7.45306
3410			1.68196	4.8055	7.44105	9.19187	5.02061	11.4138	11.8935	4.3565	6.51525	7.594	5.25688	0.503705	3.63924	10.289	5.86309	8.21502	6.12984	20.906	1.43646	8.51248	8.33952	14.5378	2.00075	12.4275	9.04597	10.7225	13.8053	6.6373	1.5842	4.37415	11.0242	4.03923	12.2941	1.04162	17.5971		17.9211	0.0781328	4.10981	6.98383	0.630571	4.37114	8.08479	8.6181	2.28867	10.35	7.30826
3420			5.45098	4.93496	7.53212	5.78752	5.94501	7.37508	3.81363	4.88929	7.98839	4.35965	4.53487	3.46992	2.60224	10.8484	7.46448	8.21373	8.6461	6.83513	14.1266	0.948455	9.97652	8.28423	16.7147	2.41129	13.118	12.4616	15.0917	7.46058	0	2.37483	7.13413	6.63579	7.28108	2.37658	14.4811		11.001	2.4251	6.04918	9.14018	0	7.40722	3.6556	10.2557	6.76605	2.50196	2.06918
3430			3.71397	2.89784	5.16355	7.77323	6.68062	8.86969	1.26282	5.5759	6.74045	9.0188	3.61639	0.349024	4.71526	6.67922	4.7603	7.56267	10.5455	6.31833	14.8752	4.41224	6.66312	11.3123	5.79701	6.71103	6.71671	16.5364	9.52298	7.38211	4.32211	0.418315	3.82057	6.33602	11.5838	3.84052	3.45621		3.77069	12.691	4.39296	1.12252	0	5.78141	6.25653	6.65555	10.5656	2.08589	0.0277968
3440			4.18794	2.05822	4.60795	8.14914	4.07924	8.24944	1.27362	4.06401	3.8777	9.53336	4.28304	4.84414	7.63019	11.0575	3.49756	6.32255	8.42521	3.61361	6.55195	18.7185	0.31113	11.61	5.97924	5.60528	15.6384	11.6681	16.4526	4.64582	11.5896	0.411435	8.93361	3.07586	4.54945	3.69759	7.81872		5.37044	19.3868	4.10145	6.2547	10.042	3.87119	3.80257	4.85018	4.96253	5.44438	0
3450			1.16217	4.98649	4.3074	11.4061	1.42718	12.9708	1.78592	2.77793	7.63446	6.54436	2.52273	7.28749	6.97202	13.1041	0.169238	5.28808	7.4171	9.03284	2.78857	5.18019	8.45959	9.57697	7.24229	10.8706	12.4481	6.20205	11.6215	5.49693	6.40636	2.84044	7.7102	4.90786	12.9674	4.55605	6.51455		1.78882	15.6702	5.84269	9.77156	25.2724	3.65002	5.26483	1.9217	8.08268	4.68429	6.67797
3460			0	2.42775	2.32141	6.04305	2.36107	7.00041	8.48201	4.75038	2.18896	2.72748	5.01765	3.1206	1.2368	11.6757	7.38266	3.94336	5.5701	4.17386	4.67654	1.43702	11.4562	12.6025	16.3211	12.1797	2.93808	14.2063	7.5245	6.4342	9.6699	3.9417	6.16133	4.91202	15.8046	2.6453	18.3972		2.92473	14.8032	8.34979	11.3391	7.19238	1.95734	5.18946	0	10.9148	0	8.46774
3470			0.41415	4.11079	7.29797	4.76588	6.25822	7.55803	9.66912	3.09296	0.373685	5.92143	5.10644	0.0492233	0.245289	8.93148	3.54567	4.33949	10.5331	9.87587	9.5887	13.9242	9.41057	14.2257	5.74231	11.1263	12.7885	10.3485	8.30313	4.60583	5.40781	4.72162	9.82042	5.7966	10.2845	1.58335	5.23036		4.91883	14.6244	7.48121	4.21481	0	4.48284	5.41678	2.21731	10.0646	0	5.87635
3480			0.129513	7.58172	1.74564	11.5951	9.01387	9.17803	3.23772	2.82179	3.40038	5.02866	5.28918	0.151419	9.25112	11.8894	0.356874	14.5756	5.55062	8.22025	9.48921	5.54723	0.0672131	10.2345	7.17629	9.38019	2.42607	18.4681	10.3656	7.90445	6.4301	1.34808	7.35603	6.64687	9.85277	1.50589	1.21209		0.933208	9.85268	8.97131	3.59154	0	6.1207	0.95148	2.26482	0	0	4.2224
3490			0	4.02829	4.76743	7.49418	5.5302	6.80785	0.650548	3.55285	3.22342	2.93659	3.36066	0.940794	7.94339	11.9721	8.50778	14.6077	8.96474	10.7793	14.1582	3.95902	16.6056	15.3713	8.48116	9.74163	6.68624	6.9297	16.1697	4.77627	2.77591	3.75121	6.60131	6.91982	26.8325	1.23084	4.80461		21.4471	11.4683	5.33633	5.54457	2.77181	7.22932	10.1033	1.57008	0	0	4.82972
3500			2.46249	8.57939	5.20739	7.5481	3.94584	9.41254	0.406052	5.25339	7.74295	1.12399	2.78596	3.33411	3.49196	8.47095	9.78027	5.98196	4.27731	6.59321	17.2313	8.18205	4.26976	16.5439	2.35343	16.0167	0	18.9427	11.262	8.91227	4.78088	7.51738	5.85749	5.89254	13.3693	3.09935	9.11053		21.3813	9.04148	6.02549	6.38833	4.59056	4.64455	7.79934	3.74249	5.31657	0	5.66443
3510			3.56891	8.85155	5.55012	4.35406	7.42709	14.8602	10.1825	1.89011	4.49669	2.71049	1.14855	5.42858	5.06078	11.2446	9.33027	5.69496	7.22375	8.08964	13.0819	3.02775	0.442326	5.63475	11.7349	7.87858	0.722788	15.182	16.7205	3.86148	6.61997	3.57043	5.79847	7.67339	12.506	2.90104	7.73569		17.8561	10.8458	8.86534	3.94715	2.81641	2.40584	1.66042	0.0302837	4.08256	1.71325	2.56659
3520			3.57829	8.89311	4.54452	3.2733	7.11249	10.527	8.07496	0.096594	9.05804	7.31774	2.76979	1.87465	1.69492	5.34287	1.45921	12.109	7.6709	8.01163	0.630851	0	0	13.8075	11.5447	12.7471	7.86982	6.62201	15.1457	5.06429	6.40139	7.12995	4.74559	4.78948	18.4569	2.38873	6.93785		17.7567	6.1806	4.60663	7.19187	1.2159	4.70013	5.2045	0.143648	3.11782	4.99385	5.98645
3530			3.18744	5.36344	4.54347	14.8028	4.66385	9.89751	4.22253	0.337316	6.51637	2.25439	1.33556	0.897012	0.0338583	9.67224	7.08513	7.58822	6.2497	7.56015	0.0214685	0.159759	4.61327	12.1902	5.05165	17.2212	15.5273	13.3541	17.165	3.63459	4.9745	0.512662	7.20798	4.4208	11.245	7.29806	0.673932		13.7434	13.3227	7.64939	3.16376	3.07596	3.28391	7.59326	0.390435	6.01493	12.0477	2.20256
3540			2.09354	1.91311	2.22347	8.83592	5.62186	6.03044	0.483183	1.76924	5.0943	1.96455	0	1.83198	1.11045	8.77588	4.06819	7.83823	5.50356	10.4879	1.74679	5.72012	9.64278	13.2252	8.59297	17.7291	12.4759	10.505	14.6066	8.61606	6.43069	0	10.9049	8.0812	7.82528	2.341	2.63176		1.40504	3.03564	5.19904	2.57652	2.49941	8.3767	4.43747	1.94338	4.19607	1.27175	0.669287
3550			0	4.22842	7.88087	4.7865	7.56413	11.2469	1.99038	1.57872	4.8065	9.01916	0	4.50199	0	11.0826	10.0321	10.3577	4.3126	14.9714	9.28858	3.80749	5.50159	19.6994	7.14629	23.5819	7.97511	12.8619	11.2126	6.63367	4.30008	1.78511	7.40275	5.68217	18.2245	3.31773	6.19685		3.50577	15.3118	5.77015	4.92089	1.04539	10.2605	6.84779	0.656813	3.28383	0.597595	0.831086
3560			1.32368	2.19383	3.19074	6.48724	6.90083	6.54602	2.90212	3.37488	4.90116	5.62779	2.93085	0.201383	1.20919	12.8052	10.1215	10.7448	11.0712	14.0506	16.2327	1.30391	1.03296	12.0268	0	6.06487	6.32079	10.83	9.72573	4.78618	6.00542	4.13782	5.35966	8.50566	7.26616	3.3651	1.33379		4.77892	3.56606	7.16953	9.47539	3.57509	7.59625	5.47244	1.9327	0.96628	1.12226	5.63029
3570			3.17925	4.27694	3.84679	3.85158	3.36918	5.59204	3.02384	1.3664	5.80928	5.19161	3.73925	0.883809	2.34857	3.9152	5.16961	5.18142	7.69514	2.82319	8.85349	2.50471	2.31315	9.83547	3.36253	12.2111	8.14694	13.053	8.90443	7.0797	2.29944	1.04307	6.13798	7.20694	12.0937	5.85984	2.2413		11.2659	2.01684	7.29894	2.10638	2.65038	6.48047	5.9302	1.56541	4.15542	0.476178	4.79965
3580			5.56067	6.37836	5.71364	4.3036	8.15939	3.89881	5.61726	8.67696	5.38857	8.105	0.526916	1.08542	3.472	9.34942	1.4561	8.05538	5.02927	9.45645	4.19375	8.39816	3.4619	12.1362	3.23994	17.1837	11.1164	14.3139	12.2848	4.94596	5.86392	5.84444	6.81256	7.61629	26.2956	1.95887	12.8721		19.9246	7.83086	5.27898	3.88778	3.93561	4.57603	5.78275	0.816516	0.663377	2.91078	2.54813
3590			3.9316	3.79735	7.12385	3.97284	6.69837	11.3654	3.07726	4.92026	7.18696	8.00249	0.0453552	0.104578	0	12.1361	9.59064	8.34323	10.3212	4.57458	1.25296	2.23767	0.359898	6.78045	11.8691	7.90844	5.97136	11.683	10.9099	5.70997	5.7303	2.01781	4.08217	5.05686	8.23164	4.07732	7.72398		18.2123	11.7795	4.17752	6.47074	1.98173	4.37771	4.12154	3.65321	12.0776	4.02423	4.14993
3600			1.56581	5.83606	2.22053	4.30366	1.29495	5.06473	0	7.69555	3.95384	4.73176	3.18941	9.87946	0	7.60435	4.83124	4.64452	6.85086	11.7289	19.0266	21.2618	0.321629	13.4672	18.9207	7.83711	8.73938	13.5111	13.0795	2.89944	2.99444	1.66087	6.31356	3.38243	14.6429	0.5942	6.9084		12.3203	4.79343	5.99897	2.7938	4.82576	3.85861	1.95071	1.99603	9.1256	0	6.05113
3610			5.25284	2.84369	5.06097	2.48417	6.80445	17.7359	1.49764	3.32012	2.57575	9.21287	3.99783	8.11412	0.796435	10.2789	11.5868	2.43494	5.63621	3.44041	19.2006	8.65552	0.0227708	11.0768	5.13991	5.96707	11.4047	16.1411	5.22002	4.83249	2.97759	3.70234	4.62948	7.02578	16.8615	2.34637	2.34188		10.3001	0.41829	4.35539	5.4492	5.43169	7.79268	12.3397	2.15085	4.03158	0	1.89879
3620			6.63696	2.9732	5.53335	4.59542	5.00341	6.16234	3.44158	2.17061	2.19675	6.58879	0.999094	2.63403	1.70546	4.84337	8.24116	3.1021	4.61793	8.00474	10.4468	2.77828	2.37887	11.3438	0.0429369	8.4299	7.51862	13.8305	17.8411	5.84421	8.6475	0.841619	2.17123	5.50744	3.5196	3.2913	0		1.72555	0	3.80727	1.60134	4.04678	4.94432	5.00504	2.97185	5.47998	0	5.14631
3630			2.73904	4.68532	5.89392	4.81775	3.45478	6.89254	0	1.77198	1.97715	7.63767	2.56495	0	0	6.71139	2.54168	8.11787	8.78898	2.2369	8.92231	4.28456	15.0601	1.24151	5.11389	1.18421	7.32893	15.0281	20.0205	7.63158	8.3259	3.41933	5.72076	3.50604	6.4863	0.730809	1.93693		1.94456	0	4.90453	4.48904	3.15214	4.93585	5.67389	0	5.74791	0	4.64536
3640			0	0.763809	11.4176	5.16827	4.55011	4.59666	0.0227128	5.96018	4.13496	3.87156	0.287611	3.00064	0	9.06803	0.847923	2.86042	6.1428	5.50625	24.9693	3.89061	9.86984	9.70087	0	3.9804	13.2698	10.3529	16.0991	8.43273	5.44133	7.04048	1.51234	4.83345	19.2232	1.89628	13.3145		0.504391	4.2828	4.17819	2.58305	3.39882	4.17456	4.28657	0	1.13391	2.51649	6.33597
3650			2.94126	0	0	3.97256	7.01178	8.00075	5.52895	5.23178	1.89181	3.28404	0.476071	4.7113	3.88608	9.21772	0	7.48152	7.98583	12.6593	9.81801	1.97932	0	9.54953	0.487906	7.04698	7.97879	18.3966	11.3371	3.54621	5.49295	0.363578	3.49912	4.9292	6.66559	1.31212	7.36148		1.44059	4.61635	6.46104	6.38915	3.96632	7.25199	5.98296	1.73581	4.71488	2.03659	5.283
3660			2.3456	0.482935	0	2.87349	8.93354	3.31079	1.61955	2.37033	4.52353	3.24836	1.99871	0.613174	2.79463	6.99252	0.0699285	2.33028	8.40229	9.72153	0	5.12375	3.52726	5.35627	4.26021	14.755	18.7801	15.5458	12.6187	5.6088	5.38479	3.67455	1.72001	5.94216	4.45439	2.18092	10.3706		0.952162	4.09625	5.22974	2.50411	2.28134	5.84154	9.79147	1.73085	4.83111	4.3828	0.659115
3670			6.74709	0	5.38317	3.54883	5.51728	2.44213	3.67888	5.85614	2.6372	0.859194	1.81147	3.6227	4.12647	5.48291	0.555967	1.28026	13.0873	9.51084	15.8295	0	7.6013	15.7638	1.76726	5.93277	12.5151	11.2443	7.90911	6.36095	2.56167	6.21493	2.21241	2.62345	4.27919	1.40662	13.3126		0	9.222	4.7295	7.45716	1.51932	3.63319	8.32364	3.24682	0.920416	3.53176	3.78582
3680			9.86301	0.0454256	5.10809	5.70564	5.84478	1.58092	1.63991	4.1189	2.58883	4.67191	1.88612	10.6254	4.25321	10.1659	19.6394	0.886229	7.30163	7.70154	6.22437	10.1114	7.84235	11.43	2.51518	1.03078	9.94811	5.59769	9.88082	1.99243	4.30421	1.747	3.57592	8.84637	3.77659	2.19062	0.970138		1.79714	14.3996	5.78683	4.63635	0.461136	5.62108	6.8198	0.929992	5.16937	2.3829	2.77696
3690			4.43021	0.53323	0.254228	3.00223	4.57557	0	1.19237	8.10117	0.507815	4.02793	0.73577	6.34771	6.07849	9.46792	2.59521	12.0103	7.80491	8.25136	21.0349	0	1.76494	0	0.46386	9.54159	4.90364	7.97164	21.9469	8.94872	1.51543	1.97077	6.30145	5.64333	0.321525	3.64145	8.40123		0.200685	13.8163	9.10296	2.90241	1.69374	4.30615	6.46436	0	6.37252	0	5.9649
3700			0	3.23322	0.0681384	8.22117	4.59955	0	2.1962	3.0382	7.88335	3.34085	2.37073	4.94205	3.36026	8.39197	5.2097	3.68703	8.38134	5.44946	16.6004	2.84552	0.566408	9.88488	0	7.26761	8.74878	14.4683	4.71811	3.63394	1.9848	4.8208	0.601783	6.09795	8.72865	1.74432	4.08005		0.317948	5.61671	4.42322	3.93368	3.8202	4.95546	5.09383	0	1.23244	0.476966	6.16868
3710			0	2.57696	0	4.07641	2.53595	0.495511	4.22355	2.51985	1.3077	0.0227128	2.17228	1.70369	0.412274	5.47275	0	2.11571	3.83905	1.39732	15.4943	18.8151	0.591282	9.07492	10.4702	15.8517	16.9684	13.4025	10.2061	4.57749	2.03236	6.43149	1.72233	10.5528	2.18912	4.6372	3.15937		0.0227128	3.9614	4.95847	3.21966	2.28669	5.07831	3.95836	0	1.21544	0.920686	3.06652
3720			3.04545	2.26223	6.5097	2.1022	2.32765	0.179032	1.74317	5.81154	1.59619	1.64793	2.51635	1.49969	0.685573	10.419	8.44818	9.34971	5.73353	3.96745	5.75687	13.3401	3.05698	6.32348	6.17977	11.3444	2.37411	6.25839	9.04268	15.4268	6.21741	4.94898	4.27554	10.319	6.22307	1.6045	27.5226		1.87969	11.9635	5.31961	6.49131	4.59981	6.5656	3.61712	0.593261	0	0.240863	1.71095
3730			3.26239	2.61827	5.34348	2.86366	5.95984	0	2.01629	2.56705	3.26968	1.56244	4.4388	2.49933	0	3.05927	3.34237	10.1727	7.78614	0.743805	3.23545	0	5.54741	8.34587	9.12094	12.8036	13.0633	10.7484	12.5126	9.38252	0.275668	2.03636	4.2875	4.55932	1.51351	0.744712	5.71805		2.5916	17.1969	7.10008	2.25689	2.06112	7.59872	1.22715	3.96168	0	3.10827	1.69272
3740			3.36829	2.40096	2.26263	2.77139	2.17621	0	5.38888	6.31271	2.73921	1.5731	0.113564	4.25301	1.62682	7.03563	2.43265	1.26871	8.90121	1.32881	4.5035	0	4.87646	6.04652	6.84914	5.3616	2.33432	7.37725	10.1841	6.84652	9.06152	3.41969	2.25748	10.0889	13.3175	1.23611	2.06726		2.89347	12.2778	5.96016	0.041151	1.32669	6.03808	0	3.94165	1.14187	1.68836	5.55938
3750			6.27011	5.89936	7.50091	11.6821	1.22287	0.632303	1.70107	1.56155	5.24373	4.4694	1.63567	13.1047	1.95965	5.58647	0	6.13529	5.85891	3.38301	14.6208	2.6282	4.88398	7.98302	6.72747	4.10872	12.3335	17.9986	12.3856	6.7085	2.1326	1.35525	3.86625	6.31032	3.51442	1.07506	6.95346		0	11.2974	7.15314	5.45249	6.55284	3.84772	1.9683	0	1.56248	0.493286	0.905994
3760			4.62202	0	4.56898	5.82784	2.95111	1.67824	0.866473	2.57679	0.758663	6.77559	1.99168	2.68741	0	1.9348	0	6.12121	8.91683	14.7746	13.0243	0.0500652	0.186103	3.71335	9.29755	0	8.56888	13.4333	4.96399	4.16792	3.38023	4.33032	3.19476	5.09013	2.95342	1.43575	0.0649378		1.39364	4.92515	4.7607	4.8821	0.0693735	4.58917	0	0	5.94519	1.40714	6.44017
3770			5.06011	0	1.59402	6.56085	4.5558	1.21699	0.723001	2.09703	2.28571	10.9421	2.18338	1.78796	1.84367	9.02657	1.20755	0.211349	8.39158	6.66459	11.7485	10.3556	1.2969	0.158721	14.7055	5.52196	0.0887633	4.32869	4.16893	12.3468	3.98967	1.28833	2.97688	7.73336	5.77945	6.15328	5.47447		0	5.29868	3.63754	7.8976	0	5.50192	6.17511	0	0	0	3.77547
3780			1.13678	1.40747	8.13797	7.38279	3.07685	0.0423908	0.363752	0.489371	3.42443	9.20167	3.55671	0.0214138	0.176583	11.1925	3.99999	3.0338	4.68451	8.23907	5.15769	42.3962	1.56248	12.1089	10.2085	8.23516	9.93875	10.33	2.38598	7.68863	5.207	3.04884	3.05021	4.75063	5.53382	5.89562	3.95787		0	6.63465	2.54383	5.40458	0	5.07038	4.79441	0	5.29111	0	3.8117
3790			6.23028	0.7838	8.24201	5.76401	2.53044	1.69277	1.01362	2.25051	0.0539286	10.6391	3.74842	1.32401	0.164519	4.63743	0.773824	1.72371	8.71655	8.0172	8.18796	4.47987	0.0904043	12.5338	8.4725	8.5917	6.5704	7.06525	1.17901	5.66457	1.77269	5.08808	4.08762	4.79318	2.91778	1.56051	3.82987		0	7.91227	4.0582	4.39818	1.82182	6.75366	4.72999	0.606592	0.600021	0	0.262376
3800			4.11639	0	0.206171	3.22042	1.41895	0	3.72489	0.367981	2.93628	10.1029	2.53113	0.183279	0	4.4975	0.0905965	0	5.275	14.6789	7.36886	2.27989	6.8212	2.07401	2.86176	10.8689	8.91397	23.6597	12.1956	0.62773	4.67005	7.30147	4.23845	3.6091	6.23991	2.84615	2.03541		0	7.16682	3.6575	0.956394	3.41744	0.912617	10.284	0.0435211	2.66703	0	4.85862
3810			3.11121	3.26907	7.19005	1.404	2.82649	0	1.72776	2.84731	2.74072	9.80064	2.32035	8.71289	0	8.00484	0	3.55383	11.6473	5.54707	0.218936	0	5.4854	5.54879	5.6737	14.2305	10.3994	18.1051	17.9852	8.0249	2.31509	0.956309	7.06149	8.30874	2.98028	1.16519	6.76482		0	5.82783	1.37336	0	0.192877	8.74404	9.28897	0	0.424998	0.685752	0.112195
3820			0.109597	2.0949	2.28911	14.5603	3.73138	0.295266	0.0438603	2.75043	2.43653	0	5.55994	3.41985	0.901905	5.13656	0	1.42667	6.66215	20.0433	2.99715	0.479691	3.97235	5.29136	5.8122	14.5177	8.27944	18.7314	11.2368	10.1668	2.11229	2.16311	6.48865	1.87767	6.98384	0.110159	3.31097		0	4.82338	5.32359	0	0	5.38094	2.49608	0	0.736155	1.34798	1.82932
3830			1.32364	2.26541	2.94209	6.48379	4.02973	2.82403	0.063924	2.08753	1.50775	0.895251	0.822781	0.832875	0.581316	3.96827	0	1.79447	13.6069	0	1.06264	0.152135	12.9383	0.980181	4.2294	10.8628	11.236	8.21574	0	9.5855	3.75949	4.83711	3.27461	4.9938	13.4812	1.74397	0.0855285		0.45905	4.10705	3.34037	0	0.279059	0	5.77845	0	1.14794	0	3.83429
3840			3.22645	2.05281	2.174	2.67742	2.77659	0	1.86589	2.63474	1.96252	1.71541	1.12174	2.45961	0.450683	7.20475	0.704344	1.76367	6.66092	4.99056	5.06397	0.305282	2.49029	0.934716	19.4758	15.1633	17.6506	18.6542	3.53959	11.1637	7.01463	2.19614	8.44129	8.18296	16.7862	5.98702	0.526578		1.60904	3.98608	7.07903	1.51574	1.18335	0	1.55997	0.100286	2.8814	1.58562	2.05139
3850			2.53696	1.27848	2.67746	6.32902	3.59303	0	0.807821	1.68092	3.23408	2.45973	1.57495	1.62208	3.36758	7.2668	7.93685	1.74886	11.3671	11.9876	1.56223	9.65425	1.69912	8.01362	4.21756	7.42691	13.898	7.58011	0.065657	5.54508	6.505	3.62258	6.15893	4.08932	6.8053	10.9726	0.610647		1.97149	5.01401	3.4686	0	4.29375	0	1.96519	0	1.99897	0.45316	0
3860			4.50157	1.58186	1.92431	5.9169	0	4.33277	4.04824	5.74505	1.89348	6.49177	3.1303	0.148223	1.06515	7.59291	4.67603	3.887	3.84886	7.93757	0.245351	9.24114	9.22372	1.45989	3.92132	6.27867	12.8073	5.82521	5.70373	3.14131	6.4346	4.04512	2.19191	5.52122	10.1411	1.42519	0.0302389		0	7.02324	6.08733	0.702317	3.55492	0	3.31295	0.846175	12.3552	1.09944	0
3870			3.38945	1.15855	4.7165	8.45122	2.06141	2.48136	0.118781	3.66838	4.50311	2.40135	3.56792	0	6.79671	0	6.46354	5.10299	6.18796	2.26796	4.17075	1.64189	3.58156	9.92619	10.5048	5.53814	11.8612	18.5015	14.0323	3.46025	5.53497	0	3.93637	8.05161	5.44003	0.334406	3.00165		0	6.82604	4.27072	5.52333	0	0	1.8629	0.647501	1.59578	3.94795	0
3880			4.59283	1.92096	3.30099	5.3561	4.06331	0	0.0206832	4.43164	2.05163	1.51516	0	2.23344	6.08785	1.21556	6.81321	6.17885	7.05515	2.0284	11.3918	1.37368	4.73398	7.77584	3.21456	9.77738	15.2017	2.67376	8.37097	3.74814	2.13853	0	1.73955	4.76641	7.75456	0.487283	0.0440613		0	2.96764	4.80552	0	0	0	0	3.2697	0	0.0302837	3.78428
3890			2.57791	0.64722	5.26485	2.78315	3.84342	0.124894	0.0454256	3.01837	2.62501	0.580531	1.45191	7.66139	0.70605	8.6635	5.62678	0.434396	8.2269	7.71772	11.4692	3.09968	2.9892	0	7.34148	2.25429	8.70433	2.89169	0	5.59612	5.09199	0	3.30698	7.31149	18.2693	0.448908	4.82072		4.92341	5.0343	6.20687	0.104789	0	0.99636	6.86921	0.433107	2.30157	0	8.65198
3900			5.32184	1.98325	0.645392	3.94301	3.10251	0.659767	0.717645	4.14152	2.29758	1.34198	0.25537	0.610442	3.1515	4.41814	0	0	11.8941	12.1361	15.3322	8.69376	2.46091	0	9.65105	10.5888	10.5196	1.24569	0	5.69473	3.93687	0	4.14082	5.27273	1.683	0.679389	0.311594		1.92439	7.63729	4.0128	0.80807	0	4.26348	1.27242	0.768091	4.157	1.31439	3.60732
3910			9.23851	3.83408	0.0681384	0	4.56134	1.50211	1.7177	5.13082	1.96576	2.71071	2.41384	4.15925	6.55913	7.90781	0	11.7905	2.26038	7.32674	9.25657	3.68822	0.0708925	0.0716063	9.29486	6.41662	4.41126	6.84246	5.22215	10.4729	5.13212	0	7.82503	2.2015	2.28545	1.17377	1.29693		2.99242	3.3947	7.28798	0	0	1.79504	5.55429	2.27501	1.57185	2.4346	2.47873
3920			0.45827	4.03825	0	5.89965	3.99089	0	2.59203	6.73969	3.14124	0	0.299668	1.63707	0.105179	3.73362	0	9.15795	3.1188	9.77526	10.1808	2.62083	1.07244	0	9.5316	13.8551	2.56759	6.27469	5.01252	6.23165	5.38121	0.0733022	7.62583	3.88875	0	2.23957	2.15038		1.87982	6.75602	3.48802	0	2.50687	6.86985	3.90664	4.38366	0	0.221269	2.63169
3930			6.11458	2.25875	0	1.19203	2.93556	0	1.70944	5.29005	5.47599	10.2203	0.503146	1.81401	11.885	3.95579	5.29885	0	4.84635	15.8864	11.0751	7.06678	5.49567	0	13.1395	4.70668	12.3939	9.99232	15.0199	5.87498	7.63445	0	4.17715	6.20678	1.72145	1.72392	5.28141		2.18049	1.15941	2.52687	0.680386	0	4.50425	0.0214138	7.52025	3.20506	0	4.84698
3940			15.6091	0.0272974	2.60484	2.41409	4.77024	0	2.1253	2.94042	3.37393	4.20324	5.63086	4.16577	1.88556	0.957653	4.33329	0	9.84393	3.08784	11.0408	0	0.151805	2.86498	6.84238	0.312883	9.2119	8.84789	3.94536	2.52492	3.50812	0	2.58574	4.64121	0	0.474179	2.36558		1.8056	3.07957	4.9961	0	0	3.69372	0.0605675	2.88407	0.783348	0.11476	4.09765
3950			3.1209	0.923715	3.31456	3.13842	4.19327	4.2173	1.00804	4.525	3.39136	2.02524	0.959324	2.18528	1.07465	3.82278	0	0.467458	8.13316	5.27012	19.0894	0	3.24698	4.85197	6.88701	4.87473	5.53372	12.3244	12.1022	3.53453	4.77553	0	7.47139	6.31658	0.076824	0.84851	5.83608		1.02642	5.24645	5.16971	0	8.70027	3.97726	0.0227128	2.08115	0	5.0226	1.77564
3960			8.34993	0.997914	3.20897	2.53764	3.35982	0	3.69731	5.05186	1.6175	0.218511	1.45204	4.02174	1.65501	0.0905965	0.390271	3.12346	7.75938	14.9991	9.38399	0.13934	1.27295	2.09022	12.9492	7.79465	10.1461	5.36571	7.47246	0	4.37035	0	6.51827	8.51798	0.947482	1.37804	0.790734		1.55614	5.82564	4.0458	2.93045	3.57063	1.4146	0	1.28027	16.5346	0	0.978199
3970			5.76616	0.0227128	1.70542	1.9421	7.20431	0	1.79132	0.447682	4.0566	0.0636239	2.48712	0.364797	2.71518	0.420621	2.46259	9.70019	6.70689	15.9286	8.73261	12.0298	5.17811	3.93728	11.9825	12.7064	12.3405	0	12.9153	4.05319	4.30693	0	4.47508	12.305	0.655441	1.77822	2.56506		2.51482	2.28608	5.75336	0.887263	1.76646	2.17929	0	2.05737	2.01509	0.151796	3.62214
3980			1.05091	4.26037	1.95478	0.681774	2.48234	2.3818	1.79604	1.99662	4.11899	5.91526	0	0.783128	6.96495	0.140626	0	4.87071	11.9466	13.4462	5.29238	0.860446	0.965404	17.7527	9.85094	9.75297	8.99776	1.42973	20.8995	4.60016	1.99737	2.24929	6.61302	4.58243	1.86086	4.86073	10.2465		5.20567	3.10093	2.38533	5.1582	0.758764	0.637647	0	3.49316	0.541013	0.422691	2.04241
3990			3.8059	3.87322	3.15721	0.458581	0	2.27258	1.07423	1.99325	3.06292	7.97816	0	0.0916579	0	0.860793	0	5.34046	5.49648	14.2334	13.6168	11.1959	0.468057	8.71756	7.90209	6.9344	8.82835	7.33829	4.00032	5.51875	2.99512	1.8212	5.42503	5.4098	2.15867	0.559424	2.23826		1.19539	3.34471	3.89826	3.67845	0	4.48515	0	7.72475	21.6394	0.576875	3.21686
4000			4.73414	2.76048	4.83176	12.7931	2.19489	0.206266	1.87268	2.14766	3.33908	1.4525	0.212458	0	0.281853	0.79527	0	10.6993	10.4028	3.6568	15.6261	8.54676	6.77148	0.0259239	3.81192	9.35729	3.93571	1.54732	8.81654	7.80193	4.43234	4.7821	1.81311	8.66281	0.706804	1.96491	0.128293		2.35929	3.13415	3.36635	9.88162	0	4.13805	0	5.18546	5.52655	1.45566	1.31373
4010			5.24611	3.82872	2.4242	1.90231	3.25242	0	3.40553	10.0735	5.25971	3.7898	0	0	2.4889	0.835588	0	6.27172	9.01612	6.15405	9.90243	0.805311	4.66298	0	16.1536	5.40548	15.4642	2.22164	5.96118	12.2817	3.39473	3.04306	3.24809	5.77174	1.57143	6.59861	0		4.81248	2.71421	4.68732	5.30674	0	5.86592	3.854	4.5469	2.85183	0.331846	5.21696
4020			5.94439	0.0454256	0	0.700149	8.43423	0	0.82335	9.02526	5.18492	6.31211	0	4.86903	1.0758	6.93689	0	3.01455	6.52529	3.92169	5.09488	1.84897	1.5128	0.784558	12.3845	17.0548	12.2821	7.36862	0.0429369	5.27249	6.0873	3.54882	4.51	7.95161	2.53539	5.95514	0		0.147653	5.20217	4.3216	2.39861	0	3.6335	4.60043	3.41489	1.89898	1.73093	3.61939
4030			9.10271	0.943939	6.59854	0.411855	2.83422	0	1.63977	4.63565	4.27692	1.80765	0	1.76026	0	1.63309	6.38171	13.3561	1.5199	4.02245	5.80707	0.828427	3.89026	0	6.14789	4.95155	8.49785	11.6052	16.174	2.42722	2.1737	0.728343	6.95013	6.11741	2.92984	1.64513	2.27412		6.05163	2.72943	6.18454	4.11304	0	3.51214	2.59424	3.98914	29.4262	0	0
4040			8.40211	0.97067	3.16058	3.50514	0.731617	0	1.60829	2.22639	2.76926	2.78007	0	2.03423	1.92905	0.211392	5.43553	9.72807	6.16475	0.0490326	0.542065	0	1.75607	0	21.3637	7.47949	10.5299	5.04926	16.3796	3.48302	2.67486	1.6457	5.72448	6.00889	2.88469	0.763847	1.18785		0.0481033	0	3.6954	1.77282	0.876872	6.48378	2.27214	4.21963	3.35765	0	0.0642415
4050			3.97232	13.0832	7.97855	1.30022	6.04049	0	1.72353	2.03303	2.44894	4.36388	0	6.71193	6.20831	7.96596	0.403897	9.78123	6.44346	4.35357	8.43373	0	1.99514	5.39777	12.0415	7.76865	9.35733	1.28222	17.1835	11.8816	0.132184	4.73029	3.33321	7.53895	2.92946	5.14926	1.64208		0	8.0654	3.47001	2.06442	5.66142	1.59227	1.11089	9.19661	0.669909	0	4.44369
4060			2.26284	0.104713	2.89722	0	0.763937	0.242047	1.81473	2.14084	2.13172	10.9881	0	2.70829	3.0028	3.78403	0	2.25213	4.59728	0.374201	6.77131	0	17.2216	4.78263	6.86825	7.27423	10.0985	0.139957	9.84106	8.24659	0.208517	3.50904	6.30426	8.11464	3.69696	0.553295	0		0	3.42697	5.98341	6.16957	3.85624	2.95341	2.71153	3.77002	10.2801	1.22784	1.48704
4070			1.2314	0.875506	2.16251	0.697206	1.43716	0	0.90457	2.07219	1.60876	8.83364	3.08944	0.53005	0	1.00223	0.381828	7.96004	6.3591	5.2509	17.5269	8.2768	0.641756	2.57731	14.2281	16.955	9.12233	0.344918	6.58339	5.98332	6.19242	1.85628	4.77339	6.52571	3.71097	6.9223	0.076778		0	1.74809	3.97991	3.26335	4.59544	0.823377	1.0134	2.2704	0	0	0.819742
4080			4.35428	2.30245	3.27762	0	1.53626	0	2.44379	2.92316	0.0617961	5.24164	3.48036	0.0552721	4.25648	0	0	4.97561	1.77646	3.85567	18.7501	0	3.57235	2.86762	3.74696	5.17066	7.54809	0	6.65801	2.46385	1.98764	0	5.41728	5.33632	3.6085	0.0427643	9.15986		0	1.19029	2.29938	4.06694	0	2.06233	2.61274	0.787665	14.9031	0	1.99982
4090			5.37849	0.994327	4.9761	1.47128	1.99774	0.249644	0.366891	1.54352	2.48345	7.42782	1.25661	2.08909	5.00143	0	0	5.28542	5.26035	6.66959	10.9025	0	3.77602	2.48515	7.76486	8.54999	7.83047	0.617614	0	4.43244	3.15246	0	6.24099	6.48169	0.648574	1.14706	0.899163		0	4.12213	3.17243	0.606639	0	1.61477	0.278938	0	3.01317	0	0
4100			10.025	6.21808	0	3.4708	0.882678	0.948124	0	5.07327	5.26448	3.74792	0.742672	4.15988	3.63596	1.3985	0	5.73335	8.42103	14.9702	9.52657	6.64175	4.72968	0.984533	12.9024	8.67877	9.76421	13.5607	15.9458	15.0079	4.08796	0.980764	3.78274	3.29343	0.636839	1.27624	1.18117		0	1.84489	9.36271	1.9552	0	3.99094	0.388727	0.0211961	0.351274	0	5.07995
4110			7.91129	6.3814	5.02022	5.01766	0	4.60764	0.0378547	0	5.55324	1.86687	0.788033	0.428464	4.39315	1.17756	0	7.73118	7.49152	11.6013	4.17737	8.37099	4.68892	6.99874	21.9311	8.34804	12.0858	1.47567	0.618675	16.2638	6.06668	3.35885	3.06904	6.37963	6.5614	0.996834	1.90119		0	0	8.54781	8.20747	0	3.03177	2.42134	1.56293	13.0485	0.0407707	7.59635
4120			7.13858	0.586055	1.13582	2.60889	3.86509	0.507409	0	0.380534	0	0.664141	1.36109	2.01708	2.9331	2.90684	0	4.36248	6.92908	10.2564	7.043	3.05628	6.05854	2.00986	2.27217	19.3292	13.1497	2.17645	2.20402	8.33458	2.28132	2.42925	4.02849	5.73857	9.49671	0.272814	6.38805		0	1.53303	3.42464	0.516274	0	2.43804	11.5792	1.57231	2.76992	0.273506	2.7958
4130			2.02599	1.87987	2.81842	4.51678	4.60029	0.406863	2.0233	0.0378547	1.51924	3.93599	3.29614	0.809184	8.00125	3.94799	0	0.673869	2.84461	4.65671	3.58828	4.02383	4.41117	1.92011	12.7331	3.57605	13.4607	0	8.98116	5.86214	3.85989	5.79074	5.67553	10.358	0.162115	0.450508	3.09174		0	4.67446	4.0987	6.5444	0	1.66661	8.7745	0.438767	4.31888	3.111	3.08415
4140			4.91653	1.58459	2.89634	2.66504	4.1084	1.37414	3.67826	0	4.46003	5.78794	3.178	6.29193	0.477461	3.76312	9.66158	4.07136	4.21038	12.3875	9.57715	4.8613	4.9625	5.38562	10.0389	3.25169	8.61638	0	13.0089	4.45293	10.4462	5.28806	2.09044	9.34392	0.276329	0.428259	11.0581		0.0454256	1.41223	3.62106	3.41472	6.44601	3.9243	4.25577	0.284905	7.38972	3.14035	6.30733
4150			3.91898	1.18183	2.64195	0.818996	2.6318	1.37146	0.358455	0	0.657021	5.00181	0.666786	5.6358	0	0.9943	6.29824	4.36177	3.61896	5.74699	7.58365	1.89189	12.6023	1.54264	11.2947	3.65149	12.3949	0	7.71322	0.152067	1.83327	2.86705	3.54979	6.8868	3.76411	0.184639	6.97468		0.804118	8.75618	1.89977	3.02918	6.08208	3.56996	0.0454256	3.55423	4.99529	0	3.54734
4160			0.179543	1.49979	3.7441	5.33295	2.34485	0	0.601019	0	3.43357	14.2215	0.835157	1.9679	0	0	2.82576	2.76722	6.62922	17.5323	7.30269	8.42749	9.75606	1.89501	9.74155	13.9502	4.66948	0	16.7067	9.26655	3.85205	2.57934	7.45852	5.95776	6.35632	1.50864	2.05495		2.28933	0.439538	5.70295	4.70388	0.099072	6.01344	0.0605675	2.05553	0.410192	0	3.21143
4170			0.334334	3.1024	7.12911	0.241031	3.83178	0	5.99075	0	2.31463	8.69786	0	1.54556	0.400801	0	0.355475	3.76983	5.55552	3.73094	1.55934	2.9683	0.0408748	4.34798	16.9965	0.530007	8.5554	0	18.9727	5.57873	2.3464	5.06064	5.4643	4.70378	5.07775	0.863847	2.03864		2.76123	0.670423	2.75356	2.58329	2.95379	3.17912	0.0454256	3.01057	0	0.790592	0
4180			6.14624	2.98312	6.3097	2.7648	1.8582	0	6.20026	0.0227128	1.91434	3.6063	0.55294	5.11599	0.870428	3.98649	0	8.00112	3.40858	0	6.8071	0.135779	2.1667	7.438	12.928	12.083	10.7582	0	15.0097	7.84695	4.28643	4.44411	5.52461	4.89821	7.54533	0.488278	1.56938		3.58907	2.21767	2.88104	3.28869	6.72271	5.31841	0	0.0769423	3.94176	4.40016	1.94326
4190			2.14444	1.61356	3.46107	18.754	0.189727	0	0.834998	3.3169	2.54104	7.2524	0	4.50334	3.52072	7.399	0.219528	4.52152	1.3355	2.76822	16.896	0	0	4.96754	12.5591	7.84361	11.6703	0	15.8261	7.1588	11.0453	4.12138	14.1282	5.91433	9.3877	2.55158	8.49786		0.313858	2.34842	2.79977	3.97271	5.04897	3.20994	0	5.10037	0.728806	1.01456	3.95165
4200			4.60978	3.6985	0	1.52071	0.725945	0.869744	1.58305	3.30913	3.72106	2.53545	1.65591	5.49013	1.45555	6.13076	1.47509	2.37468	13.668	14.4727	4.63197	0.0238353	10.373	0.123027	4.79795	5.54702	9.05401	8.98258	13.0507	4.6128	4.57738	4.66051	8.09985	3.6546	2.44388	0.920624	14.624		12.672	0.649402	6.77962	1.41619	1.02715	4.57594	0.385712	2.32212	13.1852	2.76024	7.88489
4210			5.29629	0.43477	0	1.68923	1.70775	5.20386	2.61847	0.0738587	2.45925	2.38343	3.29369	2.65692	2.63815	11.6134	0.825477	2.70303	7.55147	10.1539	3.07174	0	12.2126	0	5.38935	17.3789	9.38844	2.09321	0.724954	13.7696	9.64031	2.95495	12.1288	6.37371	7.14004	1.9042	15.0728		4.08534	2.96983	0.908927	1.29891	4.25731	1.25497	0	4.97151	39.7229	2.73398	0.510042
4220			3.20858	2.06426	0	0.648684	1.81913	2.4916	3.4207	0	1.56978	4.98967	0.0757094	1.67148	3.42614	8.70693	0	7.40133	14.2523	3.47967	17.4459	0	10.386	6.49273	7.41955	15.5688	10.2206	0	16.9942	4.03827	5.87398	7.47993	7.75682	5.11597	7.01715	3.52464	14.6165		0	1.02288	3.05482	5.7689	3.87979	9.03811	4.00434	4.86444	1.46941	0.330252	9.90184
4230			2.7336	0	0	0.568065	3.00558	0.793669	4.54709	0.201524	1.08642	1.20551	1.65005	3.24797	9.71934	5.26521	0	5.40434	8.8294	8.8289	6.54103	0	12.031	9.95634	5.3227	6.29915	4.71499	5.86801	17.2915	5.38085	8.36488	3.066	3.93455	6.08344	6.66322	3.30773	10.0585		2.62588	4.57858	2.72227	3.67293	3.75001	7.71843	5.86918	4.77733	5.81141	0.313057	2.08262
4240			6.82677	0	1.17219	0.168469	5.78434	1.12216	3.13314	0	3.51664	0	0.209759	8.57905	7.01117	2.77551	0	10.2428	9.12925	1.92134	13.4583	0	3.57367	3.46407	4.43983	7.44185	11.0309	2.70712	4.87808	9.11778	9.21992	1.1578	4.14652	7.24438	6.28829	1.33169	12.0526		6.99517	0.433876	5.04688	2.73619	6.51698	2.00011	2.49734	3.22313	7.85831	3.27815	6.48913
4250			4.32523	0	2.58154	1.26732	5.13364	0.788529	3.81235	0	4.06123	0.756934	0.576137	0	9.26655	4.45792	0.0272209	1.77292	7.84622	4.36328	13.5198	3.48384	4.35541	1.21399	7.09994	7.28093	6.84935	0	19.4929	11.1964	9.54834	3.30885	10.3746	11.7044	0	0.324289	18.3482		0.0668394	0	0.714832	5.03978	5.71737	1.42551	0.423716	4.38352	3.36036	3.04306	6.33447
4260			7.70667	0	6.67108	3.3813	3.47364	1.4677	2.13564	0.15179	3.85355	4.29395	5.93655	2.1392	3.60047	3.91113	5.81246	8.99549	12.7602	9.0017	13.2446	6.65045	4.18311	6.87092	12.565	1.06671	3.95524	0.140929	3.63353	8.55564	13.5034	1.97062	13.0544	10.1487	0.352657	0.541431	20.462		0.0227128	0.375893	6.63196	0.992988	6.79828	1.73112	0.78739	3.23665	2.19769	1.03398	4.27289
4270			5.60523	0	1.22097	0.0214138	1.10271	2.05968	4.95321	0	2.86985	11.2331	3.83827	2.68997	1.25007	0	0.443331	8.59787	14.5756	9.83754	6.32144	15.9105	0	4.22618	8.15065	6.73265	1.94574	5.7915	8.3153	9.75603	4.46719	1.89112	8.27041	6.23868	1.69669	1.02923	18.9762		0.0856554	3.73034	5.6953	0.277943	3.8056	9.37741	0.0833043	4.44256	8.39072	2.36324	4.04534
4280			2.52384	0	6.40469	0.0233213	2.67961	0.309116	5.62602	0	4.58674	6.91932	2.76012	2.16396	1.84967	3.10138	6.79628	6.22509	12.156	7.64834	5.03308	4.07533	8.40984	2.22877	9.84104	18.5242	11.6878	1.25412	16.4935	6.67044	14.0803	4.44804	5.79952	8.04018	6.27176	3.80347	13.3197		2.45183	0	4.92776	6.47773	1.59363	2.58436	0.474248	1.88651	1.27655	1.53179	9.47583
4290			8.99123	6.85035	8.47805	1.536	3.43902	6.25014	1.83221	5.67294	3.43074	9.76625	6.06128	6.08361	3.01637	2.97674	3.09187	15.3657	5.65588	4.64786	7.25229	6.0482	0.612928	7.17545	10.1296	0.162355	10.1014	6.0886	8.49743	6.08932	9.17966	6.53406	10.9743	15.2476	1.86794	1.67107	14.096		4.05248	6.54825	0	0.409233	0.976715	5.11755	0	0	1.42344	3.54605	2.8024
4300			2.62663	4.07174	5.19801	1.79741	9.31991	3.78391	4.35745	3.84287	3.85965	7.20534	3.15794	4.54625	2.74191	5.44637	1.10748	4.97554	9.29933	12.9204	8.40826	8.24998	1.09426	10.9785	2.2258	1.80336	8.89318	4.23437	7.76492	5.33986	8.86258	2.60054	5.10601	10.0649	2.80071	3.22395	6.27276		0.815842	4.45782	4.39914	7.16024	0.165949	2.05936	2.5676	0	15.2348	4.91546	3.60387
4310			4.31893	1.83447	0.950597	0	8.36047	4.37793	2.15394	5.0722	3.28489	6.92426	3.84706	2.2982	2.3904	4.50944	6.25676	5.90612	4.42225	6.02813	5.08209	2.47632	0.0233808	10.7431	5.92168	7.63837	10.9059	5.47224	10.6483	8.41059	7.26989	5.61352	8.39438	9.62541	14.212	4.45502	13.0792		0	4.91158	1.58872	11.4155	3.99853	1.58799	0.0305834	0.0272974	3.54388	3.34848	1.58545
4320			1.6348	4.46308	3.48465	0.0787675	3.95687	9.35628	3.02353	4.32193	14.0144	8.48512	4.15816	4.13216	1.65908	2.51702	2.72994	3.55604	10.5713	7.55722	13.826	0.124887	10.3655	11.5251	2.08898	27.6845	4.77662	6.17752	8.86093	5.1173	9.95334	1.63746	11.9642	6.84302	3.42986	3.42934	3.34175		3.55241	3.59191	0	5.95769	0.478157	2.32821	0	0	8.55842	4.99015	4.35475
4330			10.6232	5.55277	5.29442	9.05426	5.35212	20.1012	2.08973	13.0841	15.9839	9.31158	3.52097	14.6059	9.03702	5.05633	0	9.71449	8.66058	9.00639	21.1558	10.8984	8.09549	11.1522	2.45885	4.89422	10.883	10.0777	10.3379	8.16248	2.96348	2.61747	7.1144	10.0553	10.6443	5.46454	11.0894		5.22664	3.57994	7.26826	11.5755	12.5843	6.12877	8.46833	2.07556	2.62939	4.08769	18.8075
4340			3.57285	6.52065	6.08612	9.90006	6.14007	14.1808	3.16516	9.71788	2.425	16.9497	2.82701	6.8252	4.10728	4.59061	0	4.65637	7.90495	10.5124	20.8213	4.18522	1.18382	13.4052	10.558	3.56428	17.4376	3.53145	6.39829	5.71906	2.76312	3.6752	5.43574	9.50114	11.778	7.77932	6.30432		4.56492	5.75761	1.93314	7.39847	6.64677	4.41091	12.1386	4.42349	1.94269	4.743	5.98657
4350			2.34571	4.18716	3.63558	10.9814	3.96618	2.48191	2.38883	7.24839	2.63057	6.59443	2.77874	4.18793	5.77394	0	0.230188	5.51246	9.14477	12.8827	19.2521	3.63965	6.82795	8.27808	14.52	5.26455	18.1455	14.995	11.6974	5.62271	9.3105	2.8382	4.3156	9.82716	9.10341	7.71941	12.6593		2.90328	3.21355	5.13917	7.61591	6.67519	2.19449	5.08282	3.72818	10.5083	6.54038	2.3097
			3.42122	1.35957	4.41976	8.68026	1.98683	4.33392	3.58597	3.49969	5.54306	6.89597	2.88028	7.5423	3.66974	3.30067	0	6.37299	17.3226	3.29163	10.7445	10.5765	5.43307	9.38816	12.419	7.53176	15.9019	9.23534	3.73945	5.37259	6.22829	2.20967	4.62612	9.50214	8.94645	6.63209	10.6691		0	4.63707	6.84881	5.36613	5.9792	4.6148	5.94955	3.8155	8.8064	0	1.36288
			4.98115	6.65201	7.13163	9.95156	0.824424	5.36128	2.23512	3.283	6.48931	0.540793	5.34226	3.00024	3.11988	2.19267	3.62619	11.6258	7.91805	5.29734	10.7191	2.82537	5.76356	8.60582	8.8521	6.65508	12.2525	3.05136	11.6433	9.48759	4.91384	2.78342	3.44263	14.8336	0	0.291193	11.5725		4.59592	0.85383	10.0873	3.47028	10.7632	5.51317	7.87179	7.07654	8.78957	0.0736167	1.81764
			1.42827	0	2.10849	5.37122	0.0227128	3.80559	2.9939	5.87183	7.23748	7.46635	3.81055	2.01722	4.62213	10.008	6.82651	9.51173	6.87399	3.66469	14.4874	2.99539	7.42971	18.2015	3.04449	8.50555	9.00794	0.0419017	14.844	7.46944	4.61975	9.8904	8.85997	12.3019	7.46019	4.32344	9.40893		7.91117	2.77875	5.33169	2.96749	3.29525	3.14907	8.34701	5.63347	17.6461	0.0214138	10.0832
			7.13076	2.81513	0	6.41783	2.35137	3.4768	2.30119	7.83413	4.01763	11.4799	4.61498	3.39669	4.49651	8.43176	9.73709	2.98897	1.8737	5.82238	17.0338	0.501478	3.13992	10.5115	3.7887	0.178162	14.9762	0	14.9167	14.438	7.05254	8.15448	9.16201	9.47191	12.1498	10.4968	9.49658		0	4.66677	2.59304	10.2455	7.55044	5.25168	6.02031	6.74591	3.42357	0.0227128	20.2467
			6.21968	2.36538	3.40978	7.69911	6.23409	4.11516	1.41938	5.06421	2.46458	1.53583	7.70087	8.60847	1.54467	6.77294	6.98678	4.26515	6.04141	3.25127	11.0424	1.3562	3.05609	9.66894	9.87937	6.8675	17.3642	0	2.31347	1.8012	9.87624	8.48021	13.2898	4.22612	0.524482	4.57984	6.82831		0	5.93281	5.16576	6.53747	5.25827	2.79129	7.7484	7.23019	1.59651	0.288743	5.6864
			6.12987	1.98318	7.36388	4.72773	2.43357	3.33813	3.63368	3.11063	5.45357	2.78433	3.07432	2.02607	1.42157	5.8106	4.49006	4.06353	7.71678	12.3395	4.90462	0.0733132	4.55833	7.93312	10.5229	4.34497	1.63448	2.50863	8.76442	10.7994	5.60128	1.60215	10.1395	5.37835	4.42916	2.54179	6.76237		0.0338583	7.79834	7.13687	1.2196	2.44206	10.4332	2.5072	4.876	9.02846	1.52897	3.27291
			2.71371	1.51985	3.72018	3.25623	3.17787	9.93132	4.76382	0.70274	7.06681	2.28153	4.15497	3.09263	1.58275	5.61055	0.0213837	3.20894	9.48308	1.01863	5.73617	6.73392	0.0221871	7.89458	6.00738	7.46012	11.347	3.40573	8.35855	2.21953	5.95558	1.53521	8.47403	4.91593	6.15439	3.15907	6.41821		0.823396	11.8115	6.04206	4.88158	5.78954	5.91112	0.617906	2.59211	6.27688	1.69065	1.42828
			4.63823	0.430178	5.30814	6.02141	8.0582	2.35434	1.65667	0.714115	5.83624	14.2261	0	0.910048	3.10215	7.04015	7.56835	6.25285	6.56824	6.33254	12.3806	3.02214	5.14946	10.131	4.94889	12.3887	11.7048	12.29	10.841	6.93788	4.62033	1.45948	2.90629	0.797853	7.44661	0.816965	6.71811		3.64128	10.1468	4.4389	12.5792	5.19945	4.85797	0.722857	1.84137	0.282938	5.63595	5.17394
			1.02467	0	4.80513	6.69274	6.85729	1.63224	0.88344	0.821003	8.21308	7.21588	1.3168	5.1667	3.51521	4.50091	3.57062	6.36271	5.08659	12.2691	11.7012	10.9842	4.21435	17.5728	13.6254	9.40011	10.1532	2.44574	10.1761	5.53237	12.5039	5.36557	7.69538	4.14629	2.55155	0.381339	2.689		10.0818	7.1128	6.29516	6.08115	9.54508	7.92372	3.3639	1.40894	2.24173	0	2.88483
			1.92149	2.49776	11.1181	7.22781	3.41827	3.58176	3.56353	0	7.47683	7.8598	0	4.15422	11.1114	2.09942	8.71569	7.67825	2.31472	13.0379	11.0655	0.0227708	5.47754	10.4566	14.7481	22.5096	9.83133	4.95357	6.20905	10.0087	6.64529	1.39638	10.52	7.1039	11.7919	0.511899	6.6671		2.4294	4.43933	7.59724	2.09769	5.2641	3.35471	5.1606	2.18642	7.64711	4.46081	3.93198
			1.54522	0.841404	3.94234	5.05054	3.63751	5.58741	2.91253	7.33142	7.34816	0.978003	2.08495	7.40967	6.13905	0.166131	6.92049	14.778	2.11316	10.0486	10.4759	4.01338	1.44609	14.9969	4.9879	5.2478	12.6261	8.65615	5.04575	1.93123	9.44403	3.56048	7.87127	5.24443	15.2708	0.411603	3.95955		5.31744	8.91996	5.54626	5.13086	4.46558	5.16788	9.29039	1.13433	1.08468	9.42653	5.49375
			0.0272974	0.49852	3.43386	4.35867	4.17146	12.4866	3.11577	1.60637	5.9188	3.82224	8.8276	7.91569	0.0476892	6.5794	0	17.9792	0.261491	10.2436	15.6879	4.31915	0	9.9164	6.83453	0.131203	4.9715	8.29235	10.5453	4.22452	10.9751	1.09283	3.69821	3.67544	7.39771	0.967666	6.08543		9.89932	2.36489	3.98143	1.66172	4.1536	10.1022	6.73644	0	3.70426	10.7349	2.25478
			0.803402	1.27046	3.31432	3.52672	5.45533	7.69275	2.4308	3.38864	7.85349	2.678	4.36057	4.11234	2.29282	5.59472	3.2898	6.97592	1.70637	6.05598	10.0865	20.982	0.0759025	10.5076	5.29608	0.861873	3.39863	0.61236	6.82306	0.0226792	2.21696	0	6.77117	11.1528	8.70731	0.698899	11.5133		8.73425	2.53831	4.79883	2.56014	0.168173	2.92018	27.2199	0.132281	5.011	7.73543	3.24733
			3.73812	1.92784	1.6889	4.19866	6.08586	3.36091	1.58328	4.69562	5.81395	9.37942	7.89759	4.19913	2.1604	14.6496	0.108604	15.5404	3.17089	7.45533	7.81	5.44888	1.13283	12.8376	13.8524	10.4341	8.15486	4.64858	9.79725	5.84613	5.35451	2.27156	5.31476	11.809	3.90744	0.857653	6.02242		6.84541	9.79969	4.86873	3.98218	0.160715	2.56049	14.45	0.605014	8.8883	6.48529	1.58206
			6.78121	0.0837343	6.31523	9.14273	8.40638	23.2574	2.98366	5.14305	4.39377	5.34835	3.97634	0.602617	3.08152	7.55264	6.97681	10.9265	7.65222	6.84613	10.4725	2.70603	1.14668	5.23444	9.32228	3.99087	6.60315	9.66887	10.2703	6.37767	8.51474	4.51003	5.59344	5.25083	7.66055	0.772017	12.6075		3.6533	4.3861	5.322	9.4233	0	6.90544	2.7679	3.50043	8.02736	11.7208	14.0821
			4.79903	0.584184	7.7575	3.67693	2.89647	17.5779	3.65272	6.22867	4.63244	11.6705	4.29434	2.70622	4.11034	9.2605	11.7163	4.7233	3.01471	1.75831	9.96567	2.20596	8.45106	13.9021	15.4901	8.55971	11.5567	15.9512	8.71458	8.45469	5.52039	2.6999	5.71651	2.15414	1.1107	0.501405	10.8598		5.35059	6.85894	7.85984	5.75232	4.8792	9.95174	1.36161	4.37073	0.895271	7.40562	5.0514
			2.07659	2.46801	6.52693	7.16207	3.74538	15.6892	2.20595	1.67246	2.46452	5.67702	3.2497	0.0775621	6.48742	3.47681	2.54621	6.53895	7.6843	10.1977	12.102	5.61762	9.80102	20.8257	11.3347	9.46297	16.7627	7.05977	19.6064	8.52542	5.62395	2.39924	7.60904	3.50644	8.16906	1.48361	0.238954		4.49975	4.09709	3.82552	2.36697	6.71509	9.3932	2.06798	8.52879	21.0486	10.3102	4.54915
			5.24539	2.99226	8.04804	20.5232	0.868871	13.8386	3.66572	3.57654	8.39342	1.60898	4.22007	4.83517	2.84803	7.2651	0.518736	5.41355	10.1629	12.4872	8.96245	9.53376	10.8948	7.15703	8.68151	9.86538	9.94265	6.38319	6.37853	5.64436	7.48373	0.81171	5.93512	5.58765	12.1121	2.10087	0		2.31395	3.33377	5.39675	3.47607	6.01961	2.82337	4.05353	5.39146	0.0681384	5.20481	6.53094
			6.84279	1.27442	0.704194	8.60177	5.00505	7.8716	1.19656	3.13093	3.39054	7.20111	5.7436	5.52432	2.6423	16.3654	4.02309	11.4829	12.8677	3.32909	1.78139	0.311875	2.20014	15.2754	5.20473	9.38867	16.9754	4.07419	18.6991	6.72918	8.91008	1.05896	6.81615	6.82188	8.35667	1.06169	5.05974		1.70585	3.37964	6.99446	5.65762	5.10334	4.33919	4.92938	4.7437	3.64512	2.48415	4.26772
			5.84613	0.998767	4.97336	20.1892	5.0059	12.0381	2.10503	8.60579	4.95965	2.67153	6.40539	4.85618	9.48876	10.3449	2.68852	6.17665	6.71694	7.58127	7.48175	0.241463	7.83592	9.1339	7.48632	15.1157	16.0366	6.50672	8.26665	12.777	4.03719	1.93704	12.5884	8.21229	16.1863	0.574717	4.50073		5.62033	2.02808	4.96336	5.47403	1.70275	6.30556	2.66676	4.85909	8.29303	5.44797	4.83071
			1.74662	2.66818	5.20572	4.75408	7.90662	6.74078	1.1357	4.33258	5.53919	6.62574	1.38099	0.0980552	6.51944	11.7163	0	7.04197	6.18806	6.86478	2.58224	3.25408	1.6969	7.43192	4.72251	6.78661	15.5458	8.08972	11.0395	3.61555	5.15184	2.13001	8.48433	5.4414	9.75348	4.53276	5.91827		5.16585	5.30499	5.48935	1.76513	4.36943	9.39101	4.83524	2.34944	0	6.1181	4.36167
			4.65795	1.55504	4.23993	0	3.12653	17.3587	1.0279	4.68778	13.0869	2.00394	5.02817	7.83678	3.9279	4.30286	3.29338	4.68126	5.49523	13.72	5.64185	11.1036	0.98872	8.88266	9.61739	4.88635	7.78373	6.78554	0	8.02013	6.41942	11.6098	8.4996	10.0061	4.56002	6.98809	6.0493		0.979338	0.27931	5.86295	8.23884	2.79474	8.6987	5.93491	3.83608	9.62599	6.44727	7.94725
			3.72194	0.0628571	1.05341	6.58373	3.82443	10.7651	3.42696	4.37423	6.48498	3.99286	6.91319	3.82312	4.5056	4.63146	4.80521	19.7151	8.33227	0.878744	10.4187	14.9238	0.453616	13.5745	8.79868	15.6643	1.99396	6.77736	0	6.95759	8.98834	0.822467	7.32049	10.051	4.34663	2.59673	9.74958		2.4346	0.777362	4.96683	7.65781	4.57269	2.95345	7.18399	6.8927	2.08487	3.24102	6.15987
			2.98206	4.69077	4.25126	2.45113	7.52004	7.86951	1.98442	4.61894	4.02223	5.5213	2.10849	3.75142	3.61806	12.0589	5.6205	5.0632	1.5167	5.12906	3.74546	1.49824	2.4984	16.2396	13.5837	11.9792	4.60687	11.8924	5.91109	6.52037	7.21708	3.45938	9.08959	10.8155	9.58633	0.11298	22.1701		4.86553	1.02742	5.15807	5.50947	7.96079	6.16796	4.61149	3.54229	3.12378	1.8502	5.0715
			13.3827	5.89118	4.02743	10.1186	1.63098	11.5677	1.38572	4.15277	15.2788	11.9463	6.39754	4.11928	8.04719	11.0504	10.0679	9.81932	0.0653567	7.59833	15.8458	0.0265457	1.97434	4.23073	2.26113	7.52777	12.7235	10.1392	7.89179	6.67712	4.26987	2.66856	6.07024	7.10269	3.52137	2.91531	10.1775		2.86441	5.28404	4.41934	4.79233	4.39503	3.22692	5.9119	0.257695	1.82601	8.83315	1.00787
			9.21758	3.92543	10.527	5.71955	10.0205	10.898	1.77192	13.0842	5.47577	8.1072	2.3698	3.29818	2.48943	6.59647	2.29756	5.65248	0.29253	16.4962	12.3304	1.53442	5.69012	15.3039	2.32237	8.74354	13.0432	2.96631	25.8666	11.1408	6.76056	1.17215	6.44503	5.38139	5.86015	5.01346	10.8674		1.98808	1.66964	3.24481	3.69887	2.97498	6.00408	8.93071	4.6925	3.47518	5.82421	1.96181
			7.15017	3.09276	2.50913	6.34983	7.7193	7.36669	2.36296	3.98581	4.53352	2.92923	3.19432	2.79354	3.58415	12.3365	3.82837	0.832034	7.95864	9.56962	11.6715	7.97956	0.974361	13.9497	6.42307	0.030361	5.58514	6.15305	13.1305	5.13174	4.17876	1.71164	9.55176	3.40482	8.05504	0.498093	10.4261		5.10941	3.80813	4.06953	7.42728	5.69746	1.57489	5.85667	4.15056	2.96189	5.22398	7.55834
			4.69539	2.16074	14.1556	6.2931	8.76838	10.8048	4.48414	4.33189	7.45137	7.38284	3.57795	2.92105	4.97294	9.20111	5.96457	4.39703	7.35483	6.64355	12.1856	0.795581	0.145008	16.6252	7.77271	7.68091	5.27432	7.50217	4.5749	13.8322	8.87325	0	6.74662	5.91985	2.14305	3.97317	10.1019		4.61483	9.98912	4.8359	9.77182	14.3795	4.25917	3.87528	4.96063	6.86549	7.50442	3.24177
			7.36644	3.38241	13.5886	9.96866	17.9379	2.08751	2.07601	0.689482	14.6	8.02118	0.103	4.7105	0.298933	11.0537	3.32006	5.88796	0	5.87173	3.30489	14.8646	0.882805	14.6998	5.97699	7.98673	8.78104	13.2428	10.5716	11.255	6.33063	0.116296	8.39241	10.6181	5.02257	0.388462	6.26595		2.61032	7.89118	6.61653	11.0242	3.42335	2.40897	4.94112	10.3264	1.54324	7.01896	6.89717
			5.20932	5.2226	20.2247	4.66508	10.7322	2.90019	2.27626	2.9596	5.37329	5.07571	0	0.910005	0	10.7086	0	2.35645	0.542097	7.8004	13.6004	24.671	0.139777	4.46385	4.17241	6.89769	15.1594	6.93788	18.3318	9.64309	9.08481	0	8.25688	13.0253	2.42874	2.84268	16.2037		1.99365	7.45163	4.43879	1.04034	2.13545	4.12	4.70688	6.80894	7.89982	6.02795	5.48722
			3.02083	2.66191	6.9905	4.0976	20.3212	9.27053	2.30969	17.2746	5.06681	4.84029	5.14646	0.424599	0	10.8855	0	0.168868	4.38344	15.4577	16.078	2.79872	2.56666	5.58796	6.49253	3.74499	13.653	4.31039	11.4032	6.41049	4.5667	1.00647	6.0237	11.7359	13.3913	4.19943	8.51087		2.08815	9.72801	5.7948	11.2387	0	2.09667	5.19045	3.53158	1.86158	7.16092	7.55887
			2.82985	3.45241	2.64693	12.8107	13.976	8.06691	2.43697	4.71234	10.2009	0.534457	5.17841	4.01391	1.16893	18.6937	6.87703	6.74556	1.52842	7.70906	14.5682	2.1494	11.3454	15.6689	11.0476	14.215	8.23236	6.33623	17.3642	8.74568	3.92168	1.10455	9.44587	5.51513	13.6652	6.44455	8.2322		2.40443	8.75371	4.83126	3.18469	4.65415	0.0227128	9.31964	1.56694	0	9.16555	4.96493
			3.53043	3.27086	4.29136	5.72609	5.46657	13.6973	3.68531	4.84636	6.83156	9.33898	4.63512	1.55889	3.95189	10.6855	10.9223	3.97666	5.63921	8.55388	4.45734	12.4266	2.78488	13.8597	5.99564	6.59833	15.7071	10.3408	17.3069	10.4719	7.1843	3.43518	10.7617	10.6658	11.4215	3.46222	4.16788		7.85685	0.707129	4.25247	4.72218	8.80783	7.1693	3.12657	1.12089	0.0539286	6.23476	1.8445
			5.33176	7.24607	10.3915	5.45828	10.724	7.11388	5.61362	8.99326	6.05266	4.22662	2.54085	7.31822	7.03381	7.24855	2.27389	2.61122	6.63777	9.57171	4.97797	3.53828	2.14891	8.11551	4.04478	12.9961	15.2076	3.07973	7.54851	4.00602	0.973439	5.11557	15.2243	14.8767	7.1358	17.3847	5.04095		3.91415	6.99011	9.43468	5.61249	7.43377	15.8823	5.78673	2.51006	0.873376	5.40645	6.71014
			7.01251	2.42751	9.88895	7.64449	2.91898	11.4975	3.38205	3.48234	4.21579	5.64993	3.35928	4.70384	1.81775	13.2399	11.366	2.71683	8.96887	10.9373	17.3316	6.33534	3.95268	9.53045	7.0375	8.27038	12.5628	6.02034	8.66273	15.0128	7.43255	7.80519	10.0189	14.3073	5.19951	14.2775	8.27997		4.13207	5.02512	6.18041	5.62035	15.8819	7.23224	5.0223	0	5.7881	6.96905	6.47516
			4.33342	4.14808	3.28953	3.14729	12.1699	12.1364	2.86693	3.81773	13.7968	1.35482	4.26802	2.54962	2.57764	7.84972	2.86236	12.8391	6.42207	6.96859	5.87419	0	1.43313	16.3481	12.4894	17.1283	7.27299	8.56763	10.1199	6.48124	5.62234	3.38563	11.1654	12.1335	10.4445	21.8705	8.04726		3.60646	5.78547	5.25558	11.6492	6.34939	11.7602	7.58503	6.31483	3.87566	6.30064	2.18157
			7.76327	3.49096	5.09588	9.60336	8.88148	6.85032	2.42847	6.04913	9.45377	6.66291	7.69781	1.05938	3.55708	4.72086	1.69977	11.277	2.33615	0.0989734	2.39824	2.57177	1.36264	14.6723	22.9735	16.0444	9.70106	5.72251	5.28017	3.32442	6.78373	2.49049	13.4013	15.1926	10.0807	3.73746	16.3889		7.03683	11.0982	7.61895	5.06904	5.89112	6.36347	2.93159	8.00086	0.663717	4.58909	3.07802
			7.17138	7.52324	6.10052	9.76315	4.10394	14.7326	3.87414	7.70446	1.75635	0	5.06388	1.18875	5.43997	5.18565	3.95149	3.24489	5.63827	5.65716	7.54662	12.9829	14.902	15.9273	12.4912	15.5199	15.6531	11.3275	25.9041	10.2149	12.1393	3.81061	14.371	12.0506	4.47699	3.96591	10.9806		2.39172	9.53687	5.56033	5.32827	6.09664	3.37281	4.7188	8.18426	1.55424	4.38097	7.75535
			0.729189	6.4958	7.62545	20.3789	8.68449	11.985	1.108	6.66575	5.25005	5.20316	5.10213	7.9739	5.06401	9.79583	2.93693	5.07389	14.6583	4.24966	6.26181	18.0775	1.15115	29.8614	7.43514	16.3532	15.2769	14.3364	7.54994	6.35317	6.57499	1.34402	7.80314	13.2952	9.01365	2.23729	3.69212		2.55174	4.09186	6.32982	6.98036	4.62397	3.11989	3.61003	7.99462	0.815029	3.04743	9.07466
			3.16765	4.11648	7.41804	5.49114	10.5026	15.3981	3.22256	2.64106	1.18543	5.61368	6.34055	6.97849	13.3135	2.12295	3.72253	26.8589	22.7897	6.24303	6.68589	0.55399	1.72764	6.26095	0.50538	14.332	14.5348	9.14961	11.1066	7.01234	7.71831	3.03606	12.0797	6.46337	7.00526	0.582834	5.00719		7.32213	9.32109	5.55239	6.46517	5.09468	3.05344	6.64957	10.8876	7.62476	4.38948	7.11679
			7.78898	3.71063	7.32719	7.67667	2.44286	14.9692	6.40449	5.97365	6.70757	6.96495	11.668	1.90063	3.71749	6.42013	0.0213538	13.3939	0.349674	9.84799	1.71541	0.054566	1.23567	8.95078	10.4623	9.84089	12.9132	5.40326	25.4632	12.3526	8.09565	2.24761	7.82733	6.04194	0	0.92141	14.035		5.9131	7.72986	5.91418	10.3407	7.92974	1.67355	6.80314	3.75513	1.94757	3.16561	5.59241
			4.58188	6.62176	6.30715	5.31569	11.4192	9.52776	4.62147	4.31531	8.26096	9.63875	5.52398	7.94456	5.79165	3.17353	0.0984446	6.12578	2.5688	7.10875	6.63289	16.995	1.44395	2.1675	4.83481	13.8762	6.45157	15.661	7.3908	4.81523	5.51363	4.23586	8.7348	8.68549	5.31897	10.5265	10.6147		6.62349	7.79082	4.73199	6.74709	3.9148	4.39802	5.32451	9.79255	7.81461	9.45083	7.64091
			10.6637	5.84204	8.25244	4.64833	19.1522	11.4698	2.90681	7.0913	2.64525	5.04743	6.54515	13.5858	6.93957	13.6629	0.978404	3.95579	4.65537	6.74626	0.340488	8.66341	5.13317	10.9646	7.94014	19.407	10.9453	9.06246	2.62542	5.57751	4.23729	4.42601	8.79088	3.26688	7.23331	1.63597	7.4691		1.90061	6.13224	4.64689	4.53071	4.07132	13.3644	9.10917	4.45161	3.4575	11.4578	3.97931
			5.07779	7.05336	12.4136	3.78666	3.68937	8.93999	3.36922	6.79404	2.48051	4.1125	2.88739	13.1933	7.20586	10.7999	7.1458	9.77393	5.11169	17.3229	7.13447	6.16004	0.376129	3.60502	8.73513	16.0975	10.9621	11.7431	22.4038	7.37476	2.42395	10.4999	9.60573	9.99408	6.50992	2.35603	3.68439		5.14798	7.86642	7.45339	16.1503	7.12656	9.22659	9.06859	9.52768	2.07753	9.52358	2.54808
			1.38708	2.75278	4.29847	9.32294	9.92262	12.0725	1.59818	6.17136	3.03128	5.63621	4.16134	8.73164	3.94474	6.38691	6.74425	11.7068	3.17021	14.7906	12.4112	0.763061	1.1778	0.992309	5.62095	0.323344	10.3772	6.40272	14.4353	10.7945	2.55321	4.58072	12.3248	9.13967	7.81733	1.40962	7.86541		4.76238	5.88432	4.86301	8.25266	1.50795	5.97214	6.56365	4.58399	5.46297	6.83819	6.43526
			4.05025	4.45179	11.4353	6.37536	9.26131	9.29162	1.87384	5.23658	2.63983	4.32866	3.26643	5.38657	4.44383	10.511	9.16268	22.3143	5.09423	9.91407	16.5881	6.05132	4.35698	4.02996	6.52192	14.1512	7.30543	7.94418	13.8178	13.4525	3.37241	3.17105	4.61178	10.7695	7.84725	5.23785	10.4662		8.73532	3.06669	8.61429	7.50204	2.8853	10.5917	6.56472	10.034	0.402672	6.06747	2.54437
			5.83669	4.99622	10.3344	4.79299	6.64848	1.99333	4.33119	6.8965	5.68383	11.9929	7.49511	9.07399	1.71029	7.09083	4.09665	5.22651	11.7416	1.25833	13.8915	4.92921	8.59053	7.58011	5.30458	9.27321	14.6422	11.1477	9.10592	7.49519	11.467	7.01519	10.8621	9.54177	10.5782	5.9821	15.2703		13.9377	60.2504	22.1681	10.9078	8.27181	7.06995	6.61377	4.48434	4.55739	9.01018	5.95833
			4.23694	6.64806	5.0355	3.35831	3.64087	4.56526	2.739	4.25854	8.57421	14.204	7.03449	0.200733	8.25442	9.81721	2.20085	6.32248	1.08592	5.54333	6.70901	2.82187	5.82384	2.1076	5.68899	9.41343	11.821	4.58858	14.9193	10.715	0	4.69561	7.2206	8.04472	8.39561	3.36339	8.0963		7.42525	5.21824	9.74338	0.900666	9.95259	0	6.36806	10.6019	9.71265	4.76235	10.2215
			9.66399	5.29958	4.51684	7.92587	6.09704	15.6721	7.48778	2.5604	9.16266	3.65144	4.74354	1.34506	2.21193	9.50003	3.61789	10.6292	0.379171	14.2201	19.9209	2.93956	2.86488	13.1982	5.40978	4.55513	6.61184	19.554	22.2316	11.5094	0.0226792	2.82602	12.0613	7.00545	16.2898	2.28626	17.1132		6.33787	5.33004	0	3.38511	1.0129	0	3.93187	6.83548	3.39432	12.5164	2.85785
			1.90592	2.83854	5.87553	5.64025	0.0734139	2.64203	6.54826	4.29531	0	0	1.24879	5.85874	1.49036	9.82606	2.81907	8.5663	0.830197	16.749	15.5623	3.8499	0.955328	8.96575	1.98251	7.27823	5.81116	9.45632	16.8132	7.28228	2.93761	1.08609	9.25655	9.93749	12.1474	0.346726	8.23735		10.0577	4.15419	0.108424	6.41899	4.42992	0.731255	1.25475	5.92432	1.31328	0	0.0766414
			4.04107	6.40072	4.62421	3.67906	0	1.96426	7.41061	7.39988	0	0	6.7706	1.47153	4.52964	3.40542	4.94274	8.16786	0.701022	14.4107	11.2144	7.3221	4.82706	14.0224	0.668333	8.54065	0.682762	0.312111	13.458	10.2694	1.81381	5.14473	13.9896	10.5813	27.7548	1.4015	17.8086		8.23506	1.8945	0.210546	8.44498	1.97679	0	12.5428	3.62197	6.75063	1.53889	0
			2.40178	4.92523	7.99576	3.70845	0.343974	0.0706812	10.0122	4.85161	0	0	6.219	8.21	4.16827	6.54601	6.50764	6.62253	6.20206	14.3532	14.3057	2.44336	3.67648	10.5785	4.26392	12.1346	7.99674	1.78738	7.49859	6.20442	0	2.54702	15.503	13.0396	11.1287	3.71325	8.61229		1.92784	5.49649	0.0302837	1.76326	6.02446	0.227087	7.30935	2.2184	2.51757	4.42423	7.19883
			5.30683	6.8603	4.29836	5.2435	0.334407	0.0227128	5.08115	3.52136	0.678706	0.0681384	0	2.17875	1.05645	9.05164	0.864183	4.35307	4.28359	12.5592	11.1356	3.19641	0.640949	12.6534	1.3284	3.84062	5.05469	11.87	12.1251	7.38734	0	3.84288	7.19716	10.5388	9.06536	6.38842	3.99532		4.59691	0.705149	2.77927	1.25774	1.90909	0	3.93998	2.84301	7.70403	2.75995	0
			2.59228	5.54432	3.08133	6.0473	0	1.35638	6.18947	1.35012	14.4577	0	1.05809	4.16576	4.84032	6.45249	0.498835	6.31679	4.83449	8.98387	15.6729	6.80188	5.60501	16.6481	4.98447	5.74515	5.45831	9.94756	10.3237	15.2804	8.24156	4.88571	11.995	20.1896	19.2388	4.0678	8.16514		1.78414	7.12286	0.0695445	3.55757	2.42987	0	4.534	7.49628	2.91206	1.23024	0
			5.904	4.8468	6.10885	4.46425	0.718349	0.855445	9.17891	3.8839	16.3997	0	0	4.09451	0.398449	3.12281	5.22798	10.7804	4.37135	6.03628	10.0589	9.40416	0.563919	11.7804	3.4925	9.18152	9.28441	2.12609	8.37671	8.49244	1.96826	5.08587	7.74568	11.5002	6.96789	5.11924	18.2328		4.65608	7.53797	5.45275	0	7.89111	0	8.39205	3.59888	0.183888	11.1453	0.037266
			7.47548	4.65549	9.77843	10.5851	0	8.19943	7.05967	4.22386	0	0.044325	0	3.70224	2.93977	2.53556	13.5633	21.3714	1.53445	3.25772	10.129	5.85394	1.33735	8.89027	5.77194	24.5972	6.04008	2.77488	8.59433	4.62779	0.962835	1.50361	15.5996	10.9566	11.0342	1.51788	7.64813		3.53506	4.31124	4.76913	3.88954	5.01048	0	6.40607	2.52397	0.548781	5.24543	4.32917
			0.287092	6.66421	6.70908	3.70287	0.113564	0.0757094	12.5275	3.28344	0.846252	0.710515	0	3.15258	0.27759	6.05236	6.50644	13.3846	5.64439	0.93512	2.02927	0	2.94959	6.40461	0.729932	0.286817	11.1553	8.97618	7.4197	5.9089	2.72009	5.2262	12.0684	8.40652	10.7969	4.18614	8.05533		4.67754	0	3.87297	5.61993	5.30525	0	5.6194	7.43043	4.94046	3.87066	3.64238
			2.45172	7.96872	2.42384	0	0	2.60973	4.4243	4.18376	2.52217	0	0	4.4723	7.91412	3.03077	4.61861	9.17709	6.58839	5.63241	2.73774	11.7851	0.176679	4.05662	2.00691	8.1873	4.90015	3.09274	6.16406	6.46571	3.95258	8.27285	6.89269	6.35536	0.983437	3.45111	7.29791		5.55983	0.484642	9.6034	0.911782	3.19294	0	12.0264	3.95167	3.09111	3.16821	2.75135
			4.09547	2.80889	2.06661	10.1835	0	0	0	6.2778	0	1.38315	0.67136	5.67855	3.28448	15.1945	4.73293	2.56683	1.80501	10.5915	12.3775	14.4445	0.306961	14.5049	4.66461	16.0702	20.6356	5.97112	15.7976	8.43992	7.0339	7.92	6.93523	7.16777	0.169615	1.91277	5.57506		6.07194	3.19343	13.1635	2.11248	4.81547	1.01564	3.71046	5.32723	10.5802	1.91402	3.88379
			5.75205	2.91791	3.88252	3.46188	0	0	3.78082	3.74165	0.0744104	0.281206	8.88546	11.6801	1.54888	4.91303	9.26383	4.97262	3.18659	15.6158	3.9241	9.11249	0.0653183	3.08467	6.46072	9.02352	15.1277	7.33798	18.2396	12.4907	6.43	5.00868	6.14767	10.354	2.14022	1.38599	8.88853		3.8002	2.9678	13.2683	4.86387	11.1727	0	7.62298	3.62505	4.29443	2.21412	4.36866
			7.32175	4.46193	7.68539	4.74553	0	2.74457	5.4258	5.89915	0	0.396826	3.24043	11.4742	2.44091	4.94621	5.96394	12.0355	4.17563	21.3105	12.9975	4.95996	1.46206	12.5724	4.45905	7.01298	7.14286	9.66848	12.7116	9.13583	8.28367	3.57463	9.86992	6.13165	0	1.4317	12.714		2.04924	1.39964	4.91465	3.9196	9.23943	8.26484	7.07248	2.42214	4.49763	2.66693	0.320958
			4.65557	7.58806	10.0192	4.04819	2.53631	3.33028	3.60395	5.84727	0	0.0200882	2.16911	2.48953	4.32537	13.6724	4.36694	2.10272	5.52137	1.72002	8.2879	2.8863	2.17508	8.64346	10.7647	13.1266	11.2975	11.2112	11.9517	9.86307	4.54226	9.5737	9.02954	9.43907	0	2.1182	14.1911		4.36819	1.74622	7.80252	3.14062	5.99186	2.50306	2.69648	7.50398	7.19743	2.741	0.419252
			1.26273	0.470583	7.52954	0.972463	0	1.50415	8.11249	5.60021	0	7.00494	7.89148	0.401502	4.41805	12.4435	4.96816	8.79935	3.5746	13.2951	5.99377	1.77017	4.23082	7.24084	10.5011	5.10472	8.7294	2.74342	3.40163	9.29378	4.96575	2.81529	11.4138	9.74487	0.029046	4.5754	16.0195		5.03876	5.2179	2.78871	4.84589	9.37575	1.24938	3.57101	3.16156	6.28959	0.876536	0
			7.41438	5.6304	2.80688	0.0984222	0	3.22182	5.81634	6.19416	0.0454256	3.76112	5.73902	4.11121	7.53685	8.02824	14.4533	11.4245	9.66788	9.63178	12.5569	7.25627	3.99299	5.90086	3.98576	8.46162	0	9.8993	1.50028	3.21778	4.3836	3.38435	9.44189	18.3384	0	5.6727	18.7865		2.64509	4.87313	5.6427	2.48459	5.06333	1.25287	12.0711	8.37052	4.19137	3.0992	0.77645
			7.66388	2.87575	2.11692	3.85846	0	4.47329	10.1973	5.28791	1.3171	7.65973	2.3313	2.33339	9.89183	1.74864	6.88579	10.6243	7.553	5.22103	2.31527	0.861055	2.7096	4.68644	5.07857	3.33585	0.72089	2.85497	8.07419	7.51529	3.76963	1.60902	10.8715	10.2043	0	2.28573	7.85409		6.376	3.32041	1.51238	3.3397	0.423216	2.01584	2.69788	3.18514	9.71023	7.65563	1.41317
			7.69204	12.2969	3.47288	3.37386	0	2.14609	9.28386	4.16531	0	4.21208	3.56274	3.09023	0.995702	8.07133	7.05891	10.8684	0	3.97238	1.356	9.93465	2.13397	7.24226	3.10118	4.12778	3.22847	5.15796	4.20754	7.57632	4.80506	2.8103	3.91875	5.87861	0.187566	2.20876	11.3668		5.10345	2.47356	2.58943	3.01641	6.5744	1.14425	6.69963	6.02226	1.1333	6.11466	0.779707
			3.64863	6.37044	4.22609	1.82408	0	1.04404	5.16012	2.0059	0.0302837	3.93863	0.338051	0.386227	3.61694	5.0557	9.30557	12.6193	3.00199	7.03901	0.0442392	3.73654	0	2.86358	5.42727	11.4451	8.70042	2.50415	6.27378	15.3376	7.58736	1.32471	11.9707	10.894	0	2.39803	3.71285		3.21065	0.311336	1.91888	1.97275	6.69337	1.80358	4.17808	0.0214138	5.18947	0.592594	0
			4.0792	5.35808	2.35432	0.7994	1.21036	1.72193	7.47868	6.12522	0.0227128	0.100394	2.83273	5.02282	1.24537	7.0052	12.4239	5.50537	0.489535	13.323	6.81135	6.34741	0	3.31466	5.69801	5.27336	7.89466	6.72353	6.11973	4.76439	7.3759	3.09883	7.37699	15.7164	0.0928015	6.86779	7.89268		1.14933	0	1.0875	2.42238	0	5.31215	3.5155	3.19515	6.14369	9.24856	0
			3.80445	5.08544	0.638203	4.90112	0	0	6.39059	4.65482	0.271255	0	0	0	5.52255	8.80075	0.912482	3.96052	0.522722	7.16271	4.66298	0.502443	0.905081	8.03866	5.68021	15.5257	6.45092	3.13256	7.42302	5.10992	7.63699	0.514156	6.7912	12.4459	1.46604	8.74309	15.5263		3.9034	0	1.1431	5.98722	0.0517275	2.62225	5.41351	9.93472	7.60842	5.1164	0.674805
			4.15059	3.93553	4.14877	10.8866	0	0.810801	3.80598	2.89067	0.919022	3.0522	0.560611	0.233916	1.85671	6.14784	0.367271	6.92345	7.02239	2.9171	0	0	4.35572	17.6895	10.5119	0.0909689	11.2232	4.98261	10.0848	5.98437	4.47088	14.1392	7.51626	9.7099	3.49624	4.31797	9.51456		1.44148	2.66723	2.30993	2.60808	2.8908	3.68234	7.27759	3.72866	3.832	4.54503	1.06628
			4.15382	3.26846	3.17462	1.89863	0.129934	2.93593	1.60865	5.0884	0.0227128	6.33595	7.23969	0	1.73143	2.31173	4.74822	4.44519	1.76892	7.08604	0	12.0973	0.906743	10.7937	8.18904	7.72352	3.86255	0.216613	6.35667	6.44355	5.50441	6.4905	11.1633	12.6266	20.8484	2.20592	7.01836		0.347506	1.38684	3.35189	0.379008	5.18127	11.8335	4.34892	5.02826	1.68686	2.56018	0
			6.81104	5.90247	7.44532	5.12896	2.32435	6.44601	2.10911	6.7404	0.0744104	0	0.117431	0.0227128	4.462	7.86453	0.146339	3.82762	7.33516	6.13684	5.32381	9.2017	0.126207	6.8489	5.28887	12.7524	8.71982	0	13.8255	5.8808	4.63974	1.82731	8.45574	7.03021	10.5253	1.41235	23.2057		3.03394	0.295731	0.95238	0.0760086	5.69254	7.32052	1.85516	1.03781	4.55642	1.36136	0
			8.35049	6.68882	4.17697	6.06674	1.42583	8.15763	1.66487	6.99213	0.0302837	0.0576585	1.12133	7.88002	4.48453	4.15424	3.87441	9.63665	10.6318	0.447734	7.56702	0.436049	0.256893	3.01083	8.01282	6.28066	10.7323	0	1.80324	8.12713	11.1475	5.24256	6.95509	9.14884	12.5436	1.42416	16.1411		4.8023	0.667017	2.39092	0.0626022	2.45871	9.02776	1.56642	2.38339	5.57322	3.53797	0
			8.78139	4.39459	6.32623	2.10947	0	2.36397	0	4.03336	0	1.03459	2.29829	7.25655	0.0550609	9.43945	4.87387	5.75161	1.01743	3.42466	11.3695	10.8639	3.58046	7.14957	9.07791	0.36151	6.42719	1.10679	0	5.4852	3.53305	9.6794	8.71651	12.7318	13.6875	1.87114	14.785		6.71191	2.75148	1.89517	1.16875	12.6934	3.46153	2.50242	7.68201	1.06315	0.119827	1.39642
			0	3.88501	6.78489	2.32848	0	0.0407707	0	1.90422	0.152577	2.65127	2.42185	1.35585	9.79804	9.33828	5.57672	6.85804	0.131742	0	12.911	2.52754	0.180251	10.3716	8.85855	4.58904	2.79507	0.986348	6.88522	0.15945	5.6858	0.75231	7.2604	11.2587	12.5075	2.8073	8.91052		5.04826	0.782571	3.56558	3.59663	1.75173	1.35206	0.569646	6.63193	2.13893	0	0
			3.12016	7.00031	3.96408	8.46809	1.4377	0.158512	0	5.97738	1.35962	0.316582	1.47318	0.0860449	4.06197	1.97358	0.0301988	9.01072	8.19857	11.9758	14.4405	1.59989	2.24728	5.0087	9.6526	6.73661	8.6834	6.57233	8.61114	16.815	4.79392	1.9628	6.89067	15.2122	5.41547	7.00963	10.0118		2.2133	1.7276	1.76636	1.56195	0.667305	3.07199	5.91338	8.08072	6.12607	0	0
			0.633428	5.57081	3.7544	7.18942	3.57561	0.885288	0.828034	8.42083	0	4.25001	1.7681	0.122364	6.60783	0	0	6.65957	3.36827	5.12429	9.35153	4.12484	3.24905	14.4404	5.64677	4.58631	8.45056	3.35224	1.69644	5.3774	3.54261	6.0107	7.52912	8.09783	10.2678	2.53674	7.87487		3.99539	33.2909	0.0272974	5.12125	3.01795	1.97149	20.6576	5.16707	2.7483	0.216261	1.68413
			4.07852	6.72016	5.1368	5.23629	0	3.97452	3.75487	2.53939	1.29316	0.628829	0	0.49789	7.02342	2.1206	1.00079	13.2989	9.25277	0	6.09067	0.0976051	1.17577	8.21674	0.563832	10.7136	10.8127	0	0	14.0911	7.35359	6.72824	1.31484	10.0519	10.522	2.12773	5.00496		5.85401	0.516455	0	4.99114	1.75371	1.25665	3.35009	5.229	10.0646	1.68107	5.14558
			12.1274	7.27803	6.02016	4.84353	1.35703	4.75799	5.98112	3.63943	2.89058	0.480855	2.05718	7.6697	2.90677	2.44841	4.72369	10.5806	2.25594	1.87662	6.22913	0	3.27049	5.25051	1.30991	11.3249	10.4708	6.87647	15.9792	10.4181	3.98108	3.75488	8.30308	9.85722	5.49074	1.28812	14.9671		1.3404	0	0	4.93096	2.21912	0	3.9157	4.19848	8.02752	3.5114	0
			2.03555	7.50972	6.42611	0.258228	1.24441	5.09276	3.28787	2.03869	0	0	1.27085	6.48718	1.3832	1.08364	5.58621	2.98148	0	4.81718	6.91116	0.0231223	3.86353	6.16814	1.23725	16.6664	15.0477	8.24311	6.79015	10.0897	10.1456	2.089	12.8263	11.0005	7.02423	1.71137	11.3114		0.164275	0	0.096952	2.97798	3.39219	0	0.763458	2.36047	8.36058	0.567134	1.94635
			0.861929	7.58991	7.50239	1.3742	4.40616	3.9834	2.80015	1.33469	0.0227128	0	1.4325	3.00883	0.94831	0	0.757095	8.18288	2.36562	11.6824	1.68481	2.69051	3.90981	5.19838	2.53839	11.893	7.59726	0.329294	9.92581	5.59593	2.10105	3.72882	4.61025	10.6057	0	1.17926	14.6173		0	0.100879	0	1.30529	3.63463	0.0302837	2.61717	0.733176	3.20817	2.32532	0.361538
			1.53727	7.39024	8.06753	11.5289	3.28219	1.01622	4.75254	3.51478	0.122067	0	1.32467	0.234699	0	0.0251989	0	2.72462	9.05048	7.94867	7.34015	0.496164	7.06104	5.78314	5.27293	13.1858	9.98656	0	6.92324	3.9977	9.09812	5.91467	2.48532	13.2695	7.32596	0.26606	11.5077		0	0	0.874603	1.95294	5.9834	1.04306	2.01587	1.69162	6.86474	6.10203	7.17532
			8.63016	7.09866	6.54231	13.7988	6.18928	0.0507874	4.42004	2.891	0.155093	0.0239414	1.78137	4.64052	3.09413	6.5871	0	17.4535	7.08697	9.35646	20.1729	0.763572	0.241313	10.8091	5.46338	9.60006	12.4555	0.21107	12.3056	1.18484	7.61148	3.08731	4.7837	6.25044	16.7537	0.901806	10.006		1.69881	0	0	2.69544	2.08592	2.47273	3.38717	3.35949	7.65656	8.09369	3.32192
			2.90559	5.77859	4.12371	1.14003	1.95711	0	8.23228	8.89584	0.393689	0	1.00769	1.31343	1.24155	6.38421	0	5.68065	9.07397	3.33912	10.9888	2.12467	0.280143	5.50042	12.0403	10.748	10.8748	0.112789	8.29257	10.6961	4.92785	3.06842	1.56608	7.53181	3.13231	1.65222	7.06797		5.15755	0.237313	0.269366	2.32035	6.4426	1.58293	3.97201	2.43811	13.1745	5.63282	2.71969
			3.84082	4.91888	7.21936	2.68083	4.64324	0.289352	4.96823	6.95616	0.0227128	1.2633	3.54619	2.01855	4.78589	5.2805	0	2.49327	11.2046	16.5217	16.775	6.18973	3.99406	11.0887	4.98259	12.3344	4.27191	5.26813	8.12746	5.87725	3.43966	0.572801	11.9349	10.1951	11.1234	3.57293	7.78081		3.48863	0.697601	2.42039	2.57863	13.8048	0.755384	4.78736	4.13462	9.4239	4.14448	8.93325
			2.14905	1.80254	6.71097	4.62529	5.32055	0	5.84031	11.6545	0.0757094	0	2.39965	5.31873	1.85144	0.150175	0	10.6227	11.3684	2.91125	8.11962	4.20567	0.0635731	8.72476	7.30261	6.8286	4.54388	11.269	3.92933	7.39624	2.36685	3.06747	6.08825	9.54779	5.009	2.07134	3.31466		0	0	0.495441	1.76502	1.26841	5.67216	11.1979	2.04035	5.67257	9.35603	2.30425
			0.810174	5.16969	6.02374	2.95343	7.61085	1.17623	5.69636	0.285859	0.15899	0	2.59984	4.25721	6.91582	10.5717	1.978	5.87217	2.06283	0	8.51667	5.01934	2.44089	8.76092	4.45746	8.68916	6.78914	7.62807	9.78091	7.82097	7.03598	0.56377	7.98578	6.74097	1.56152	2.51331	22.1646		0	0	3.33798	0.0507874	0.766349	2.15634	3.93382	3.24404	9.69514	3.97085	7.41888
			0.0302837	2.83719	8.17552	2.53232	4.0953	0.587048	4.96768	5.91272	0	0	2.65454	5.64952	4.36968	3.69056	3.23835	7.00306	7.07191	1.83829	11.3058	4.32572	2.23587	3.83177	3.44155	4.89838	10.4932	14.8781	7.8461	6.15826	5.43712	0	8.96285	5.38255	3.295	2.61275	5.81274		0.0233213	0.850706	1.1975	3.95084	2.15124	0.0704709	7.55509	3.83116	10.6702	7.6161	4.74594
			3.55944	4.34901	6.0629	4.44198	2.03381	2.45504	3.4392	6.59698	0	0.0214138	0.82538	1.53175	7.68638	2.07736	0	4.45492	3.96047	3.79588	7.466	0.532249	2.35682	9.96589	6.93944	7.00746	8.19188	9.8256	12.7418	2.33975	8.55934	0.0302389	8.06561	7.85789	12.3116	7.43945	6.84005		2.14518	0.0378547	0.161743	3.28528	2.45095	0.0832803	6.42817	0.983924	0.755297	6.09959	6.79527
			1.68788	5.87718	15.3688	3.83629	10.9541	0	6.67827	8.59793	0	0.0757094	0.222981	1.77794	7.44296	3.95046	0.842523	4.43648	1.99887	14.8447	8.48132	1.86378	2.64019	9.88391	0.209459	8.51982	13.1374	2.69764	7.33204	14.0597	1.08427	0.143635	3.59875	9.77843	0.038814	9.32854	5.75052		0	0.0338583	0	0.314384	1.49744	7.04186	6.66484	5.17209	0.728522	2.75077	3.34209
			0	4.52982	2.87447	8.34295	8.63557	0	5.16014	2.1463	0	0.0667339	0	5.95182	0.368976	2.92688	3.70031	4.364	4.74979	11.6045	13.0642	2.94911	1.31152	13.2104	5.58082	2.17289	6.89076	14.949	9.20274	8.62957	4.35727	0	7.86386	7.8064	2.46178	7.15866	7.28461		0.162029	0.113518	0	0	3.1607	3.63016	3.95499	1.45469	2.16426	6.7335	3.93365
			0.758625	5.15997	2.82362	3.64818	3.47568	1.30119	3.30844	5.4107	0	0	0	6.02087	0.154248	0.0210364	2.77449	6.3085	5.14528	5.79451	12.213	2.33172	5.24193	10.5153	7.3119	1.65444	7.25326	0.060722	4.07288	10.9151	7.13681	0	7.58896	9.98676	2.93728	13.5218	13.6069		0	2.68392	0.58134	1.26655	5.41463	9.90532	1.02942	4.96161	6.21276	9.20258	3.75042
			4.58679	3.42063	4.83267	0	0	3.35628	3.64232	1.89882	1.91502	0.0428277	0	1.23513	3.79197	1.74489	6.2627	19.4864	7.30006	4.73665	17.1765	3.80537	21.8658	8.2703	2.60803	13.716	8.95378	14.5032	0.795963	8.28803	3.62612	0	6.38973	10.3902	6.27883	4.65716	6.93844		1.281	4.65773	3.02583	0	6.50772	0.351866	5.87418	3.63425	0.126011	6.38361	0.745104
			3.87865	4.6664	4.81415	0	0	0.675918	6.45568	0.998384	4.1619	0	1.61917	0.609947	4.18154	7.27714	3.43214	4.17447	8.68809	32.7378	10.732	1.48562	2.46353	7.87416	8.63242	9.76145	8.15331	4.17861	3.96152	6.366	4.79765	0	8.8226	5.75789	9.20658	3.72149	13.5834		7.99257	1.53896	0	5.73669	10.3624	8.24163	3.05627	4.62102	1.60686	6.63092	0
			5.84347	4.43197	5.07867	8.59774	0.844049	2.16153	3.29001	1.46966	5.01295	0	4.85828	0	5.82589	0	5.54976	2.55694	9.20355	4.5126	20.6483	1.80289	4.82969	7.72957	12.1957	20.4761	7.88131	0	0.631684	9.74978	4.65128	1.77677	6.59984	8.45915	3.33009	3.04117	1.89335		1.78283	0	0	5.47781	0.0428276	1.64272	2.40204	4.31994	6.00227	5.78418	0
			8.99189	5.02191	2.70054	4.41064	2.11622	2.16408	6.6698	7.73601	0.529071	3.94328	0.0454256	0.452554	1.22568	0	3.36747	1.1225	9.68422	8.93803	18.5343	5.20378	10.2724	3.84701	5.71584	7.18342	8.01939	4.61168	8.08935	12.6882	10.9302	4.0097	9.02794	10.5516	4.8883	3.54902	11.9632		13.341	1.13763	0	1.82512	2.08828	0	0	1.70415	6.00547	2.69325	0
			7.01649	5.84323	3.43525	5.43136	0	0	5.12061	7.07887	0.149386	9.04372	5.15844	0	1.20247	0	0.791385	7.21824	9.06236	7.44017	7.5845	0.105307	3.68268	4.797	8.2385	8.76724	12.6738	0.939866	4.31163	3.89499	4.89481	7.26292	7.96568	7.08761	3.48895	2.96859	8.90877		1.72065	0.888909	0.673868	0	1.30757	0	0	2.98546	9.68985	7.54078	0
			0.0227128	7.21005	1.12445	6.62868	0	3.73808	0	5.35591	4.81085	4.85359	5.24745	2.20048	3.37667	3.886	0.322538	7.41181	5.76896	4.00139	20.0163	5.67412	0.119818	3.70117	13.4944	7.5569	10.5696	0	12.4487	3.22992	4.57785	6.95277	15.9736	7.49032	16.2814	2.85591	2.22838		3.03917	4.49811	1.60541	2.42318	1.4092	0	0.192725	5.68344	5.92938	5.04707	0
			0.976252	5.44097	2.58778	7.43101	2.11273	3.4967	5.55543	4.2773	0.370976	6.30764	0.284971	4.85294	1.63499	1.04082	0	9.58825	6.64567	0.984316	4.68709	0.208168	1.17605	9.33292	2.20042	7.71095	17.8123	0.0683123	7.32099	5.84428	5.02939	2.11678	6.07411	12.5973	10.169	4.78651	6.10882		0	0.587033	0	6.21455	3.31319	0	0	2.09985	9.12366	3.11979	0.960776
			0.390019	3.33349	1.12048	1.71641	10.0196	4.93125	4.7903	4.47792	3.09862	4.70861	2.27176	0	1.05262	0.488893	1.25438	13.4095	7.50759	3.94999	8.25268	0.978498	4.22523	9.58286	5.70994	15.5973	11.2119	0.120902	15.4086	11.3286	5.78813	4.81881	10.6042	5.67211	5.74158	6.48517	7.89127		3.32527	4.70217	0.275739	3.84604	2.5508	0	0	5.67071	5.37995	4.31216	0
			11.2695	0.480823	10.0394	0.180157	4.82288	8.56632	1.41518	1.18127	3.6742	1.08527	3.11597	9.93029	0.0227128	5.0698	0.051951	11.9492	8.52342	9.43381	9.11025	4.20706	0.880757	10.9047	5.17204	3.66443	10.6924	4.46072	7.61968	2.95797	5.09571	3.01829	18.4468	6.52609	9.01004	6.06998	6.89691		0.731028	0	1.48955	4.24262	1.88331	0	0.205253	3.23122	2.89218	1.25237	0
			4.07604	4.97212	7.40596	9.06133	3.65809	0.811526	2.77815	3.52114	0.907565	8.66444	0.19761	0.824401	4.07472	3.58925	0	9.20829	7.10304	8.98844	15.058	26.3096	0.849702	4.5293	11.4444	2.60451	5.252	0.406252	9.78391	7.03127	6.84407	4.13903	13.1805	6.25799	5.89413	4.90359	14.2608		6.04962	0	0.569747	4.17569	2.6881	0	4.65186	2.51896	5.73906	7.475	0
			6.89604	2.292	3.5628	3.12184	3.02642	8.76006	0.242161	1.14165	1.84485	0.0505396	4.28771	3.96351	4.17574	1.42823	6.39194	9.82252	13.992	9.06915	6.74084	6.57234	1.80239	4.70974	7.51042	1.79222	14.9879	0.0960687	13.2398	14.8235	5.53777	3.11121	11.995	7.47557	0.277866	4.62779	10.6313		2.00974	0.143565	0.475959	0	2.2808	3.20304	6.18752	4.34964	4.26444	6.11381	0
			7.78148	5.32748	2.54064	3.06844	3.74966	0.0415181	1.17846	4.20092	2.14464	2.16913	7.62319	2.90044	0.810109	1.485	4.58696	0.740304	4.99525	2.01974	10.1041	5.4739	3.93199	4.13891	5.80061	6.91558	0.0412377	0.814038	15.354	7.11256	1.64753	0	9.31135	5.49633	4.12991	3.26831	14.797		0.486371	1.6886	0.837564	0	0.258744	6.45103	5.8907	9.77229	2.71703	4.24308	0
			4.71038	6.39177	0.430389	2.58325	0.497177	1.54374	2.77208	7.45279	0	0.0227128	3.21584	0.442762	4.75463	0.408232	0.328626	2.82537	6.00283	0	9.9385	5.76792	0.0861678	2.62601	5.06486	0.166786	3.36353	0.783035	5.2622	0	4.10375	0.101846	10.1208	12.0992	3.92682	2.58128	3.77421		2.39047	0.0302837	1.14223	0.0428277	3.37752	4.98335	6.09535	1.91769	1.99377	0.414479	1.7694
			5.21137	4.29217	0.855913	7.9673	0	1.44335	4.06664	3.53988	1.73161	0.0227128	2.76475	2.90682	2.99137	0	0.0221034	5.11373	11.4542	5.71021	4.38838	2.47813	0	6.53594	4.78468	2.6043	1.62148	0.0531318	9.69417	4.32369	0.727306	2.43163	15.1517	9.54162	12.9537	1.0083	16.6489		4.2083	0.446685	0.0824264	0.864979	2.38046	1.88276	3.86138	3.6744	3.36142	0	1.51214
			4.76627	4.84816	1.0318	0.200419	0	5.90594	3.16763	3.68954	3.50405	0	5.90667	5.2534	1.89536	0	5.24171	4.19033	10.5092	3.45345	9.78476	0.883787	0	5.54505	7.83993	3.53856	0.668019	0	8.15921	8.13583	11.6127	12.1477	11.1132	11.325	7.04617	1.4215	12.4035		3.02046	4.95291	0.821436	0	6.38937	9.70492	1.23062	3.86935	3.99916	1.96072	10.2368
[truncated: 190 more rows]
[truncated: 24 more columns]

## Sheet: table3_Deltaphases
	DD lak	PD-pulsed lak	PD-pulsed double	AP-pulsed lak	AP-pulsed double
	-0.57	3.34	6.63	2.19	2.42
[truncated: 36 more rows]
