# Supplementary material for: Contribution of the eye and of opn4xa function to circadian photoentrainment in the diurnal zebrafish
Source: PLoS Genet. 2024 Feb 26;20(2):e1011172. doi: 10.1371/journal.pgen.1011172 (PMC10919856; doi:10.1371/journal.pgen.1011172)
Supplement: S9 Data — (XLSX) [file pgen.1011172.s023.xlsx]

## Sheet: Feuil1
lap4Arena_02_b	Arena_03_b	Arena_06_b	Arena_07_b	Arena_08_b	Arena_11_b	Arena_13_b	Arena_15_b	Arena_21_b	Arena_23_b	Arena_27_b	Arena_29_b	Arena_31_b	Arena_32_b	Arena_35_b	Arena_37_b	Arena_38_b	Arena_39_b	Arena_42_b	Arena_45_b	Arena_49_b	Arena_50_b	Arena_53_b	Arena_58_b	Arena_61_b	Arena_62_b	Arena_70_b	Arena_72_b	Arena_75_b	Arena_78_b	Arena_81_b	Arena_84_b	Arena_86_b	Arena_89_b	Arena_90_b	Arena_91_b	Arena_92_b	Arena_9+C:AW3_b	Arena_03_b	Arena_05_b	Arena_06_b	Arena_10_b	Arena_12_b	Arena_13_b	Arena_15_b	Arena_16_b	Arena_17_b	Arena_18_b	Arena_22_b	Arena_25_b
2.41	0.179111	0		1.59702		0.422697	1.28758	0	0.684037	0	0			0.183586				0.0873148		1.79041	0	1.93095		0.0895522	0	1.8421	0.0405945	0.195368	0	1.2037	0				2.01157	0	0.342334	1.34648	1.33387	6.30132	0	1.41673	0	0	3.2638	4.55616	2.23192	5.0032	0
0	0.183687	0		0		2.69419	0.902945	2.2059	9.2173	1.75317	0.0403929			12.9778				0.020832		0	0	0.437379		0	0.0856554	0.274801	0.0210777	0.911165	0.524899	0.645966	0				2.16694	0	1.61017	5.15314	0	7.15825	0	2.77849	0.269658	0	0.58089	0.629851	0	7.82833	0.231636
11.3419	0.27117	0.0535345	15.9386	24.4868	5.7533	4.18947	1.05195	10.6037	3.30567	2.09616	0.173186	0	9.31703	12.2851	11.7601	27.2965	16.3611	3.66831	15.9614	0.207423	11.1402	1.2901	16.3853	0	6.72262	8.20649	0.159757	2.52118	6.2339	0.160849	0.0237931	3.40617	1.9016	3.1625	7.80292	0.773976	9.32686	0.303092	0	1.75405	0.151379	0.541391	0.513725	2.28824	0.107307	5.70966	1.7187	10.9792	0
1.40458	4.53675	0	2.02222	0	1.79925	4.04773	1.82725	4.45176	4.0438	0.372697	2.78883	0.743502	0.76532	16.4657	7.24055	0.835791	2.43295	0	0	0.0839141	4.10043	3.41269	16.5316	1.26973	3.3653	10.0049	0.394974	0.901545	1.30854	0.0407207	0	4.72664	2.45478	3.72746	5.93669	0.0551572	23.4254	0.334302	2.44941	8.38451	0	2.35295	0	0	2.81193	2.81849	0.596738	0.641243	0
0.617837	1.34887	0	0.288496	0.106369	0.173249	0.344337	0.249888	0	0	0.772265	6.66911	1.39998	2.48817	6.09618	1.99776	0.273269	0.712119	4.55187	0	1.30393	0.0529965	6.60409	4.65815	0.304577	2.50051	5.11046	0.0835984	0.500659	0.328037	2.86028	0	0.506051	0.390686	0	1.06302	0	2.77594	0.987815	5.82141	8.58427	0	2.97884	0.435124	1.80339	1.64133	1.42286	0.485996	2.78388	0
3.02214	1.4025	0.138608	0.121098	5.88342	0.144593	0.111667	3.38531	1.78015	3.33797	0	0	1.05348	0	6.22192	3.93192	2.53589	0	0.165987	0	0	0	6.16073	5.6387	0	0.0272974	2.36795	0	0.966989	0.121878	0	0	0	0.86349	0	2.80942	0	0	0	0	3.14073	1.37331	2.05078	0	2.76563	0	0	2.41658	7.00987	1.76901
0.0987214	3.64118	1.39865	1.03547	1.17452	1.59767	3.67254	2.25577	3.72963	2.21817	2.46205	0.0216074	0.496066	0.19169	6.60997	0	0.593434	0	0.240042	0	0.572534	0	1.13858	2.22805	2.33563	2.31785	0.507097	0	0	1.64874	2.06295	0	0.0227128	0	0	1.92095	0	0	2.9541	0.143445	0.181193	0	2.20904	0	6.70642	0	9.09815	3.65147	5.91373	5.51526
0	0.491204	1.19194	0	0.389429	0	1.13199	0.148503	0	1.71487	1.48339	3.53411	0.218394	4.99725	2.92402	0.47834	0.766372	0.633295	0.236024	0	2.02483	0.0473465	0.473333	5.0008	6.43354	3.11721	2.60116	0	1.3025	3.94147	1.20531	0.431783	0.219557	0	1.0026	3.0271	0	0.449713	7.4907	0	0.0213538	1.80199	0.380731	0.221583	0	0	13.4614	6.14634	2.43496	3.90179
0.297552	1.86511	0.567628	0	0.309519	0.512188	4.4033	0	0	2.95664	1.22593	1.1027	0.536147	6.72655	2.06111	1.34914	0.090553	1.23304	0.257172	0.200646	1.08985	0	0.235661	1.22262	0.372019	0.685269	1.49807	0	3.51605	0.261273	0	0	0.887169	0.407772	0.0227128	2.12002	0	0.782353	0.145514	0.318724	6.99089	0	0.619732	0	0	0	12.0658	0	8.45335	6.09273
1.69115	0.914808	6.06502	0	1.7036	0.721596	1.41215	2.43706	0	0.0428277	2.26015	0.166271	0.418489	4.91646	3.63577	3.59696	1.40804	1.29869	0.171841	0.158758	0	0	2.04834	3.4355	1.54248	0.91562	1.23955	0.0272974	2.44144	0.165236	2.63386	0.085401	0	2.31266	0	0	0	0	7.88888	0.353382	1.9567	0	0.657291	0	0	3.02702	8.9085	0	3.15906	5.88502
0.358833	0.678166	2.59984	0	0	0.106636	0.210618	0.527489	0	2.76911	0	0.540754	0.216098	0	3.85789	1.51514	1.24513	5.24111	0.348263	0.134446	0	0	0	3.37082	0.0214138	3.13035	3.87503	1.9572	3.43178	0	1.42549	0.824172	0	4.41916	0	3.28054	0	2.37199	0.0990245	0.458702	12.5607	0	0	0	0.192007	4.81177	11.0738	0	2.17434	10.44
2.4546	0.972054	0.174696	0	0	2.43339	2.21406	0.0427479	0	0.113564	1.66195	2.65515	0.226196	0	4.95959	1.44955	0.790754	0	1.11274	0.931815	0	0	0.248948	1.60755	0	7.91418	2.76837	0	4.27516	1.54217	2.2543	0	0	2.59405	0	3.21796	0	1.12786	6.46343	0.0908805	24.6336	0	0	0	2.39231	0	5.60333	0.19901	0.273102	3.85836
3.8446	1.79117	0	0.743167	0.100586	0	0.187516	0.428528	0	3.30548	4.21414	3.19889	0.0202397	2.25964	1.0329	2.21021	3.08297	0	0.131163	0	0	0	2.30959	4.86226	0.745355	0.539811	8.97529	0	6.05492	0.367044	0	0	0.3615	1.83486	0	2.78468	0	2.77181	1.27768	0	4.48293	0	0		9.94928		12.175	1.17707	0.169053	6.34145
37.5403	5.48419	3.1057	1.86137	0.522083	4.09017	2.20982	0.0822378	0	2.32931	0	0.124954	0.746179	0	3.65619	0	0	0	1.90302	12.7737	0.376679	4.52116	4.183	2.67792	0	1.62015	8.44805	0	0.219381	0	0.444703	0.0642415	0	8.87451	0	1.46532	0.107781	9.56153	0.548001	0	9.52134	1.79013	0		23.071		0.421503	0.553654	1.2667	0.456165
3.47853	0.155833	0	0.260688	0	0	2.51243	0.859763	0	2.76378	0.942628	0.989994	0.123577	0	1.35913	0	0.696966	0	0.302965	0.215748	4.36688	5.68032	2.27469	6.50532	4.96466	5.03706	4.15758	0.419476	2.12148	5.86454	0	0	0	7.13998	0	4.63341	0.321989	5.54965	1.41987	0	8.3594	3.2981	0		17.5949		1.77655	2.59723	7.41348	0.212404
0.0200226	0.59346	0	0.294436	0.526183	0	1.08611	1.70361	0.893922	8.70232	10.981	0.980875	0	0	2.54354	7.23256	0.0446599	0.387914	1.55329	0.0426639	0.677344	16.5089	4.73781	8.96362	1.01565	5.22156	4.00056	3.17957	1.05218	2.71113	0	0	8.33112	3.95939	0	5.90301	1.62276	7.42474	4.52483	13.4506	12.1042	1.43848	0.0604908	0	6.90231	8.7611	29.7041	4.29559	9.31484	9.32196
1.78374	0	3.776	0.0417186	0	1.80529	3.99473	0.160148	5.05113	5.02646	4.06769	3.17307	0.373464	0	2.74277	4.7237	6.8283	0.165681	6.61611	3.00781	0.927635	0	0.36312	4.84903	2.00353	3.95337	3.11552	19.8983	5.76557	3.71523	2.32567	0.0751802	3.07572	2.77282	0	1.73196	0.0819813	2.59805	10.2801	22.7116	8.03289	4.40874	8.73156	0	15.8601	5.96152	29.7711	3.03444	2.81217	9.28724
0.996696	0	2.07798	3.0327	0	3.13296	2.95722	2.03474	2.66274	7.28736	1.2422	1.3452	0	0	1.83155	3.29863	1.39083	0.674625	4.25975	0.196914	0	0	2.68781	3.80693	0	7.35832	4.41145	7.21522	0.390981	5.31305	1.52382	0	0.272369	1.16592	0	3.84742	0	3.18203	7.50685	12.6142	14.0473	0	3.08527	0.0608677	3.2843	0	21.0023	0	3.94583	7.48901
6.33074	0	0	0	4.32661	1.00035	0.263795	1.10209	2.40356	26.4481	0	4.87204	0.143813	0	0.427897	0.0488026	1.55398	0.712892	1.29742	0.0419145	0.0630665	0	3.25514	4.61235	0.234044	3.37249	2.39051	0	7.48749	5.69564	2.27614	0	0.113103	3.06393	0	4.51418	1.36275	7.46822	3.54751	16.7564	13.3361	0	3.25236	1.42027	0.800738	4.01575	26.1478	0	6.02153	5.26821
10.0168	0	0	0	6.68076	0.312125	0.75067	0.191968	2.35295	9.67704	0	11.3859	1.86206	1.2404	5.24344	1.44232	0	0	2.76524	0.129125	0.043227	8.0431	2.71419	8.049	4.1744	6.72864	6.59811	0	1.14398	2.37562	2.36836	0.0542251	0.0668586	2.57328	37.1166	1.45635	5.77188	4.93241	3.86727	5.16294	11.9821	1.6097	1.80999	0	4.4234	0.305998	13.4629	0.73192	9.31725	7.98437
5.27022	0	0	0	3.33758	3.07999	2.74229	0.339094	0.593879	8.17899	1.22574	4.25418	2.41296	0.517336	4.51001	2.17523	5.62004	0.470228	0.340415	2.14878	8.41974	18.7738	8.74771	7.32773	8.39962	7.61918	3.16286	2.2675	10.6536	0.707173	1.603	26.6008	5.87715	7.22076	17.3051	0.684027	0.0411593	0.112195	8.69986	7.99465	13.2075	0.514398	4.5901	3.43552	20.4129	5.18789	18.9148	0.463772	4.37642	4.99806
1.48423	0	0	2.82216	6.76622	3.78018	1.25955	0	0	9.17361	3.67032	7.06383	6.81906	0.15312	4.15646	1.49469	12.6806	1.81973	1.38011	1.62971	3.07379	15.315	3.73284	6.18008	0.624532	5.29514	13.4691	25.765	5.60139	6.20322	1.72001	61.7274	2.56252	6.43255	1.093	5.0487	0	2.47842	4.85518	13.2967	6.61045	0.707203	2.20657	1.31859	15.9191	0	18.4598	23	4.79625	6.76309
6.7186	0.0790986	0	0.324836	0.241711	4.13311	32.3889	0	3.12898	12.7914	0.391889	7.07881	1.0118	0.0201858	6.70848	0.426738	9.77283	3.53361	1.39984	0	10.411	9.66027	3.33033	1.91854	1.54214	7.51743	13.2042	8.16733	1.67205	4.64724	0.212762	43.172	4.31589	3.09253	10.7001	2.10836	0.148544	5.00453	6.80503	6.17558	8.52463	0.0754971	2.38797	0	14.2724	0	17.6003	19.3735	4.25778	1.51484
30.9751	2.69638	0.766022	2.44916	7.11143	1.55202	108.556	0	6.46785	8.78779	3.32563	0.564954	0	1.43766	4.54403	1.57455	11.0048	1.18326	4.61622	0.839039	8.40948	4.89712	0.448073	16.0279	9.84151	3.77253	3.20709	11.0709	3.81789	0.947248	2.4221	60.0706	0.267972	4.84378	8.68102	3.51424	1.90389	6.47859	8.97255	17.1094	17.7308	3.78123	0	0.689981	10.3353	0	22.593	10.4504	5.21558	7.47518
6.42145	2.48156	0	0.632664	1.93874	0.113564	0.609599	6.72334	0.0414534	12.774	0.0779849	4.192	25.6188	0.0603803	4.06191	0.0428277	11.06	1.57119	11.1903	0.0995745	4.73371	13.6828	1.73295	1.0496	11.3939	7.27278	9.59331	6.72405	2.45254	4.77241	2.42873	50.1018	0.860472	3.95729	0.0856554	5.2697	10.6074	8.88995	4.88781	15.328	10.804	0	6.01588	0.773478	16.2048	0.973952	15.3297	22.0603	5.36929	3.68226
3.10629	2.81884	0.53577	4.13172	5.53374	0.743836	0.0227128	7.1353	1.20152	16.5006	3.05229	8.19403	31.4749	2.42493	3.90594	0.827269	10.9944	0.883717	5.96232	1.47829	10.2965	3.87458	4.8662	8.6061	11.3228	3.92469	5.35205	2.69828	9.49005	4.62292	3.22298	30.7609	5.1737	2.67751	0.0227128	6.98487	18.7724	5.40408	6.65161	2.4116	16.2689	2.55969	10.3265	1.55697	14.8597	22.0194	17.9316	21.08	7.68118	6.11365
8.11545	1.88901	1.76813	1.85145	0	5.16842	0.0500102	3.28418	2.77478	9.74045	12.4396	21.7814	7.33764	22.2475	9.82628	0.816458	12.0523	1.35884	11.1397	2.04431	19.3286	5.76254	4.26833	11.3576	19.7388	6.3874	14.4684	0.65739	1.51998	4.05863	1.20516	29.4339	1.54009	4.22615	0	3.11798	19.1785	8.30864	11.792	5.09987	12.8998	4.66475	3.96699	3.87541	13.5989	3.90663	16.2237	24.804	2.10527	6.97268
8.16599	10.9814	0	2.58987	3.4705	2.33169	0	3.15776	2.26826	14.9183	20.5761	14.761	1.05181	19.9805	5.27311	0.329867	8.68562	1.00845	2.24184	0.252177	11.3316	1.62434	4.44445	2.34832	11.59	6.84812	27.3687	0.511508	0.707692	5.25848	0.104936	17.3035	0.368844	2.64665	0	3.35293	16.3466	5.42981	3.9289	10.7111	9.30402	8.6592	2.15944	2.24355	8.24447	8.56307	21.8431	28.3204	5.76648	7.1806
5.88949	0.363405	0.140594	22.3339	5.5936	5.81572	0.884656	1.36309	0.057129	11.001	9.84519	1.7853	5.97766	9.61084	9.00664	0	7.28598	0	2.94559	0.436002	27.5292	3.62566	4.9045	5.78962	8.86024	6.01267	1.31898	11.1172	8.73462	3.66613	0.209731	0	2.0537	3.87134	0.15899	4.76896	12.9292	5.99514	3.01594	14.4788	10.449	12.5082	10.2305	2.95873	18.5594	3.76731	23.7272	10.007	6.98421	0.0854654
9.98877	5.41822	3.25859	35.0316	7.49884	4.9804	1.04083	4.14178	0.0428276	11.6468	15.1946	5.10357	2.93376	3.62345	8.34265	1.48181	5.46861	8.2762	8.32639	1.96486	27.8415	7.28858	9.44457	9.48027	9.55753	4.13763	7.45414	30.9119	18.3968	2.89768	2.81716	0.0605675	0	6.02827	0	4.67654	19.5144	8.68384	1.9506	20.8436	8.61972	11.7549	4.38829	3.19463	11.5783	5.22393	19.1326	14.3793	6.28479	4.07787
3.75232	0.759658	8.36069	5.73413	1.98907	6.88629	0	3.62058	4.18373	7.05968	27.9492	9.95161	3.93215	2.37296	11.8491	3.19898	8.03518	2.56362	1.8907	3.19372	28.6668	9.12817	5.79017	9.8126	15.9393	15.32	14.4996	3.98041	10.121	5.0033	0.748668	0.216523	1.49921	8.51409	0	11.0038	11.1956	4.64679	8.65671	7.19039	12.0406	23.7621	0.604099	5.48672	10.2146	13.0484	18.4886	17.3843	10.5494	2.86947
2.82032	2.36112	0.0214138	0	4.89839	8.43125	2.76862	5.75086	5.09346	8.6292	5.18858	5.05028	6.94544	13.4558	8.95226	1.90114	7.4704	2.30217	2.41773	1.1383	31.7501	17.775	5.48879	3.34512	4.84796	7.35235	3.46824	4.528	7.4714	4.90564	6.78663	0	13.8091	4.16697	0	6.13476	17.89	9.1795	5.72158	24.6064	8.00463	30.811	1.9579	1.31373	11.1624	3.7994	17.5112	19.406	7.41425	1.5891
3.94283	6.94156	0	0	18.0427	7.8682	2.80652	1.21926	0.108833	10.936	4.93626	2.53618	3.94866	9.16929	2.6548	1.61361	5.71578	0.744965	4.2489	1.35162	19.384	6.77786	6.82466	14.5515	5.2496	8.83405	6.50816	4.84016	7.86912	3.35651	7.13752	2.05208	22.7283	6.01463	0.457349	6.39609	15.8102	8.76235	8.15915	21.3942	7.67217	12.3843	13.6582	9.3396	5.16848	4.19401	17.6624	0	3.21361	8.24208
10.568	9.27694	1.16322	0	3.92443	9.82907	0.565458	2.74633	0.605353	8.97755	1.925	8.96011	11.0505	4.59254	8.21495	3.42806	2.0064	0	5.0669	3.00434	9.52844	5.56589	9.16609	11.7965	25.8121	7.38214	2.09082	6.05097	8.70734	4.97671	8.45804	7.9667	34.2989	4.45662	0.0227128	7.76009	23.671	2.54824	1.80745	14.2779	20.9602	23.9324	4.5838	12.4498	11.5049	5.32738	19.5001	0	4.56872	3.65217
7.70171	5.17516	2.03616	10.8594	4.89198	6.38886	0.713645	1.9196	1.35753	6.66143	2.71518	11.9828	7.75598	2.12718	9.18488	0.764123	16.669	0	0	6.88546	20.0156	10.4863	3.21178	6.64483	8.07701	4.66596	2.20953	8.98541	9.72243	5.32011	5.80148	34.9721	34.0014	3.5613	18.5434	6.73582	15.5973	3.02159	1.93858	9.62865	6.07068	1.78956	7.66949	4.35523	13.5425	0.422055	20.5516	9.1063	3.01099	2.51667
2.05745	4.82876	15.0753	17.5239	1.03175	5.2263	6.71161	6.63704	0.0855558	10.203	2.20791	10.7575	8.68905	2.72777	2.28336	0.43909	23.6848	0.573617	8.35828	0.890637	13.1805	8.97221	11.1555	6.52775	6.60647	9.5081	0.0739516	8.58448	14.7771	4.42987	4.7762	34.597	37.6731	8.07754	15.198	0.991841	11.7661	4.42448	1.14201	9.80613	13.038	0.137105	0.88064	3.11867	9.56024	0	14.2134	0	4.37282	11.1191
18.4798	19.3113	5.94656	6.4739	13.1674	4.96727	92.7083	13.2151	2.81405	14.2481	9.74383	6.99627	3.8188	4.95118	10.6312	2.4288	11.3265	1.47216	3.0537	4.00426	13.8889	11.773	8.29329	15.7837	6.92621	8.80568	5.75322	8.70714	2.60597	7.21878	7.57127	0	41.3682	6.14087	11.3854	3.8553	17.8507	4.36792	0	13.7622	8.14948	0.694924	0	4.86605	4.35831	2.50792	19.2691	2.16263	4.70139	0.686991
13.7595	18.1244	8.81723	13.4468	1.6726	7.20767	38.4791	9.67514	5.85316	15.0951	10.7709	10.7522	3.26735	0.968176	3.71781	4.96986	6.97132	3.05817	3.63181	1.42833	18.6405	14.3523	8.1311	7.32118	9.81586	7.28598	0.16726	6.23271	13.8492	2.09711	12.2343	0.368607	18.304	5.36824	2.95066	3.94948	15.5244	5.37586	4.31864	16.112	5.4123	0.851118	0	6.94523	1.20605	0	18.7467	0.303403	1.09092	4.14016
6.25904	16.6461	3.11058	4.50136	9.56826	6.87636	0	5.45978	11.6522	8.17559	15.8933	9.44307	5.46116	0.120255	8.05398	0	9.50311	1.44419	0.807677	7.83876	12.7635	13.4712	5.80287	15.5256	17.1524	14.3438	7.76456	3.88402	5.87949	6.20329	10.7194	0	29.7429	6.61066	10.7775	6.6922	10.2329	3.97791	3.7211	12.0246	15.1709	0.477919	2.07451	1.13968	9.02137	3.75162	22.0545	1.37517	9.22986	8.43448
11.3915	6.32535	8.63982	11.5642	6.76298	10.7331	0	0.160744	0.268968	8.49763	1.75847	11.6142	22.6358	2.45768	7.01835	1.39136	6.16984	1.6578	2.47424	2.15973	11.9681	5.79106	5.47597	26.0866	2.59545	7.25442	0.0849848	8.50883	3.42996	3.95077	8.50065	0	35.3419	5.11007	21.7092	5.58047	10.7845	3.41197	1.81677	11.8797	15.7213	6.89162	10.9079	1.0756	11.0038	0.395683	18.1252	4.60445	8.95941	8.09855
13.8233	4.46844	3.18949	5.09994	9.67223	13.3022	2.16444	0.777887	0	12.1925	3.23426	10.9586	13.7658	6.39902	4.49667	1.91754	4.38879	3.08561	2.23498	1.0001	28.2154	5.2798	9.26193	8.90189	3.34063	5.49712	10.3722	9.71673	1.6592	4.02804	8.96834	0.320469	12.5271	8.16794	16.1305	2.18702	7.04845	5.01489	2.51386	9.21949	11.6358	0.0920265	10.6375	5.36533	6.97483	4.68907	17.357	24.3062	6.4428	1.94619
3.46958	5.65794	6.35531	15.7119	0.3837	11.0668	0.0916579	10.8532	0.208921	12.3145	0.292972	6.97143	13.0139	3.84346	3.62953	1.9459	7.72394	1.85236	1.9804	1.16713	16.4469	9.79318	5.19336	3.07044	9.7831	5.6436	0.442089	3.03616	8.76326	8.80924	1.86866	0.0456912	7.66153	6.50907	6.55575	4.23501	9.32344	6.36837	4.3203	7.04189	7.41626	6.74463	0.86836	5.51183	16.2251	6.50919	12.7064	11.4932	8.43673	11.7262
4.03856	6.79773	3.12545	11.9835	4.01125	6.56221	1.44158	7.46458	5.97607	7.99737	6.60557	4.7946	6.00392	1.88013	4.72214	15.6762	12.7716	1.68127	0.107069	0.996908	13.2453	9.32188	9.65409	3.41854	11.3221	12.6001	23.2293	5.79732	8.30792	4.88679	1.33183	0.348679	4.36516	4.736	5.53731	6.032	15.2042	2.64643	13.1703	4.01103	10.9081	10.1851	0.485976	4.36581	23.5691	11.9743	18.6981	14.7813	12.1049	1.26014
10.1445	8.10524	9.43099	31.8041	13.0504	3.43197	0	4.00472	1.24365	5.18019	26.9747	5.22475	0.686614	11.3304	6.90305	8.99743	7.17434	1.47349	3.63685	1.38597	6.00717	11.6338	9.27297	7.16902	5.06546	7.13074	2.34182	4.79741	4.34488	6.82025	14.5204	0.151419	4.74573	1.45419	2.12628	4.9243	13.0952	2.26684	1.89887	7.46451	9.29027	1.36545	4.76336	11.8777	12.6878	1.98889	10.0386	7.82516	8.7486	5.12155
17.2199	12.8116	5.20387	9.81875	3.89255	6.56406	3.36706	0.986035	6.33602	6.91102	26.6156	7.29045	6.74677	10.6378	6.95192	1.93911	5.34298	3.14456	0.125851	1.08859	11.0727	3.02073	6.47885	4.1921	0	5.12937	7.85169	2.79675	4.96176	7.39433	7.08068	0.0786563	6.74814	7.77636	3.70912	1.52064	5.38334	4.77788	7.94019	5.13993	10.3901	3.44567	5.23843	0.0685541	10.9739	0	19.3505	11.494	6.39611	1.99785
1.83424	9.07051	7.49448	0	19.3598	3.82593	0.0529965	4.23605	1.88094	6.73803	2.50495	11.8352	4.82149	4.19337	2.29988	1.37361	2.8034	2.26229	0.0430897	2.52993	19.3567	7.94358	5.23216	7.57752	11.3458	12.1897	5.48627	4.29904	0	8.28172	6.02472	0	11.1438	4.96943	2.1826	5.7509	10.4459	0.226192	2.75323	7.94591	11.3734	2.13782	2.19744	0.499051	2.21001	8.92609	19.7792	3.73742	7.30081	6.78768
15.9559	7.46452	5.9788	0	6.50272	8.32037	2.60948	11.5145	0.439739	5.79007	0	5.2908	3.71438	5.77712	6.22399	0.587275	7.76941	0.817105	2.35251	1.00416	19.7552	6.12838	6.41198	11.3351	6.0347	9.8345	3.96514	5.99034	6.81587	7.15968	2.84574	0	9.38509	3.72543	0.675134	6.18299	11.6119	0	6.05163	3.64187	11.6603	0	2.72076	3.86409	10.4065	3.60002	14.5911	4.19013	6.9912	0.0981462
3.81745	6.38775	6.53526	0	2.3055	2.34908	5.17204	1.91339	0.68977	11.8199	0	4.778	5.01513	3.50048	11.8723	1.44359	3.79023	0	1.3796	0.668998	12.0957	11.8184	11.2806	11.0451	7.92583	7.7162	7.85763	5.7012	2.3234	4.30737	3.07183	0	2.83327	3.54848	0	3.71429	8.91859	8.03973	8.12255	8.4086	6.865	3.22548	38.615	4.2785	10.7219	5.17657	18.7964	10.1921	7.38219	4.0202
4.25289	7.89664	3.90695	0	2.13608	5.24388	2.12389	3.16474	5.71997	10.7031	3.99482	3.97902	8.21577	5.96358	4.93327	1.82796	1.31587	0	1.92183	1.24239	14.285	8.72393	6.89848	9.70337	5.33147	6.30046	3.87792	10.8414	6.8283	4.68295	10.35	0	4.49401	4.06774	0	3.36589	9.76626	5.99997	10.4261	10.6598	2.27502	3.03846	7.62369	10.6065	7.50244	9.44736	17.1321	26.9602	6.25925	8.90074
2.41381	18.1765	5.20712	12.1487	5.08634	7.29731	1.15525	3.71705	7.97147	5.21519	0	7.31408	6.07826	1.94706	6.39077	1.0089	1.70065	0	3.01438	0.49528	40.6166	9.53599	5.49307	10.6566	2.51623	11.0007	3.38499	16.9382	6.52167	4.15509	2.63068	0	5.67588	6.43117	0	3.10413	9.07949	13.591	2.60943	17.876	8.97435	7.9555	0.5433	3.07434	14.165	4.30525	13.1472	16.3738	8.52782	0.400722
8.80874	3.13027	4.91207	2.57452	6.1953	5.61911	0.159691	7.02211	0	8.84656	0.291953	7.36264	3.80467	1.43375	6.08877	0.514117	4.43591	5.31513	1.22728	1.2036	2.36598	8.98963	1.89994	10.3454	9.02542	7.93537	8.81076	10.7364	0.475951	2.55866	4.40021	0	1.75407	1.98043	0.343358	8.28824	8.02033	4.8448	7.11225	12.9981	12.1771	4.8047	1.73208	7.53499	10.8985	0	23.8847	20.8585	6.78281	0.0238743
1.65807	2.80064	6.72798	0.527534	8.72093	4.21374	6.72125	6.09084	2.58846	9.95959	8.7048	1.41424	0.978581	2.92683	8.45238	0	2.31687	0	5.07773	4.5056	5.48761	11.7013	4.02902	8.3158	10.1655	3.85799	4.88895	4.53553	4.71285	5.18766	6.52725	0.922332	5.14779	2.73694	5.75992	7.24556	5.68615	4.21994	15.163	0	7.16179	2.43247	4.20088	1.77472	18.4192	14.1563	14.8711	4.39305	6.84017	0.0226491
1.12826	7.16	6.78076	2.38102	1.13766	0.282428	1.24549	5.31165	2.44642	11.3277	8.9503	8.92549	12.3008	10.0057	7.0436	0.797397	5.18059	0	6.05846	0	11.015	2.95447	10.9994	7.3609	1.6205	11.3353	4.53656	0.880353	10.1087	5.07077	9.44379	0	7.10605	4.26386	8.46273	1.72986	9.55154	6.64986	8.35622	1.49958	2.32533	6.47783	8.53262	5.95833	17.1774	8.41203	19.3156	3.65009	7.29069	6.72801
3.35857	1.25863	6.38069	13.0696	3.0851	4.76257	3.96336	3.2944	2.46719	10.3478	7.73784	4.88022	5.72453	5.94041	5.26652	0.861988	3.41989	0	3.27695	3.15711	5.11921	6.58435	7.70769	7.12806	4.1733	9.91641	3.72932	3.65817	4.44193	2.75675	5.77791	0.0592685	7.6718	5.72715	7.37954	4.45669	9.80584	0.462575	5.09337	0.194327	9.80773	2.67437	0.214107	7.01123	16.2585	0	26.7996	6.04005	7.20041	4.23672
0.69321	0	7.81106	6.43333	4.89148	5.25904	1.08228	5.46811	8.22801	6.21745	7.05548	3.37105	11.6904	4.46685	3.44723	0	6.35576	2.57766	1.94046	1.73815	16.6307	8.85018	2.34541	5.67916	7.89527	6.48734	2.7967	1.40142	1.36054	5.34434	5.09449	0	4.08167	4.10808	3.89875	3.12699	7.55879	3.75711	2.2217	3.97471	8.09874	5.67942	4.22171	11.3262	9.61984	4.51865	20.2786	4.36461	6.44748	2.33445
1.42743	0	8.09054	8.74829	5.42712	5.86389	2.75643	5.26075	6.07375	3.25977	6.02181	4.71768	9.33808	4.91429	7.0889	1.89675	5.66134	6.4911	1.36269	3.91598	5.21956	9.08864	5.17507	9.11741	6.56788	7.95284	6.87587	4.77296	3.67603	5.5266	4.38553	0	3.82677	8.79529	0.0681384	8.81832	6.54145	4.78088	6.8848	6.54963	13.4465	11.5667	3.29855	0.156828	22.0472	7.5434	19.0298	1.87222	8.82754	0.884084
4.27858	0	9.64307	9.70254	0.355542	10.9065	1.62252	10.0602	8.95388	10.0437	4.53665	3.36652	8.21268	6.2028	5.03713	0.195998	1.29488	2.85732	1.76461	0.853151	6.06626	5.22584	7.40341	8.90843	1.27513	7.1314	5.51466	1.55077	7.9241	3.25532	5.86557	0	13.8023	3.99732	0.132646	7.52348	5.84537	1.75055	13.5556	1.90739	3.74678	9.03468	0	3.89004	10.5356	4.06232	16.315	4.74624	9.08922	4.94764
6.79024	0	6.72008	9.87464	2.15075	7.87822	0.114035	3.10841	14.1443	11.2528	0.809168	6.78747	10.4087	8.19587	4.77749	0.15108	2.70207	1.79265	1.57113	0.268549	9.19284	8.78245	7.37914	5.14186	0.339184	7.73196	8.74604	10.2038	9.49847	5.77905	9.50662	0	5.02845	5.055	2.0164	2.74726	6.58085	4.64324	7.47772	2.51427	4.19403	2.16626	5.68952	8.14317	15.4035	3.29245	22.9409	0.852956	5.81535	0.258342
9.8307	0.0842123	3.5773	8.66042	2.66661	5.90525	0	13.4208	0.139987	6.18792	4.7214	4.31535	7.38625	5.75768	3.88805	2.85995	5.47374	2.10818	1.41636	1.24078	1.05411	5.55598	2.69843	7.91425	7.09826	12.322	7.22659	3.61806	5.39779	2.62858	2.2641	0.136837	7.56572	4.72026	2.65272	4.68755	12.5873	7.55224	1.33689	1.65317	12.2961	3.03662	8.18608	0	1.30312	4.13767	21.2029	10.2479	11.5153	0.0465234
1.96234	4.66084	6.55922	1.14575	0.837833	5.68511	0.251268	2.31607	22.8025	4.19151	1.32191	9.09407	7.10875	5.46828	3.90506	2.99437	3.98952	14.8083	0.806337	6.4898	2.74249	6.95552	7.32297	7.36083	8.59456	13.8293	2.72683	14.0073	0.574358	9.49064	7.47507	0	5.35564	5.96044	3.77189	6.02378	7.62146	3.04884	6.01358	2.98776	15.7097	2.55617	5.4447	4.9496	9.99001	3.59462	24.3123	5.38857	6.08944	11.1673
0.464687	3.48955	7.76662	2.01773	3.36418	4.09657	0.347734	4.88488	1.42746	7.82444	2.03068	4.27074	8.74254	7.4356	5.87805	1.06162	4.06778	26.8152	2.63393	0.692136	0	4.09797	8.53303	7.51367	2.74454	7.11006	5.53434	9.41816	8.95769	2.71019	6.19807	0	8.82235	4.28386	0.588306	9.97942	11.4988	0	1.27289	3.74336	13.5796	0.444624	4.36962	5.81776	9.07802	6.82199	20.9007	2.60281	5.56344	4.57102
2.47497	10.9777	6.07735	14.2895	7.33074	11.1664	1.66922	3.98864	7.01401	7.34155	4.81894	3.76461	15.7361	6.68177	10.3438	2.9446	7.01338	6.5737	1.07887	0	0	7.74873	4.66811	5.10334	8.97174	4.67526	5.18212	4.90086	5.84767	8.02846	5.20373	2.39872	7.08001	6.03654	0.711977	4.75843	11.8635	0	8.03622	9.91567	5.20649	0	0	0	11.3327	8.8283	16.7263	0.780234	5.2925	11.3795
4.16438	5.79106	6.64473	0	3.25845	5.44024	0.264999	6.38451	2.11966	5.38095	1.63589	3.83392	8.31444	3.73522	8.5432	0.242712	3.85571	0.0202835	2.10465	0	0.0302837	7.80743	8.22302	3.4636	13.8522	8.73904	3.79763	5.6401	6.18646	2.88241	2.74849	4.49348	6.59261	11.1309	0.793121	2.04307	8.11402	4.04404	4.71845	7.05665	13.7705	8.91458	0	0.509192	4.23569	3.26908	21.9622	8.80759	7.93997	1.43388
4.17506	2.71706	0.654487	2.6165	1.23035	5.06646	0.0642415	9.13284	3.07485	9.79001	3.11571	5.68149	3.5309	4.86519	7.86826	1.02778	4.63379	0.229585	4.35467	0	1.53284	5.23753	8.61019	9.78703	0.105993	7.89745	1.7322	7.34512	8.70272	4.30684	9.51164	4.63782	6.36578	4.02149	0.143653	3.48442	10.6551	19.3242	0.347416	8.98912	17.7328	1.60144	0	9.40468	9.37462	2.80965	23.1396	4.05459	3.51222	0
5.59334	0.093345	12.3074	2.14401	0	3.82425	0.391636	7.29453	3.40165	1.491	3.01713	2.9104	4.8164	2.16232	8.32676	1.31176	4.49147	1.05666	0	0	5.7975	6.70443	6.58546	7.3428	9.09411	5.22641	4.15297	5.98259	6.2058	4.27317	3.51932	6.17156	3.39472	5.49116	0.308541	9.66518	11.2807	16.403	6.55661	5.05446	9.83647	0.765662	0.414805	5.55856	18.0469	10.0327	22.2088	6.92727	0.716382	6.3673
4.68116	6.65427	2.04971	5.49309	0	9.93	0.138447	2.11152	6.59825	0.440763	0	6.79376	6.44744	4.60798	8.93768	1.57729	5.58843	4.34837	0	0	12.4706	6.11648	7.78815	10.9489	13.5048	9.67166	4.82243	5.40966	7.47218	6.97978	2.53724	2.48117	4.89469	6.42072	0.590029	7.85497	10.6912	1.97445	4.68117	9.33718	8.72202	1.92671	0.86408	2.99716	14.9044	0.767133	22.9246	4.69178	0	5.25667
3.29649	1.99394	3.11093	4.32443	9.43172	7.50185	0.0657713	5.49421	0.319837	5.40584	0	4.93866	4.10127	4.23285	4.41625	10.0347	3.09392	0	1.89393	0.0501021	5.40374	10.0731	2.95399	3.40326	9.86121	6.5809	1.12875	2.19058	4.93651	6.70332	9.74189	0	2.0612	5.47006	1.10915	4.40564	5.92424	0.438586	2.06972	0.477415	8.48401	3.28378	0.590742	0	5.80054	0	26.0028	9.10193	0.0272209	11.0419
3.59901	5.70299	0	3.46127	2.80376	6.8041	0.105993	2.07628	1.67175	5.73879	0	2.16704	8.12076	1.19396	9.76471	16.1152	2.58041	0	1.04045	1.2436	15.3219	7.80546	6.45971	6.63685	2.06812	11.8435	8.86366	11.3515	4.42807	5.8567	14.3546	0	3.21039	3.67421	0.940317	4.97433	10.0155	0.961414	4.59967	0.85165	8.41799	7.01572	6.92894	0	7.28676	0	25.1594	11.3616	0	1.98804
0.47919	6.13354	4.51942	0	4.9188	9.34649	0.0908512	2.55686	7.93367	9.56952	0.448414	4.14572	4.6461	5.04518	8.56929	12.9377	5.60573	0.86202	1.39578	2.11261	5.33559	6.93556	5.61896	5.76094	0.531312	12.9462	2.41566	6.69554	5.49712	7.68562	3.92048	0.413773	0.974432	9.14335	4.57903	5.14921	7.4157	2.34451	0.0456479	1.57224	8.12979	6.17699	12.3209	0	5.0389	0	15.5812	3.42847	1.85555	0.311615
4.03899	4.69583	4.52592	0.135705	5.94902	5.08416	2.66193	2.34308	8.69482	10.8006	0	6.54446	4.08752	4.77763	5.72227	6.39402	2.38354	1.89752	2.04014	0.421099	4.95439	6.36343	6.74526	9.30838	16.6491	5.13355	0.068489	6.40961	0.0227128	6.62804	12.368	0.767642	3.95037	7.58387	5.51252	5.3872	14.6525	5.8427	0.135053	5.12774	15.8592	5.31989	8.45885	0	11.6462	1.24495	24.2101	0	1.69105	6.59145
2.13096	3.23671	2.698	4.0183	0.144508	7.80137	0.278643	6.07116	4.86841	7.22427	2.00619	4.41448	1.68162	1.3564	9.35566	1.28584	3.55192	2.43753	5.26895	0.608578	3.16683	6.10182	5.41341	6.41511	9.98675	6.01981	1.45923	2.63023	3.23873	1.50078	9.73227	0.751703	5.55909	6.34153	2.69542	3.38545	4.39357	2.11674	0.186811	6.58266	4.12951	2.55433	4.01963	0.435255	11.4647	2.36491	22.8051	0	1.10471	9.11971
0.863951	4.76969	6.07118	0.113564	6.51593	2.59757	0.19839	1.75598	17.3122	10.5953	3.22492	6.50097	4.94938	4.33569	2.65541	12.253	3.15367	1.41797	0	4.75608	7.26165	9.03421	8.74516	1.31751	7.35836	8.32151	1.34	9.62924	2.29169	2.54733	3.00624	4.10557	5.35132	9.27639	0	6.20555	8.2257	0.147063	3.69545	0.920238	10.8176	2.1227	4.26993	0.0544417	8.67597	3.12033	25.8942	1.05797	0.0440017	0.955677
0.149332	0.720731	4.1025	7.4072	4.55996	2.23486	5.31594	4.00893	7.89628	11.29	3.55494	2.86353	3.98674	4.85898	8.31136	15.0532	3.80847	1.66931	1.67976	4.60577	0	4.49599	4.99834	5.11476	1.52398	8.66595	3.75848	1.77145	1.49715	5.25024	0	9.24555	2.81889	6.95751	0	1.34992	8.52677	0	6.99714	3.41087	6.04155	4.69411	1.56638	0	10.4144	8.46081	24.181	6.31227	7.16008	3.50439
1.47601	5.18094	5.75704	7.66511	7.17981	6.20408	1.00918	4.10807	5.45744	7.13871	5.76416	6.79849	6.92856	2.32426	5.18946	16.0926	7.64139	0.589297	2.30054	3.77897	12.1128	11.2672	6.13654	9.75337	2.51855	6.95782	17.9578	6.40626	2.07231	7.61057	5.86067	2.68364	2.97341	6.50084	2.53734	4.35844	11.1141	1.38154	2.6527	5.15532	7.23682	0	0.85279	0.668491	4.29266	11.1932	27.6362	8.55283	5.13841	0
6.21697	5.65929	3.11063	2.49735	1.27402	5.63433	0.806339	6.60062	0.437051	7.40441	2.57775	5.7063	0.64744	0	7.48259	12.1114	1.3523	0	2.61015	0.63726	0.787188	4.65995	7.44988	4.54108	0	7.97102	3.55294	11.0256	1.60505	1.52756	4.83069	2.02981	1.33617	6.76846	7.7409	4.67417	7.77531	0	0.397393	6.53072	17.5958	0	0	9.14947	10.6588	13.7638	25.1335	5.58907	2.0223	0
3.01727	1.52781	6.2911	6.931	2.05494	4.44719	0	7.28777	5.90803	8.55054	0	1.76602	6.30696	0	8.41921	6.62349	5.03594	1.0038	2.66162	0.907088	2.58106	6.23156	10.9698	10.4255	0	5.32329	0.0227128	0.836516	4.8469	5.73086	4.13637	0	7.29503	7.44984	0	4.0951	10.2083	0	0.241591	7.09734	13.4633	7.74272	0.0272209	13.646	10.4416	16.4069	20.2071	2.67924	7.21129	4.17227
1.54673	0	2.90688	0	1.42634	3.01296	0	5.34968	10.6597	8.93501	0	3.75856	0	3.6675	3.82193	1.19334	4.33962	3.54192	0.430663	1.61144	2.49878	10.3854	8.18688	5.75835	0.143848	7.68175	0.0246337	7.17176	6.53603	4.33284	9.22678	0.0655405	3.92085	2.9032	3.69905	4.71472	6.10777	3.14379	5.09493	8.02456	3.83536	0	0.373691	0	4.04285	0	17.7446	6.34019	4.55769	1.04941
4.4737	0	0	0.214923	7.62107	3.8245	0.0214138	9.86572	4.50604	2.9651	0	5.7142	2.45418	3.93443	2.00098	1.21604	3.47586	0	1.0162	0	2.23072	5.94417	6.39409	4.25752	5.79476	4.24102	3.27644	8.12755	2.63874	5.99885	8.94143	1.84385	6.64781	5.91091	1.06044	4.6383	8.68571	6.42197	13.1303	1.64243	3.8624	0	4.7884	0.517328	11.1906	0	23.3769	4.32963	1.71642	4.88937
2.11707	0	4.97203	1.14259	5.04595	0.683774	0.240386	1.992	7.49673	1.97803	0.878072	0.433414	6.73244	4.94098	3.93445	0.669953	3.01379	0	3.22183	0	13.1929	6.60109	9.04688	10.2843	15.0686	10.2993	1.33915	3.72728	0	6.04182	9.01678	10.6156	3.72228	6.23744	3.52431	3.87813	9.34881	3.06954	3.86362	5.17927	11.9747	0	0.354836	10.1088	7.14005	7.57398	20.7431	3.85674	4.94669	0.78997
3.59565	2.73764	2.4939	1.01744	4.15296	3.37628	0.527158	1.93882	5.26979	0	4.66548	3.26946	7.47487	0.792176	2.81641	0.0227128	2.50047	0	0	0.0773076	0	2.99029	7.70636	6.21115	7.70346	9.12281	0	2.46083	0.813555	1.33586	5.27995	2.60062	3.22202	10.2385	5.15041	3.98012	8.52243	0	5.96237	5.17602	5.73396	0	0	7.66078	1.41657	2.75712	26.1777	8.4555	3.35165	10.4951
5.82983	0	5.21863	0	3.24701	7.59225	3.26057	2.62932	2.66065	3.50892	0	3.02096	0.987746	0	4.18302	6.9469	2.53819	0	0	0	0	10.259	6.98215	1.08761	2.53193	8.66831	0.183493	6.89215	0.693805	3.45296	1.3975	0	4.79082	4.91156	3.66228	2.65394	4.82629	0	3.08533	3.75331	8.7373	0.444673	0	3.57086	7.41725	19.8513	25.321	11.5589	6.77865	11.041
7.14345	0	6.0419	0	0.398607	5.01821	0	1.39064	0	7.92489	0	1.3112	0.0227128	1.84346	2.32787	11.3236	4.71891	0	0	0	0	5.15265	5.2714	5.91632	6.20742	12.3054	10.9772	3.88524	2.85169	9.53602	0.855351	0.134565	5.14744	6.35638	1.18108	5.72457	7.09345	0	3.19622	1.29753	6.11874	8.27732	0	0	7.60219	0	32.0392	2.111	4.11256	6.11218
4.8462	2.54297	0	0	3.87501	2.79885	0.72681	4.79973	0.616755	0	0.237015	1.29937	0	2.8065	0	8.88674	5.91669	0.131429	0.431062	0	0.539185	9.52217	8.86289	6.73704	11.3586	11.1132	0.495764	12.0107	2.95976	1.17664	8.53979	0	0.585685	3.64725	1.26331	4.92369	6.50982	0	0	1.49675	8.31668	0	0	8.58565	4.70381	0	19.8693	0	1.57614	8.73538
0.567976	3.77142	3.55244	0.169991	4.36527	2.44411	0	4.47918	1.08499	0.35845	2.00515	0.424381	0	2.17239	0.562706	7.34734	3.44099	2.33318	0.230152	1.5057	0	1.75947	6.65754	1.86364	5.16249	10.2624	0.868237	5.36636	4.88278	7.56439	3.41469	0.0428277	3.76425	3.61361	0.716969	2.54533	7.59001	0.0856554	0.570127	0.390971	14.0002	0.226415	0	0.0603977	4.1989	0	19.9315	0.0213538	4.30646	9.04185
0	2.44802	6.82443	2.36593	0.515077	3.54828	2.14427	4.09231	0.0529965	0.135433	2.26228	0	8.55179	0.847979	4.9027	3.35554	4.3562	0	0.586089	0.442081	0	4.81302	4.59655	2.06898	8.35361	6.96998	0.0338583	1.74027	2.6307	3.90055	5.80909	1.1402	1.95807	4.28615	6.61739	3.69678	5.28055	2.81341	5.25951	2.76786	12.8411	7.12167	0	4.35067	4.05709	0	27.2538	0.0272209	6.14572	8.74113
1.16092	1.35233	3.91177	0	3.4853	4.1412	2.65508	17.5	2.73551	0	0.794376	4.97058	0.77954	2.81665	2.63193	0.0411714	3.02814	0.348279	2.27413	0.710009	0	8.11164	2.82317	4.58853	7.32646	4.01037	8.33146	2.5224	2.00499	13.3858	4.10508	2.61499	4.14196	5.14317	0.236264	4.42713	6.1312	0	2.91443	0	3.35054	0.469119	0.551035	0	14.4441	0.617166	23.5728	0	4.54178	5.5098
4.93087	2.73122	5.99415	0.655243	3.49518	6.58705	0.859868	12.0941	5.44035	0.117238	2.63059	5.0247	7.23801	2.5908	8.63367	3.14068	3.93123	2.88366	1.09475	0.967667	0	6.62579	3.17132	5.15944	2.54587	4.26256	5.9452	1.24728	6.2403	3.58899	5.08954	10.5022	2.53171	6.51285	0	5.73231	11.9778	0	0.314002	0.0675266	8.01058	3.87851	1.93865	0	11.5555	6.25689	23.1021	0.0465234	8.55143	0.652296
0.628684	0	1.44553	0.0214138	2.53843	4.08453	0	3.17378	0.920938	0.831843	3.219	5.85513	4.21603	3.10797	0.0500102	0.181702	2.50726	0	2.89795	3.426	0	4.94866	7.1377	11.558	2.9995	4.50649	2.33682	7.24017	7.11074	4.81394	6.07847	0.968835	9.0956	4.54725	0	2.0485	0	0	0.122409	0	2.35743	0.382107	1.43119	4.79004	5.32728	0	7.71603	0	4.77797	5.50897
0.0478828	0.465444	0	0	1.53408	4.12524	0.975877	4.66923	0	1.36575	4.86265	0.838301	1.27449	3.84767	2.44561	0.0631681	1.75224	0	1.07987	2.34808	0	7.27089	9.26297	8.0562	0	11.2048	4.69506	5.7221	5.25882	7.84011	1.07226	3.50911	7.27938	4.31216	0	3.57032	2.083	0	0	0.658511	2.68416	1.22354	3.59297	6.636	2.02649	1.17197	14.0679	7.08124	1.78323	3.45017
0.231527	3.48093	0.631481	1.19657	1.42846	1.60985	1.39061	1.20649	0	0.0214138	2.00916	0.278574	0.0651746	4.92761	4.31354	1.91549	4.239	1.18466	0.236298	0.426332	0	6.54127	7.3274	7.14141	0	9.11502	3.93424	3.55132	0.151259	1.8729	1.04124	0	4.56354	4.25565	0	5.61862	3.65293	0.206646	0	3.00549	3.92195	0	0	0.236049	9.38478	8.61683	19.9866	0	3.55125	0.490069
0	6.8205	1.15914	2.1677	0	4.92011	0.0680724	2.74444	0.0214138	0.123122	0.885018	4.26947	0.153599	0	4.31124	2.55774	2.98405	0	3.86382	2.19741	1.73381	6.87678	5.05912	3.18024	0	4.66931	0.1135	6.95897	0.858125	7.32323	2.37182	0	2.81487	4.37428	1.47028	2.7212	11.2083	0	0	0.9117	6.69167	0	0.159648	0	5.08476	1.18324	17.9203	2.54201	6.25062	0
0.565265	5.72018	0.436107	0	0	4.60876	2.72211	2.82655	0.933408	0.233075	2.18453	1.63647	1.58454	2.09533	2.65547	0	3.30128	0	0.684164	3.09127	0.812684	7.02213	7.47624	5.22469	9.2163	5.62479	0	6.92613	1.06898	3.84728	2.82496	0	4.10466	2.28327	0	2.48796	10.2877	2.23647	0.312864	0	6.58403	1.83758	3.08776	0	11.5475	1.92402	18.7837	4.56509	1.62717	0.088853
0	6.02376	0.531636	0	0	1.90348	2.13437	4.19662	0.53351	0	7.6377	4.90714	1.16927	4.02978	0.518022	0	4.31866	0	0	1.25066	1.76081	3.04748	6.8549	2.9559	0	4.52578	0	2.46588	1.51046	3.55591	2.91354	0	2.44558	5.50835	0	1.8194	3.53772	3.19985	0	0	2.72375	1.38534	4.22127	1.35903	8.39727	0.733781	23.1598	6.63007	7.21051	0
0.0239414	2.01818	0.704015	0.138376	1.04984	1.51844	0	4.32178	1.23823	5.74074	4.43032	2.35205	4.0272	2.58056	0.0239414	1.82377	2.2533	1.23883	1.78771	1.64487	0	7.28636	5.32362	9.44531	1.67461	9.89803	2.80443	2.65438	6.76936	6.82754	1.6581	0	4.68091	3.38339	0	0	8.69924	1.79604	0	0	11.035	4.36731	4.78181	0.217174	0	3.94138	20.9838	5.3939	1.5028	0
0.361168	3.15352	2.01665	0	0	2.60121	0.0428277	6.93689	1.94843	9.3982	4.46771	0.921238	0.963535	0.725155	2.96775	7.25315	4.09004	2.58839	2.08478	1.12769	0	13.4209	5.90345	8.46429	2.05313	4.42806	0	0.638997	3.17048	2.66087	3.1774	0.430264	6.69351	3.51792	2.95322	10.2485	10.3664	2.02562	0	0	8.68493	0.764926	2.12889	0.776356	4.04528	0	22.6837	5.38212	0.773624	0
0	0.0302837	2.82258	0	0	2.68943	1.58655	7.72157	0	3.38903	0	1.68111	0.0903858	2.78592	3.0922	1.37422	1.0887	0.297623	1.38614	1.06328	0	5.34009	2.94882	1.08614	0.487692	4.5835	2.10871	5.72391	1.09324	8.57706	3.8188	3.37584	2.39671	2.67613	1.83225	2.6677	8.33378	1.88389	1.0354	0	9.48176	0.210155	1.57379	1.79307	5.92068	0	27.2654	1.06019	6.03668	0.208833
2.87956	4.42636	0.565055	0.727529	0	0.953583	4.72357	2.84098	1.59542	4.2602	1.89929	0.109047	0.0214665	6.7089	4.7519	0.56981	0	0.737998	0.704114	1.4141	0	6.20339	6.21319	0.700377	0	8.23466	3.76364	0	2.66223	5.18207	2.89802	1.50972	6.90118	3.77048	0.649125	4.38269	7.13445	0	0	3.46604	0	0.113246	0	1.21951	0.289177	0	24.3895	0	0.89122	1.21447
3.26774	1.87356	3.31743	0	0.45151	3.30032	1.87481	7.69705	1.90812	10.1207	0	0	0.0214138	2.40832	4.701	1.819	0.486645	0	0.210732	0	0.157141	1.50831	5.19557	1.89461	7.91814	6.91002	1.73293	2.39096	0.756128	7.24499	3.8073	0	1.50931	2.04518	0	4.25184	7.24305	0	0	3.28705	3.27883	0	1.38729	7.07744	0.836588	0.404201	25.1437	9.52859	3.17015	0.938499
2.06272	3.09074	0.80805	0	1.46816	1.17493	3.33386	2.01126	0	5.43986	0	0	0.0742103	1.31329	3.79281	1.59243	0	0	0	0.287414	0.0611557	0.0454256	9.18626	3.18007	1.40571	0.598104	0	4.23408	0.716094	2.22485	2.02527	0	6.42078	4.17747	0	0	4.67382	3.94671	0	4.04581	14.1308	1.41842	0.439127	2.88786	4.39973	2.04016	17.6299	4.19156	16.9393	3.1279
0.401643	3.84392	2.54236	0	0	0.616594	0.292487	4.60484	0.737332	2.66426	0.540034	0.797412	2.64687	0	1.79516	1.14691	0	0	0	2.42175	0	6.33333	7.99734	2.68354	0.0605675	5.51123	0.202357	3.98322	0.815735	3.26406	2.21868	0	2.51386	3.57507	0.0239414	0.27236	7.7536	0	21.6409	2.82551	14.5194	7.3558	0.67636	0	12.3512	7.96521	24.0854	0	6.20284	1.70729
1.11134	6.56167	6.34071	0	0.603346	2.95004	2.17466	7.2926	0.0214138	5.66563	0	5.25444	5.43846	0	2.56279	2.68762	1.32736	0	3.32186	5.03393	0	1.78085	2.41871	4.90018	0	1.53762	0.93024	5.44063	0.344988	0.120424	1.29674	0	2.11295	4.38663	0	3.75582	3.16606	0	8.99762	2.41783	2.83928	2.50665	0	2.02875	0.419948	0.156431	21.5138	0	3.1101	0.12436
0	3.45561	5.86577	0	1.72731	0.0425844	0	1.89203	0.0214138	6.89269	0.589121	0	4.75343	0.424454	6.28995	1.41792	2.26141	0	0	0	2.62434	4.14587	4.07041	5.5473	0	9.72343	0.0214138	0.232511	0.492275	4.74646	1.83376	0	3.18072	1.22317	0	2.0505	4.60837	0	10.7811	4.71768	8.18052	0.774206	3.08054	2.28283	0	0	18.0521	0	8.04258	4.04928
0	6.60366	5.6743	1.02282	0	2.78666	1.77187	1.63215	0	4.10382	0	3.42907	2.40038	3.0596	3.96237	3.96368	1.67487	0	0	0	3.99294	6.92337	3.63779	3.86012	0.0882123	3.14394	3.44864	3.56287	1.43751	6.04722	2.78309	0	6.05631	3.38674	1.02496	0.493462	4.59091	0	9.23769	2.25952	1.64312	1.31585	0.331972	2.95603	1.02552	0	11.6719	0	3.77936	0.29895
7.32075	7.09297	0.0272974	1.05217	0.544747	1.06367	0	4.12977	0	9.75948	0.0535732	4.49431	1.94612	1.73257	5.82928	0	1.08026	0	0	2.64317	0	10.3951	2.5314	0	0	1.66705	1.00626	9.13469	2.81603	3.99006	3.59163	0.0929709	0.329391	2.98385	0	2.55249	0.376273	0	4.39189	9.15596	7.81326	0	0	2.71028	3.29025	5.2401	19.9446	0	0	2.5855
5.74788	2.55246	0	0	0	0.647686	3.06875	2.61771	0	2.50125	0	0	3.68033	0	2.12767	0	0	0	0	0	0	2.35878	7.06288	2.16696	0	9.77581	0.0551172	6.15156	4.0234	3.70094	3.44248	0	7.20964	3.22374	0	2.79796	0	0	1.69614	11.0173	9.64513	0.403469	0.656404	0	0	3.03339	25.5784	1.10299	0.685726	0.760486
0.0686765	1.7294	3.38331	0	2.22717	1.48841	6.91435	5.61695	1.51608	2.19156	0	0.0227128	2.61603	0.609157	2.81558	0.240938	0	0	0.75619	0	0	0.0454256	10.1459	6.73673	0.340692	3.2253	1.93661	10.6087	5.76526	2.8585	6.18571	0	8.63485	2.74991	1.36599	5.19938	0	2.51909	0	0.714646	5.43112	0.066652	1.81195	0.980262	3.68809	6.18949	22.0398	0	3.10921	4.65948
0	1.40646	4.04085	0	7.30698	1.79984	3.86632	2.32229	2.0382	3.49958	1.25136	0.675068	2.02592	2.27038	3.5935	0.96375	0	0	0.3885	0	0.311497	0.0744104	4.65447	3.71541	0	10.0892	2.69491	5.16099	9.12928	7.88804	4.1084	0.0214138	7.12739	2.95735	0.0711379	5.53785	0	0	0.0912822	0	2.76208	3.39398	2.33225	1.33906	2.7546	3.91231	25.8702	0	4.5955	0.769129
0.166561	2.13184	5.71178	0	0.922835	0	2.12032	5.3498	2.41138	3.78231	2.16555	0.792917	3.5072	1.87046	0.0931932	0	0.0705648	0	0	0	1.41094	0	4.94015	6.49069	0.166092	5.02142	0.0454256	5.63936	3.83954	6.8212	2.67721	0	2.13755	5.15266	0.183951	5.68363	0	0	0	0	2.21642	1.62003	0	11.9453	11.9011	4.7232	21.7461	1.31522	2.06334	5.94641
1.0161	0	8.17991	0	0.830869	2.67918	0.495291	2.54374	3.42078	5.5458	0.325337	3.05459	0	4.81593	8.00244	1.21778	0	0	0	0	0.249312	0.128706	7.1657	1.93246	1.15522	9.61912	0	0.944778	1.55775	3.67441	3.35817	0.206286	4.69192	4.03439	0	1.01614	0.0428277	0	0	0	0.138268	0.735624	0	6.28606	9.05252	0	20.1811	1.52983	9.21908	1.35851
0.0881533	2.86749	2.63082	0	0.817861	4.37695	0	6.625	0.433896	7.04132	7.46502	0	1.58024	0.460391	3.25119	1.63072	2.11126	0.182634	0	0	0.290329	0.174649	7.55611	3.73841	1.29824	9.70542	0.142362	4.23793	1.0117	1.85755	4.72356	0	5.62406	3.88068	0.474748	0.0227128	0	2.38247	0	0.554691	12.94	0	0	3.05935	0	0	15.3146	1.83678	5.30981	1.52769
3.89262	3.88383	0.57852	0	0.579375	1.1312	0.172553	0.605986	0.140422	6.46429	3.90353	1.92391	1.29302	1.01835	3.38301	0.308998	0	0	3.99068	0	2.80816	0	8.58479	4.38152	0	8.7512	0.249486	0	0	1.37337	5.41971	0	1.39298	2.7709	2.18044	2.92059	4.2626	2.76873	3.30794	22.3764	9.10467	1.24964	0	0.809232	0	0	5.39839	6.85309	3.4485	1.61547
1.41302	6.47296	6.19338	0	0	3.54166	0.0378547	2.85149	5.82178	0	0	2.49418	1.41463	3.41726	4.6875	0.816578	0	0	2.51026	0	4.13715	0	4.26578	2.70105	0.0378547	7.52905	0.382444	11.2194	2.41862	6.91633	1.1525	0	1.06648	7.92319	0	9.19942	0	1.64273	0.26424	2.88588	5.48599	1.01049	2.10283	0.854198	0.443992	0	16.4419	1.28082	2.0407	0.378019
0	0	2.60274	8.0186	0	1.38301	2.52984	1.29672	0.0338583	0	0	0.318524	0.842268	0	3.99449	1.42178	0	0	1.78656	0	2.83688	0	1.52355	0	0	6.3078	3.16572	0	3.48181	7.15128	3.98731	2.93609	4.08077	3.00947	1.05361	5.26822	2.45585	0	0	3.67693	10.6791	0.728824	0.160801	0	2.07797	1.27183	9.96049	1.15453	8.35729	1.64313
0	0	0	2.56497	0	1.61293	1.961	0.394979	2.73336	3.6046	0.0958855	4.57039	3.14227	0.0441458	3.69087	0.477074	1.02648	0.599265	1.10866	0	0	0.0763359	2.03265	0	0	6.93442	1.28731	1.5273	2.22447	5.32742	0.642628	0	3.33092	2.07491	2.86429	3.73225	0.267591	0	0	0	3.11515	0.201746	1.91459	3.38287	4.5395	0.176198	3.92914	0	3.44943	1.78821
0	0.279723	0	0	3.09461	0.218098	0	2.93823	0.165806	3.05702	5.52332	0	2.81591	0.206141	1.59548	0.870432	0.741207	0	2.26195	0	1.72603	0	0.985134	0	0.982303	2.65349	3.04497	1.71119	0.601144	1.0134	2.91641	2.51471	0	5.08874	0	6.8231	0.505512	0	2.69175	0	3.60499	5.38978	0	1.096	7.37802	0.237066	16.183	0	9.90675	0.933975
0	2.68498	0.0428277	0.0227128	0.347131	0	2.00913	1.24461	3.22457	1.26809	4.41802	2.32968	1.6492	1.98645	5.929	3.15273	3.23967	0.0227128	0.801149	0	0.951276	0.105626	0.46696	0	0	5.36122	5.58804	4.22917	0	3.06244	2.23113	0.345866	0	3.72701	0	2.72413	2.24743	1.24138	3.05756	0.992376	0.0337633	2.15247	0	0.108064	15.1222	1.22231	24.826	0.456594	2.39274	0
0.135665	0.164924	4.60168	0.0655405	1.1699	0.0833316	0	13.2988	1.194	1.05713	2.1515	0	0.336805	0.499991	2.13049	3.20639	0.733658	0	0.818874	0	0	0.13547	4.54872	2.38599	0.874349	7.52596	3.23211	2.49849	0.575635	1.80555	1.21495	0.664463	4.09523	3.26155	1.26415	2.44455	0	0	2.57179	1.44348	6.28609	0.21971	0	0	8.35749	6.00449	16.1023	2.57364	0.434874	0.0226491
0.0227128	0	0	0.135433	0.951447	0	1.76136	1.70017	1.46229	1.19049	0	0	1.52517	0	3.52568	1.4661	0.785638	0	0	0	0	0	2.29941	2.30708	0	2.92717	4.47583	4.42675	0	5.64189	0.842055	0.474946	0.26835	3.05817	7.05808	0.212587	4.76847	0	4.94498	1.50464	3.78765	2.7963	0	0	7.65359	0	13.3378	0	0.746155	0
0.115479	0	0	0	1.62026	3.79291	0	6.59509	1.60439	1.64632	4.56602	5.32237	4.65312	0	4.01924	0.564748	0	0	0.0227128	0	2.77467	0.4278	5.32501	0.834796	8.34527	6.80424	5.1595	1.97817	1.64447	0.315196	2.57949	0	0	2.77649	0	3.69492	7.45595	0	5.62557	1.59101	11.9353	0.184757	0.0732202	0	9.70663	0	11.958	0	11.2181	0
0	0.0312158	0	0	0.0214138	2.94058	2.57103	14.3417	2.58618	0.337387	5.62649	0	3.23707	0	2.60915	4.63525	0	0	0	0	0.646811	8.49423	2.71485	0	0	5.99016	3.16796	2.68458	0.306542	1.9666	2.46314	0.306682	0	1.59681	0	9.7442	2.7639	0	6.34739	1.9057	14.0002	0.0679474	0.185717	0	0.052848	0	12.53	0	5.05477	0.0502441
0	1.93027	0.0449769	3.01542	0.183415	4.39766	0.37986	4.65921	0	3.88632	0	2.90842	0	0	3.34264	2.7529	0	0	0.469398	0	4.02582	10.0689	3.97835	0	0	5.98813	0.20799	2.34067	0	5.21656	3.28856	0	3.12489	6.53948	0	1.19617	0	0.683873	3.80621	1.38606	6.12846	3.90703	0	0	0	0	16.7771	0.725399	5.72229	0.655006
0	2.4308	7.9934	1.67575	1.39891	0.746293	0	0	0.136277	0.181632	1.75595	0.375368	0	0	2.191	0.467042	0	0.861119	0.0478828	0	2.81457	8.46941	6.01576	0	0	2.97994	0	2.83256	0.0227128	9.20945	4.02845	0.80591	0.213075	5.25447	1.52312	3.06266	3.15947	6.18407	1.20311	2.15581	5.69946	0.296311	0	0	0	0	6.72504	0	0	0.579444
0	0.922139	0	4.8266	4.29589	4.0539	1.34938	0	0	0.416265	4.14197	0.075965	0	0.227581	2.25345	0.764234	0.211395	0	0	0	1.17661	1.25557	7.67269	0.718897	0	9.67438	0.593356	4.11803	2.07825	0.69894	3.49125	1.29249	1.36175	4.07852	1.35278	2.06634	2.46913	0.0642415	0	5.65361	8.91622	0.416567	0	0	0	0	10.0243	0.149477	7.08804	1.74001
0	0	4.47048	0.0227128	0.0888923	4.4602	4.50241	1.72137	1.87112	4.22394	0.074629	0.0898485	0.0428277	0.204339	2.20116	0	0	0	0	0	0.124898	0	4.35696	0.651866	1.7879	3.72547	0.10761	1.45658	4.55723	1.63898	5.02217	1.63869	0	3.91578	0	4.07177	5.12977	4.27756	0	5.74016	2.8878	0.116548	0.103543	0	0.0406564	0	17.092	0	0.679951	5.79606
0.351305	0	0.471449	0.623521	0	0.975169	0	0	1.17696	0.476734	0	4.68957	0	0	5.11381	0.504255	3.58649	0	0.0356551	0.101036	2.29926	1.7991	4.13288	2.40139	1.36823	5.89591	0.716116	4.83399	4.76023	1.17195	2.19752	0.0472627	0	3.76051	5.68435	7.67446	3.27829	1.12834	2.74265	2.1781	0.235082	0.557407	2.51598	0	4.53631	0	14.3095	0.391108	5.98252	0
1.55075	2.65486	2.48615	0	0	0	2.91926	1.56301	4.95501	5.1332	0	0.0681384	0	0.631789	4.36205	1.09193	0	2.87502	0	0	4.12115	1.75197	2.34689	1.78839	3.78916	7.48891	1.61809	1.14128	1.31904	7.71008	3.34367	0	0	6.16872	2.75814	0	0.0605675	0.0719902	3.54923	0.0464725	9.74221	0	5.89119	0.188006	4.67145	0	10.4636	4.21237	5.91809	4.31807
0	2.52557	1.28756	0	2.60569	0	1.23616	4.67868	0	6.02038	0	0	2.14327	4.94677	1.38238	0.55606	0.0441266	0.788006	0	0	0.461162	1.25551	3.99868	1.95239	3.54988	10.3217	0	0.0624315	3.83056	7.86032	2.43875	0	0.687276	3.24597	2.40788	0	0.422805	0.0214138	2.38809	0	8.33223	8.60362	0	0	3.8359	2.16146	10.5857	0.355266	1.99619	1.28619
0.191171	4.06051	3.39092	0	0	0.309942	0.470175	2.43536	1.86846	1.01289	0	1.60513	3.53077	2.34403	3.99512	6.89236	0	0.862462	3.27135	2.36347	2.21518	0	0.234499	0.52295	2.17638	9.38192	0.184744	0	3.7834	5.89978	4.66281	0.163071	0.672575	2.23464	0.744451	3.67508	3.82001	0.0690404	0.388615	0.0226491	1.45137	0	0	0.052766	9.17286	3.278	7.61363	0	12.2424	0.374574
0.208995	2.4376	0.863291	0	0	0.0219091	2.33943	6.25925	1.48577	5.70068	0	1.16485	1.75778	3.8346	0.435794	0.933169	0	0	3.3175	1.60623	0.182332	0	8.32242	0	3.96858	10.992	0	0	1.78105	0.977949	0.0980057	0	2.68569	2.16294	2.29423	0.124709	3.19888	0.794536	7.6535	6.26492	1.92722	0.0213538	0	0.446869	10.6518	0	7.07674	0.0639621	2.43443	0.153099
1.54673	0.769119	1.04346	0	0	0	4.54044	3.01459	0.781214	2.88492	0.558421	4.06274	3.37688	1.31309	3.06883	2.22211	0	0.238515	4.41565	0.287697	0	0	3.54268	0.0413593	5.99247	8.95783	0.0227128	0	0	1.29122	4.76109	0	0.45158	2.48129	4.95584	0	1.33423	4.37582	13.2486	1.59614	7.12382	4.02591	2.03036	0.814639	8.7752	1.78677	7.18529	0	3.23011	1.79458
0.783772	3.41086	0.641829	0	0.846815	0	0.164311	6.81288	0	5.70617	4.39248	4.38239	7.13933	0	2.04751	0	0	1.60119	0.359844	0.149682	0	1.61543	4.58562	0.0998367	0.913474	5.68727	0	0	3.57767	5.61557	3.21511	0.800002	0	1.44313	3.69934	0	5.33158	0.160836	2.30037	0	3.49077	4.13481	1.52256	1.94763	10.2271	0	8.34113	0	0.0987112	0.401618
0	0	0.779487	1.71545	1.04502	0	0	0	1.55712	4.40804	0	0	0.645749	0	0.561299	0	0	0	0	1.57706	1.58517	5.06335	2.86146	0	1.03338	5.95428	0.983608	0	0.372078	2.2859	1.85968	0	0	3.75818	0	1.92083	2.27607	0.0433062	4.66042	0	0.852503	0.890846	5.08393	3.80406	4.09762	0.413177	9.94502	0	0.022573	0.518753
0.573119	0	1.70454	3.2552	1.91028	0	0.544302	3.5301	1.88597	0.0214138	1.33701	0	4.39421	5.4458	1.23043	0	0	0	2.2461	0.110019	0	8.04662	4.84161	0	0.505479	4.45341	5.33738	1.63438	0	1.0935	2.1338	0	0	5.4367	0	3.58318	2.05698	3.86828	4.99483	0	0.557478	0	0	2.41123	1.98057	0	18.3473	0.888169	0	8.14602
0	0	1.32317	4.445	0	0	1.33938	1.37016	1.59416	3.63252	0	0	6.78492	0.430037	4.59858	0	2.35959	0	0.0720169	0.619	3.61612	2.37364	4.1792	0	0	6.34146	4.20246	2.17705	0	5.47248	3.91382	2.19628	0	3.79854	0	4.94502	0	0.713314	1.34975	0	3.21476	0.105696	0	0.126341	0.52341	0	8.90346	0	0	0
1.86384	0.658339	1.33363	0	0	0	0.644958	1.1647	0.514438	2.99973	0	1.14347	7.26447	0.397242	0.0760086	0	0	0	0.766811	0.377253	1.82314	5.5778	7.2135	0.0454256	3.84122	1.92712	1.68764	0	3.96467	6.48891	7.25724	0	0	1.51177	2.37106	3.14536	0	0	0	0	0.142723	0.615783	0.363718	0	0.257582	0.651522	6.01665	0	0	2.36318
4.55601	4.77403	0.640665	0	0.801153	5.1128	0	3.15658	0.625992	4.65658	1.15333	2.27588	0.562122	0	3.42754	0	0	0	2.79025	1.07319	1.02742	3.99382	5.9728	0	2.79601	5.13935	0.353639	1.64149	7.90198	4.89478	4.20512	0	3.44256	1.85628	0	3.15724	0	0.222399	0	0	0	0	0.714837	0	7.61728	0.0452982	8.43819	2.91267	0.43216	1.03477
9.72668	1.59707	0.898496	2.2003	0	1.62221	0.651262	4.26451	5.74784	3.37877	2.57439	3.45773	4.11054	0	1.71707	0	0	0	0.839039	1.02697	2.7941	6.38335	4.59113	0	7.80591	5.25448	2.26486	0.0545948	2.53925	3.71491	2.42059	0	5.36437	2.05365	0	1.62614	0	0.620817	0.50439	0	0	0	0.752031	2.67312	0	0	14.0735	0	0	0
0	3.24698	2.94358	0	0	1.55937	0.0227128	4.60571	0.449709	5.7282	0.0227128	0	0.593612	0	3.71423	1.61229	0	0	1.67327	0.323863	1.37107	4.52318	5.66366	0	4.16599	5.42145	0.486183	0.92756	2.20719	6.35602	2.42848	0.0246337	2.22731	2.04119	1.79255	3.43332	0	0.0214138	3.10016	0	3.41843	0	0.0901758	0	3.13264	0	16.5759	0	0.111079	0.162988
1.95753	4.06399	0.980892	0	0	3.13841	0	3.74826	0.115186	7.25052	0.0757094	0	1.55565	0	4.18401	0	0	0	0.654637	0.135586	6.0368	3.49481	3.00264	0.0227128	2.38452	2.28095	0	0	3.19637	5.81799	6.05259	0.145883	0.372311	5.64967	2.69326	3.93404	0	0	2.47183	0	6.16504	0.390092	0.157421	0	0.699869	0.0301988	12.3719	0	0	0
4.61104	3.34172	0.162682	0.794948	0	3.69429	0	0.371102	0.988556	4.08729	0.0454256	0	6.45985	0	6.13141	0	0	0	0.708294	0.0572261	2.24603	6.8549	9.12882	0	1.09801	2.39499	1.01997	0.0283446	0	2.91667	0.551817	0	1.85887	6.52086	0.360292	9.2958	2.21333	2.68848	0	5.17079	11.2137	2.3734	4.86188	1.13174	2.86169	0	15.7167	0.446979	0	4.51643
1.33803	0.525334	2.1566	0	1.07107	3.008	0.491132	1.87993	1.96913	2.39915	2.67774	0	0.530575	2.79476	0.828901	2.2089	0.724205	0	2.99735	0.71954	0	4.12666	4.24001	0	0.611548	4.72863	3.39451	2.13482	2.21382	5.67312	0.0215206	0	1.11244	5.02239	0	2.93581	7.20812	3.74074	0	6.23134	0	2.79417	1.26344	0.362048	4.30028	0.42259	10.9859	0.573099	0	8.47782
2.3512	0	1.0035	0	5.29784	6.16554	0.44697	3.41955	0.0913466	2.66899	0	0	1.78133	0.0529965	1.10874	1.56849	0	0	0.903967	0.16111	2.4874	8.07376	3.65812	0	0.267018	6.92052	0	2.64506	0	8.02925	5.5199	0	7.83288	3.83432	0	0.747697	9.08011	2.35584	1.31426	2.92182	7.23715	5.66715	1.1321	1.59519	3.51034	4.5943	20.9739	3.8939	2.18008	4.7038
0	0.215003	2.7727	1.25724	4.34351	2.43018	2.00787	1.27687	0	0.99065	0	0	1.75799	0.290106	3.68321	0.438451	0	0	1.91693	0.466075	0	2.65428	5.83378	0	2.14288	5.13573	3.98605	4.61226	0.305816	5.67674	4.19184	0	0.54866	7.23545	0.669536	0	7.47181	0.0575811	2.29674	7.83178	10.6324	0.763956	0.800981	5.42898	0.630643	7.6639	11.6273	1.86782	6.635	2.94023
0.0959259	2.50449	2.08511	0.130398	1.11194	5.02087	0	10.8344	0	0.530714	0.458284	3.40691	1.80235	5.47007	5.30225	0	2.74588	0	3.67405	5.42395	0	0	5.59308	0	0	9.23151	1.63798	1.26363	0.316085	6.05194	6.29128	2.05273	3.17424	8.45541	0	0.0272974	2.01683	0.584235	0	3.20837	6.2433	7.02263	0.969059	4.2014	0	0	5.05346	0.896914	0	0.67134
0.543108	1.21757	0	0.522247	1.77621	1.58456	2.45184	3.04896	2.36776	16.8046	2.13919	8.25583	5.09089	1.29043	0.816863	0	2.62691	0	1.82783	2.98808	0	0	4.45273	0.976484	0	4.11284	0	0	4.22919	1.8698	3.1185	1.58069	0.929371	5.23283	0	3.47294	0	0.459184	0	6.46669	5.188	0.60971	0.768182	5.60496	1.51053	0	0.497553	0.193367	0.0452982	4.91752
0.746389	0.402424	0.0757094	0.834697	7.2301	1.24205	0.415372	4.76496	0.555335	0.268242	0.0214138	1.71079	3.13129	2.67284	1.22675	0	0	0	2.44818	0	0	0	7.33778	0.778023	0	7.7068	0	0	1.94142	10.2543	4.00953	0	1.92472	6.73948	0	5.79207	1.6421	0.983826	0	3.05227	7.20767	1.91822	0.536917	0	0	0.0485877	12.3979	0	0	6.30119
0	0.47766	0	1.1216	0	0.830192	0.108766	1.5993	1.88038	2.82902	0	1.17551	1.09365	1.90872	2.82328	3.41184	0	0	0.0605675	0	0	0	3.32947	0	0	5.34369	0.0227128	0	1.99796	0.764819	3.84749	0	1.49658	3.43981	0	0.838408	3.40967	1.46663	0	0.0830468	7.51583	1.09548	0.870839	1.09915	0	0	0	1.82485	1.84735	6.08747
14.2392	1.56676	0.0637646	1.4824	1.43545	11.3521	44.7046	0.389033	2.98536	0.610381	6.65896	6.02037	1.64526	5.35257	5.23545	4.45471	1.53171	34.6531	0.987735	0.138734	1.42682	0	5.30928	11.9264	0.753284	2.33124	16.1688	0.113509	2.02566	6.79333	4.40159	0.136277	3.15141	2.39712	4.29674	6.66984	4.05042	4.72931	0	0	2.91302	6.01347	0.579479	0.330521	0	0	6.33743	2.27348	0.0729883	6.86197
17.8767	3.02489	0	0	0	2.08523	80.1509	4.03978	4.65132	0.0227128	0	4.39349	0	5.6189	4.07657	1.72016	1.3991	40.4302	0	0	0	0.872978	3.23466	9.93771	0	3.01409	7.86071	1.20405	0.940186	5.59472	5.74524	0	6.25845	1.43321	0	6.03606	4.74681	5.19444	0	0.0452982	9.37383	1.03432	0.562089	0.761373	0.0337633	0	2.26197	4.39723	0.358531	2.31175
0.714231	1.42057	2.49409	0	0	3.1366	91.957	2.60645	0	2.28651	0	4.35164	0.0757094	5.79538	0	1.25999	0	9.27604	0	0	0	1.34909	1.80132	2.05645	0	5.36731	1.49336	0.951527	0	5.35689	6.08672	0	0	0.989677	0	2.10352	4.30711	0.073121	0.196662	0	8.19777	2.27368	0.605773	0.171991	0	0	3.60124	2.93683	0	1.92991
5.2078	0	0	0	0.566673	2.10892	49.7921	4.77896	2.96317	2.92811	4.00017	1.54446	0	3.54658	1.34703	3.50922	0	1.70754	1.014	0	0.857687	0.114469	4.2074	1.08891	0	7.0296	0.454539	0.821963	0.52389	7.78861	3.06831	0	0	4.12314	0.865551	1.18361	5.40997	0	0	0	3.35212	0	0.489623	0.353243	0	0.0552317	8.73241	1.96943	0	7.41315
3.83814	2.21669	0	0	5.82152	4.98248	10.4482	1.91576	0.884796	0.121135	3.81614	0.926247	0.0441266	0	1.93587	0.663669	0	0.285744	2.73067	0	0.529686	0.088769	4.31361	1.68617	0	3.93666	0	0.315675	1.34732	1.26116	0.836211	0	0	5.49336	2.06459	0	6.08587	1.46237	0	0	6.1533	1.52859	0.383996	0	0	0	13.1082	0	0.353425	2.35958
7.49042	0.0227128	0	0.25017	0	0.800516	2.40822	5.82968	2.16386	0	1.23271	4.28588	0.12471	0	0	3.21645	0.887401	0.0846634	0	1.65143	2.11563	0.122507	7.77953	3.55701	0	5.74941	1.63168	5.25354	1.73265	0	4.43223	0	0	4.48373	0.233472	6.85275	7.00127	3.38455	0	0.770825	8.69836	0	0.406279	0	9.54685	0	11.3547	0	0	7.19128
0.394945	0.0679824	0	0	0	0.521355	8.16933	0	5.07852	4.42528	4.08333	3.98194	1.1679	0	0.0681384	1.04086	8.92497	0	3.47687	0.896611	6.5035	1.08188	0.539478	0	0.390204	7.36482	3.41094	0	2.38995	3.96106	0	0.110966	0	3.43467	0.19635	2.70669	7.47422	0.172852	0	0.458342	6.87249	6.09779	2.02725	0	1.27247	0	7.79452	4.57847	0	4.83026
4.35173	1.24107	0	0	0.343883	3.14102	0.2466	1.24715	2.4006	0.0227128	4.49497	1.00136	0.0984222	0	2.19781	8.37	0.309256	0.387439	0.581673	0.848216	2.34933	0	8.18141	0	1.74661	5.53792	9.65382	0.113564	13.6577	1.97872	0.777974	0	0	5.86009	0	4.35697	6.02514	0.0545948	0.917465	0	0.796026	0	0.400891	1.10551	0	0	8.35699	9.17181	0	7.4325
2.50779	1.49087	0	0.180545	3.63473	1.28425	0.181005	2.09668	0.881746	1.80201	0.0227128	1.36821	0.0462764	7.78339	1.85511	3.01646	0	0.978045	2.96755	2.13351	2.63282	0.312079	2.45166	0	1.79602	3.78894	4.8047	0	2.20293	9.48353	4.53232	0	0.114817	5.36722	0	4.25024	6.29636	1.30651	1.54926	0	1.76211	3.02227	0.492881	0.665596	0	0	8.53189	3.50711	0	0.306844
4.53455	0	0.728192	0	0	0.545758	1.73689	1.6107	2.09457	1.99434	0	2.72514	0	3.74417	4.8384	1.05449	0	1.18181	0.914883	0	4.82145	1.86123	9.52109	0	0	4.4134	0.0227128	5.37114	0.0227128	10.0636	1.27519	0	0	4.17723	0	0.420932	3.94094	1.46103	0	0.358703	1.34353	5.78366	0.438516	0	0.847092	0	2.82723	3.0839	0	0.501101
6.92774	0	2.45012	0	0	3.97133	4.35285	1.4305	2.05907	1.25239	0	1.47264	0.260427	0	4.32857	0.6524	0	0.0750283	0	0	4.33319	0	3.5024	0.0227128	0	3.16182	0	0.772557	1.1161	0	1.69391	0.262425	0	4.45044	0	3.69061	1.62236	0.0227128	0	3.00915	5.36227	0	0.23801	0	6.16289	0.781281	21.5774	2.98397	0	0.880822
7.9213	0	2.82568	0	0	3.66024	0	2.33837	1.4555	0.177691	5.67836	0	0	3.97816	3.59415	0	0	0	0.113564	0	0	1.17768	2.6587	0	0	3.94141	0.871987	0	6.8728	5.95422	4.15281	0	0	3.00877	0	2.59235	3.10217	0.0428277	0	0.856776	3.95745	8.21107	0.481756	0	2.04702	0	6.39928	0	0	5.65134
0.582233	2.4613	0	0	0	1.28592	0	4.41709	3.43522	1.20479	0.792575	0	0	3.19361	4.60358	0	12.7498	0.0699042	1.92436	0	0	12.8324	6.44617	1.75696	0	4.8792	5.34223	2.27518	0.167303	1.61179	6.67068	0	0.529514	2.23368	0	2.99781	3.92377	0.152302	0	0.817648	1.48306	4.2246	0.35571	0	7.84858	0	9.79376	0.335823	0	3.36072
3.17064	0	0.798025	0	0	2.45607	0.437379	12.4119	0.107553	2.03807	0.540585	0.461107	0	2.59872	2.38565	3.0064	6.93528	0.0837702	1.90296	0	0	12.837	1.95399	1.89855	0.257412	9.03204	2.79094	4.22301	0.234699	6.26365	3.55594	0	0	6.77817	0	3.84276	4.24323	0	4.68177	0	10.1403	0.117026	0.59504	0	4.02085	0	20.8125	0.600429	7.30695	5.39445
7.45043	0	0.264969	0	0	5.37414	0.444243	5.06197	0.49739	0	0	0	0	3.34132	4.71893	5.8096	3.58717	0.319531	1.41476	0	0	7.76413	5.80626	0.072723	2.33966	3.84249	4.69086	0	2.63928	2.14355	3.50857	0.143848	0	3.43424	0	4.5365	3.26507	0.252039	0	0	4.62048	0	0.216213	4.41151	11.8458	0	20.1378	0.482655	4.64928	3.65331
13.3751	2.99275	0.0205999	0	1.65096	3.5421	3.60082	1.13931	0	1.158	0.0214138	0	0	0.501461	5.06981	2.01326	0	0.0200334	4.10303	0	0	10.5366	5.93821	0.0214138	0.0227128	5.23886	8.24237	3.42749	3.69652	0.85997	1.38004	0.13937	0	9.38127	4.29272	4.84315	2.4285	5.3655	4.86325	0	4.83366	0	0.282708	9.19851	5.09502	13.8772	16.8826	2.19157	0	13.2394
3.69875	0.431481	0	0.101575	0.443016	3.41423	0	3.68247	1.10116	3.76281	4.13544	0	0	0.0227128	4.80983	2.05688	0	0.0204909	2.76764	6.16919	0	5.73184	5.86339	2.08141	0.0454256	4.00925	6.34594	0	5.47988	7.98246	4.13374	0.196844	0	2.63533	5.85846	5.48534	2.01157	3.86	5.72758	0	4.89325	0	0.542062	1.28439	5.64312	0.350271	11.7882	12.0086	0.0905965	10.1878
3.44522	0.0302837	0	0	6.78095	7.83249	1.44287	14.9944	4.69017	0.0217613	2.34425	0.879794	1.69364	0	10.3871	1.9077	0	0.970492	0	0	0	8.27052	4.99127	12.1812	0	12.9023	1.7805	0	7.25089	8.22635	2.3083	0.759705	0	2.02841	3.13011	4.61876	0.524255	2.82916	3.69929	0	4.89841	0	0.372307	4.40673	1.02921	7.12565	16.6547	8.76193	0	5.62468
7.66538	0	1.65124	2.39465	0	8.2453	2.93522	7.63157	5.89564	0.746892	3.04917	0	5.47035	1.81439	8.01106	0.523738	0	25.2771	2.73832	0.364898	0.393689	8.60788	1.38134	10.5764	0.730042	5.3861	5.51074	4.9283	1.75147	5.35931	4.46637	0	5.16292	2.91375	2.84391	3.10642	6.40005	1.14691	8.28328	0	10.7838	8.27583	0.342428	10.3542	10.7123	8.91035	18.4545	13.5177	0.238332	7.3805
15.0044	0	7.40048	0.0209141	4.94468	8.19258	0.673735	13.5716	9.09997	6.15824	1.29361	0	3.4005	6.90359	12.3264	4.09358	12.3205	25.0284	2.40189	1.56085	0.0832803	6.62862	2.52699	14.8068	0.804242	11.3626	7.02756	5.72658	4.68479	1.50335	2.99706	0	9.41749	4.31995	5.59465	2.00239	6.3873	12.6864	0.120795	0	9.91349	19.4202	0.22093	4.00128	5.5376	0	6.39816	11.9296	0.77707	8.8079
31.1785	0.249194	4.14768	1.51737	1.38091	6.87709	0.527292	2.61552	17.1958	0.30319	2.0788	0	0	6.44054	7.50838	2.74752	17.5715	15.8622	3.26737	4.89649	0.341062	6.79768	1.75912	8.82315	8.5543	5.92113	1.29929	2.15834	10.6714	12.7212	3.07567	0	11.3361	3.76247	2.41493	0	10.4973	4.9669	0.802574	0	6.12584	14.6884	0.307253	0	7.306	13.593	17.4259	4.20996	5.94699	12.6656
32.9449	0.143986	0.0993542	2.20995	0	4.17104	0.150335	16.1248	3.69415	5.39643	2.48919	0.89546	0.264983	9.20495	5.87692	3.3519	5.59555	9.76269	1.04361	1.14182	2.55773	5.4358	2.3643	9.3577	1.16102	5.99539	3.48986	3.82337	1.37564	7.80318	2.96271	6.35062	20.5733	5.97944	2.89419	0.877007	8.60355	4.3634	1.77857	0	1.05763	1.29599	0.156565	0	8.43584	1.54012	19.5861	13.0948	10.5275	1.11686
22.2652	1.35002	0	3.1687	0.0302837	4.06356	0.627351	4.11626	0	0.82445	3.82796	4.00258	0	1.12919	7.63748	6.87463	10.391	9.5509	2.62182	0	2.17272	10.8217	6.32437	12.6688	7.16004	2.62123	2.77194	11.8568	5.66593	8.31301	0.165961	2.2652	6.13393	2.35204	0.408334	5.78859	12.7426	4.03454	8.84015	5.94368	4.17477	0	0.349074	0	7.1817	0	19.8831	8.71695	7.92636	3.23667
20.0409	0.975217	1.32333	1.48125	10.9117	7.02483	4.16209	4.065	12.0835	9.21097	0.648038	2.14687	0	2.78866	5.12324	5.90924	10.6137	4.45896	7.67238	0.143861	4.89866	4.97926	3.50795	14.0004	9.70031	10.3442	32.1834	12.5033	2.38348	0.0429277	0.0227128	0.976148	5.34055	6.30422	0	16.6536	10.0479	5.09685	3.37134	1.49441	7.24299	2.71213	0.258507	0.645887	4.00574	4.75989	17.2278	8.43835	3.85097	9.17846
2.88964	0	3.41274	1.00686	0.0454256	8.61085	0.342745	15.885	13.1737	0.310408	0	1.21434	0	5.77445	2.87375	0.947334	13.2835	7.53126	1.49136	0.255491	12.7175	7.41813	6.68315	10.277	11.4131	12.65	4.11411	5.70313	4.94167	0.371976	6.38785	2.14746	7.70317	4.15356	0	1.32317	13.1046	1.87164	4.73704	33.3201	14.9659	2.2911	0.174616	10.3536	7.10296	4.98182	28.3882	5.08362	3.52829	4.48558
13.5112	0.577489	2.92969	1.84242	2.34628	12.0275	1.62993	18.5285	4.9713	7.90138	8.18238	0	0	6.45272	4.60604	4.94534	9.12444	1.39565	5.19682	4.02881	0	3.60726	7.97071	2.67717	6.37164	8.927	6.61549	4.36333	3.19429	6.72429	4.74372	44.699	14.122	4.77504	0	0.201589	12.3578	4.73334	1.89961	47.0603	9.97851	1.76291	0.108862	3.37217	6.8864	14.2953	25.229	4.45308	5.14473	7.82876
14.5332	2.16276	0	1.02791	0.625198	6.3296	14.4235	14.314	3.51509	5.89231	1.92621	6.59689	1.9355	9.03002	6.30094	0.503788	10.7678	5.2066	0.395547	2.62629	0	8.12002	7.76169	5.5185	9.15465	7.74747	2.77354	1.48222	12.6229	6.30817	4.15331	39.8594	18.368	3.46562	3.10571	0.536119	13.2538	3.6383	6.81924	41.0309	11.9473	3.07061	0.177207	7.24135	9.85303	0.614463	28.8656	3.34999	0.148345	0.538154
4.8173	3.07094	0	5.83972	1.94437	2.05805	38.5627	16.2726	0.279903	3.94469	4.17361	4.33643	2.11703	3.31708	11.719	5.42819	8.40604	1.52489	6.03272	14.8724	0.0302837	5.71806	8.77897	7.17598	7.61457	4.38956	0.798461	3.79234	4.3945	2.59211	3.7451	5.80483	10.7177	5.77092	0.351238	5.30828	10.2908	0	9.07358	18.6953	4.83115	4.65223	0.235686	10.5138	4.65008	15.4843	36.6022	1.72262	9.47741	2.98355
12.9668	1.35125	5.11501	7.56711	0	9.22818	16.9745	12.448	11.2637	6.56198	2.45053	5.87383	1.3513	0.042957	1.04029	9.22292	7.19789	2.80772	0.135855	17.0468	0	4.79586	4.34601	5.96374	7.54584	8.80689	0.631226	0.861065	4.42965	5.81384	6.15643	9.98459	9.37848	5.23205	0	10.0818	9.27028	4.964	8.92007	54.082	8.50046	1.76979	0.043627	3.57924	0.417806	3.98345	24.7396	19.2766	4.02041	8.17909
4.93312	2.17486	0	1.42299	0.454297	13.8149	9.11659	14.3878	2.96696	0.722627	1.45168	2.87612	1.45211	3.14897	4.96777	9.34929	3.79659	0.436945	1.30468	15.007	0	7.6936	6.942	9.1052	3.50623	8.68627	5.53604	1.64728	2.20128	4.20361	5.25373	21.6224	6.8516	2.94598	0	1.09436	7.95094	0.0227128	12.5214	48.0641	4.93687	6.65331	0.155418	1.71642	4.35662	2.84635	30.1884	15.0377	6.70557	1.82834
5.48676	4.47168	0	0	8.16433	10.619	2.22215	12.0447	5.79557	2.99361	7.29117	0	2.74437	1.82357	6.64585	11.5247	4.9332	1.83571	1.65406	9.62174	0	6.63503	4.91192	7.50261	5.78721	9.42292	17.2602	0.0605675	9.92746	7.57952	5.15189	8.77672	4.57218	5.33846	0.0214138	7.45829	3.5788	0.776525	3.29499	59.6771	11.104	0	0.216675	1.98071	2.02665	5.51986	34.327	7.4111	7.14169	4.89818
6.26399	1.76434	0	4.75307	1.18202	5.19212	2.2616	8.58811	1.81685	9.59549	0.0302837	2.88737	1.35161	0.469689	5.8448	15.4496	5.04183	2.8688	4.93583	1.55588	0	5.37129	3.00585	5.54467	4.93431	14.0199	0.873602	0	8.44744	6.57581	4.96718	22.2533	6.98633	4.74354	0	1.95166	11.6783	0.0915389	6.99681	19.1478	9.50093	6.41166	0.170575	3.71258	4.3786	7.31041	36.0613	4.59566	8.92485	7.28333
15.8843	3.64574	0	3.52719	0.0895523	5.97755	6.01432	2.17083	6.1231	19.8895	7.68541	10.3528	1.08372	5.27301	5.16358	10.4662	5.17378	8.64596	3.38034	3.45256	1.06056	6.38351	5.87469	6.18658	9.08754	9.94033	5.2966	0.0378547	3.59988	6.35453	11.2123	0	4.7249	7.971	3.35904	4.30834	8.46462	0	4.85723	0	10.7168	8.36827	0.180038	0.397902	11.1289	11.6069	30.1823	12.3371	4.98869	10.6313
11.246	8.75407	0	6.98168	0	4.87182	5.82098	11.2667	2.7062	5.05404	2.63746	5.02161	8.94963	12.2838	5.6264	3.47298	6.68855	2.59735	0	3.59639	3.36209	8.1621	4.38791	5.93351	4.77182	15.1991	7.8604	0.962799	7.69373	9.34116	5.60232	0.117533	7.18721	4.30668	5.61372	0.0908512	7.08324	0	4.83448	2.88264	22.6235	19.7737	0.215321	3.96755	4.54664	8.48645	37.3828	8.32808	3.26844	4.55274
10.4274	5.66983	6.38818	10.9345	0.0216986	8.12524	3.98025	11.521	1.0385	16.1167	1.33729	2.6442	4.50483	6.67995	2.57845	10.5809	6.38644	8.31226	0	3.20197	1.02921	7.43497	7.39759	8.13189	5.92345	8.46772	1.03928	0.683333	3.68372	3.32147	5.1356	0	9.76049	3.48033	0	0.75772	12.1667	9.33033	0.408973	8.5633	18.0924	7.87986	0.133345	4.16127	5.33047	10.9221	30.4793	9.13236	5.50639	3.8261
11.6231	6.01987	7.96766	3.07478	1.2855	6.00357	8.81705	8.29255	2.77491	9.63027	5.03442	5.97365	6.50532	4.06512	4.35624	13.3019	4.54955	3.76757	1.34031	3.11764	25.7339	4.19718	4.36165	0.825915	6.77812	10.0609	5.49447	8.3193	6.00509	8.72352	2.88265	0	4.73439	3.51874	0	1.12779	11.4054	1.80989	0	1.17749	8.57618	5.0725	0.15534	10.814	4.18259	2.76673	26.1708	14.5852	2.6358	3.66047
18.6543	7.22805	5.46327	4.73965	0	6.90592	5.30326	7.27967	8.61033	10.5658	6.74451	7.43867	11.6079	6.76545	5.28982	8.62042	4.57768	2.86871	2.1059	1.88366	22.9709	10.328	5.559	4.11575	8.0524	9.55818	8.48117	8.92282	7.26488	1.51834	8.3895	0.20437	3.81971	3.99621	0	6.7435	8.69494	5.38307	5.20597	7.44169	6.52533	5.92977	0.047816	8.56752	8.08503	2.88628	35.6472	3.77147	2.70144	6.73119
10.4871	5.09845	0	7.04593	0.428883	9.07646	3.25898	4.09004	10.2417	6.53326	0	8.052	1.28501	4.78059	3.42905	5.33766	6.72834	5.99053	1.05912	2.09241	6.88375	9.39921	2.75571	9.03628	6.56275	13.4573	6.73158	15.7124	5.69328	3.5916	5.15596	0	9.77249	2.50091	0.301136	11.1083	8.38662	4.55049	5.68928	0.612795	4.18037	1.64965	0.276602	7.39597	7.43994	6.06364	37.5884	5.70692	5.69773	13.4726
2.97383	4.14705	0	7.98548	6.9875	11.1061	5.63705	7.80429	2.09867	8.84759	6.40638	7.81542	4.38979	10.7702	5.08962	2.30119	4.33771	9.8418	4.82613	0.72518	7.60366	4.3024	3.37722	13.1926		11.4656	2.60101	9.97386	7.3563	9.27288	3.48726	0.199501	10.9468	4.19773	1.84889	4.23148	10.3974	14.7657	7.90205	0	1.80934	5.80415	0	6.01516	3.62651	16.9899	26.2201	3.69519	3.60407	3.55069
4.65752	13.9616	6.15043	4.68616	10.1742	4.07255	3.2949	5.93741	6.09558	6.99147	11.6497	3.25009	14.6938	6.79276	4.58923	11.9704	9.71024	3.95828	0	3.64227	5.99004	4.74723	9.0468	10.5075		7.66239	1.18161	7.60048	2.8828	9.6055	3.34721	0.811174	19.4085	5.60089	0	2.2908	10.2554	31.3058	9.43499	0	2.97859	6.55004	0.224282	3.873	6.30006	4.08087	30.4779	14.7354	11.9587	2.06451
8.10973	8.76054	12.1837	2.89096	0	9.26539	1.83266	7.13735	2.5129	9.84661	7.64837	3.71254	9.53642	5.54541	3.92102	12.9772	11.2646	3.17647	2.59018	3.50515	8.50968	5.0658	4.02433	6.92823		11.4581	0.638273	6.07344	2.97758	6.73848	9.2533	0.130608	6.66396	1.88218	0	3.81025	9.5797	5.04998	20.5569	21.2545	29.665	11.2462	0.698938	8.90299	10.6436	32.0931	39.6262	14.7799	10.6294	3.9529
11.0592	0.464514	5.316	0.970059	0	14.2823	3.76608	12.6348	4.73664	6.78911	7.08508	5.06459	5.65235	0.527169	2.65247	10.6029	4.00181	4.34317	0.328437	3.74745	11.0188	9.05253	5.93654	6.12791		9.6087	0.370278	7.00776	6.16337	6.51035	7.71031	1.89298	7.90175	4.01391	0	2.53809	8.17842	6.17085	11.0751	28.6209	29.2924	21.4231	1.92486	8.533	8.69144	29.68	38.9294	5.7061	6.8652	3.22991
8.69199	0.912703	2.90218	0.684265	0	4.09451	6.75675	14.3871	2.80504	1.95109	1.36498	0.591048	2.72728	4.76039	6.71822	4.54811	6.90726	4.78706	10.9377	2.55381	9.01612	4.93207	4.04343	9.45762		9.286	0.399885	3.37669	3.91116	7.63787	3.69972	6.47402	6.75886	3.71733	0	3.46757	8.51326	8.74671	9.90899	36.6375	11.1622	7.51368	0.386019	4.75954	5.95455	5.59541	27.9843	4.19436	0	19.7318
6.21964	2.24706	7.64856	5.77566	7.85884	15.3796	4.18658	4.36826	1.51656	4.53268	6.75085	6.33658	4.01771	1.7517	4.57343	6.44306	6.15751	3.08982	1.28207	1.57129	9.72544	6.5462	8.62083	7.28085		11.3922	13.8068	9.2235	10.8633	5.45414	7.65886	2.03408	7.62829	4.33584	3.63822	1.9372	12.9934	5.08076	9.68238	34.7348	9.92124	7.92028	0.311743	4.1368	5.96216	3.05389	31.9201	4.40703	7.07602	18.6427
10.8062	1.62796	3.95805	4.91676	4.3014	4.79738	0.404687	10.7047	1.85311	5.41228	9.95378	6.67227	3.46758	5.77868	5.49614	3.04183	5.52664	3.31548	1.15813	5.08319	5.22861	8.60869	5.26505	4.471		6.9672	1.91925	1.0375	8.74577	6.65591	5.65561	0	6.65676	4.53493	4.72259	0.987859	12.1559	0.529937	7.47687	19.3285	10.9695	0.826112	0.469111	1.25025	2.15137	2.6721	25.83	2.25895	2.67966	5.05556
3.79399	5.84791	5.03154	7.29638	0	6.11401	4.20799	6.4338	5.37449	6.77758	2.72243	4.98064	6.15628	5.50851	10.1816	5.5968	4.61877	6.37618	2.27394	11.5198	0.617314	9.28783	4.66125	9.33726		9.25498	4.09826	0.136277	3.81306	7.97014	7.39502	4.12599	8.32877	7.45179	6.87852	1.25462	9.25948	2.30103	5.73627	10.6256	6.21267	4.456	0.476252	5.32149	6.81191	5.84959	26.6431	2.59772	7.04942	5.73003
14.4495	8.35131	0.973148	7.49468	0	7.4665	8.66054	7.92804	7.29488	17.0406	6.21825	2.07761	3.72934	4.97047	5.3681	2.56004	8.14077	3.53582	2.75729	12.6745	5.0635	11.6436	5.8076	3.29984		7.39936	1.18259	8.249	9.10257	10.9842	2.9471	4.14031	4.80347	2.60082	3.98941	2.76242	7.07903	14.2131	8.2047	13.1952	9.43042	2.90773	0.959738	10.3191	6.69839	6.63834	31.4335	4.5233	4.05307	6.93642
31.6459	2.71485	0.766436	5.62014	5.09571	5.87163	8.69005	8.74198	0.109471	12.5305	3.99547	1.92553	5.93561	4.7207	3.04003	8.81272	2.65386	3.92042	5.17627	5.5165	8.20252	10.835	2.39021	7.74501		8.38513	0.161356	9.5793	1.92386	3.68022	6.2154	0.337102	9.70534	3.6911	3.65465	3.50023	12.6002	0.48769	8.04817	14.2855	6.37538	12.9619	0.563128	1.01323	3.027	8.31275	26.9904	6.6296	4.2115	6.8172
8.52028	14.7963	6.177	5.03389	24.8383	10.986	6.34363	3.5894	1.75551	9.59072	2.72654	2.43387	7.03506	7.39952	6.53111	3.40694	6.65143	1.13775	2.69834	10.3289	5.65773		1.7188	7.85519		5.40412	0.0706772	12.3483	1.89779	10.3616	8.50449	0.260014	11.9454	4.34352	0	2.1834	13.8577	3.8539	13.9035	6.32159	5.04205	4.86329	0.236907	7.78874	13.1018	2.13255	29.6925	21.2101	7.70825	11.8727
3.07593	8.96034	4.46566	4.3985	39.9627	4.02179	6.69925	8.46563	7.58608	9.00894	0	2.72402	4.25812	3.0511	5.10955	4.99497	7.7289	2.40147	4.20575	5.73383	2.32681		1.44131	5.01774		15.4535	7.6041	4.1823	8.19979	7.68403	4.14529	0	7.19824	1.59533	0	4.07084	9.35533	0.983406	8.68229	4.12978	4.52995	0.732559	0.44626	3.63123	11.1653	9.69363	34.4877	9.61174	2.34963	13.9502
49.0267	10.0077	16.3011	9.38494	27.9628	17.9779	16.1804	18.5629	10.5662	12.9012	15.1617	4.46251	7.32218	9.87679	12.0506	9.69724	7.22198	6.61748	26.422	6.6927	3.53679	15.4793	2.79323	31.2452	10.4498	12.8471	26.6566	7.31628	11.2155	12.0487	11.3022	27.2275	17.4803	6.95813	35.9548	8.19128	10.1641	25.4414	7.33128	2.3933	14.4529	1.91543	0.175645	6.64091	15.8774	5.20938	31.7519	13.7458	3.62602	1.28634
41.9328	9.18982	11.6192	3.41207	31.0127	8.73492	11.991	10.0309	0.546278	5.18264	16.0096	4.7251	4.98763	1.64589	10.427	7.89719	7.0633	12.0448	19.6716	9.20645	8.11687	6.80522	2.39914	5.73331	6.35083	8.40488	16.1998	7.84804	1.53762	7.70756	6.95862	28.6654	8.79773	6.07236	27.5766	1.57651	10.4459	10.2402	3.15747	1.80854	10.5893	5.21719	0.0853637	14.3884	6.58111	6.37293	35.557	3.60621	3.41848	8.646
4.02648	1.38582	6.41853	1.55441	13.0365	4.94666	8.22089	8.7514	7.68214	8.08012	0.768889	12.0106	2.66375	2.11449	1.73996	9.28052	5.62333	6.22367	3.49844	4.16264	4.90245	4.18355	1.65458	6.96267	11.0294	12.5549	1.65475	0	2.47595	5.83744	4.98862	7.08408	7.20463	5.26514	0.698997	5.06917	12.6276	2.86172	1.77615	4.0759	9.27931	0.386025	0.236603	18.1245	5.62748	4.25044	37.4267	5.42259	0.0226491	7.62767
1.12995	7.14215	4.07177	2.12562	20.9294	7.48555	0.774357	6.26272	10.2707	9.0821	5.61786	2.18031	3.41129	3.03485	8.57339	2.74843	6.34875	4.80262	0.404281	7.38728	2.87414	7.68697	1.47975	6.39034	3.24425	9.03777	4.65887	0.527277	3.54517	5.93942	4.04857	0.0642415	7.79991	1.03008	5.04269	8.84922	9.56784	1.15104	5.15248	7.80645	8.07518	11.6668	0.155371	1.87688	3.75565	12.4729	25.2003	4.90514	5.51947	9.84029
0.629717	7.13732	2.08407	2.29152	0.676316	5.61805	8.34787	11.9444	8.70079	5.97777	6.48145	4.42647	9.87337	4.51616	3.29966	8.71126	15.0587	3.76685	0.634685	1.41495	2.41662	6.24757	1.34435	8.20897	7.59396	11.0244	4.1441	2.30632	3.00313	7.13354	2.03756	0.780364	7.87577	0.642192	0	2.11966	7.30539	2.51235	9.44163	5.61117	8.82898	6.84615	0.174395	7.57091	15.7784	7.10686	33.1286	5.75263	2.19656	10.5041
7.93028	3.91388	3.39096	3.72602	1.97615	5.33974	7.8162	4.4341	3.34709	1.93535	3.26664	4.73013	6.89394	10.7447	12.4216	5.59827	8.45267	5.65238	2.85506	5.54814	3.10351	6.8066	1.36971	9.15607	26.2095	4.79599	2.50923	0.0315456	3.16999	9.75026	6.28043	0	10.4076	0	4.19285	5.98164	14.277	0	7.46175	4.30797	13.3604	9.05812	0.292656	8.56518	11.6309	0.967792	36.8428	13.3165	4.19331	7.55241
5.00675	0.37845	4.13122	5.0548	18.0913	9.93898	6.59997	2.83896	2.80264	7.7848	0.0449965	0.948641	3.86894	3.74038	1.85697	5.20165	7.62687	3.54409	3.0916	1.69804	0.214971	3.90576	3.02884	5.71691	13.2396	6.60215	3.67995	0	5.31633	9.01491	2.53219	0.747623	7.85931	6.75159	2.85638	4.52858	11.7172	0	2.27714	2.38367	11.7572	6.66067	0.61005	8.29436	2.41078	5.33342	41.6738	9.99827	3.53736	3.50509
7.88485	0.162863	5.01411	1.23184	31.3955	7.46785	6.66562	4.70331	0.359829	9.12619	0	9.45274	3.9082	3.23729	6.74575	7.76774	5.18959	4.86523	2.30107	3.28471	0	4.76901	5.02763	6.05343	4.13977	9.79144	5.39463	0	14.4707	3.63481	9.15879	4.28524	7.64005	3.31086	4.07005	0.0892284	11.6725	5.08858	9.38509	0.400438	11.4093	3.94426	0.130638	4.18234	5.74468	17.0167	25.4519	8.80707	7.28458	0.782369
4.55776	10.3819	17.2092	3.06225	6.70449	5.22856	10.7081	2.90728	1.78604	10.0913	1.56609	8.26242	4.44184	2.9514	12.5938	7.12086	11.1448	2.92472	1.06093	11.2265	2.56752	7.40314	11.5875	6.33779	2.46444	15.0549	8.21491	0	2.03976	7.19913	3.36011	1.72579	2.90532	2.62842	7.26593	4.86667	9.02693	0.985623	6.63896	5.10288	7.51889	4.36038	1.21119	0.887821	5.62991	5.73565	33.6481	1.4623	1.30519	1.82257
5.05728	13.4619	5.35889	0	0.532261	5.37357	9.11171	2.55445	8.72338	8.11592	4.83824	2.53232	1.85357	0	2.47417	2.02749	11.0202	4.75937	3.37577	8.91208	0	6.81176	4.26261	10.9175	1.24403	4.01997	4.72028	0.0625457	4.5069	8.27858	2.31646	0	8.88453	10.3693	2.90197	2.77533	9.82237	0	6.61907	6.87384	5.48738	1.94887	2.70478	10.6367	5.37223	7.02907	34.7999	16.2144	7.54681	1.65778
5.02482	12.4997	0.757339	0	0	6.4944	6.46953	0.731398	12.3396	0.233731	9.10648	2.21694	2.82901	0	5.54431	2.72196	3.54285	4.03623	7.80827	1.63684	2.35106	6.49344	1.60442	8.49662	0.479593	7.2789	3.09314	6.38414	3.18586	7.57926	5.9138	3.58571	13.1735	2.6777	0.754478	2.40972	10.4001	0.950307	0	18.1448	8.01519	1.65898	0.107912	3.95723	8.67299	8.12364	30.8123	0	7.49164	0.442866
11.4734	5.94126	2.76709	0	18.178	6.40612	5.41885	2.14207	8.21503	1.45594	0	5.06644	4.24809	3.66344	3.34541	8.07978	7.43953	7.22733	6.38745	1.13926	1.99909	12.3592	1.8436	5.94663	4.61867	7.29921	6.04681	19.5223	3.2317	5.73367	2.94663	0.196682	6.05999	4.59524	0.37399	4.63038	10.4095	2.54426	0.0226491	2.26985	15.5534	5.65397	0.249927	4.7157	0.478507	3.79461	28.9515	0	8.44977	2.04116
4.16789	3.18238	0.0246337	3.45588	14.487	5.47538	9.76166	4.97006	8.86589	3.5801	0	6.35276	2.38665	8.61107	9.17331	3.79871	1.39799	4.50696	3.07157	3.44757	1.29844	4.24789	3.753	6.34234	3.21696	5.19059	1.62665	16.9096	4.59505	8.35622	2.48568	0.064142	9.0728	2.08621	0.672154	9.21596	10.0131	2.5582	0.0301988	0	8.70733	12.1468	0.445096	13.7961	8.38612	4.98046	32.5743	4.51701	6.66145	3.33932
1.22909	7.84491	2.47797	4.48689	23.01	3.43824	13.9781	4.70641	6.70589	5.02674	0	1.3634	7.42064	3.56768	7.22347	6.27629	8.89023	2.49943	2.62078	3.51741	1.19742	4.99865	5.03088	6.7654	0	6.51509	7.43753	12.8226	1.19121	2.3652	4.65664	0	4.38261	1.17204	1.3165	5.09096	6.42937	1.77773	4.14607	0	5.83843	5.95229	0.291779	12.2529	7.46106	7.48997	35.1653	2.59986	3.13933	2.13805
1.49926	4.45197	8.53227	0	22.3046	3.78662	8.91063	4.6506	1.00893	6.65819	1.02625	1.68348	8.03374	4.98096	7.08396	3.34872	5.16581	4.21088	2.88108	4.31232	0.0302837	6.43195	5.35556	7.34867	4.45554	8.21325	4.38331	0.910767	0.0210408	6.57669	4.36066	0	6.65081	2.26635	2.77807	7.47778	15.4474	3.91121	5.57624	0.426318	2.73013	0.658305	0.126865	3.72075	5.92523	1.87738	32.4134	7.92586	3.3342	7.50567
25.07	9.9312	6.1773	0.202339	20.1278	7.11502	7.54978	4.65109	3.64423	6.9675	0.578268	3.86211	9.20189	1.84775	2.99543	7.21578	7.2492	4.49399	3.15934	3.99081	0.185376	5.69174	4.40834	4.66037	5.61993	5.51887	5.26812	4.69097	0.403078	10.4681	3.14285	0	8.81254	1.78641	1.43967	0.469703	9.24066	3.00481	1.69328	5.40955	5.41791	0.800942	0.191847	1.58573	4.77734	8.5267	26.1605	0.796654	1.32865	5.95564
4.18605	4.15369	0	6.5937	18.3325	4.77768	8.51968	4.068	5.70325	0.178752	0.0757094	0.801648	9.3172	2.84008	3.69946	5.50484	7.96054	2.58812	3.83576	3.2765	5.14968	5.23774	2.52949	3.03028	6.33587	10.5343	6.15008	4.31145	9.61713	10.6035	1.45003	0	6.18472	2.32588	1.76773	3.53725	10.7577	0	1.87402	6.25788	5.39246	2.28166	0.269249	12.1243	5.17404	10.1007	29.0506	3.61092	5.72592	4.92946
2.33294	1.89571	1.51268	9.59886	15.8082	2.94662	11.7194	2.48401	0.594262	1.73398	0.105993	0.0651521	3.72402	0.891077	6.014	4.68218	3.91137	6.5972	8.25394	2.32722	7.51097	6.78244	3.0844	6.5176	0.0214138	11.744	4.56451	0.303549	0.0766859	6.17934	3.70197	0	5.20164	2.58813	0	2.20007	9.57027	0.0227128	0.489325	6.95706	2.52229	3.14227	0.153245	6.04463	4.11665	0	24.5007	4.97949	8.26551	1.20331
0.849857	4.23046	16.5314	0	15.5724	0.895039	5.1844	3.90316	1.30259	4.81266	0.61752	0.682196	3.19944	0.914839	6.11076	1.61211	6.27917	5.73164	1.87663	1.56895	2.4864	1.62508	0.985851	7.85112	2.97848	12.4643	6.92018	4.84935	0	10.2485	9.24086	0	7.6758	6.08459	1.10864	0.233574	12.3018	0	0	52.3746	8.54517	4.7344	1.96709	3.67477	5.49724	4.46786	32.884	1.22166	7.6055	7.06542
5.25381	7.5423	6.60893	3.13073	12.2635	5.94857	10.4451	2.96605	2.98466	3.74005	2.6666	2.71832	3.45467	10.6337	5.10833	4.75625	1.75896	2.3204	0.0454256	1.54996	4.76488	9.98807	1.31437	5.65043	0.513865	9.79408	0.118537	2.53652	5.39002	8.00685	6.55808	0.0302837	6.69172	4.55557	2.15028	0.236691	10.7976	2.06203	11.6902	2.03024	9.98095	7.25011	0.468516	3.68099	1.05701	7.71866	21.4768	7.34699	6.96666	9.54478
1.05067	9.41101	0	2.75535	0.823564	5.28337	7.39426	3.56721	0	1.78094	8.13041	3.01528	2.0106	6.68341	5.23338	5.32013	3.09252	2.25673	0.803499	2.25239	8.77013	4.6625	0	8.52496	3.55503	7.15732	6.79552	4.84278	0.334371	5.12353	5.10268	3.4457	13.1563	1.61466	0.114484	1.47576	10.7938	8.1019	8.76743	1.17661	10.0941	1.90296	0.179277	2.64858	1.87319	13.2095	17.6975	5.13163	9.5601	2.69591
3.20295	5.35426	2.44403	3.26137	1.49734	4.88806	3.64883	3.02394	5.02469	0.227554	1.56299	0	1.31904	6.46517	2.11046	3.25509	6.71239	3.00754	2.27271	1.37194	6.17244	6.24334	0	6.53764	0	5.41179	4.4166	5.03352	1.01265	7.35454	5.19563	3.75595	5.13512	2.05764	2.75668	4.47269	11.0835	0.576213	4.97417	1.40013	10.9752	2.65223	0.357153	3.47322	6.39815	0	23.0744	5.92647	5.84614	7.67614
4.14537	3.31748	0.926155	0.274028	0.399744	8.05229	5.72418	4.26507	2.94457	0.27055	0	0	0.609814	4.64316	6.48871	2.08392	6.88123	0.96433	2.54096	0	3.76911	4.33047	2.35623	5.14081	0	9.96766	7.27764	9.38753	6.67074	7.32789	6.19146	6.74322	4.67801	2.99871	1.39739	3.23398	8.10209	0	21.3785	0	16.718	3.12085	0.232882	0	5.23259	0	25.6579	4.13053	2.07651	8.70004
0.0264417	3.6609	9.28373	0	0	4.78186	8.17281	5.8812	2.11752	5.47762	0	0	1.6378	2.31709	4.87563	6.18609	5.44686	0.705776	1.61005	0.359024	0	11.0872	6.01485	6.42981	0	6.88276	2.34185	3.00775	3.22821	10.4675	4.39381	0	5.67477	0.270404	0.628547	4.04781	8.37723	0	5.4634	10.5466	7.31454	3.7513	0.0471226	0	4.82214	0	27.0268	16.8348	9.1011	3.11294
4.25371	4.60482	4.14471	0	0	6.0249	3.33914	2.13649	4.14314	7.51714	0	0	5.87414	4.59091	7.03927	4.23333	5.65838	0.154888	0	0.297647	2.27611	5.58573	7.5099	6.99057	0	10.3901	2.08058	1.86404	1.47539	8.98167	3.89878	0	2.22838	1.49976	1.51223	2.00855	10.0014	0.395044	3.40146	4.58008	9.31394	9.50608	0.0623041	6.84738	0	0	32.3941	2.73897	5.96397	0.748862
0.637723	6.40163	0	0.323266	0	4.60327	3.12489	6.74136	6.36697	5.4683	1.32755	0.0216986	7.02173	0.229293	1.83544	4.2256	7.91656	0.077268	0	0.912787	0.777994	5.32943	1.42164	3.82728	0.24227	8.38931	2.97632	1.62793	0.905131	12.3548	4.85495	0	4.09598	3.11617	3.91089	3.82828	6.25021	2.58365	1.61535	2.78839	5.64431	0.711831	0.0415993	9.19053	0.0976373	4.9179	21.4616	5.67655	7.42176	0.892944
1.93053	5.17532	0	0	0	5.98733	3.71376	3.80308	2.96456	0.311468	5.44449	0	5.37191	0	2.81247	6.14326	3.69994	0	0	0.413461	5.19878	4.18402	1.16122	2.35952	8.25722	11.8736	6.61698	1.52797	4.63943	8.43188	3.3751	0	6.32557	1.21392	4.96812	3.6158	6.72918	2.37719	1.93633	3.96128	6.93031	4.8107	0.084793	0	8.32952	3.10726	15.1369	3.56329	2.63756	0.992942
2.33897	4.83363	1.61932	0.0941113	0.0214138	7.21006	6.37995	2.36007	0.183585	1.94084	1.01627	3.04475	5.11813	7.16592	3.90411	9.12942	9.60138	0	0	0.41286	4.06375	5.15965	2.04988	10.2985	8.66894	5.53934	5.48515	7.46321	1.74811	9.54567	1.24078	0	4.50436	1.24103	0.518842	2.09314	4.25281	1.82716	1.33826	8.67665	13.2411	11.4905	0.179498	1.15479	8.48671	2.39166	23.486	2.71781	4.89914	2.43979
5.95787	6.79383	0.777136	0.572297	24.5907	3.70064	4.64956	4.75211	0	2.16582	3.15527	2.62328	6.03881	2.29126	4.56901	5.55553	6.34506	2.74055	0	1.69956	1.69377	6.5919	0.656671	5.27958	12.7427	9.06269	8.35063	11.5405	4.07184	1.22364	6.44703	0	2.38431	2.5409	1.05676	5.28021	7.24713	5.96709	0.167486	6.96566	9.77173	1.37586	0.0880509	3.36783	6.73901	3.59459	21.8076	4.08011	4.32203	5.06635
1.91997	9.22003	0.679043	0	19.5487	6.10454	1.01875	8.01592	4.19924	4.14512	4.73975	4.28566	6.50306	1.54547	3.28268	4.93313	2.5879	0	0.351699	4.15304	0	5.25026	2.69359	7.1586	7.62339	6.87308	1.30724	5.6736	6.13399	8.51403	3.48891	1.84535	8.58522	3.40329	0	3.98879	6.15222	3.39919	7.11938	0.86479	2.88306	4.31903	0.196221	0.0301988	0.985717	1.91026	26.365	2.24092	3.45712	7.0058
1.09009	5.00584	0	0.0338583	19.3986	2.32996	1.62743	1.83316	2.79655	0.472145	3.45753	0	4.0351	0	7.28027	3.95466	2.82042	0	0.54399	0	0	6.1113	2.18657	2.64752	3.12761	11.277	2.84007	7.99786	0.9462	4.38814	4.77588	4.25362	6.2614	3.13211	0	2.80928	10.2336	0.907749	2.41099	1.29914	2.24286	11.5579	0.303559	1.15915	2.87205	0	15.1534	4.67343	0	7.70313
2.17701	6.26601	1.97715	0	12.5077	3.90496	0.573861	1.87619	2.34144	1.43107	2.89	0	3.65653	0	5.0059	1.45411	5.72934	0	1.85897	0.0681384	0.781993	3.20629	0	5.36243	9.45152	11.7698	1.34931	14.5863	0.277539	6.84345	2.50316	7.2282	6.07249	1.34737	0.590798	6.77571	9.22431	1.57934	18.626	0.157594	4.2761	13.1043	0.124569	0	3.82816	1.3766	23.3706	14.0363	4.39203	9.00606
3.13099	3.25629	7.35495	2.33969	12.5423	3.84003	7.41005	5.98311	3.74173	0	4.29517	0	0.12827	0	4.65903	0.0227128	2.47327	0	0	0	0	2.62375	0.359806	7.69822	2.62696	5.82116	3.58757	3.0935	0.390919	9.11968	4.91906	0.648367	5.97451	2.33558	2.45435	3.46933	5.56344	5.02853	4.91985	0.128747	0.898318	0	0.305213	1.72535	2.69378	0.16299	23.9765	13.4783	6.78835	6.72835
7.3038	4.99892	7.5399	0.443489	13.6154	6.3039	3.71021	1.96117	0.832127	1.75286	1.13938	0	2.11999	9.33626	3.5181	0	7.31842	0.0378547	0.0409763	0.236107	0.383559	1.05952	0.466389	2.46731	7.17529	12.0526	1.89111	0.739105	4.17178	9.0486	0.445394	0.577626	8.10531	3.88324	4.46087	2.22474	5.09537	4.01102	1.43789	0.155386	6.13828	1.0862	0.0665056	0.0477485	4.74333	4.05521	5.67824	1.03804	5.57491	4.24689
1.3505	0.810769	4.41054	5.14178	12.6886	1.34993	3.04025	4.11612	2.73444	0.472341	2.22691	0	2.65543	1.74944	6.54499	1.33661	3.36465	0	3.53409	7.02488	0.0642415	4.5373	0.523346	1.89784	1.56153	6.26913	2.29131	1.59128	2.14925	4.17167	0.915604	0.483148	4.82097	3.84598	7.53034	2.21748	5.17134	0	4.40469	1.72908	1.78185	0	0.933496	8.18104	10.6634	2.48816	13.7154	8.58571	3.58769	5.39178
3.19178	3.62032	0	3.75005	11.1744	4.60124	2.31315	2.49999	3.11552	0.021724	0	0	4.87913	8.16143	0	7.7573	4.25341	0	0	0.388087	0.0984222	0	4.59908	0	0.86978	3.93673	1.96596	3.26593	2.3791	4.9405	2.8433	2.38993	5.32603	0.697871	11.3572	2.80856	8.96882	0	5.84332	4.13966	19.1109	1.55896	0.376619	3.71658	10.1486	0.899205	17.1266	5.16024	8.09704	0.0739008
0.0851181	0.357009	2.02864	4.06894	7.92146	1.84969	2.72137	2.90342	0.477337	0.551423	0.461908	0.117533	2.37035	6.38848	2.93294	5.56694	6.28646	0	0	0	0.128242	0.0227128	2.38346	2.45647	1.95817	9.11789	2.94539	3.57046	0	9.18874	1.54618	1.29201	3.84702	5.13015	3.0686	2.64008	3.93064	0.973642	7.06417	0	9.35362	0.258203	1.84768	3.5242	11.5931	0.566423	18.787	5.61724	7.31297	0
1.47181	2.11078	3.23729	0.491754	8.71494	1.7032	1.74821	2.13784	0.0428277	0.323558	2.44536	0.270599	2.24821	9.67024	6.10266	0.0428277	1.36786	4.04455	0	0.610694	0	0	3.84209	3.48187	2.86576	11.1752	6.47789	0	1.81101	10.5013	4.30119	1.17716	5.32195	0.566352	2.21495	3.97414	3.86786	2.76871	0.77762	0	10.2762	0.0201418	0.0425433	0.294438	6.89362	0.202307	9.53763	4.40135	6.01184	1.39877
0.878102	5.45533	0.0214138	7.89224	9.49673	4.83762	3.25226	3.79605	0.0214138	5.00797	1.4661	3.70676	2.80996	5.22142	2.95613	1.51821	0	1.52207	0	5.1648	0	0	2.1395	6.21895	1.10251	7.40674	1.97264	9.75925	0	15.1398	0.0926798	0.611618	8.46614	1.55852	0.918253	4.97637	6.82027	0.519021	0.158787	0	7.54311	0.521514	0.250148	1.94389	10.5749	0.0337633	11.2186	2.41887	7.99973	0
3.99698	3.62423	1.57131	0.351597	5.01463	3.73868	0.0302837	2.40838	0.599537	0.16082	0.328125	4.78015	4.42095	1.78123	2.08249	7.21759	0.0227128	0	0.308256	1.22902	1.1438	0	2.17562	5.15284	0	5.63627	4.91517	2.71212	3.90964	8.0951	2.08197	0	7.87118	0	3.71358	3.95836	5.00385	0	0	1.8258	8.0117	5.67031	0.0245695	0	10.5894	0.303582	15.9975	5.87262	1.37241	0
9.50596	0.114793	0.618951	0	6.16757	1.24713	0.227642	4.4922	0.858149	0.230346	0.572927	3.70286	5.29493	0.647494	10.8564	5.21127	0	0	0	1.78445	4.96567	0	1.52972	2.87593	0	3.42067	5.79963	7.32656	1.61015	10.7638	13.0942	1.50895	8.26869	2.08383	2.99273	2.3189	6.79213	0	0	2.89405	6.26669	4.9202	0.0421838	0	9.68204	6.76272	18.3626	8.23875	2.70315	0.9369
0.0459368	0	3.68128	0	4.01554	5.33503	0.784507	3.09143	5.08425	0.22327	2.32978	2.75362	6.63485	0	1.98819	5.42987	6.5985	0	0	0.570409	0	0	2.97087	4.10994	0	6.47697	2.92888	2.11254	0.282298	9.79869	8.17235	0	5.8442	3.05369	0	2.60542	4.47753	0	2.10205	3.51595	12.4187	8.6238	0.0425724	0	13.9994	8.50703	13.6308	2.11894	6.26975	3.39915
3.68023	0	1.5843	0.0529965	2.96235	6.10758	0	3.20529	3.67627	0.136277	1.32473	0.237747	1.01195	1.50799	0	2.92221	11.2317	0	0	0.447952	3.80521	0	0	7.22501	5.57761	2.41782	1.01671	0	0.404967	6.33536	4.34451	3.99001	10.3762	3.6576	0	2.8279	10.7116	0.395757	7.20621	5.95559	5.67388	10.7704	1.79469	8.28858	6.97359	0.556969	11.1524	10.476	4.13357	9.04568
0	0	0.862588	0.679333	5.5522	4.00893	0.0428277	2.07088	1.04785	4.36096	0.0909739	0	3.35627	2.3943	0	1.16836	1.95505	0.0378547	0	1.04847	0.326729	0	0	9.31881	10.6681	2.02404	8.30076	0	2.14764	6.20723	7.3326	0	7.49718	2.63514	0	4.87339	9.93409	0	7.4056	3.38724	5.60269	4.9111	1.26765	10.7244	10.8657	0	9.12828	0	0	2.21975
0	0	0.0214353	0	2.41646	6.19592	4.64673	4.99863	0	2.40585	0.770895	0	2.96457	4.8441	0.308371	7.66387	4.00046	1.49973	0	0.349556	0.384894	0.96748	0.937463	2.67464	3.29201	5.51079	3.50546	0	2.62069	9.94526	4.76839	0	2.96014	2.41875	0.102199	3.42144	7.21854	2.45644	6.64616	3.44945	7.17168	3.48567	0	2.3744	12.8155	0.0854152	6.50546	0	4.29525	0.0550025
0	0	0.256972	0	9.6494	2.87107	5.31099	3.23641	0.410853	2.77315	3.11484	3.35864	1.27433	1.99421	0	6.03919	9.85097	0	0	0.11159	0	0	1.08478	5.97874	7.9045	3.06066	3.73986	2.36427	0	4.81659	0	0	2.81719	4.83246	2.38537	6.04139	8.1015	0	4.75409	5.49989	1.87574	0.0544417	0.103882	0.69825	9.32191	0	7.49595	0	1.76451	3.51772
0	0	1.16001	0	4.35151	1.54352	7.58778	4.20882	2.80509	3.16941	3.8906	6.22356	2.02229	0	0	5.40044	1.65262	0	1.37277	3.79252	0	2.1233	4.45339	3.6084	9.0922	1.96315	2.32167	4.70887	0	10.6681	1.53904	0	2.33371	2.36829	2.27123	7.7021	5.44809	0	4.34503	5.4887	5.41585	0	0.23257	1.7829	7.40056	0.214002	9.9019	0	1.38983	5.57857
0	0	0.0454256	0.856254	6.30026	2.59599	5.54111	6.37798	4.47631	2.41369	2.77618	0	1.50381	0.0338583	1.21936	5.57025	0.0428277	2.94972	1.02818	0	0	12.5747	2.99967	2.14047	1.55523	2.28843	2.55952	5.3245	1.94236	3.93568	1.0046	4.44623	5.49238	9.14339	0	1.36084	4.14257	1.21746	0.0213538	1.63014	0.496554	0	0.357493	0	0.764552	0.0691023	9.43021	1.04306	5.52851	0.562905
0	1.50898	0	0	2.51767	3.63961	1.21456	1.90153	0	0.0227128	0	0	2.11178	0.130785	2.73828	1.03518	0.915666	0	1.88321	0.0936473	0	7.70159	3.77111	4.98318	0	0.0642415	0.122312	2.58771	2.17569	9.70314	1.59536	1.26713	5.20459	4.20763	0	6.00591	5.33343	0	0.627203	8.16103	2.02415	2.75246	0.086007	0	4.19258	0.111792	9.05007	0	1.70414	4.65688
0.321083	0	2.08371	1.47239	1.00458	0.504674	0	2.43635	0	0.9264	3.76218	0.912118	1.55666	0.772756	0.65406	0.128706	2.27653	0	3.00337	0.0681384	0.944326	8.02427	2.10813	8.30271	1.80357	2.98267	0.136277	0	1.06338	1.98338	3.51607	0.684056	4.35612	5.90331	0	2.37548	4.01662	0	0	3.65885	3.68329	2.37866	0.0447868	6.78042	0	0	8.6436	9.49836	4.56245	3.20894
0	0.924898	0.491792	0.970878	7.95123	6.16209	3.89837	2.00472	2.26938	1.1217	0.0207617	0	3.00113	1.7022	0.401676	0.415661	0.0227128	0	1.77231	0	0.306901	9.2282	2.91712	1.33279	3.34614	6.37998	3.75227	3.13298	3.53015	2.4828	2.45932	0	3.5787	4.01255	0	3.02077	5.69062	0	0	1.25826	0.580917	1.08744	1.54942	7.03974	0.181193	0	9.70439	1.19549	0.0238743	5.50567
0.166649	0.502547	0	0.82662	3.81255	4.91553	0.67657	1.59579	0.534427	0.181525	1.05798	0	3.54281	0	2.62862	0	0	0	1.15257	0	0.385148	7.05669	0.300846	3.73578	0	3.26575	2.71734	1.86703	0.925623	8.11026	2.41088	0	2.94225	2.54145	5.52986	3.84553	5.24988	0.909838	0	0	1.28111	0.071088	0.0647677	3.31677	0	0.0213538	10.1021	2.2264	0.348609	6.65565
0.291362	0.645247	0	1.02062	0	5.10709	0	2.4126	2.07289	0.0227128	1.77717	5.25979	0.82131	0	1.0106	4.90019	0	0	1.21384	0	1.4485	9.23306	3.69495	7.79213	0	2.28667	7.03393	2.82801	0.164486	8.37879	3.35939	0	2.98599	3.02863	0	3.56613	5.77169	4.53038	7.32966	0.949825	1.82412	0	0.0671382	0.75502	0	0	9.96458	2.17577	1.74066	2.15962
3.34006	0	0.0454256	0	1.41874	4.66715	0.197104	1.06933	1.34538	0.141298	2.6424	0	5.17348	0	0	2.58785	0	0	3.51149	0	3.26834	5.44321	6.90426	5.88235	0	2.12392	1.97172	8.19133	0.70953	6.19993	1.43403	0.244948	5.50145	1.50989	0	4.92176	4.30267	0	4.00854	8.90078	7.7255	0	0.394127	3.4876	0	0.684651	12.2618	11.1917	7.02369	1.64826
0.266176	1.58035	3.18533	7.1928	0.204283	4.11996	0.0227128	2.41065	2.26991	4.16601	2.65282	0	0.174798	0.166561	0	2.03953	2.85537	0	1.86014	0	1.80925	6.59891	2.6393	5.71429	0	6.198	2.72796	6.40137	3.62462	4.39254	3.23852	0	7.33902	4.65211	0	2.95136	5.10917	0.0214138	0.349326	0	0.125692	4.07464	0.0406683	0	0	0.0895264	5.00323	2.33031	2.14549	2.72452
0.118262	2.92482	1.96966	2.19465	0.751279	1.58879	0.143848	4.57041	0	4.57517	0	0	1.25889	1.55446	0.262734	0.472727	2.14521	0	5.51044	0	0	2.71393	5.84	3.40229	0	1.68929	3.01341	4.68014	1.83224	9.10944	2.03526	2.24934	7.74196	2.62352	0	2.1958	4.83301	0	1.87452	11.5808	3.18562	20.9385	0	0	1.21577	2.73643	8.08275	0.0226491	3.42365	1.70821
0.883269	0	0.351716	0.835184	5.93829	0.351475	0.503646	3.3625	0	4.57469	0	0	0	0.802195	2.67703	1.51875	0	0.472169	9.25117	0	0	4.16125	1.46772	3.36609	0	5.32354	3.63564	4.37141	3.69417	9.8234	1.38395	0	6.79054	1.8352	2.21421	2.46488	0	0.409651	1.2641	2.2676	0	0.0591023	0.0410358	2.06703	0	0.461462	7.81579	0	0	6.38812
0.285762	0.239276	0.193685	2.67641	0.724791	5.12077	2.54795	4.15098	0	0.416402	0.697824	0	0.407338	5.13079	5.98714	5.23518	0.272318	1.39036	0.888243	0.189273	1.74739	0.998906	0.547763	6.07991	0	4.38488	8.51108	0	3.90517	7.06956	3.40654	0	5.12108	1.04635	0	6.62122	0	0	0	8.54828	1.45485	0.327265	1.45568	0	0	0	9.30446	0	2.99076	4.6119
0	1.14509	0	1.58416	4.14563	2.77891	6.51711	3.89131	0.0217865	0.178824	0.454749	0	0	2.71671	6.59825	2.43721	0	2.98624	1.3179	0	3.83144	8.58818	2.22617	4.1028	0	10.4339	2.56307	0	0.599926	5.70766	3.26255	0	3.4188	4.34929	0.129372	1.20392	0	0	0	0.715149	3.55307	2.26106	0.062848	0	4.3545	0	6.56981	2.41003	0.0213538	2.72134
5.3252	2.49367	0.532148	1.15657	0	0.770305	6.81037	4.28418	2.16692	0	5.24152	0	0	2.86338	3.3066	10.344	0.0699754	0	1.52886	0	2.47024	8.94704	2.9608	3.0418	0	6.74452	2.85438	1.24767	1.87193	1.59721	6.13484	0	4.43518	4.23933	0	0.894101	0	0.510313	0	1.14502	1.55028	8.7643	0.0985385	1.29293	9.68375	0.0337633	7.28654	3.78889	0	1.67657
2.49271	0	0.464626	0.272526	0	4.75612	2.64481	3.53372	0.160688	0	0	0	5.10464	2.24126	7.11288	5.2135	0	0	0.393858	0	4.11856	0.995432	1.53727	1.3314	0	11.6286	5.18515	1.76562	0.517762	4.33644	0.558085	0	1.55544	4.73977	0	2.78468	0	4.40199	0	2.6781	3.00497	4.89924	0.0883766	5.18569	6.68263	0.117763	18.6257	3.48876	2.73993	0
0	0.978406	0.264776	3.78861	0	2.53997	0.780595	3.7239	0.0757094	0.0681384	0.504957	0	0	1.2264	4.90728	3.4517	0.094537	0	0.318379	0	6.05525	0	1.13721	3.78717	0	3.10758	4.14452	1.68334	4.09738	5.89898	4.36404	1.28952	2.92058	3.97742	0	0.380424	0	0	0	5.71607	6.22621	3.69748	0.247261	4.41784	1.37218	7.38739	12.4022	4.35921	0	0
0.951181	0.154071	2.74547	0.325962	0.0908512	0.886403	2.2052	9.02136	0.0214138	0	1.46312	0	0	1.86237	3.31528	8.28408	0	0	1.3931	0	0	0	1.25198	5.1891	0	5.49155	3.35576	0.972447	3.20673	11.9398	2.53002	0.0677165	2.23279	5.36569	2.04063	2.6724	0	2.17463	5.80907	0	9.06494	2.20105	0.514202	1.10287	10.6084	2.0465	7.17191	14.3494	0	0
0	0.393874	0.358552	0.230479	0	1.86711	3.66317	7.18085	0.804184	0.380217	5.04484	0.0454256	0	1.91944	0	3.57554	0	3.28817	1.33035	2.26229	0	0	0.918896	2.80264	0	8.72909	2.29257	1.93714	1.44024	8.45144	3.63603	0	2.9856	3.85131	2.80701	5.86386	0	0	13.0832	4.86902	6.09361	1.05833	0.917203	5.72137	3.31192	3.53404	6.23078	0	1.4118	4.295
0	8.0943	2.5725	0.147422	0	2.80859	1.32424	5.09891	2.22276	3.13811	0	4.73737	0	2.00206	0.313212	8.00662	0.207759	1.49555	0	0.0338583	0	0.846912	2.16114	4.16499	0	3.33776	3.93392	1.0951	1.84243	3.12111	1.24738	0	3.82146	3.79812	1.92187	3.12784	0	0.684034	3.89232	6.06267	10.3909	6.17042	0.170498	2.9413	9.26174	0	7.56783	1.35722	0	1.75385
0	6.45998	0.623303	2.07479	0	3.9113	5.69581	5.78607	0.192725	2.83354	0	0	0.15899	2.02689	0.823807	2.55247	0.0508532	7.46894	0.856322	0	0	0	2.05342	0.630169	0	8.39672	3.87145	2.23534	0.618785	7.43444	1.69056	0.290309	3.23321	3.15021	0	1.01933	0.0478828	0	7.606	5.88558	3.28668	0	0.0425046	0	4.45908	0	8.03101	26.3319	1.69483	1.24691
0.0552721	0.910015	1.11021	2.18779	0	3.36972	4.34245	4.77536	0.137505	4.21714	1.4411	0	1.15213	4.50742	7.45355	3.66141	0.0666024	6.83371	0.237156	0	0	0	2.71334	4.22254	0.046235	6.31671	0.719002	2.72034	3.25528	3.59963	4.28299	0	3.11863	2.75139	0	6.37792	0	1.11373	7.20279	3.89498	2.50542	2.15596	0.0437461	2.99369	0	7.00947	6.15845	15.3321	0	3.92735
0.332528	0.0272974	1.6487	2.14018	0.370016	3.35121	3.60853	3.67036	0	1.59681	0.777429	0	4.32012	0	1.48776	1.03768	0	3.30247	0	2.88748	1.33867	0	3.27575	7.05314	0	3.10135	0.0302837	6.79856	0.840841	0.296061	2.1487	0.171954	7.32805	3.78174	0	2.27729	0	1.53414	5.97301	0.823863	0	3.76545	0.0696742	0	0	0	9.36318	4.29485	0	6.42028
1.09095	0	0	4.38888	0.546103	1.26225	1.06749	2.36391	0	4.95311	0	0	4.66705	0	11.1375	2.86924	0	5.04335	0	0	2.7592	2.03368	8.86932	2.82341	0	1.85013	10.6812	0.378547	2.85632	1.16863	1.73217	0	5.19795	4.86949	2.94766	3.22095	0	0	1.51264	4.53688	2.83143	3.14358	0	0	1.34335	2.51081	4.06841	0	0	0.86671
0.704605	0	0	0.259764	5.39374	3.27218	2.27798	5.49517	0	0	1.00283	0	0.442363	0	0.92261	0.757152	0	4.19753	0.249841	1.03838	2.50168	2.23647	2.31446	5.16445	0	6.29808	4.80144	0.216166	2.92994	0	4.65238	0	4.2937	2.39714	0	0.0216867	0	0.977525	8.94341	7.61868	0	6.21675	0.0753765	1.08598	0.191404	0	6.51467	0	0.450613	0
0.0227128	0	2.09847	1.41823	1.0538	2.24609	2.99767	6.16107	0	3.48449	6.19717	0	0.246432	0	0	5.17399	0.11033	6.73476	0.99038	0.109198	4.93488	0	3.9144	3.23276	0	0	5.01146	0.759893	3.64115	1.89127	2.9276	0	8.18096	1.90583	0	3.66152	0	3.34862	4.36662	0	2.85472	0.988137	0.020195	0	0	0	0.747916	0	0	0
0	0.838208	0	5.12876	0.307237	1.55893	5.37477	4.16266	0	5.7223	1.99415	0	3.96251	0	4.17946	11.7711	0.0242089	3.79816	1.19121	0	0	0	3.07322	2.37148	0	0.113564	3.33264	0.125047	1.31758	2.45697	2.71701	7.69276	5.68939	2.18198	0	0.85465	1.92506	0	0.0213538	2.88936	7.26847	0	0	0	1.98286	0.89177	5.81423	1.87397	2.27951	5.55925
6.59416	0.0795043	0	0	1.46377	3.08309	1.8273	6.80102	0	0.64371	1.46121	1.99742	5.34742	0	3.15992	4.48551	4.56154	2.47508	1.49848	0	0	0	5.14273	1.10626	1.07928	0	5.64671	0.0832803	0.763108	3.79464	2.18897	0	0	3.30795	0	2.56895	3.1721	0.768352	8.75311	3.32906	4.28084	4.99528	0	3.69927	4.21755	4.84778	17.4931	6.56581	0	1.93055
0	1.40373	0.691059	1.74754	2.0638	2.93043	3.25211	7.03857	0	1.48821	0.815423	2.84828	2.59743	0	4.96826	8.07994	3.40004	5.49928	3.22389	0.0605675	0	0	0.0474062	1.69234	14.7373	1.18137	2.17244	2.48145	1.00529	5.99799	3.63278	0	0.452667	4.32715	0.0825408	3.77553	2.68925	0	2.0919	5.39842	7.94273	7.81771	0	11.6886	4.29854	0.505283	2.76553	0.435263	0	0
2.11394	0	0.0681384	0	0	11.5002	1.07983	5.31057	0.98357	0.0953846	2.02577	0	4.33718	0	2.74774	9.01619	4.85535	1.52489	0	0.967297	0	0	3.16802	3.47963	1.49502	6.2155	0.692367	2.1774	5.33354	1.66091	1.90807	0.358763	0.905762	3.10878	0.122312	1.93585	0.822862	0	0.454263	7.79322	1.93564	0.949455	0	8.39834	1.87258	0.984661	5.56459	0	0	0
7.31979	0.0227128	5.09467	0	1.84411	6.90887	5.89754	4.0984	0	0	7.37202	0.0869562	0.125397	0	0.494106	2.77164	1.55358	4.8859	0	0.321803	0	0	3.06041	7.05488	0	7.08328	4.53778	1.34054	2.87726	1.83906	2.01713	1.13729	1.61465	2.95013	1.25832	0.116871	2.50048	0	1.07448	1.56662	1.72263	0	1.23146	3.71402	7.84077	0.414578	16.2027	0.868645	0	0
7.04815	2.55043	4.06836	0	0	2.18066	0.856449	3.34742	0	0	0	0.147936	0.107069	0	3.58776	4.31109	0	0	1.40427	0	0	6.71815	1.94127	3.6218	0	8.59708	3.03527	1.7698	0.994909	3.87852	2.04928	3.01636	1.15266	0	0.0474366	4.63743	3.3966	0	0.0226491	0	3.62057	0	0.589613	0	1.43311	0.0377485	8.97365	0	5.11515	0
0.284919	0.478234	3.56257	0	0	1.299	0	4.38949	9.01284	0	3.11904	0.134521	5.85039	3.28094	16.4744	3.61013	0	0	2.11088	0	0.0478828	8.56754	0.129901	3.40947	2.27315	6.39762	6.14905	1.83729	1.3748	2.10213	3.45714	2.26023	4.38622	1.03916	0	1.70285	0	0	0	3.8357	1.61859	3.97499	0.460258	0	2.90963	0.6089	6.30893	0	0	7.34525
2.06443	2.24457	5.35362	3.83865	2.78506	4.61069	6.05483	4.71293	0	7.48238	0	2.64081	0.532113	3.69974	5.20705	4.29254	3.72895	0	1.87425	0	0.150586	3.41945	1.67315	2.58032	8.04242	5.08569	9.552	4.26648	8.43699	15.5629	6.16364	0.545591	2.94064	11.0646	0.927943	6.59093	1.0712	6.90938	0	2.54801	2.75057	1.36213	0.45337	0	13.3288	0.636014	9.14529	0	4.29657	0.787093
9.18462	1.44108	1.24115	1.1313	0	9.21483	2.45137	5.99285	2.61214	1.40966	0	3.80464	3.68403	3.14137	10.8548	11.1549	0	0	2.06331	0	0.0454256	3.04826	2.08446	3.54464	7.34552	0.939011	0	0	3.21199	8.26979	6.6996	1.60933	3.21559	1.7195	0	1.67825	5.60794	11.4203	12.4549	13.4868	7.39257	12.9225	0.434706	0.222883	19.6653	14.0926	14.56	0.386903	9.63208	12.3013
9.90205	0.15421	9.04515	0.390584	14.5539	9.79251	18.3786	4.35098	2.75917	17.5033	0.917342	3.06365	0.214139	5.68476	8.03627	2.14256	0	0	0	0	0.246626	5.46496	4.49902	20.0935	13.3035	0.645072	9.52958	3.18041	8.96006	2.78256	11.7459	1.46075	15.7177	5.08934	0.138196	6.49362	22.8293	19.4775	1.70035	13.1686	14.4694	2.22123	0.0202697	3.84295	8.26224	3.53456	27.4085	7.44245	13.4758	9.09709
0	0.624441	43.7231	14.7659	3.24413	2.05474	87.4039	4.65602	29.4029	25.1129	5.45433	8.87048	12.579	5.6121	5.46166	0.0642415	4.45985	9.93141	0	0.580004	9.73975	23.5881	2.27886	34.6961	15.915	13.3602	19.4089	23.0025	16.2143	13.7601	17.045	0.81273	0.942779	5.14434	1.11113	14.2996	9.59458	22.5723	0	3.75498	16.6309	5.00159	0	1.27587	6.48053	10.3796	28.2327	9.53341	8.73269	10.4192
0	4.63973	5.47241	25.6939	6.4062	10.6037	36.8263	6.40432	10.8458	30.5467	8.8667	10.3804	16.7019	1.38088	15.6686	3.29549	1.26313	18.5674	0	2.50851	30.6492	23.497	5.58389	30.3513	19.2999	11.2122	21.21	17.9601	12.0002	57.2013	11.276	0	15.7106	9.64578	0.165902	10.5918	27.6968	13.6844	10.9014	0.662716	37.7378	4.5419	0.0453242	0	4.91974	15.9137	46.4085	16.887	11.7128	2.42205
0.20461	8.54491	1.83976	5.0747	30.9899	7.35166	51.6197	12.1081	17.0165	28.5706	81.5451	1.20033	6.00557	10.1971	5.96926	0	25.8454	0.348777	0	5.91688	5.60612	2.24964	8.70175	11.1787	7.88822	16.8232	11.3557	9.88257	13.0101	38.2044	10.4479	2.90769	51.096	11.959	0	20.6	15.9095	16.338	53.7486	0	31.5479	0	0.0406916	4.73397	4.11723	8.45033	26.7045	9.17	12.9869	7.33471
37.7824	25.0589	13.3872	24.0686	28.8868	37.1434	69.7019	13.3584	10.322	23.9991	46.4295	13.01	5.50092	42.4602	22.1294	8.46601	3.46158	10.7201	14.9652	9.94872	20.9354	23.6268	23.9294	18.1215	16.7183	19.7817	28.5325	16.4847	14.1376	50.1626	14.2896	40.0452	18.8011	8.12168	46.059	30.6343	5.50639	11.0284	38.609	15.8423	23.3699	16.1973	0.368238	17.2717	19.7414	26.5474	25.1102	7.61703	15.4211	9.1361
74.2646	9.22708	10.1018	7.64457	0.270894	17.1031	54.6561	6.55014	10.5678	0.992554	4.97806	1.86342	1.84886	9.67125	2.75435	9.14363	0.389714	10.722	7.89197	5.26982	1.4227	8.65007	5.36022	9.15342	0.633025	2.58152	13.0359	1.57079	4.03006	4.14121	1.6986	25.9169	18.3578	2.14692	32.8928	1.32643	4.05248	1.03169	22.9022	70.6037	14.0577	23.6721	0.041353	26.5878	9.1776	13.6158	28.4415	6.68235	4.86393	11.8729
40.5118	2.24681	4.06817	3.77064	0.301756	2.28555	4.34193	1.10608	0.368317	2.2593	3.05607	0	2.20516	2.07117	0.129757	5.82113	0.633939	5.37202	3.00847	3.366	1.90261	0	3.1742	3.467	3.11367	1.96847	1.02348	3.86152	1.44226	7.81112	0.868826	2.11279	2.05621	3.06375	0	1.64434	3.87051	0	5.28068	31.3513	4.87047	2.84885	0	0.289942	2.36938	0	14.9485	0	0.850453	4.47207
1.73921	6.65757	0	1.41892	2.93972	0.962941	2.44821	0.726597	0	4.14208	2.75354	0	2.29122	0.886806	3.48373	5.43479	0	1.33726	0	0	0.0441266	0	2.3594	4.03005	6.38283	0.31194	0.537307	3.18056	2.50092	4.21655	3.93459	0	1.6417	3.45926	0	3.51385	0.128483	0	0	4.22405	11.2932	2.87277	0	1.30952	0.0213538	0	9.3608	0	0.172208	0.103459
1.14433	4.77308	0	0	0	0	0.214905	1.26065	0	3.64391	3.24631	0.13919	2.98094	2.28263	17.3247	1.14717	0	0	0	2.81627	0	0.321021	2.97236	0	1.00908	0	1.46079	2.89886	0.304422	1.33691	1.5059	0	0	0.291697	0	3.32588	0	2.94162	0	8.07054	8.54767	0.44577	0	2.49057	0.964593	0	3.57324	0	2.62017	0
0	3.43459	0.0220729	2.3772	0	0	0	2.26038	0	3.39542	0	0	1.84977	0.954314	3.29484	3.89465	0	0.0319967	0	3.95896	0.0214138	4.81722	0	13.3647	5.28366	0	3.80388	2.67976	0.0542251	0.53288	4.27778	0	0	0	0	7.28099	0	1.47304	0	0	5.54705	0.695854	0	0	1.4408	0	0.0337633	0	4.59423	0
0	4.45237	0.0227128	0.0214138	0	0	0	7.93998	0.775399	6.19843	3.02023	0	3.32955	0.879099	2.12017	0.432854	1.55657	0	0.0759813	0	0	3.82336	2.18137	1.84466	1.37674	0.257412	4.03403	0	0	1.29173	3.18812	0	0.271274	0.999298	0	0.244796	0	3.53343	1.31861	0	6.54358	0.35819	0	2.17357	0	0	1.06178	1.3158	0.269365	2.99741
0.47811	3.60222	3.24553	0	0	1.89659	0.128483	4.06943	1.64551	3.7382	3.82975	0	3.85216	2.56007	0	0.315357	0.358795	0	1.85318	0	0.0205843	2.92233	0	2.98232	0	0	5.90048	0	0.880708	0	2.26148	0.0252644	0	0.122038	0	0	0	0	1.15418	0	6.24574	0.285394	0.180345	0	0	0	4.74482	5.12623	8.46341	0.298699
0.771316	7.84343	5.30021	0	0	4.75184	0.669036	3.79156	1.43165	2.41964	1.02753	0	0.314656	2.62804	0.853455	2.74314	3.83261	0	2.8515	0	0	7.02247	1.21725	0	0.273363	0	3.10725	0	0.593999	0	0.944986	0	0	0.604637	0	2.0685	0	0.0205308	2.09135	3.42946	6.09499	7.87887	0	12.3147	0	0	6.84829	1.98776	1.55307	4.42745
2.00208	1.60457	5.62459	1.2009	0	0	0	4.46832	5.61283	4.49751	0	4.53318	0.291258	0	0	1.26174	0.0470113	0	2.16965	0	0	4.62741	0	0	0.692028	5.88127	1.2173	0	0	0.966257	1.40484	0	0	0.504574	0	1.20425	0	2.62076	2.26687	2.8453	7.56466	14.1527	0	5.34928	0	0	14.6694	0	2.04923	4.62044
4.44	2.51068	0	2.56609	0	0	3.46842	4.21795	0	0.320228	0	1.88208	3.79292	0.326714	2.53732	0.583786	1.98281	0	6.07027	0	0.0716398	1.60031	0	0	6.4915	4.21324	4.3422	0	0	2.03061	9.27048	3.77094	0	0.78882	0	2.43441	1.20691	0.0227128	3.67407	10.3452	9.96592	0.849526	1.37409	1.69304	1.81571	8.04465	8.67759	0.308445	0.991579	4.75764
0.069012	0.0667996	0	0.720571	0	0.0227128	1.98966	5.27044	0.179211	0	0	1.70386	3.17152	0.339003	9.65723	0	1.28253	0	0.970556	1.63693	0.450935	2.75837	0	0.480349	2.05753	2.19009	0.986944	0.046249	0	1.22163	1.53316	0.166561	1.10672	0.64973	0	4.34161	0.657848	0	0.188743	7.11889	7.32972	1.09848	3.11694	0.203311	0	0	7.61673	0	0.34157	2.43481
0.08642	10.1216	0.598512	0.755969	0	0	6.59452	5.68004	0.201918	0	0.178539	0	2.48104	1.68517	1.02537	0	1.4247	0	6.7381	1.9166	6.52293	0.179186	2.01261	0.524802	0.288206	0.148331	1.32169	0.935875	0	0	1.3513	8.366	0	1.7761	0	0	0.487622	0	1.22866	0.25662	0.967668	0	0	2.09265	0.0812939	1.12127	3.8866	0	1.52266	0.0226491
0.302635	0.98421	0	0	0.244798	0	0	6.07099	0	10.0141	1.20651	0	1.96995	1.79681	0.74653	0	3.93598	0	1.5056	3.58495	0	12.0737	1.38042	2.63757	0	0	1.76565	0.410635	1.47018	0.912927	1.51096	0.428527	0	2.72474	0	1.47654	1.3436	0.362202	0	0	1.20459	2.59367	2.60353	6.11785	4.19051	0.0675266	0.529534	0	0.522703	3.72132
0.0832803	0	0	0	0	0	0	5.33693	1.66476	1.21038	1.05489	0	0	0	0	0	0.607144	0	3.66623	3.18777	0	10.679	2.68427	1.84355	4.70133	0	2.92071	0.774091	2.90458	3.59261	1.89773	0.657201	6.31091	1.35261	0	2.95089	2.94838	4.14457	0.750662	1.44641	8.78271	3.92104	0	8.59771	0.0415556	0	6.14017	0	0.16663	2.94476
7.01354	0.690488	0	1.73188	0	4.29233	0.930599	8.99488	4.82417	3.81368	0.278404	0	0.281155	0	6.56693	0.0428277	0.107492	0.1154	2.41259	1.40015	0	3.89397	0.358725	0.276738	3.82562	0	0	0.253898	1.41181	7.12394	1.78955	0	3.99771	0.695374	0	0.885672	0.133396	1.31345	5.71258	0.0226491	5.9603	1.12471	0	14.8051	3.65134	0	18.7926	1.36509	0	1.92508
4.2234	0.714808	0	1.1039	0	5.07478	0.949073	6.42602	0.772411	6.11974	0.0908512	0	0.262039	0	5.02053	0	0.10919	0.0386043	0.302074	0	0	0.121035	0	0	3.39385	3.14202	2.90205	0.483186	6.77939	11.0764	2.73739	0	2.23934	4.35524	0	3.52016	2.1648	5.18951	2.68692	6.17825	0.392085	2.3367	0	0.975903	2.35347	0	9.21078	12.4714	0	2.22675
8.70745	1.09075	0.477723	2.1423	14.1	2.6215	4.54577	8.88376	5.0247	5.55408	4.10133	3.42305	3.24439	1.11369	5.72836	4.73928	2.38441	20.2937	3.37024	10.5876	0.565902	10.0504	0.316432	5.16167	6.41814	5.04577	5.51974	0.535328	4.54019	6.09375	3.10817	8.13581	3.02199	1.91074	2.315	3.94965	0.669249	3.58207	4.1796	1.76627	0.762396	6.14383	0	0	0	1.6094	4.77283	3.04066	0	1.82204
5.11598	0	0.739441	0.704543	0.357844	5.72375	4.87203	9.10927	1.69545	6.62256	0.0227128	0.689087	2.719	0.0679081	7.45928	1.03154	1.06465	16.7387	1.91886	7.42563	0.591294	7.61754	3.56348	2.12962	4.79749	8.30044	7.4957	0.786162	3.05659	4.65941	4.67324	0	7.06339	0	0	4.71053	0	2.82868	1.72608	0	2.43317	9.20227	6.93959	2.59621	4.37684	0	7.82808	14.6051	0	2.03724
0	0	0.0338583	0	0.075506	9.14074	6.52363	8.51709	0	6.67829	0	0	0.246461	4.46001	2.37012	1.28312	0	2.1988	2.32274	2.91064	1.41692	5.09425	2.46103	0.563488	2.14086	4.76048	1.62359	0	0	3.4	3.71544	0.4782	8.88439	0	0	3.72862	1.31406	0.0850971	0.363371	0	4.10058	0.430393	7.84878	3.73471	1.70009	0	10.3943	2.04195	0	6.47979
0.672433	0	0.126916	0.849426	0	6.11854	11.2026	3.22883	0.64212	4.54415	0	0	2.10397	3.80038	5.20911	0	1.02077	5.63744	0	3.50544	1.1472	7.29708	3.52516	0	1.74803	8.02078	4.26386	0	0	7.96126	1.82606	0.114956	5.69604	0.231923	0	0	3.8683	0	0	0	1.43441	2.96105	5.84407	1.68198	7.13144	1.87289	6.14148	3.37543	0	0.137656
0	5.85065	1.1278	0	0.07227	4.13484	5.09036	5.05338	0.372869	5.42023	0	0	5.42998	2.04854	0.760286	0	0	5.25991	0	0.0665819	0	2.16486	6.48825	1.07505	2.76085	8.43613	0	0	1.38732	6.30366	0.214138	0.072723	1.84382	2.59299	0	0.173073	0	1.1179	0	0	9.0174	4.30435	7.91918	0	0.744588	2.25799	8.89168	5.02096	0.379299	4.92134
0.0214642	6.72959	1.05936	0	0	0	2.59168	5.36059	0.548705	4.77288	0	0	3.65776	4.0607	0	0	3.94913	1.12617	1.00393	0	0	2.57706	3.04221	4.20413	6.78603	5.45644	4.75715	0	3.77179	5.58587	1.64672	0.528105	7.23284	1.75924	0	0	0	0	0.0688688	1.08054	6.61129	10.307	7.23469	0.616075	0.184263	0.654422	10.5727	0.293306	0.522702	0
5.62763	0	2.84752	0	0	0	3.44185	6.16572	0.970234	4.52382	0	1.15088	3.40052	0.956101	0	0	1.86233	1.6353	1.75414	0	0	2.22188	2.33556	3.51449	8.02707	8.90678	0.474519	0	0.846837	7.19897	4.1066	0	6.12166	4.83401	0	9.57952	0	3.55487	0	3.06919	2.98953	0.630934	7.79155	0	0	0	7.02296	0	2.43034	0.0591023
1.66028	0	0.937713	0.0854322	0	0.140213	0.0704294	1.95468	5.00085	0.0565711	0	1.19144	0.756271	2.60465	2.12637	0	5.22382	2.87146	2.76906	0	0	0	3.0977	7.43529	4.13024	9.01404	5.48423	0.150198	3.51609	11.6999	1.17245	1.11019	1.85408	0.728756	0	0.342718	0	0	0.759809	7.33297	6.5147	0	3.25541	0	4.69794	0	17.4541	0.0226491	7.13761	4.89896
4.74406	1.25429	2.47028	0	0	0	2.05458	1.19295	1.79158	0.90861	0.0460522	0.679305	5.63218	5.31843	9.66194	0	5.50219	9.30893	0	0	3.04155	0.379782	8.04866	7.14493	11.7865	4.69622	3.23396	0	3.47022	3.32866	3.94941	0	2.08003	1.28677	0	2.53885	0	2.48169	2.64487	2.62602	8.15899	0.280228	6.34946	0	6.76457	0	16.4013	5.4137	4.85578	3.55825
1.03591	3.67803	1.06283	1.04875	0	0	0.0214138	4.0772	0.0551719	0	0	1.88277	0.30185	3.66039	2.91105	2.59465	8.83163	10.8582	2.59252	0	4.92171	8.5091	0.0461743	6.48619	9.24703	4.46606	1.29556	0	1.16544	8.83027	1.88229	2.39296	3.17069	0.676042	0	4.69089	0.0662812	5.71465	0	1.17722	4.8556	0	4.1051	0.181486	6.0813	4.90616	8.35041	13.5698	7.59135	4.99713
1.05407	4.16363	0.855498	0	0	0.745928	0.0202737	5.84793	1.23869	0.7556	0.717773	2.24993	0	7.66793	4.50451	0	9.76079	10.1439	0.0984222	0	1.34884	12.492	1.93599	4.83938	9.00789	5.60358	4.67022	0.957407	2.70032	9.26802	3.5766	0	0	6.10185	0	5.38811	0.682887	0.0642758	0.0544417	6.78819	8.36833	0	6.36843	0	6.70402	1.7809	13.4932	11.5286	7.42653	2.62058
16.9965	6.86447	0	0.646429	0	5.8991	4.51412	9.61729	1.87254	3.26591	0.845257	0	0	4.09723	4.10569	2.58588	6.68646	9.71565	0.181702	3.43981	4.42055	6.28022	1.44064	7.9523	4.9398	8.16628	3.7531	2.41741	2.24001	4.09775	2.57226	0	0.0737906	4.50641	0	5.05898	3.42566	1.76955	9.25178	13.9842	3.23388	1.79613	12.0338	0	6.4767	0.0226491	13.3753	8.95859	2.70776	7.00453
11.5561	5.52996	0	1.67546	0	5.29003	7.11086	7.6435	10.6985	3.68325	0.879213	0	0.531733	4.27341	0	2.57114	5.93641	11.3245	0.643454	0	7.67187	1.5312	1.88154	7.09621	3.30886	5.68485	2.73182	4.88137	2.04371	6.88865	4.20337	0	13.4988	1.94166	2.06328	3.54516	2.03803	1.86737	0.756753	7.22055	7.51783	2.35693	5.18884	0	9.94433	6.01606	14.5843	5.23844	3.88109	1.6917
12.9396	7.0859	0	1.68434	0	5.68399	0.660724	6.02421	7.24247	13.2863	5.37616	0	0.746841	4.88625	2.21686	0	5.85515	12.2284	0	0.871969	0	0.536643	2.61499	0.955789	1.64307	3.6463	5.71914	0.0908512	2.76655	6.4665	3.57911	0.0214138	5.55017	1.83835	8.8773	3.49878	2.91617	0	2.26788	6.7008	4.51221	8.09496	1.53668	0	7.65352	3.32724	15.1283	2.38228	8.27979	3.87461
5.52938	5.01718	3.67984	1.35025	0	6.35845	2.07132	8.95193	1.86844	2.45221	6.8779	0	0.25573	5.23294	8.2243	0	5.64604	7.84571	0.574727	9.70262	9.52205	0.630633	0.886322	4.96424	4.34272	2.81631	3.8196	0	4.02096	6.85369	6.46485	0.292484	5.92585	4.03424	7.55662	6.22409	0.0223661	15.0101	1.19363	8.17634	6.27476	4.86862	0	0	8.34591	2.01629	12.0002	7.02662	0.0452221	4.25661
4.58798	0.590678	0	0.113077	0	4.21906	1.81202	7.68723	7.10554	15.602	7.45305	3.06968	0	2.5413	2.39808	1.7982	5.59375	0.628572	0.459867	2.06503	9.89737	1.29807	3.6069	2.62283	11.0686	4.87327	7.4664	0.172644	6.05132	5.52271	3.48873	0	6.66991	2.85785	0.380833	4.27022	0.121331	11.1621	5.84933	0.249556	11.8392	6.08245	2.38415	0	1.48739	4.41981	15.0418	9.2416	6.32698	2.36387
6.75124	3.92454	0.340132	4.72285	6.67788	5.22254	0.744031	6.30567	8.20506	3.7227	5.73405	2.91438	0.89402	0.624577	4.21463	0	4.83202	2.60533	0.0918239	8.07229	7.50691	1.00199	5.13073	9.72201	0.452695	7.13491	5.44512	0	6.35186	6.49253	3.6979	3.9541	4.39257	1.42732	0	2.73284	0	4.8622	2.85029	16.7986	5.58862	0.588974	6.17382	3.47296	10.1601	12.5846	11.5998	5.92585	8.02054	0.102975
9.31589	0.0681384	1.29144	2.78396	0	4.89648	0	1.7597	3.14466	7.34466	8.26642	6.08476	1.92078	0	10.3521	0	2.8208	3.46343	0.884893	0	9.26549	3.33164	4.42324	1.17659	0	5.63985	2.43219	0.0227128	8.74743	9.22703	4.1066	0	4.62894	3.51787	0	2.4292	0	2.2983	7.36033	17.5153	5.00104	0.705672	5.59948	0.0272209	12.7642	5.32196	14.3625	1.43675	13.0488	0.679712
11.9572	0.991648	0	4.92525	2.63214	5.06063	0.10396	5.58093	3.32532	0.442282	1.05303	4.13208	1.29292	0.0497994	5.44181	0	2.8439	1.70788	0.0227128	0.0605675	8.71593	0.484598	4.70436	1.2152	0	6.98645	5.90516	1.87689	5.4746	11.4111	2.54047	0	9.58562	6.9762	8.42023	6.33386	3.20889	5.30919	7.0262	60.4131	4.2625	6.99136	8.86547	0	5.64378	17.7506	12.2384	1.98495	1.09183	17.6943
11.6221	2.05191	0	6.82363	30.1987	5.49019	2.35744	5.52638	0.713307	0.0833229	11.9649	4.42604	5.23008	0.0227128	6.88966	1.35197	3.85319	0.957499	0	0	8.58055	0.990458	8.49594	4.04862	0	3.23016	0.261968	7.87423	2.6867	4.28761	1.9672	0	2.87263	1.60491	2.7295	6.30927	0.697107	5.97232	5.68375	20.1597	11.7927	4.52507	3.88247	0	5.06556	0.202064	9.57904	13.5199	4.21834	5.42695
11.8924	3.85353	0.69836	4.48056	16.9952	3.47197	4.20481	9.56643	5.23303	5.33161	11.8645	4.4178	3.82574	0.620865	8.18839	4.32524	6.77619	2.3777	0	0	5.46491	1.99775	4.4541	0.60619	0	5.75616	4.71319	6.79612	9.72318	4.41672	2.54467	0	5.25315	2.7641	0.148789	1.91079	0	2.53967	11.3679	0	8.62457	3.24214	2.16139	0	11.7895	1.3068	8.40246	18.2506	3.67456	0
13.3981	5.46274	1.2692	0	15.6982	4.46541	0.174108	8.53297	3.26629	4.66458	2.42603	3.07738	5.95279	7.12416	6.93392	8.5799	3.44191	0.927047	0	0	6.53176	0.812478	5.20832	6.63883	0.816336	11.3055	6.43114	13.3489	6.41148	1.21337	2.78378	3.28611	6.65363	3.3626	4.39547	3.19837	6.70637	2.3163	7.66048	6.90556	5.40193	4.37983	8.0035	4.02532	9.43132	0.581336	9.98078	25.6415	5.12322	7.5644
8.38268	0.137991	0.445995	0.181281	10.863	5.33317	3.78997	4.03315	2.26667	4.64359	3.72429	0.640682	0.988947	4.52061	8.98833	1.21677	3.56786	0.662761	2.42894	0	4.40308	0.622733	3.47766	3.29896	2.99526	3.35697	5.45824	9.88501	4.82024	10.051	3.94434	0.151006	7.00935	1.57508	5.93261	3.97092	2.41638	1.38731	26.356	6.30399	3.83856	3.10148	7.18151	5.38216	1.6709	4.02096	12.4436	2.66032	3.0249	0.435441
10.9255	2.08492	4.79312	0	16.2439	2.11206	3.12551	6.87158	3.18963	4.22984	7.13503	0.727575	4.49809	5.33087	8.12239	5.27738	4.83643	3.35761	1.24762	0	3.04427	0.0660321	6.63266	0	1.59606	6.4962	5.47545	4.99368	2.23276	6.54912	3.70984	0	6.11822	1.40188	0.915504	3.08282	6.08148	8.47519	10.2417	0.63846	9.92744	3.72435	3.40041	1.29076	1.3747	5.51122	12.9293	0.514875	2.75104	0
9.99806	2.48462	0.0605675	1.08243	9.66976	2.35821	12.6181	3.60192	0	6.56376	3.90811	2.68731	5.55661	6.19692	6.40933	1.58941	0	5.96279	0.390089	7.98424	1.13726	5.99045	6.0975	0.0227128	6.5222	6.1606	4.55564	3.63105	1.81228	3.60391	6.84886	0.0757093	3.47824	3.66897	5.74819	2.3327	5.79375	5.51553	4.8897	0	3.03856	5.32657	9.32174	3.37749	4.32793	8.02099	9.02948	6.56489	4.31483	5.62097
9.2419	0.241897	0	0	8.57075	4.11314	7.73782	2.16661	2.08884	5.93816	6.87029	3.2186	9.93537	7.01623	2.65498	4.71049	2.66286	0	1.65176	7.83387	0.45106	1.64354	4.91247	0.157691	3.73554	8.44702	2.50993	1.98822	4.38517	8.82889	0.0487112	3.28647	6.594	2.63344	0.227074	4.05495	0	0.458269	10.2527	4.9708	9.8063	10.0925	9.33411	3.44654	8.95151	0.262189	10.1215	5.68388	3.71332	4.82068
18.7208	13.9207	0	0	8.21167	4.74067	4.73436	3.0261	1.24856	6.52974	3.92906	11.8812	8.00325	3.91137	1.89665	0	1.67298	0	0.614108	0	0.275487	9.16694	5.03801	5.40027	2.82545	7.67636	17.4577	0	6.25933	8.44171	6.84233	0.750429	10.3767	2.67932	0.14452	4.48812	4.54385	0.759128	7.55798	0.849116	7.68102	5.68867	6.75878	0.440055	6.01511	0	5.73391	3.43556	3.12518	8.74177
13.796	2.59335	0	0	8.57239	0.817713	3.34819	3.84731	8.63659	1.47752	3.97998	16.2619	5.91857	1.58114	6.77553	0.0460522	0.387407	6.89708	1.21322	0.648708	0.474573	5.7136	5.06952	10.8664	1.78096	4.13289	9.27717	0.961101	5.43299	7.91937	3.71196	0.118904	8.31682	5.17859	0.330552	3.48246	9.9577	7.99542	6.15387	0.451541	7.19427	4.6845	9.24065	0	14.2084	1.22796	8.14161	5.49749	5.6551	2.92891
4.77275	1.94075	5.11752	0.911351	10.2274	3.22822	3.72057	4.29092	4.11269	2.51232	3.31265	4.12236	3.26085	0	6.95709	0	2.62103	1.66904	1.77779	1.58594	5.21273	6.69933	5.78903	6.28466	2.63904	7.06057	3.194	0	5.03975	8.83467	2.52822	1.34805	9.28593	10.2961	0.0241322	4.41825	11.7015	5.59235	1.59841	0	10.329	0.332905	8.59353	4.90962	4.29296	3.84003	11.7604	4.17076	3.19422	2.10778
6.83991	1.31367	1.17522	8.53932	8.44833	3.37436	5.60074	1.81703	5.05859	4.08998	7.28529	7.03697	3.47459	0.0441399	6.95786	0	10.052	9.65791	0	1.98166	0.501978	5.74995	4.2745	15.3794	8.59511	7.58619	9.71562	0	4.74712	9.36568	2.87781	6.32566	3.51135	9.94102	0.236067	5.0807	15.0741	7.93556	7.9219	0	12.8417	1.22107	9.21415	2.28871	4.99664	3.56514	14.819	5.12442	0	2.70802
8.49417	3.10838	2.84013	7.28817	12.6735	3.05183	6.4616	1.27205	10.3925	4.97257	6.56879	0	2.6509	4.39985	5.46164	0	7.23271	10.373	1.70004	4.54549		6.52456	3.46349	3.99166	5.21809	6.7498	8.44384	0	3.88003	6.80444	1.56943	3.9378	5.01129	3.53566	1.77465	3.11025	11.2181	5.58522	4.25397	0	5.58792	7.55917	8.9606	0	6.12	0	14.3203	5.61764	1.54614	5.397
5.40574	4.89506	2.47533	11.8476	11.8619	11.6268	2.09501	0.209185	7.88344	4.9966	5.63532	1.64306	5.67857	4.62513	7.11028	0.373612	8.28608	8.94119	2.35143	2.48456		4.61146	7.79393	4.67218	11.0603	16.8926	8.63049	0	2.53215	4.45241	3.94687	2.39482	3.29003	5.81171	0.977256	3.83919	9.62173	2.09171	6.8267	8.68709	7.87537	6.019	10.723	0	4.76582	2.04708	21.5505	1.84027	5.79812	6.13346
10.1934	8.72628	0	4.71918	7.82259	4.09068	3.8606	2.77476	5.05603	6.61392	6.25949	0	2.14537	1.898	5.02757	2.44	6.65863	3.58958	3.63366	5.53275		6.36876	3.04272	6.19799	4.1784	5.76196	5.54938	0	6.07303	3.66181	3.95242	3.00462	6.43764	1.01108	4.10838	1.09456	9.07879	1.72212	7.62857	5.90589	5.48411	0.0754971	4.34256	11.1974	3.36341	5.59933	9.69344	3.12471	4.64683	0.714908
10.9787	11.1263	1.25725	2.9248	5.45239	3.70833	6.60412	1.28781	7.37274	3.42933	6.79675	2.43234	3.27338	3.97494	4.7305	1.80012	4.83668	3.39224	1.78442	4.43505		3.87829	2.96609	8.95433	7.39672	6.08652	6.48157	0	4.85167	2.99591	3.55583	1.22581	5.56019	2.56538	0	5.75834	10.7944	7.5443	3.33396	6.43351	5.02799	0	9.85733	0.296648	9.07682	8.10795	9.69926	1.59871	7.14004	4.17145
10.3791	20.8974	11.0101	5.35294	6.11809	10.0035	2.32997	6.18209	4.15817	0.207071	11.3813	0	4.90244	1.77433	9.70501	1.31934	5.05021	4.53172	2.11222	3.71454		1.45344	0.973908	4.27646	0.0508134	3.07361	3.2245	0	4.64625	8.37655	5.09691	1.85794	6.49209	5.54706	0	3.68483	5.05651	2.70717	4.8323	9.44808	14.1711	1.38582	5.05242	11.7178	12.7561	7.01168	4.75416	0.200991	5.89458	8.69368
11.1546	14.7112	2.68081	7.03982	8.21975	3.73053	1.3837	3.26414	3.33506	0	5.24392	0.0227128	0.851965	2.39835	2.58197	3.03252	5.07389	3.47439	2.35598	3.70922		5.45772	0	6.22499	0	5.88018	6.87708	5.31313	4.29421	2.91058	2.08594	6.66102	1.61827	0.761408	0	2.73039	1.57898	3.2108	6.40055	19.6957	9.17825	4.43315	4.83102	4.01419	11.166	4.87881	10.9533	2.16659	7.99961	7.27955
13.9702	10.2911	6.22548	3.57167	12.8395	8.73283	13.2863	6.25593	9.54226	0.153068	3.99399	5.186	6.03697	2.39392	5.7617	1.13342	5.81389	5.48312	0.980948	2.52925		1.00022	1.52209	4.40653	0	7.84951	3.04916	7.22233	3.55926	8.07106	2.87972	2.83842	0.824044	0	0	3.53562	5.36115	2.56204	8.42747	13.5907	10.7775	5.33247	7.1115	4.89181	9.62647	4.20349	4.66769	0.108875	6.80564	1.33936
3.34815	6.95828	7.17507	2.04686	9.86727	9.34147	10.0495	4.46585	4.86445	2.16416	2.90635	3.94094	3.00817	3.51996	11.08	0	5.77201	4.17281	2.05312	2.23688		0.861703	0	1.49883	4.54937	6.43095	26.5681	13.0446	4.89757	10.6042	4.48272	0	7.31176	0	0	4.06452	5.6893	1.03723	4.65882	2.67891	9.70425	16.1706	13.9579	0.697911	7.936	4.58366	10.1168	2.23835	10.4587	21.4239
4.43338	10.5933	0	3.06043	11.4001	3.95263	9.0003	1.62986	2.25841	5.76936	4.75824	3.81024	0.617937	0	6.57775	0.201429	5.5993	4.10772	2.28585	0.87448		3.41866	0	7.01016	2.6329	6.09612	4.21217	16.5164	4.60384	2.04143	3.51299	1.84947	3.80645	0	0.114191	5.26155	3.94199	12.594	7.47303	11.379	4.20497	16.202	6.9563	0	5.31816	3.74122	0.336559	12.6006	6.44934	0
6.03362	8.24839	0.0677165	4.98442	13.9682	9.96536	8.26506	3.43923	3.64251	11.813	6.60007	2.18166	4.34773	7.08972	7.60399	0	8.00738	5.5754	1.70158	2.43943		1.2447	0	13.1617	5.32554	6.87231	8.02509	6.079	2.84341	10.1293	2.42383	2.61301	3.67006	2.33926	9.68681	2.83331	3.84927	0.541212	5.03792	0.717289	6.31184	12.5092	5.07247	1.82365	9.45274	6.87267	6.7697	3.78357	10.4814	1.01029
9.30583	5.14327	14.8954	4.31315	8.87181	8.05043	15.882	4.23818	0.0239414	9.11802	6.62923	1.9432	3.70111	19.684	4.12255	0	0.345038	6.14791	6.11645	4.05212		0.994634	0	2.34253	0	6.99259	7.00777	6.53828	4.65971	7.48844	4.32267	0	3.82336	0		4.21388	3.29627	5.20143	0	0.738112	4.90493	9.46579	11.5161	18.3797	15.0028	3.88901	13.1696	2.74148	4.90204	3.15403
20.3875	7.60708	7.38226	4.96501	12.6042	20.2805	14.641	7.31709	10.574	8.15508	13.0378	2.84243	0.717513	9.86273	7.07182	6.56504	7.2879	2.0663	0.616039	5.44861	1.17853	4.73739	2.57336	5.60861	4.25821	10.962	7.18221	4.80287	6.44202	6.67032	2.89428	6.63796	9.48476	5.81127	16.8448	7.40183	10.6247	10.6162	7.21461	5.79283	7.87915	6.65787	4.66741	1.17326	7.61584	1.81161	7.04382	3.59704	12.6608	3.50956
34.0847	4.99858	13.7749	11.2281	6.29511	17.8005	7.05582	4.12713	2.58851	8.52728	8.6508	3.26143	3.21721	5.40641	4.41101	7.57739	3.78945	5.99273	4.0332	4.65568	1.25341	6.16189	4.84875	10.7017	1.81088	8.77685	14.4112	5.29898	1.5501	8.25434	1.41254	13.1075	7.66228	5.58207	5.5114	0.998026	4.45781	5.38124	5.30144	6.29829	12.3345	7.62102	11.3597	0	8.57459	2.45684	18.2392	23.4659	0	11.388
15.1298	9.50179	9.10727	4.60711	8.21848	9.31103	6.9503	3.13005	5.64631	4.54203	11.2935	0.46827	6.88898	1.17036	6.83611	0.720248	6.07545	7.12389	0	4.10084	0.674326	0.193925	1.35495	5.45683	8.57407	6.80342	0.261672	1.88464	3.32371	3.88758	3.11306	0.0980998	0.407913	4.30152	0	1.95331	6.51799	0.975969	7.74042	3.9802	16.0677	6.12615	3.12019	9.34744	10.2153	0.19657	9.58641	2.17363	0.239406	4.88223
6.70448	4.6193	6.69359	6.34465	6.76699	4.8174	12.1416	4.99069	3.87031	12.4728	6.46071	5.72215	4.04491	2.56504	3.94665	2.33039	3.81033	5.17079	0	3.7469	1.04644	8.37767	0.758477	4.64757	6.55765	5.601	2.70184	0	4.58803	6.38424	2.39448	0.0428277	1.40966	5.39512	0	2.68215	4.66257	1.86757	4.36902	2.78515	11.5953	6.41801	11.5176	3.87188	10.6612	6.82807	14.9864	1.62007	1.56227	0.631119
14.5631	4.01366	4.75095	2.17737	16.4505	6.92747	7.17901	2.85225	9.76948	10.2438	5.09305	3.62637	4.65578	3.27575	5.09506	0.0588168	5.03603	4.0747	0	4.58123	1.62935	0	0.747282	2.83274	3.55581	3.90753	3.53626	0.311767	3.37491	5.61965	2.72254	0	4.67979	4.38018	0	3.44185	3.2278	0.619192	2.74563	2.90652	13.7029	10.5141	7.6318	0	7.58948	1.78648	9.33577	3.62708	0.0754971	5.92242
8.95188	2.94859	3.68741	2.39355	8.98387	3.86603	5.52219	3.36806	8.87731	6.16288	5.5702	4.68768	4.23177	0	3.57061	0	6.6915	4.43886	0	2.35107	5.93557	0.111143	3.80173	6.79035	3.28463	9.03845	2.678	5.01634	5.91666	8.64952	2.27997	0.105993	4.83879	7.39807	0	4.89758	4.81689	1.84478	6.16198	0	8.7701	6.41361	5.77933	4.48632	2.985	6.40752	8.96746	1.08028	9.36275	5.71382
14.9134	7.32641	3.99253	9.54879	8.9383	8.14056	13.9683	4.60756	2.52876	0.988119	7.587	4.40789	6.8836	13.1497	5.30148	0	5.66048	3.58699	0	2.4897	5.04518	0.335128	1.77405	7.27729	11.4854	2.42723	6.64997	0.492918	8.94902	7.10705	3.56676	0.124545	6.45801	1.30451	6.53823	4.51893	10.6994	3.31727	0.694242	2.87305	7.82498	4.87092	6.08034	0	6.9126	5.73095	7.30368	0	7.60042	4.60024
8.31006	2.79243	0	3.97739	9.67996	6.26945	5.81593	2.88549	7.66095	0.447303	6.59517	5.07937	8.49327	12.2858	14.928	2.39598	8.17213	3.12843	0	5.42227	10.0849	2.07466	3.45165	6.66085	0.0757094	8.15605	2.02142	0.0428277	3.77363	3.99539	3.98103	2.04748	1.66728	3.97134	3.1629	4.13693	1.94803	0.928172	1.85024	6.51885	4.01978	1.02375	6.13456	0.968673	10.0372	8.91252	4.48319	2.10121	8.09065	3.4431
5.53817	5.83077	0	8.42142	6.11626	11.1646	4.70058	1.55101	12.3814	2.9593	5.10264	0.668048	3.71303	0.227274	6.63579	9.26026	4.56966	6.94824	0.0478828	8.43699	1.82896	0.0368241	2.57393	6.44143	5.04226	5.38053	2.14406	1.57422	3.18431	8.15983	3.0329	1.18187	6.23903	4.02319	4.48894	4.56066	4.66741	5.06709	2.98684	4.46559	10.4367	3.93538	3.91561	0	3.82796	8.81058	4.68536	5.32927	3.5043	4.67588
11.7791	9.94197	1.96939	1.23767	7.3692	4.36974	4.95486	6.11427	14.5348	2.61813	5.19377	1.91047	6.17766	2.32071	2.57867	4.51049	5.6074	5.75925	0	6.90482	10.199	0	6.15661	5.24597	0	4.29876	7.03469	4.78457	4.25358	9.39684	2.65536	0.201427	5.13647	0.812164	4.97874	6.0156	7.3681	5.37179	4.63197	0	10.7366	5.40571	7.46085	1.06445	0.984691	3.31708	8.10128	7.77096	0	7.00916
7.40438	4.88971	5.76607	0.934703	5.10842	8.29012	8.71645	2.94433	11.4415	0.181953	11.804	3.64635	6.76054	3.37478	6.81435	6.38219	5.02183	3.94998	0.111004	3.24183	8.10935	0.0321208	2.0925	3.32511	0	12.5042	1.60678	11.7457	4.54488	7.6646	2.19284	0.0487112	7.59439	3.55469	0	4.5516	9.02189	4.73899	6.12984	0	10.9737	9.77135	4.93273	4.48629	3.3867	8.7927	12.8612	1.69028	3.15951	2.24042
5.90905	2.33575	8.26704	0.363785	6.59366	5.07982	4.62062	3.24736	5.57941	0.0529965	5.03812	1.44413	6.24737	1.43293	2.70838	2.15743	4.68132	3.99327	5.97829	4.17718	8.70108	0.0214138	5.3102	7.94194	8.70014	7.47459	0.871784	7.37415	10.4389	14.9522	2.42975	6.60609	2.53004	0.0236264	0.152174	3.30944	5.4396	3.87929	6.3866	0	9.98747	3.62185	3.74925	0	8.58096	9.90214	3.27346	1.83774	1.74926	2.38035
3.32901	3.8707	1.82481	0.0302837	11.834	9.35724	12.294	5.42989	7.46041	0.222302	11.3353	2.60031	7.48739	0.231803	2.94485	0	8.96652	3.99775	0.477455	1.77331	6.41267	10.4489	2.1626	3.60884	4.70937	13.9879	2.40934	1.88533	3.40315	11.0148	3.10963	2.4245	6.49822	1.64293	2.95056	4.2289	2.29254	1.66475	2.09852	5.77739	13.5196	4.31282	14.954	0	10.6238	0.426573	6.78325	8.19805	6.7633	1.72967
10.7747	2.6262	0	4.30775	8.97757	0.399122	4.615	4.9744	8.21286	0	4.67926	3.58533	7.02693	2.91055	3.21028	3.46175	1.77414	5.33581	0	3.39743	6.41086	8.19283	1.25477	6.61965	3.38832	5.54407	4.40703	0.105571	4.34924	4.00698	4.98484	0	4.98081	1.63482	2.36369	4.44611	7.7546	0	8.12097	0	9.43769	0	6.50526	0.555834	7.25594	3.80226	5.78978	4.54903	0.423582	4.76468
7.12237	9.31088	3.68277	5.52935	8.90575	2.81989	13.5208	4.84509	1.89494	2.3531	3.63033	5.23	5.61138	11.0761	9.1334	2.89494	3.9553	3.53336	0	3.94512	2.66995	8.86146	0	5.83967	8.74587	9.37215	3.17581	0	4.99225	0	1.60883	0	5.28327	3.67593	2.77229	2.83573	4.80973	1.96759	9.55862	3.77105	5.69167	1.92236	4.76977	0	7.13833	4.83154	11.2583	0	1.4158	1.09074
11.7299	12.8776	0	1.91251	6.17661	6.39507	11.2442	6.12647	5.22383	9.92337	5.33936	4.87047	8.36999	9.31613	7.09631	4.38424	4.74589	5.07521	0	5.07543	6.65484	14.1555	1.91758	5.1177	0	7.7525	0	0	5.97165	7.00951	2.8171	0	3.87971	3.31712	4.25216	4.40636	4.0385	2.93765	6.44137	8.25866	7.70075	10.7586	6.66522	10.2503	8.75959	5.50489	4.11831	2.96153	4.93318	13.9245
8.70799	20.4568	3.04176	0.333121	4.71381	3.43237	7.7029	0.209664	0.61017	8.37376	5.28674	2.78402	9.89761	3.97475	5.65522	3.29886	4.34816	6.83065	0	2.46085	3.57434	9.53622	0.0427177	7.27378	7.11018	6.07872	0.0378547	8.90948	3.00696	7.30061	2.38718	0.280349	9.15511	1.69926	5.69465	3.79433	3.02942	0.27599	7.46618	6.92033	7.66636	7.22755	7.81959	3.33307	3.19797	0.657537	13.4084	2.01005	5.18149	5.24763
3.42084	10.3004	0.020873	0	3.87765	8.10559	6.32673	0.266	1.83799	5.83778	5.97382	0	6.92317	6.40312	5.06106	0.89564	3.01258	5.02366	0	1.20297	3.00921	7.58239	3.88722	4.27663	9.51722	5.30092	0.0500102	1.79983	4.24839	5.41622	7.07268	0.0386043	6.7196	1.92282	0	3.73867	15.3309	0	2.89125	22.0256	12.0423	1.54637	6.42377	0	6.92517	8.69963	8.5188	5.27602	1.22816	0
3.85636	5.56933	2.06013	1.24322	9.561	5.74974	8.52086	1.0655	2.3611	5.5214	4.66897	3.10888	7.88631	7.59045	7.41529	1.39909	1.57987	2.31264	2.86363	4.81296	6.67828	4.33188	1.14377	2.0575	16.4211	8.35718	11.591	17.3003	1.53794	4.74111	2.45115	0.0701251	5.51836	3.69535	0	3.31441	9.63318	8.23109	5.58564	8.31292	6.0793	2.46215	3.00849	5.6321	8.5891	4.11198	6.19494	1.77638	3.04901	0.75955
3.96409	5.14972	3.19558	2.91223	6.49468	2.84274	2.09031	3.93966	4.85754	3.08921	2.55434	0.0454256	9.23989	2.09549	4.77145	6.25327	3.54543	3.22284	0.445954	0.382065	5.80082	7.22804	0.0897801	11.1088	11.7507	7.65709	10.8318	7.59521	3.37313	3.16576	5.28566	0	6.57199	5.97735	0	3.88667	1.94224	6.51842	2.20447	0	6.13598	0	4.19352	0.888308	4.74627	5.50708	12.5657	0	11.2833	16.8558
4.43005	4.24889	0	6.62019	12.2598	7.84487	4.46073	5.03193	1.82538	2.3586	4.25845	0.248641	2.53917	2.84217	11.4865	2.51534	3.78383	2.15023	0.431544	0.235877	0.427666	2.89828	1.1818	7.4344	5.71135	7.07246	1.11331	2.76325	1.57679	8.23281	4.29016	0	6.65471	2.10138	0	3.53221	3.31505	6.38359	6.21083	2.68508	6.74488	1.15322	3.11955	2.36524	6.79916	3.43394	5.82671	0.164303	5.77292	5.36118
0.0213167	12.0211	2.92002	0.140052	6.79171	6.33904	9.89794	6.09348	5.84303	2.68216	4.80266	0.31229	1.3256	4.25846	9.51978	3.88039	1.14486	0.22397	0.158166	3.87854	3.56898	2.74222	4.04845	11.441	3.47525	8.81961	6.23124	5.1038	2.77152	4.45478	1.50629	0	9.00554	2.01383	0	4.80435	0.0227128	0.942295	3.22893	0.478075	10.5324	6.7928	7.0008	0.482066	8.20911	0.0603977	8.76481	0	5.55973	0
4.83403	11.8224	1.98919	0.828884	4.00116	5.80816	13.1148	5.19273	3.01067	1.82804	4.12145	1.58681	3.28931	0	6.30064	2.47744	0	4.93308	0.762835	2.43571	5.60743	7.24968	2.03228	7.05091	12.6018	10.1651	6.92633	1.41929	4.46374	7.16546	2.15184	0	1.88896	3.50096	0	6.32527	1.96848	0.729181	6.00954	2.66397	0.0213538	12.8268	2.13191	0.980451	3.40828	29.3928	0.695896	0	4.78938	0.0708987
0.966753	4.21404	0.632027	5.19062	4.3142	6.09474	7.78745	6.59018	0.0465366	3.16157	4.87931	3.38741	2.92254	3.23972	7.63332	1.55917	0	0	0.0227128	2.75175	7.02796	6.23401	0.435338	0.551108	1.92807	8.13724	6.25636	0.156346	2.64068	4.14543	1.68524	6.28023	5.62116	3.87072	0.067592	6.09441	7.7059	0.0214138	8.601	2.05979	12.3074	10.767	0	0	0.0226491	7.04463	1.13243	2.57169	0	8.14629
1.37979	2.95195	2.05231	3.35996	9.08	9.0735	5.2911	0.816094	1.95776	3.83943	6.20172	9.23788	3.43535	8.4631	5.10333	4.05833	0	0	1.78221	2.67954	9.17061	3.07548	4.04796	4.23385	0	7.74451	8.08442	0	1.64757	7.38534	7.10651	0	7.74853	0.993886	1.9129	4.5517	7.65544	1.49935	4.66128	11.9407	6.71034	9.18412	0	0	0	0	4.71215	2.05316	1.51446	0
3.31058	5.76594	4.85158	3.50317	5.61255	2.04848	1.84448	6.14697	1.17464	7.55489	6.97522	0.589136	7.33203	0	4.42159	2.84717	0	0.448699	0.477698	1.37379	1.70607	5.94456	0.11726	3.87922	3.57152	9.96617	3.69129	0	2.64183	9.57147	3.03161	0	4.14003	1.52115	0	3.76037	0	1.93664	4.14039	6.41349	8.86978	12.1788	0.190364	0.631162	0	3.86354	3.79433	0	2.80396	7.0732
0.654548	3.67805	6.72708	1.10924	7.5947	1.37645	0.184496	6.09901	3.18995	2.04583	4.05193	4.4754	5.00162	3.67458	5.91823	3.11363	0	5.33151	8.34581	7.00533	0.890735	1.3813	0	2.57152	7.23495	6.78621	3.80675	0	3.87595	6.20788	3.61595	0	5.35736	4.12516	0.447454	2.41941	1.57752	2.59566	14.6128	0	8.72077	2.75686	2.40029	1.75445	0	6.06815	11.262	0	4.07304	2.30126
0.33196	4.95658	0.0794284	0	3.31804	8.16128	0	2.16353	1.37514	2.4703	3.38191	5.19818	4.11521	4.76058	10.5732	0	4.48779	1.67208	1.23963	2.19423	2.60518	3.44395	0	2.33416	0	4.61489	4.27996	5.37221	9.56649	2.02321	6.94439	0	6.45179	3.4914	10.8044	6.44549	3.6908	0.804529	0.55142	9.23777	7.44469	2.152	8.07496	5.28188	1.56701	0.68294	8.90346	7.54432	3.64572	1.13597
0	4.63461	1.05044	1.46042	8.75891	3.31611	0	6.53158	5.69571	7.87536	5.47128	1.33574	2.63435	0.965904	11.911	0	0	1.68425	2.96326	2.2132	4.80652	5.54748	0	0.151419	0	8.4446	3.7217	9.76755	2.58122	1.33003	2.41194	0	4.37965	4.86563	8.34183	0.0578789	1.24301	9.14077	0.742476	5.42872	7.88309	2.20759	3.09208	0	2.68133	0	7.39147	3.40034	3.05222	1.06046
0	5.81696	0	3.46792	3.06017	6.49242	2.12939	1.45368	2.62114	0.57329	3.56231	0.639654	3.03498	0	3.81131	0	2.93488	1.75563	3.88256	2.36942	6.41666	7.2025	3.42559	0	0.274437	7.13856	0.741404	8.86099	6.77026	7.74143	3.14926	0	5.16253	4.25428	5.5729	4.51458	7.35902	3.77491	0	9.76375	6.01504	3.83336	5.48388	2.74986	1.94103	3.82249	4.7074	1.5238	0	0.0451638
0	3.59818	0	0.926756	3.60647	8.47118	0	3.48489	1.98844	0	3.3458	3.84129	4.91304	0	1.38763	0	1.67952	0	0	3.37387	0.742919	5.66521	0	1.9624	0.418892	10.7291	0	0.584858	9.94011	4.04305	10.9155	0	4.41778	1.68469	0.48725	4.13744	1.10728	0.467362	0.150215	11.4286	4.46637	0.996198	9.61536	0.404045	2.61818	1.09504	4.79843	15.725	3.10951	0.849387
0	4.33683	0	1.09621	0.702724	2.99229	0	10.3518	0.0302837	0	3.08296	1.13421	4.51545	0	10.5724	0	4.96021	0	0	4.45723	2.60254	1.92417	0	4.61379	10.9802	4.27905	18.09	0	10.3829	7.89656	0.275212	0.751288	4.06338	0	0	6.04463	6.62416	0.762301	0	4.77215	0.0703977	2.84134	8.90804	0.456992	0	2.7067	0	7.80255	3.29463	1.32312
0	0.511647	0.656496	0.906121	4.97363	2.35946	0	3.07922	1.65296	0.097893	3.99675	4.83289	4.56493	2.21082	3.12396	0	4.11354	0	0.331838	1.72938	1.3897	0.0454256	0	7.11328	7.22965	9.13821	0.129282	0	3.7983	4.54215	5.59968	0	4.98374	4.49855	0	6.39648	5.10868	1.43836	0	0	5.47392	0.557033	7.27789	0	2.3186	2.84212	4.77646	0.721458	4.23724	2.95616
0	8.63069	1.15395	2.56276	6.33379	1.29915	0	2.26657	3.53133	0	6.62166	3.94973	2.94592	0.163504	5.9186	0	1.20399	0	3.07775	2.72744	3.34424	0.575349	0	5.93119	3.18346	7.75875	1.96359	0.807008	6.9491	10.7659	4.42658	0.136277	5.41959	1.67116	4.94706	2.3186	0	2.16158	1.99159	0	6.18189	2.27122	4.69258	0	2.87906	3.35208	0.875331	0	7.71021	0
0	5.06729	0.696526	0	2.19369	9.21027	1.10632	2.83366	0.754569	0	3.81608	0	3.95431	0.606693	0.0428277	2.05095	0.789312	0	1.29641	2.47129	0.679246	0	0	0.866636	2.02109	7.795	1.22393	0	5.4801	2.91809	2.76192	0	4.00142	0.658598	2.22287	4.08977	0.0214138	0.698134	0.580249	4.26982	11.613	7.24496	4.43201	0	6.70788	0.291674	7.89176	2.10713	5.57231	0
0.0947223	4.39477	0	3.39972	5.20151	1.84929	0	3.14645	0.431585	5.46725	7.53096	1.82775	4.77607	2.4658	2.07606	6.51406	0.0233213	0	3.72498	12.3586	0.310408	0.832262	0	0.293415	4.62325	4.89188	12.0499	0	5.31725	6.92483	4.00868	0	3.83264	2.82737	0.457496	4.5838	0	0	3.65286	11.8686	2.12039	0.367062	2.66717	0	6.73383	3.3901	4.71745	3.26663	8.03927	0
0	8.33251	0	4.02005	6.65335	0.0428277	0	0.566361	1.36444	0.9765	5.38755	1.35647	2.76023	5.9994	2.7606	0	0	0	4.71721	1.49243	1.06532	2.39525	0	3.5011	3.26928	8.26466	5.12104	0.711881	4.81788	5.71975	2.89033	0.0378547	5.11601	0.0958912	0	3.79483	0	0	8.47447	1.76119	10.136	1.03343	1.48999	0.807967	2.58316	1.54653	0	0	7.01028	0
0.331787	3.28675	4.35276	0.40994	10.2467	0.158436	0	0.064142	1.47312	3.76803	1.91534	3.6099	4.01687	1.94163	0.576906	0	0	0	1.47776	1.07767	0	1.89239	0	5.45568	1.52966	5.80804	4.81635	2.16939	1.70374	7.29301	2.23813	0	4.88898	3.08074	0	3.13691	0	1.41739	2.00956	6.0668	13.041	4.67042	3.18446	0.620359	3.60608	2.18499	6.56249	0	5.14041	0
0.201291	5.33279	0.0214138	0	6.09028	0	0.589486	1.8736	0.18538	0	5.71355	0	2.17384	3.94363	0.374417	1.08508	1.70988	0	0.245455	4.48228	0	9.92652	0	2.0623	0	10.4432	5.65308	1.4224	3.56785	5.30174	1.30603	0	4.45217	3.10436	5.96801	3.38064	7.29045	1.43491	8.10463	0.0754971	6.72102	0.858673	0	1.00007	10.1499	0.312171	2.59413	4.73145	4.21355	0
0.483133	7.56918	4.47462	0	11.9332	0	1.19757	3.59488	1.73667	0	4.34952	1.65132	3.01553	0.0698584	5.80453	0	0.499573	0	0.902806	4.05201	0	1.43168	0.54601	0	0	6.99128	2.92924	1.18095	6.95715	2.57397	5.45011	2.04813	2.01005	0.0227128	3.10055	0.975247	5.2069	7.5859	7.27552	3.05971	4.12777	0	3.44911	1.45259	0.866568	3.60222	6.69186	1.29349	6.24496	0
0	8.21786	12.8505	0	10.1308	1.50923	4.24844	1.79001	3.19471	0	5.26315	2.43712	6.46252	0.597885	7.12252	0	2.70468	0	1.33814	6.43706	0	1.61133	0.625064	0	0	5.54454	2.78027	2.49052	5.3399	2.09447	2.59982	0	1.50085	0.887017	2.26497	3.11602	3.43168	0.958317	6.2416	1.57883	6.84454	0.297952	3.47076	0	1.99494	6.64812	8.44655	0	5.42493	0
0.30377	4.85495	2.40885	0	2.37011	0.326626	0	1.77735	1.27036	0.0588172	1.47094	6.26971	6.78788	4.0364	4.45434	0	0	0	0.668386	5.07175	0	0	0.62881	0	0	6.34898	1.52549	0.810633	1.00069	4.22986	3.28657	2.19845	4.61078	0.33669	6.094	0	2.23135	2.7368	6.26477	4.074	7.02801	0	7.51494	3.73529	3.4295	0.53393	5.03514	0	5.08587	0
6.3245	6.75337	0.800947	0	8.0871	1.40858	0.872841	2.09516	2.11455	0.0227128	5.17764	0	3.29268	3.88517	7.57826	0	2.85619	0	3.69798	3.57682	0	0	0.81662	0	0	3.70323	8.85857	0	5.53295	3.15842	2.52943	1.97492	2.70072	3.38472	0	0	3.75945	1.59933	11.5712	6.89195	6.63184	0.248657	6.30836	21.5257	2.03708	4.91639	2.63652	7.92985	0	0
0	5.14047	9.46878	0	5.13049	0	3.62639	3.80359	2.40756	0	4.19563	4.43963	1.04736	0.143848	5.26088	0	4.6447	1.36514	1.56169	2.45138	0	0.0454256	0.51648	0.101338	0	4.81546	1.72267	0	7.59634	1.27917	1.94341	2.25905	9.40845	6.40828	0	0.602978	2.67528	4.14527	4.14768	0	8.5197	0.37891	2.69508	3.64482	5.2008	2.49865	10.3109	6.65017	17.5922	0
0	2.1347	7.94227	1.45633	8.81475	2.21651	2.4795	2.15387	3.23277	0.209788	4.44094	4.60118	0.825017	0.745683	6.79509	0	0	0.678098	4.86099	3.53303	0.159344	0.923279	2.17233	0	0	7.29394	2.55656	0.852763	4.79938	2.98685	4.72099	0.0831257	2.1318	0	0	0	4.30674	1.74221	6.03878	6.33369	4.76058	1.90046	11.5765	1.02703	0	4.0858	6.21256	10.6521	0.964709	1.49145
0	2.55235	7.79371	3.33603	5.66769	0.139601	0.0227128	5.98161	2.87158	0.452908	3.03586	2.51396	0.920874	0.121135	1.37536	0	0.312768	0.965214	0.119754	2.00529	0	0.425121	1.94121	0	0	9.97177	0.691829	1.39162	8.52634	5.07305	4.87631	0	5.605	0	0	4.85748	4.59176	3.4548	7.64838	0.0978247	3.96108	1.81903	3.35634	0	0	1.99091	6.08862	5.46129	6.16162	0
0	3.76179	1.85486	0.128722	9.31486	0.291398	0	0	1.81437	1.04345	4.92713	0.0454256	2.09697	2.32667	2.81325	0	0	9.38943	1.14482	0.480802	0	0.378612	1.10907	0	0	7.60042	0	0.108851	5.97664	4.89716	5.98093	1.19856	5.42171	1.68204	0	1.16658	3.69246	3.14703	5.02664	5.33643	11.7385	0.694092	7.50787	0	0	2.95083	10.7482	1.07773	0.743721	1.39551
2.60873	6.69555	0	0	11.6479	3.79494	0	2.47691	1.41907	0.111186	3.83864	0.112158	4.34074	1.91246	3.36538	0	0.177703	1.15569	1.03767	0.968616	0.632972	0.268265	0	0	1.31062	5.15815	0.34044	0	6.32825	2.02122	5.28082	0	2.82973	0.825827	0	2.18403	0	2.03896	6.29684	2.41857	7.37631	0.0213538	2.2502	0.0978247	1.59946	2.41888	9.55361	5.79573	0.441233	0
3.05402	1.618	0	0.867176	12.7981	1.97331	0	5.5267	0	0	2.8662	0	2.13518	2.77416	4.50983	0.868643	0	1.16822	4.68234	4.69231	0.228357	0.867006	0.42623	0	3.49255	12.3338	0.105459	0	1.9007	6.23753	1.04615	0	2.66871	6.30703	0	2.23494	0	1.92544	15.5454	0.135895	5.9568	0	8.61467	0.711723	0	2.97111	12.44	5.29377	5.19414	0.0915422
1.91926	1.51616	0	2.09049	5.50441	0.344657	0	5.64431	0.783946	0	2.65465	1.61057	1.9733	0.119045	2.2844	1.38329	0	0	1.41109	1.87166	0	0	2.1009	0	2.09056	8.16754	0.82491	0	0.968043	4.59237	4.95715	0	4.38014	2.04813	0	4.95843	0	6.28445	5.23625	0.332654	8.68188	7.60745	13.18	3.52936	0.378417	6.11611	2.54181	3.86598	0	0
1.45529	2.6776	0	3.25594	4.73909	0.0272974	0.960832	1.05804	0.254769	0	1.76234	3.86778	0.40126	3.67694	6.12445	4.12247	3.63276	0.191994	1.81769	2.80282	0	4.65609	4.33424	0	4.2055	7.05149	3.47351	0	2.26681	3.84093	4.56187	0	0	2.97391	0	2.22235	0	4.46958	4.16109	13.4578	3.56019	15.6409	1.81668	0.331464	2.39584	1.59828	10.2332	3.02634	3.11248	3.42139
0	0	1.24166	0	8.71843	2.66899	0	4.36053	1.18986	0	3.04453	0.0428277	0.417418	3.35163	5.44553	3.52826	0.0473203	0	1.2921	2.94761	0	6.47782	0	0.367243	7.30804	10.2357	9.01391	0	1.72355	5.06684	3.27409	0.0428277	0.0214138	0.156828	0	0	0	0.076459	4.54396	4.18007	7.47813	15.3781	8.38157	2.55057	0	11.2125	10.0614	0	3.59251	6.16195
0.350492	0.605675	0	0	4.71217	4.99223	1.06188	0.327013	2.7838	0	4.39285	2.35625	1.59004	3.66111	6.33949	0.724803	2.18651	0	0	6.4692	0.628273	2.84802	0	4.74163	0	6.04148	5.12203	0	7.85269	6.74604	1.42947	0.540491	0.126357	4.61136	0	0	0.13966	1.88223	2.30631	10.203	8.704	4.30093	3.12213	0.190594	1.40077	10.7692	14.7278	9.32301	0.927824	0.873014
2.11648	0	4.91032	0.136277	12.1054	0	4.29417	1.26474	0	0	2.82893	1.65105	2.13557	3.40754	6.12702	3.58673	0.701406	0	1.28992	3.55339	4.55579	2.18103	0.967465	4.33306	3.57866	4.75578	4.68334	0	0.864384	9.5364	3.2876	0	0	0.77714	0.60011	0.541945	0	0.669961	5.35733	6.71433	16.1846	5.49276	3.41696	0	0.686835	8.35146	7.13957	0	5.90211	0
7.96704	0	10.3622	0.0214138	7.05977	0	4.1663	0	0	0	0.693619	0	2.62017	0.926357	3.84036	3.43906	6.3717	0.0869543	1.55543	3.15778	1.26855	3.57494	0	1.93436	2.8901	10.68	8.12989	1.74166	8.06763	6.75664	1.83015	0.0214138	0.276242	1.47478	0	4.9895	0	1.16307	3.32898	0	4.35769	5.78237	0	8.77863	6.29076	0.171737	2.84314	3.99524	4.47143	10.3499
5.64428	4.14079	6.18952	1.23392	1.83217	0	3.86509	3.66858	4.05188	0	6.42465	0	3.93158	0.624178	0.136358	2.47667	5.10298	0	0.580246	2.06298	0	2.21882	0.458005	1.5545	1.33428	4.43044	5.64028	2.50095	4.52269	3.24991	4.52386	0.804021	0.45322	5.05367	0.160428	1.41192	0.699327	4.27079	7.02944	0.655956	5.82978	4.69569	0	0.215385	6.54869	0.218351	12.388	6.47922	0.111704	2.94809
2.09355	3.49447	0.301734	5.91465	9.03728	0	0.26542	0	1.38284	0.0227128	2.94419	2.64924	0.695225	1.96343	0.552281	1.28608	2.9705	0.626242	1.70925	6.58889	0	0	3.66976	1.68443	1.05567	4.12103	4.6974	1.63948	6.74648	4.55893	0	1.4263	0.204569	1.25417	0	3.48807	3.58406	5.30962	11.2161	13.925	10.1109	3.22351	0	4.65586	0	5.4327	6.33465	2.0859	1.94461	1.64091
1.27757	2.36767	0	6.27779	7.4622	2.94867	0.0302837	1.97714	1.22224	0	5.47742	2.02961	1.35706	0	1.09061	0.23552	7.0768	6.0686	1.35137	2.28185	0	0	0.0214138	3.497	8.56907	5.97826	5.81917	1.56034	2.88569	5.98216	3.07891	0.584122	0.811729	0.753691	0	1.50364	7.33528	2.95107	9.1221	4.51786	5.72289	0.811049	0	0.405703	0	1.70222	12.1481	7.83655	3.2823	2.57199
0.956176	1.08044	0.710182	1.0239	0	4.4449	2.14475	2.45016	1.29978	0.0227128	4.55591	0.889354	4.07226	1.77968	0.547009	3.64206	7.81757	1.25706	1.07196	1.58531	0	0	0	1.62884	3.57914	3.92725	7.3504	0.895356	3.67029	4.98423	3.42085	0.529213	0	4.49391	0.493709	4.27845	1.95894	7.26602	6.84431	3.81846	6.8317	1.09643	0.221198	0.994547	0.472455	0	10.3149	9.02541	0.566843	8.37581
8.02634	3.35332	0	1.26808	5.3156	5.73538	0	4.99352	5.94494	0.17094	2.08765	0.066497	5.59124	0.560364	0.223455	4.1539	1.61208	1.80361	1.96182	4.7587	1.6601	0.107841	0	0.634909	1.75656	6.10755	6.54356	0.284456	2.52178	4.34821	3.13406	0.458267	1.71911	1.19042	2.40047	1.60864	0	1.56848	4.47013	0.112636	8.28195	5.19548	0	0	0.38579	0	8.50835	8.29123	0	2.05711
10.0708	0	5.57731	4.86419	1.89444	5.96301	3.26005	2.08839	1.37759	0	4.10921	2.38003	5.49953	0.0302837	0	0	0	0	6.23532	1.29411	1.1273	0	0	1.94126	0.0478941	3.6489	6.07482	0	0.756826	6.27579	3.11546	2.0593	0.427522	2.36735	3.03082	0	0	0	3.85257	0	8.10769	3.39333	0	9.51134	6.66084	1.94492	4.3159	3.55881	5.57284	0
0	3.97329	11.3842	1.58098	0	3.24167	0.822497	3.66945	1.6333	1.32267	9.81427	0.0214138	5.86003	3.71321	0	0	0	0	1.45805	0.348696	2.0034	0.658633	1.02471	0	0.314514	5.97193	5.49612	0	2.86659	3.58767	1.50349	2.01993	0.459854	0	1.38966	0	0	5.01822	4.68642	0.348293	3.18495	9.47909	0	2.80665	9.00856	2.80651	1.04333	7.60939	1.77873	2.75029
0	3.84979	5.41575	4.47761	0	1.72226	0.0428277	0.661232	0.563427	1.56746	10.3748	0	1.1321	3.34287	5.50645	0	0	0	0	2.65149	3.60477	1.33388	1.29384	0	5.65756	11.2817	3.65568	1.54494	5.35578	3.91914	5.09569	2.5448	0.389683	0.42467	6.42874	0	6.40181	2.31249	7.14777	0.989827	4.02651	4.33076	1.96148	6.40334	1.79973	6.37848	7.77112	0.0226491	3.89825	0
0.103253	5.69327	2.2862	4.81961	0	1.74197	1.76354	0.570764	2.24369	4.76033	8.31743	0.531289	1.52761	4.61423	7.85302	0	4.84704	0	0	2.29004	0	0.111967	5.96744	0	7.04472	4.40485	8.86953	7.35777	4.40961	4.11456	3.56339	2.36898	0	0.911138	0	1.51231	0	2.18368	4.1911	0	0.619211	1.14204	6.45515	0.0213538	0	6.40819	11.3887	0	2.31683	0.750835
0.9869	2.81342	4.17447	3.61084	0	6.24377	0.152977	2.1312	1.50571	3.36306	4.60881	0.442892	2.84172	1.44096	5.61106	0	3.30719	0	1.3229	1.5516	5.39782	1.43391	0	4.21943	8.33005	6.20819	3.12424	17.7818	7.80818	4.90926	2.9393	0.421183	0.0407707	3.30917	0	1.70294	0.0302837	3.32132	2.14344	5.39151	7.52554	3.884	3.23779	0.173643	0.106221	5.91778	7.24883	2.54584	3.93897	13.6095
0.31106	0.520567	5.85935	3.8912	1.67211	2.75382	0	3.37267	1.33538	1.47802	9.9716	4.41226	8.17058	2.61144	1.75968	0	7.41305	0	0	0	0	1.3198	0	4.63524	2.92177	7.04584	2.43495	11.7978	4.09691	5.54289	7.72696	0.0214138	0.0454256	2.04985	1.91239	2.20643	0	6.17715	5.79924	0	5.92366	7.82118	13.7183	1.51925	3.13998	2.98986	4.32156	2.8477	0	0.405472
0.483291	1.42788	3.4443	3.55412	3.23374	5.89663	0.356178	5.80604	6.01833	2.20335	7.64326	2.76326	2.46083	4.63815	4.23528	0	0.551084	0.245347	0	0	0.892208	1.59726	0.587868	1.36284	0.482692	7.91086	2.14506	0.205225	7.21762	0.606901	1.73571	0	0	0.973423	1.56979	2.98584	0.580271	5.89576	2.47236	8.22452	5.66678	5.93408	4.9081	2.82337	6.44234	6.96172	6.85989	5.8096	1.65165	4.88046
0.0869543	4.85557	0.864127	0	1.13596	5.67973	0	3.23075	7.28301	0.861928	2.26637	2.76565	5.29378	3.61683	0	4.82966	1.33297	0.205063	8.87709	1.12538	12.7795	5.20737	6.4979	2.99369	0.243042	8.03066	1.6035	1.21438	5.94709	0.268512	6.12567	0	0	0	2.05767	8.12432	3.08353	2.90987	4.6685	4.98479	11.7198	5.60747	5.76171	9.95701	3.02047	3.99722	6.14381	2.02404	2.9675	0
0.0585132	1.75171	0.914597	0	11.0314	5.33739	0	3.01156	3.45187	1.05238	3.14665	4.02973	1.06717	1.11379	3.12319	4.60788	1.82727	4.37336	0	1.16541	0.521876	6.43881	0.91072	3.75902	0	7.30716	5.71754	5.46567	5.60107	3.39581	4.16601	0	0.51863	0	4.38199	5.93706	4.80679	3.11784	6.17121	12.8383	8.80968	0.0649694	1.79699	4.81815	1.59145	0	15.3619	0	1.12738	1.27661
0.129571	4.73345	1.71539	0.555392	8.07064	6.6697	1.04607	2.70941	2.77678	4.06745	4.70429	4.35254	3.30976	5.75869	1.66729	0	2.30604	2.83885	0.552551	2.79564	0	16.1238	4.91429	4.43989	0.0908512	6.26407	10.1331	3.67615	2.83515	2.91349	2.8535	0	0.557544	2.19374	4.8592	4.60543	3.08127	1.54287	5.09368	0.316509	5.05007	0.324901	3.01813	2.37521	3.12731	0.26824	8.72662	3.06789	0.822237	0.0226491
0.71882	2.39384	2.12449	3.29639	9.59185	4.12568	0.370563	0.43944	3.44512	1.27336	6.88479	3.78971	6.74614	2.38195	0	0	0	2.05612	2.44148	0.181413	0	12.7942	3.33852	4.5795	1.24865	6.55546	3.33866	2.55928	6.11945	2.68708	2.0693	0.0756893	1.47571	1.62192	3.0599	2.78108	1.21123	1.84773	14.0556	0.474471	5.19344	4.86189	8.05146	1.01558	0.0675266	0	5.39702	8.43564	6.459	10.1621
0	8.24988	0	0	4.53604	3.21578	5.24807	0.632718	0.395826	1.95033	4.36128	1.85665	7.09509	7.78155	0	0	0	3.96446	1.80985	2.934	0	11.0527	4.54217	0	3.35074	10.6864	4.54281	1.78524	5.96307	3.6536	2.31615	0	0	0.326131	0	3.56041	3.40683	4.33695	6.11184	3.00239	11.3193	1.68235	7.51226	0	0	0.345033	10.9832	2.75136	7.2971	5.36623
0.15736	1.03573	0	0.867451	5.45878	1.96865	6.0446	1.3705	0.761153	0	5.06998	4.88405	5.96881	2.87925	0	0	0	0	0.833267	0	0	10.7944	2.7566	7.6566	1.58622	6.43246	1.36434	0.459562	3.55763	2.12282	4.67321	0	0	0	0	2.08034	0	0.258726	1.72591	6.34478	8.54926	4.47248	11.0683	3.81541	0.0226491	0.775439	6.56101	14.1111	4.40147	0.620756
0	10.72	0	5.88988	9.52237	5.05267	3.46088	0.68377	0.0672307	0	0.112195	1.8661	3.2907	4.70252	2.50646	0	0.864859	0	3.97096	0	0	5.25265	4.24443	0.772218	0	3.85814	4.80009	6.31686	0.60525	0	2.12778	0	0.151271	0.024207	3.29685	3.55792	0	6.2303	6.47236	11.183	5.39213	0	7.1797	0	7.23699	0	9.11008	1.16669	0	0
0.261441	2.18494	0	1.20585	8.95356	0.195923	3.4849	3.05623	0	3.75151	3.00635	0.157578	2.7905	5.30871	1.12787	1.43415	3.83206	0.15431	2.69596	0	0	7.56646	0	0.6348	0.363939	7.14407	3.01752	0	1.42539	2.85259	1.43907	0	6.15076	2.5965	5.40952	6.35726	0	3.1924	4.2499	2.98852	10.8251	0	0.836069	0.419999	4.15334	3.12712	9.17768	3.93375	3.64155	0.718805
0.225682	8.56206	0	5.43604	7.00861	2.7168	1.7824	1.81882	0.988698	0.113564	1.52448	0.108839	4.80529	2.91578	1.88171	0	3.96689	4.79911	3.9819	0	1.08466	2.83393	0	1.33358	0.741603	7.78999	0.0214138	1.50894	1.20172	5.0573	5.40577	0.160382	1.56067	5.47176	0	3.26075	1.77656	2.35005	12.1931	0	9.00057	0.0429022	2.91587	0.832382	0.108883	0	5.50113	1.88496	2.92918	10.6197
0.518227	8.37669	0	0.300472	6.51417	3.4672	0	0.653376	3.34938	0.325758	2.3664	0.175679	1.74659	4.20622	0.891298	0	3.56884	0	2.56516	0.0227128	0	5.41954	0	1.54678	0	12.0657	5.98472	1.76562	2.06526	4.59729	0.0445599	5.50592	0.174132	1.25426	6.77055	4.24321	2.45329	0.382471	8.52848	0	7.63298	4.3233	5.51033	0.774358	4.52033	2.34035	4.05573	11.289	0	9.49573
0.0681384	7.25751	0	1.40738	3.09174	3.24951	1.15861	0.63173	0.174673	1.0652	8.32491	2.25953	4.80865	5.22684	5.15727	0	0.932655	1.27273	0	0	0	3.77416	0	3.56341	0	8.70486	3.14458	0	2.36552	6.94709	6.69949	7.64374	0	3.68628	0	3.55135	4.25089	2.23922	0.17435	1.24356	7.94078	2.69986	9.93534	0	1.86724	8.64717	3.12201	0	0	8.04628
8.46955	6.65038	0	0	9.6529	1.74851	9.0669	0.133672	0	3.88589	1.8121	4.11282	3.22506	0.741854	1.97094	0	0.636274	0.453062	0	0	0.425399	6.32352	0	0.387885	4.3098	8.65672	4.43419	0	3.20732	5.33199	3.25379	1.16808	1.52855	3.23126	0	5.32904	4.99318	4.0049	3.44383	0	7.67579	10.3288	16.6475	0	0	0	9.89359	0	0	12.7215
11.0624	5.29307	5.71856	5.37548	3.51861	2.86488	2.62227	4.96173	0.823192	6.12761	1.1533	1.36103	6.20179	3.31049	9.86306	0	1.709	4.49236	3.254	0.0668395	1.71893	3.36414	0	0	4.11601	2.40485	3.65972	1.99014	2.90142	4.87752	3.50427	0	4.90953	0.522801	0	0.226566	1.67014	1.10365	0.123038	3.91139	5.18911	5.12934	4.29731	0	0.610142	6.57704	7.89357	0	5.00807	6.93931
0.91374	4.84154	9.27641	2.66316	7.91012	0.614637	2.16605	0.105993	0.994247	7.00441	3.20548	3.75531	3.98874	2.29272	2.63806	0	0	0	0	0.0227128	0	2.08908	0	3.3546	4.08153	4.82949	2.73541	5.69843	16.3026	1.4287	4.54799	2.0673	0	0.575391	0	1.4301	1.04246	6.05359	10.4766	8.4376	11.4679	6.46442	6.72044	0	1.5611	0	8.61707	0	5.04177	3.38471
0.0237747	5.28585	0.794431	1.63204	6.93053	1.54843	3.75174	0	2.2121	3.69366	3.66403	1.88237	3.80672	0.892483	5.11214	0	3.37837	7.30299	0	0.386118	0	0.294245	0	1.13943	0	5.47123	7.12314	1.10063	1.05026	4.9183	1.35781	0.98102	2.69977	0.627379	0	2.62511	1.80092	4.86855	3.83735	7.13203	4.56266	7.64088	7.55507	0	5.53788	2.53672	4.42287	0	4.67646	0
0.889511	6.51497	0.547497	0	8.17503	1.81897	3.01654	0	7.00194	0.792483	2.48684	1.98761	5.74886	0.360737	3.77515	2.46865	0	2.11335	0	0	0.073614	0.532973	0	4.53812	7.93388	2.68951	1.0995	0.541707	1.84255	2.83945	4.37948	0.795683	0.981802	0.186731	0	1.44322	1.54281	5.64443	7.30706	7.9301	1.13979	5.0097	4.18585	7.04421	8.70188	1.21997	12.6716	0	6.29709	0.885589
0	7.84908	1.15907	0	7.37161	5.51545	0.131443	0	1.91805	0.645326	2.9747	1.75482	2.8384	2.92555	10.3791	1.55483	0	1.79964	0	0	0	5.73636	3.5091	5.30004	0.991113	8.36613	1.70482	0.442153	2.73829	2.59234	3.15734	0.77712	6.47426	2.0272	0	4.61251	6.52011	5.16967	7.17725	10.4034	3.97039	0.995446	5.43199	4.2628	6.06405	1.62307	7.40665	1.29902	6.83798	0
0.653959	6.76791	7.30437	0.533154	6.3378	5.11038	0.219194	5.44444	0	3.66748	6.35847	1.15855	1.03042	7.83208	0.668869	2.90165	1.20897	0	0	0	0.0227128	4.93692	2.02243	0.0454256	2.85205	4.88192	7.11231	1.71593	2.11963	7.09394	4.96921	2.11087	0.0200771	3.34599	0	3.4377	3.74623	3.73393	5.21287	4.24176	12.033	3.84153	6.79213	5.68376	0.0909105	3.50419	11.8595	0	8.07016	0.0773435
0.162768	3.15474	7.30134	3.24273	4.00361	1.00643	1.37018	1.40632	4.75374	3.3661	0.752512	1.35097	6.41857	2.48204	1.15386	7.07643	5.49702	2.90688	0	0	0.136277	1.20685	3.84815	2.95793	3.63554	8.40965	23.2342	1.32933	1.37458	7.12815	4.3147	1.52016	2.52929	0	0	7.61207	2.47296	3.97046	7.76586	7.70614	6.07384	1.47545	5.72963	8.28003	5.66404	18.2548	8.47138	4.50841	6.7008	0.236279
0.67003	6.67195	7.42564	0	6.3464	5.78624	4.88917	7.02845	4.79404	4.72622	3.53561	4.46596	8.36903	0.614619	3.97006	4.36027	4.79417	6.69759	0	0.245897	0	0.648458	2.97534	0.0554043	2.89136	0.118262	6.51636	6.11638	3.85061	6.72343	1.887	4.67267	1.21054	0.0216986	1.61113	2.38901	1.2938	3.09969	10.6056	0	7.63635	6.31422	4.51786	12.52	2.88518	3.14275	4.55393	3.7935	4.9222	1.02093
0.064811	6.81316	10.0207	2.63632	3.4584	6.99743	0.174132	4.6402	2.07361	3.47506	1.90105	1.95279	2.80357	3.3062	3.53767	4.32113	4.83767	3.80019	0	1.62235	0	0	6.14845	6.20573	9.5335	7.43618	11.8065	5.29644	8.68093	5.847	2.70775	8.37834	0	0.0921044	0	3.54407	2.40293	1.96987	21.1329	4.24342	11.9073	5.32221	8.39846	3.26303	0.0679474	0.980895	7.32507	1.1746	3.93968	4.70914
4.13213	10.1322	9.67867	2.59123	7.36862	5.4333	1.27202	8.18917	0	1.27269	2.34815	4.47529	3.74367	10.4947	10.0201	2.56695	7.14156	8.24048	2.98687	0.259529	0.60423	0.0980998	0.021451	3.70527	7.15328	5.8922	3.96034	2.64493	3.59958	0.202446	3.3255	2.99901	1.32031	3.53024	0.79227	5.34769	1.35605	4.8619	4.9959	3.36812	1.06427	1.21123	5.531	19.1143	10.5496	3.6218	7.31391	0	2.36829	9.97501
33.4522	1.69865	0	0.128483	6.27204	5.22859	1.62035	6.31473	0.938195	3.88561	6.17468	3.34916	4.60236	0	6.99054	0.790454	8.46306	4.30713	5.02309	0	0	0	1.27634	2.65837	12.6697	6.09583	8.78609	8.05245	0.400569	2.5606	4.1994	0.0552721	0	0.311524	0.105483	3.04986	8.97283	8.22485	1.63667	0	2.62593	5.38142	9.39958	0	6.71447	2.58977	19.7583	1.03888	3.13507	6.23981
10.7477	4.59934	2.83299	0	12.5829	6.1944	6.1945	9.8997	0	5.97103	10.4334	4.16949	4.22085	5.11538	10.9009	3.14178	2.83223	7.77609	5.83704	0.0213383	0.498897	4.03291	0.951457	4.44895	0.524885	11.992	5.09423	6.78687	1.86628	1.62409	3.365	1.72411	3.32823	3.8974	3.06138	2.95721	0	8.65988	11.8698	12.417	4.0557	7.1718	5.91051	1.13473	10.06	32.8118	7.43192	0.052848	4.99232	3.54998
3.67531	5.8896	0.916039	0	6.93262	3.01478	3.49337	7.48937	5.47968	0.0818922	2.64574	2.81237	3.96441	1.1623	6.00722	0	8.68552	4.17564	8.94434	0.0208085	0	5.85261	1.67223	7.22282	1.51645	6.63299	7.42157	5.21498	2.80452	0.265731	2.87038	1.31932	8.03053	1.91204	6.60474	6.42759	1.03649	2.04832	11.2709	32.3695	11.8789	3.62672	7.31183	0	8.33628	3.97494	3.80542	2.36834	7.63696	7.06467
4.45631	5.97543	6.84706	2.89805	5.38584	1.32904	0.0211529	9.0276	5.06984	0.0428277	7.54955	4.29037	0	6.54329	3.93983	1.82096	0.0227128	5.48992	17.3077	5.09321	0.639164	2.28984	1.62966	0.124906	0.428226	10.3869	9.69448	1.90376	3.87482	1.14757	0.801771	0.795236	7.95687	0.304608	7.72811	1.46819	5.45606	3.42505	7.57351	7.3165	8.75409	7.20309	6.38091	3.63267	8.83341	8.257	3.45795	0.656013	5.94054	4.3095
1.2857	4.03371	6.58134	0	7.32874	1.54979	0.10761	7.86728	1.78297	0	5.71218	0.26207	2.03724	6.4777	2.93678	0	5.32104	1.09612	6.78115	0	3.36748	6.14678	5.35127	0	0.121135	6.3459	1.73243	1.23983	2.70206	2.75009	1.25742	1.98555	3.33339	0	3.75029	3.3387	3.22393	4.20651	0.974239	10.6381	2.02294	3.7228	0.611065	11.7947	11.5331	4.62586	11.6373	6.28808	1.1067	0
4.68799	5.90318	6.75127	8.03891	12.7009	5.68771	5.20716	4.75724	4.25309	15.5953	8.09775	0.53446	5.11677	6.88129	8.89431	1.88735	5.41226	4.82013	0.518629	1.07727	13.0547	8.28965	4.69065	2.15126	3.70893	13.7787	10.1785	3.26497	7.08424	7.11388	3.63496	13.0181	2.50021	13.1936	7.06104	5.77796	4.17932	7.02601	8.39924	0.365146	5.83686	6.11985	3.83704	9.66735	9.77886	3.92586	12.044	1.60759	0.371643	0.295208
51.2294	10.7858	13.7508	0.214183	5.73886	10.8125	9.27338	5.97494	4.49336	4.54088	9.55437	1.64002	4.24569	3.30937	8.8882	1.82346	0.588411	12.7221	0	9.14554	13.1283	5.10036	5.49211	5.61745	5.79537	6.8661	5.94233	8.87354	2.85596	12.8645	4.07095	10.2551	4.40302	4.80992	3.01413	0.842119	3.65187	0.219294	4.99588	4.13683	3.88933	7.52141	5.53852	0.162588	2.35869	3.96834	12.3285	8.40931	0.0301988	6.43563
14.5709	6.5698	8.514	1.02313	3.37928	2.16614	0.538613	3.2026	6.56214	6.2121	7.87479	0.144297	2.09306	4.61851	5.13084	1.24445	3.80581	3.02283	0	4.20761	8.80106	3.89932	3.63096	4.16533	0.171145	7.94719	1.09093	2.1174	3.516	6.20866	5.80299	5.74553	3.99938	3.50636	0	1.5758	0.488974	11.5384	0	10.7398	9.44619	5.05855	13.8331	0	3.22361	1.76688	5.50927	16.3986	1.75931	1.76597
0	7.50581	1.52818	1.93955	7.03348	9.19237	2.73944	5.6105	2.47486	1.12444	10.0801	3.96813	6.44308	1.37611	5.70216	0	3.28325	7.82512	0	0	8.0443	9.04641	3.19501	8.52221	0	4.24901	6.26912	0.0667636	2.60121	10.4479	10.0238	1.09354	3.19623	2.51752	5.07462	2.86192	8.29293	9.00925	0	18.0251	7.2123	0	13.1838	0	1.79199	2.20578	4.88109	19.4867	5.57522	1.50448
4.6514	2.45722	1.50887	2.46513	1.96043	5.19597	5.01657	2.20805	0.864108	1.35438	2.66003	5.5843	4.35008	5.1155	2.45862	0	4.23867	5.5685	0	0.674331	1.49855	5.06274	3.9341	1.74747	5.22792	2.53288	0.234699	0.784913	5.04005	8.40414	8.45573	0	0.0940224	3.41144	4.89818	4.01009	1.46267	5.01646	10.6192	6.99347	3.12232	3.92526	4.34661	12.2302	10.8651	10.6498	9.31567	4.48092	2.59229	6.93064
7.62716	2.71283	0.615579	0	7.77647	3.41432	0.473155	2.28002	0	0.0227128	3.38665	9.36288	2.51228	2.80134	5.14885	0	4.36895	4.95439	0	2.87691	1.58477	16.6243	5.31234	4.44111	4.68794	3.93131	2.39191	4.06059	6.83143	5.15443	5.31541	1.41274	1.75999	3.87868	8.29007	3.85675	2.98148	2.98794	7.42076	0.878918	7.16488	13.2742	7.33408	0	4.96021	1.33842	16.2116	13.3136	9.35885	5.31696
14.5355	8.66354	0	0.0338583	9.46257	5.89362	6.74825	0.207925	1.08746	0.0227128	7.12061	8.60212	2.05401	7.48769	0.0478828	0	0	5.92755	2.22449	1.17015	5.40153	3.16946	7.34703	11.7499	1.36026	4.44648	3.91045	5.22922	6.3913	12.2501	0.0246337	0.121723	2.25986	3.35398	2.20695	2.21419	7.07081	7.93341	4.9918	0	5.78345	9.01005	6.64007	0.679468	5.75389	11.1419	11.1274	6.04605	4.8795	9.31017
8.14784	12.3602	0	0	6.28441	4.03221	0	4.42197	0.552725	0.413701	4.75201	1.39076	4.37725	0.801354	5.12081	1.77964	6.98849	5.34208	2.20964	0.417312	2.91992	4.69073	6.20987	3.74892	0.345891	2.85686	16.2003	2.82832	7.18552	9.21279	2.6178	0	4.65459	3.7958	0	3.73838	4.79442	2.2415	4.95466	5.24984	8.44039	6.79797	5.48022	4.62258	6.14439	5.85164	11.4148	11.661	1.95494	9.40463
14.4008	2.40377	0	8.24207	7.32846	7.3183	0.795952	1.63914	2.99887	0.317979	4.83432	4.45737	4.87989	1.99424	7.53103	2.32826	8.07261	5.24199	6.22013	0	2.0352	4.39189	4.51701	3.62159	8.12369	8.43638	6.04417	10.0773	8.00831	6.22964	4.01377	9.92537	5.16365	0.943143	0	3.41732	2.99508	8.79072	9.91434	7.66678	9.60823	12.6664	4.23793	0.0679474	14.1466	4.78662	17.1874	9.21852	0.332367	3.76131
9.54072	7.8613	1.04771	0	10.232	11.1646	0.751935	3.78456	9.30366	5.0075	0.632595	1.51987	2.01656	1.881	0.635958	6.1338	3.42078	5.68777	0.0220883	2.85487	0.322782	6.44105	4.77976	5.94252	19.5483	11.8259	10.8226	8.72848	4.15986	4.3154	0.532777	0.0227128	4.43855	3.10624	0.810295	3.23941	2.39824	10.313	12.7444	3.78817	12.7431	2.62794	6.29831	0	4.37718	2.13106	11.1438	4.80829	5.95198	1.16752
3.97776	7.11706	3.35864	0	9.72999	10.0562	3.20557	4.33438	1.12074	5.21098	3.76495	2.653	1.29785	2.81192	11.9067	8.93052	5.10948	5.75675	0	0	2.75236	7.07734	8.25961	5.11766	2.67954	5.04171	3.74922	12.2325	3.59804	11.477	9.19758	0	5.55925	2.92099	6.73502	4.95108	4.85385	8.27445	10.3243	0.726049	5.82075	0.0201	8.11792	7.73472	5.44625	3.78243	6.59	2.46965	5.80851	0
13.2636	10.2323	2.78835	0.0428277	10.851	5.7668	2.05262	3.30823	5.61521	4.76836	5.34697	11.968	7.20456	3.21317	12.0473	0	14.1258	4.94435	1.22126	0.0551172	4.86412	5.24275	4.28077	5.81597	3.55637	10.2324	7.59992	13.3649	6.24663	7.41913	4.70358	0.0378547	3.46996	0.91625	10.3889	4.88091	0.891809	6.95122	13.0045	8.96353	6.28175	2.44863	5.07884	4.1094	5.81389	3.19301	9.52548	0.643722	3.13258	2.38364
0.391826	5.8736	6.50417	0.0239414	5.484	11.8784	10.0195	4.76097	6.14087	5.69271	4.25303	5.81207	4.24325	3.71948	5.11592	0	1.3791	7.45763	3.96122	0.105993	5.64364	6.04252	7.08706	3.66271	2.39275	5.47482	2.542	2.79609	3.44577	4.80091	6.15679	0	0.693485	0.191455	6.8564	6.98322	0.707484	1.98931	5.95738	16.0113	9.76719	9.15929	7.72403	0.0427076	2.87824	3.6444	5.21694	5.31351	1.72762	5.03411
6.13692	6.94874	6.67844	2.92543	5.53082	5.49439	15.2584	7.46745	2.80786	14.824	3.4518	2.12325	3.45381	6.05418	8.46176	0	4.05335	4.30598	8.71421	0.0867407	5.12741	7.12841	7.26404	0.236472	8.01144	13.9576	5.83812	0	3.30494	3.47144	5.64661	0	2.01066	5.38518	0	3.94903	8.04007	1.74836	3.64682	4.60338	13.1146	4.95795	6.3603	1.39197	13.5242	0.64821	18.8443	9.96041	2.2995	0.196709
9.38088	6.62949	7.01532	0	7.418	6.11337	0	4.62068	3.6964	4.40748	2.18152	1.36917	2.63763	4.03667	0	0	6.29659	6.19771	3.41045	1.89275	4.18862	10.1883	2.92396	3.0642	2.02133	7.91974	10.1604	10.1481	4.44743	6.73653	4.25433	0	1.23694	7.18993	3.90748	3.70514	2.83385	5.22331	6.77596	10.0076	4.42067	4.47259	4.84773	0	12.2858	4.71176	6.94192	10.0899	3.98504	12.1687
12.4806	7.73892	0.39059	0	14.5984	8.01881	2.90013	7.27479	2.12775	1.06407	4.16033	4.5717	6.46128	4.77625	0.0227128	0	7.47808	4.48434	10.6092	1.60635	0	2.38361	3.47226	3.62118	7.65847	9.65651	5.51899	12.9042	3.08205	3.87886	3.16583	2.98174	5.37772	0.84501	3.69945	4.65579	12.6753	3.43662	4.43392	2.54001	11.6676	0.0841891	8.3237	7.53941	9.04044	3.53207	1.61237	24.2908	7.06501	6.54473
5.60724	10.8188	2.71655	3.53627	5.18719	6.50704	3.56235	7.34814	3.22945	0.67623	0.616483	7.81691	5.3167	0.787733	8.27039	0.658666	0.323872	5.0013	7.45078	1.06315	2.54977	5.28247	3.83683	2.91425	8.01457	7.81463	11.3947	9.51452	5.83863	6.45956	5.34522	0	3.18206	1.28658	4.36794	0.399416	6.46602	5.42671	9.50352	13.448	7.84691	0	8.20973	6.20143	11.9864	5.12574	2.9881	8.38808	7.08006	9.51897
8.91455	8.57751	3.86477	1.56124	2.13698	6.14396	5.92662	4.83898	5.30669	3.35869	2.44498	4.54085	3.69299	5.86664	5.9359	12.6277	4.16526	7.24964	2.58017	0.653812	2.66723	4.02431	3.15178	2.10455	1.77428	6.92233	7.22444	14.3132	3.30348	13.3358	6.57254	0	0.235552	1.11108	6.25192	1.93959	3.87284	3.05214	13.207	15.9074	9.93849	0.460387	2.05399	0.592412	9.4148	3.91847	23.2182	6.24744	15.0291	5.53762
1.35072	4.31255	2.4185	6.50626	8.21877	6.71171	0.43031	7.8044	4.77948	0.767621	4.28671	2.38276	4.10105	9.70643	3.15988	4.83786	3.96094	4.19631	2.51972	5.77397	2.83036	6.42757	1.08189	24.1531	4.16446	9.42941	5.71554	4.75719	3.49735	9.34675	7.0042	0	0	3.36618	5.7887	4.99093	0.361254	7.71062	8.29025	5.76536	11.3284	1.66838	8.25045	1.92219	0.100972	2.15833	1.75838	2.39485	7.5453	3.77858
18.179	18.0568	0	5.28289	7.44618	8.96754	6.2358	9.22418	5.55673	2.30766	9.30944	5.00464	5.69707	4.88318	6.01107	7.18191	2.7036	6.38245	2.25382	3.18025	0	6.23204	2.79965	25.4654	0.333362	7.5054	6.17889	0	4.92606	9.26576	6.55497	0.329467	5.95687	2.97294	5.17834	7.29641	3.30106	8.85464	6.90379	0	6.12925	5.90664	4.00309	0.155002	10.4338	3.40517	1.3054	6.90755	5.37226	6.86712
13.3073	5.31346	6.16681	11.0159	7.10995	4.3361	5.55438	2.09369	2.14093	2.20409	13.2228	6.46801	1.53877	6.52046	5.45349	2.57386	13.9608	3.01287	1.93661	4.65061	1.6443	5.09164	1.35082	4.61923	4.08881	7.29989	4.0138	8.62361	3.75673	3.60643	7.69754	6.35641	18.5034	6.15685	8.34507	3.55429	3.86957	4.87662	6.92851	15.7725	11.2219	2.4895	1.89494	0	4.42092	6.9964	10.1486	6.25006	9.43477	3.81828
1.36024	9.84201	9.69638	3.61848	8.9895	5.36487	2.07515	8.66904	8.89538	3.39166	7.69395	7.26359	6.47656	4.40544	4.87086	1.38162	0.0967555	6.1734	1.86428	3.00919	7.39354	6.21195	5.21479	9.08404	0	5.30061	8.14123	2.41855	1.15318	6.94121	3.78489	4.95001	16.7998	3.37767	6.22792	6.76366	6.71297	4.5948	3.82864	0	12.7604	4.92112	3.62881	0.0431368	6.89147	9.3093	7.36247	9.06103	12.1104	2.5113
8.15492	8.86256	3.01715	1.81564	7.33132	3.16314	2.88983	6.39429	5.71282	15.3404	2.1867	4.57038	10.1726	2.83826	10.534	3.36492	6.40012	2.3941	2.53106	2.37871	6.41264	9.0074	5.64114	3.19722	0	3.74852	4.1241	0.467429	3.66055	13.2724	7.09782	6.52427	1.43888	4.00213	7.9821	3.74563	7.80821	2.99085	13.7086	4.37675	8.48861	6.41365	4.22017	4.08356	9.51522	8.45401	6.22958	7.71289	11.6681	7.78314
12.0737	6.2393	5.84996	4.33244	6.05948	9.23511	12.7662	5.55355	1.26288	9.72541	0.742232	8.71076	8.92649	9.50091	2.07411	3.182	10.9669	5.37595	5.84022	0.961498	5.75409	7.95697	1.59294	4.08172	1.31426	7.79786	5.01108	0.0214138	5.69486	6.98083	3.80338	1.06513	0	5.49346	1.09092	6.20084	4.24278	8.55811	10.2002	10.7665	6.90319	2.29079	3.58504	6.48421	5.48353	7.45407	5.5057	2.11127	4.84854	8.54401
5.41471	7.50894	8.31876	4.59747	7.45296	9.30068	13.631	8.44808	4.62352	9.42812	5.64238	4.88204	0.762586	7.59899	0	1.2912	10.2504	7.10389	5.06903	1.67397	6.17997	5.10514	1.85751	5.65493	4.89593	5.51947	5.49427	3.25335	4.25231	7.7404	6.31447	0	1.80334	5.40292	2.46219	4.85102	0.151419	10.4824	0	0	7.28503	1.79741	7.67581	2.77318	4.07941	4.2352	6.97722	13.1787	5.14912	1.81023
16.6628	11.8096	10.4831	6.68522	6.38638	5.33568	15.7526	4.83528	9.50281	3.40456	7.70513	24.5418	4.23133	3.64672	4.32063	2.93251	6.00846	11.9968	1.67888	2.18089	5.84937	6.45168	0	4.00209	3.9886	9.42108	5.86803	8.68181	4.08894	9.65465	4.48595	1.62359	10.5062	1.24753	7.34588	5.0137	0	10.1017	0	0.572168	4.11011	0.50701	4.06765	1.80818	5.44784	4.23053	3.27808	10.4766	3.47997	7.05018
3.4839	11.7697	9.58478	9.07454	8.09294	12.2889	14.7229	5.28838	1.73577	2.05326	8.3753	4.88797	4.68688	9.24515	9.91879	3.20344	10.5991	8.51297	1.25176	0.530291	9.27049	7.86516	2.61057	6.35926	3.99723	4.55394	7.99068	15.4098	5.28033	7.70238	7.28149	9.54495	12.381	3.58352	9.69207	5.87746	9.23232	6.14669	4.15292	16.1943	6.79249	9.60238	4.54278	9.22764	3.00608	2.81575	7.38317	5.7914	4.45448	4.12489
9.11788	17.223	7.78224	2.96894	6.50793	9.17291	15.4384	5.77903	3.50155	7.19077	10.2824	14.0752	3.29704	4.82289	6.17216	0.345634	5.36846	4.70484	1.21817	2.08991	6.52675	1.81074	3.13195	1.50159	3.41119	8.78687	3.31174	18.2477	1.54513	5.28895	7.35403	3.0058	3.937	0.366284	6.19125	8.73763	7.72508	8.55571	5.18804	11.6439	12.9919	7.48206	5.99007	8.71565	2.02888	0	7.06347	13.3426	12.0112	9.34274
9.16743	0.349268	7.59174	3.45195	10.3114	8.86806	15.541	6.25573	4.9756	3.79638	2.23246	14.4728	1.6798	5.25761	4.32973	0.684946	9.5844	4.38697	2.70562	0.0945252	0	0	3.69959	0.448598	10.2698	1.21234	5.4173	12.8777	4.59057	7.20814	3.67132	0	1.02106	4.82261	5.02916	3.87482	5.10093	2.65014	8.68223	17.0104	10.3678	2.59131	6.35211	2.67612	6.88649	10.748	9.12514	0.394194	1.73422	8.05044
10.3806	7.7556	7.43114	3.67505	9.7148	10.8111	9.43963	5.3804	0	2.38491	15.1846	4.90746	3.91782	6.06572	4.7533	3.82786	2.68784	4.63291	1.71535	1.37716	0.387224	3.62648	3.46809	4.73561	3.87268	3.77348	20.4139	8.98221	2.98514	9.20921	5.17282	5.21771	11.8779	4.5498	5.85752	7.0743	6.44753	2.87334	17.8282	5.71284	12.53	2.79984	3.16647	0.928354	2.63469	2.68473	11.6598	2.76564	3.28296	7.29995
7.12242	8.56122	5.04272	3.82232	4.98748	10.8151	6.41863	7.17686	3.89229	10.2019	5.47137	7.7027	3.45705	4.23919	2.89466	2.93852	9.5966	2.62432	1.53968	2.19341	3.70566	5.0172	4.29526	9.14217	0.267026	8.76062	7.19607	6.34926	3.2181	6.70313	2.7652	1.43655	11.1989	5.71776	3.48603	2.56453	10.2571	5.47286	7.25499	0	10.3347	1.55145	2.20878	8.23295	3.98786	2.23431	7.42836	8.65332	7.74507	1.08685
11.2536	3.66299	2.47607	5.33109	11.6411	7.94227	6.12057	8.30773	7.56139	1.47187	5.67965	3.26064	5.58576	2.86405	6.52366	3.72065	4.20381	6.03886	5.40249	4.78108	15.2607	9.0085	4.3719	7.05478	0.409713	11.0184	6.50535	13.5078	4.21204	2.98056	4.76719	2.97245	4.91504	10.6869	5.71308	2.59477	3.69268	4.59405	9.8197	2.77151	8.03218	2.24724	0	11.3181	23.6638	6.32308	9.82741	10.0585	4.40789	6.49266
2.54135	6.65275	8.79928	9.77047	8.35331	6.44644	6.76722	10.6584	2.38785	6.38295	5.23835	1.36224	0.543085	3.27546	4.38656	7.22196	7.8619	4.47233	3.42187	3.14608	5.47266	3.24863	5.89313	13.5417	0.101891	4.01395	7.4614	11.848	5.4644	8.38176	5.5877	1.42287	3.2887	1.21355	2.4313	4.76231	6.06838	9.22074	6.14872	5.46659	11.7482	4.031	2.15676	0.127416	6.43983	6.6856	7.52491	5.04317	4.00138	3.26917
15.8825	5.1183	9.2325	2.85707	7.22001	8.27828	3.042	2.23883	12.0191	11.7071	1.6083	5.43643	5.08821	4.39206	9.31092	2.75068	8.92783	7.17058	13.3362	4.13303	3.47758	4.84231	8.97748	6.62005	0	9.05807	7.83199	0.687415	6.83116	5.01587	7.16885	0	3.20967	4.33015	8.15887	6.44658	7.07163	5.02787	4.24754	9.71849	8.60715	4.18951	0.618954	0	9.51663	3.63207	8.79681	0	5.76486	10.7859
6.1225	5.81331	9.73588	4.07365	2.1383	7.47166	7.89828	6.69306	3.42044	4.5993	4.46823	4.16807	8.30461	7.08786	11.9084	0.516869	1.62296	2.56414	24.7047	5.46178	7.3815	7.54063	5.69402	4.94656	0.415563	9.82972	6.52342	2.56949	4.87871	5.07527	4.11449	0.854112	0	6.09606	6.02299	4.94481	9.52604	13.8462	10.398	2.51034	17.7933	3.66471	0.326562	0	2.84154	1.98962	10.1391	0.186624	9.75909	1.76743
6.68757	5.1447	3.1784	2.53127	7.70875	7.56784	8.78665	6.81403	1.72719	3.40776	4.33092	1.74862	7.6592	2.50579	0.16044	0.855413	5.23731	7.02591	18.1779	2.21866	1.7725	2.27027	2.45233	4.42878	7.74334	9.44293	7.46067	3.91989	4.5305	2.41708	4.05591	1.1872	0	2.62722	6.94389	6.63182	6.00918	7.3621	2.18012	3.57017	7.04213	5.02354	2.84975	4.23785	0	6.81859	6.43733	11.7233	6.663	11.4053
12.6606	6.92216	11.3725	7.19217	5.12991	3.60338	7.06522	7.63172	6.35167	2.09916	7.56069	6.0359	4.59624	4.46738	2.70681	0.275123	7.32002	5.26921	2.64792	9.45276	1.73749	4.58328	8.68552	8.48574	9.9466	7.84546	11.2389	9.67968	5.15092	2.72992	6.8697	1.25281	11.3747	6.21177	6.37183	3.17048	4.13234	4.56681	4.24283	0.176741	9.01465	20.3434	1.20953	15.3548	4.35572	0.653852	12.1488	16.9451	7.1369	11.0893
13.8457	5.22697	6.44567	9.37311	9.55999	5.11874	7.33661	4.05415	0.634492	2.74471	5.16838	13.0305	5.74766	3.14503	1.39058	2.13978	5.20389	3.58235	3.30351	2.57213	1.41984	7.91713	6.79281	3.08153	7.92423	5.73049	2.38157	10.3596	2.65526	3.77284	7.60065	10.5427	3.09474	2.7076	5.86191	3.33433	4.62882	8.42174	13.0477	7.71886	15.6046	10.8389	4.18142	6.44032	8.63356	1.02124	18.9318	11.3509	6.22959	8.91199
12.5627	5.35884	1.50434	4.39084	7.40994	9.42253	15.9396	9.05184	4.19113	3.40809	2.91622	2.99596	3.75594	4.33204	11.6999	7.94916	7.76419	6.80973	3.13155	5.27964	5.39972	9.82123	2.01107	0.566087	12.4623	2.78916	6.66136	2.48215	2.73058	6.4969	4.79673	0	7.79918	3.16091	5.69522	2.25201	6.70628	14.491	8.02191	18.1405	13.5517	3.8511	1.24543	12.2336	1.84595	10.1071	16.5786	8.95841	7.83245	9.20606
11.9933	2.73736	5.97887	3.61581	7.3043	3.16213	20.032	5.5927	0.977731	7.41707	11.8151	0	5.39933	5.71301	13.0908	2.64092	6.73996	9.30334	2.25127	0.0624981	1.29941	6.65257	5.65479	7.78354	19.3992	2.69049	8.76947	13.2523	4.24224	4.44866	8.92467	0.0454256	0.0210815	0.648493	7.33623	3.33829	6.13025	5.65218	11.6362	0.181629	13.4705	0.23039	4.18809	5.01035	2.93255	11.6438	20.3544	7.23516	7.14848	5.60589
15.5082	12.5515	2.2073	2.79563	7.55077	9.55782	11.4141	8.21026	7.36391	0.0867786	9.08863	6.21581	5.47079	7.0028	3.48764	3.19619	7.46397	7.75108	10.5155	1.22304	1.75775	5.1847	8.21506	6.15726	8.05685	3.06148	7.65081	8.33227	4.3152	1.13379	3.10953	0	2.18104	4.06025	6.54047	5.07798	6.20627	8.00013	5.79527	0	9.16717	1.37981	4.26568	0	2.91663	7.6288	12.7955	12.3164	0	6.85797
10.5676	7.82233	8.39797	2.80216	11.0289	4.85974	1.10475	4.88028	9.43148	8.00353	4.58317	13.2765	4.56536	8.1175	0	3.24693	11.2979	11.2029	24.8338	5.36183	6.54517	8.94629	4.90034	10.9585	7.02974	8.17354	5.04908	12.7527	6.15318	9.16426	6.27975	0	10.3241	6.51939	7.44168	3.13586	2.70819	3.99995	7.36598	0	4.78341	2.71781	7.77292	4.60685	5.25629	0	18.4798	2.07788	6.88783	4.79633
4.14706	8.71515	4.01234	1.77807	11.4674	4.99724	9.52252	5.74725	5.29092	7.31893	13.9799	11.2068	2.97961	4.34576	0.0214138	2.01177	2.41002	0.249838	5.67643	1.69326	9.59047	6.9891	3.37197	14.792	0.952578	4.05995	8.95636	10.5472	3.20208	9.63902	6.43247	0.071424	3.26366	4.18199	8.56788	6.30478	8.29447	5.98198	9.39825	0.071843	15.7875	1.79904	7.42132	7.01007	3.24608	1.204	14.1367	5.43234	8.24014	2.0964
11.6336	3.18285	5.40921	3.36308	8.7053	8.48121	12.46	7.60402	2.94714	8.84912	6.40236	5.68611	1.64716	7.37083	1.1732	0	8.3338	6.105	0.392307	4.4719	1.65643	5.08232	2.03377	3.23682	7.70026	5.94296	5.20117	7.75362	3.93604	8.87383	3.29537	0	4.73848	4.90386	1.69174	4.0298	5.43603	6.53786	3.66829	1.8407	5.19853	2.87518	8.50751	2.82173	4.54346	4.78885	20.4504	1.97859	2.78727	3.40848
13.0253	8.75248	6.88994	1.49492	9.39031	14.5659	21.126	5.59318	0	5.39881	13.6287	5.68128	7.94935	8.19714	10.2661	2.96244	5.72122	3.81513	1.80552	5.44833	4.03214	4.83676	7.59632	2.82713	4.1896	7.36745	13.2521	7.90381	4.16446	7.19146	7.60395	0.0744103	8.34524	6.69777	3.85978	5.33875	3.34395	1.26489	3.50992	0.861061	3.66308	5.18445	2.4252	1.49999	5.07347	5.89663	12.9668	3.36787	12.3489	1.16944
11.0349	6.84832	4.81581	7.22596	8.14982	7.42985	9.93628	3.55042	6.33076	3.08639	13.4725	3.52493	5.5377	7.35339	9.54125	1.81304	4.96074	0.0227128	2.16064	6.57741	5.00781	8.73394	3.86649	0.112421	0.807666	6.26904	5.67874	8.6892	2.60213	2.80611	5.72902	9.25254	3.01054	2.28057	0.113564	3.92596	2.08237	3.74613	4.2856	1.22106	7.60494	6.2689	3.65821	0	1.48712	3.72994	18.7158	0.915169	2.88372	9.79781
13.9859	3.24037	10.4363	5.36383	8.57132	6.29644	2.15129	7.60697	2.72329	5.23208	6.43992	3.94023	5.48809	10.9259	7.37352	2.90197	4.84629	1.01563	6.17319	1.96491	3.52709	4.18042	10.0411	5.72913	8.90832	10.4236	5.64714	5.74924	5.06187	4.91476	4.95532	5.98828	3.55758	6.08321	6.43274	4.5061	0	3.42682	9.21242	9.7508	12.0127	1.46083	8.82455	0	6.26251	3.97112	10.1599	1.44968	6.14912	4.67143
8.22015	6.13363	2.18746	3.60054	1.09192	10.7113	0	4.32697	3.21535	10.1944	0.0441	4.33728	10.3995	11.2276	4.39897	4.56106	0.0895109	14.1133	2.49743	2.86473	11.4219	4.44268	4.39802	8.1299	4.29552	0.25719	17.5595	5.59877	7.15194	6.44206	8.6858	0.0428277	4.0357	3.72837	1.44951	5.14587	0	2.06873	3.19787	11.6433	14.0817	2.06946	6.2684	10.1322	7.27722	7.5377	11.7088	3.838	5.96491	2.2477
10.6782	8.3945	6.77278	2.469	0.930729	14.5506	2.01916	8.16416	4.50995	11.5574	3.40856	6.14934	5.85444	7.94721	5.32167	2.94761	7.2793	8.30568	0	5.91899	5.71819	4.12291	3.16087	4.52898	4.91881	2.83353	7.73955	4.67877	4.40623	7.04729	6.69218	0.689711	0.0239414	3.61875	6.10359	4.37106	0.143648	3.25712	3.43761	1.95812	11.2934	0.52237	5.12188	2.9518	9.65963	11.427	17.4322	3.76664	5.35043	1.93566
6.48217	8.00571	5.75282	9.81139	9.34234	8.35404	0.514842	9.47235	9.75163	8.49941	10.3195	7.22601	7.78992	4.62102	16.0522	9.27682	5.81738	8.60882	7.02437	8.21755	17.5773	8.22194	8.0757	3.01598	36.7013	5.58132	9.50852	9.59694	6.83298	5.7181	5.18923	3.92871	21.1261	0.47589	11.0535	12.8163	3.09459	9.97407	13.8191	1.36894	7.03853	5.58628	6.9722	9.56369	2.80402	4.33386	16.1383	0	3.45746	7.7685
4.29388	12.2634	0.635362	2.48112	8.88302	13.2091	0	5.27271	4.33517	8.34748	3.2919	8.44235	7.2115	2.5742	6.0332	3.42592	5.35158	4.66529	9.58403	3.8402	11.0094	4.37503	1.94257	1.58517	24.708	5.95032	5.86912	10.2361	6.60811	3.50581	3.04199	4.32098	4.88826	9.1019	3.60431	5.97384	2.07057	5.91831	6.83101	7.57134	4.76471	16.0773	3.24792	2.85473	3.01633	16.1986	13.9595	1.65443	2.07801	4.15344
6.19555	14.5018	5.75695	2.85004	7.63341	10.107	0	7.14276	4.80592	6.38856	5.62741	10.6464	5.41471	1.99466	6.62491	5.58142	5.74004	5.92132	4.09662	5.41954	7.33028	5.89466	0.62931	0.667594	5.12391	5.93247	5.43483	3.39409	9.69803	2.47342	3.12321	2.50039	3.18371	5.89466	3.35918	5.15751	2.70062	4.72167	4.12951	12.6115	9.55917	27.0108	8.64381	2.99329	1.79368	6.29728	10.1878	11.1467	1.13319	7.94039
20.0922	10.4273	4.44599	8.26553	6.66143	10.0548	0	1.15398	5.29254	6.33276	6.17904	4.80413	4.82051	8.59559	17.3433	5.13387	0.416479	7.08963	4.1411	7.10251	16.4988	6.21161	7.57104	3.03473	3.53585	8.92549	0.452218	2.64893	2.46599	0.123193	3.87355	2.5613	4.13499	1.56342	4.6569	7.23316	6.62371	0	9.53407	5.66909	20.3478	3.44468	6.94724	7.00494	0	21.7607	9.21559	10.2204	2.03	7.08262
6.08583	14.7588	2.66411	7.02634	8.97555	9.36339	2.18952	5.76644	6.129	4.17026	3.44026	3.63542	3.36429	7.54431	4.37719	5.64453	5.80713	3.86381	3.26747	6.28661	6.27474	5.43677	2.58914	0.921602	0.47065	6.65663	0.769749	3.86528	0.920788	6.42609	8.41508	3.80576	5.22695	9.97033	5.37621	0	4.89701	0.0214138	11.3408	12.67	8.47422	13.5231	3.46331	0.0440029	1.56605	0.377286	11.1546	7.82696	3.57354	2.5919
15.0567	11.9223	2.04446	5.6816	8.70837	8.33233	0	5.90542	2.84435	2.79554	3.818	5.68769	0.949368	3.36495	12.687	4.06594	1.8068	2.73127	1.03664	5.13978	5.01088	4.39477	0.330943	3.01277	1.92474	1.63785	1.91981	2.17316	2.71477	5.52914	3.75925	6.43416	5.00361	2.92755	1.71674	3.32342	1.8942	0	6.51198	20.7187	12.7631	17.8947	4.63126	0	0	7.56495	12.5558	23.2153	2.97778	6.47775
1.79682	12.4289	5.46472	8.88872	11.3316	7.40795	0.756825	8.05159	5.12363	7.49741	6.94238	0	4.75553	1.45096	8.60794	6.55889	7.26834	5.86034	5.44894	5.34672	7.92198	6.96996	5.55927	1.55293	0.0454256	2.19288	5.73115	2.2466	6.64683	6.344	0.82757	4.9817	8.39028	7.57939	2.46146	11.376	5.83937	0.895331	6.48705	18.3504	4.50539	3.58313	3.78006	4.5085	0.0201558	2.74899	11.5257	4.02133	4.75976	4.86668
4.11226	14.6405	2.22808	6.16974	4.85155	3.05724	0	4.75164	4.23319	5.2993	8.1825	3.28759	7.86914	1.72087	18.9208	8.88641	1.57384	7.04594	6.55735	5.37996	5.8265	1.93866	8.1395	7.02815	0.0454256	7.54977	0.53385	8.57867	5.03928	6.12159	5.30696	4.08579	1.36577	2.05342	3.91723	2.83581	5.04583	0.0427692	2.26589	13.2128	7.44326	6.42189	3.25969	3.52294	0	3.33807	12.4912	5.55829	5.06483	6.26706
7.82892	8.93714	6.64374	7.4266	8.65085	3.16968	0	1.37042	8.77694	5.15188	4.68417	1.6973	3.74276	4.9383	4.46133	8.48989	0.348263	1.36469	3.54818	4.85534	10.8691	2.80137	7.71035	1.7417	3.36613	1.09284	0	2.25882	6.99286	4.58535	0.984726	3.03846	1.1796	0.967107	2.69654	0	4.38624	10.6083	3.17478	10.8151	8.50142	3.09261	7.61603	0.324547	0	1.45349	13.3055	4.04805	6.79807	2.09949
7.63519	2.13619	4.75812	5.41988	5.94845	6.91465	0	3.53365	4.62141	5.17087	8.96179	0	7.60336	4.48932	12.5512	2.16768	0.473787	6.32033	4.11989	6.3956	6.97884	2.49363	5.44313	6.69479	10.5664	3.10419	0	4.60089	2.34642	3.70048	5.57428	0.601939	0.51884	3.82749	2.95089	0	7.03504	0	3.0791	5.31932	9.86787	0.66451	5.74869	8.40737	6.2642	0	15.8641	6.71078	4.15052	5.12151
11.6609	11.0478	4.65803	0	7.62591	6.6246	0	2.91743	3.40399	7.43535	4.7404	1.93626	7.30262	2.12922	3.68073	6.91658	2.68642	8.39581	3.41527	11.9287	9.47883	1.52821	7.65745	2.03414	8.96435	5.5354	0	4.15512	8.83981	4.16792	0.168947	4.00745	2.38897	2.64986	2.30657	2.30512	3.46475	0.0642415	9.59956	0.787651	3.68453	1.51053	4.70481	0	1.02465	0.645253	15.5638	1.00381	3.55272	4.19931
5.13565	9.28412	7.00766	2.21124	6.27961	4.195	0	2.15161	2.55718	3.66555	1.07155	1.1784	6.49178	5.99868	2.7007	12.7564	3.23816	3.31218	4.76469	10.6661	5.88021	0.2827	2.57096	5.35781	0.0605674	5.09246	13.2387	10.5558	3.77035	4.85501	0	4.9401	5.31107	5.61986	1.20833	5.52387	5.06835	0.514824	6.79434	0	7.21894	2.41162	7.4561	6.07567	4.005	3.87918	12.617	19.3879	0.243863	2.55897
9.6165	18.7987	9.93311	5.58723	4.05815	9.40749	0	2.29683	4.45514	5.11061	0	7.54906	7.13486	3.63552	4.32822	4.23321	0.0227128	7.3594	1.67725	8.0698	7.64353	0	0	2.10596	0.586833	2.59874	7.11394	4.81243	10.8623	4.51778	0	4.47666	4.16256	2.28112	0.0487112	0	3.07033	0	5.96431	3.74738	6.65201	5.27079	2.76864	3.02332	4.77726	0	8.9142	3.08289	9.29257	8.37615
14.2839	8.8039	5.00333	0	29.0129	2.72641	0	2.96277	3.70621	4.31191	0.5947	5.44787	1.17408	4.26294	8.70614	6.00543	0	4.49336	0.768396	4.90915	7.51656	0	0	7.54102	7.50694	11.7015	5.10629	4.78559	6.4215	4.44215	0	3.91775	3.68986	3.38599	2.45503	0	1.35611	4.36627	3.55752	2.25026	5.65274	8.59747	4.68795	1.41158	5.70633	0	17.3555	7.96677	6.85168	4.41488
4.80355	10.4155	9.67836	0.599944	7.63467	13.5437	0	5.04668	7.4541	6.24283	3.16075	7.65129	6.58633	1.73405	3.30137	0.444876	0	8.68303	3.13792	7.85256	6.61969	0	0	4.84396	2.83488	4.65355	3.1157	2.25302	4.39532	1.89084	1.10943	1.54444	2.95581	4.86563	10.9511	0.850105	0.310338	8.1613	10.6551	0.0954971	11.0613	7.83272	5.12237	3.50069	1.53966	2.17336	15.0657	3.42669	3.21232	4.56813
7.78884	6.24606	6.90093	1.99753	0	4.36431	0	3.84606	6.01469	5.3159	3.15812	8.38449	1.1944	1.74543	22.4114	0.159532	0	4.4615	3.39137	7.45571	17.6275	6.76071	0	4.80689	0	0.166308	9.24883	3.76706	3.84355	4.51416	1.15004	5.3366	3.74225	1.95196	6.92801	0.634262	0	4.73583	9.78433	4.01421	4.48691	3.14556	2.76035	0.643052	2.07643	4.08999	12.407	1.61658	2.41997	6.20338
9.2067	4.7382	7.97836	0	0	8.86982	0	2.16481	3.3123	4.84713	1.85677	3.49491	0.902332	3.12608	5.25363	1.5249	0	4.66975	4.58437	5.62546	7.34515	4.40545	0	3.97804	0.0227128	1.46989	2.67405	7.61068	0.30226	5.23118	2.99019	0.765893	4.40437	0.741952	6.22327	0	3.0154	5.10879	0.315398	3.88583	7.75693	4.07722	1.63175	0	1.31162	7.49615	16.5963	14.0512	4.69124	7.36053
5.31914	10.57	6.16503	4.09088	3.66338	3.83635	0.27838	3.92385	1.07267	6.08204	0.36101	0.112548	4.12121	9.49724	4.93602	4.7033	1.98005	1.23201	3.49029	5.77691	8.87664	1.07956	5.16596	0.767629	0.342462	2.85344	4.54003	2.34269	0.7308	1.96991	1.10893	2.94815	5.34689	1.29996	4.66105	0.298428	4.31055	3.23712	2.23762	4.93115	4.65772	7.46951	0.662058	0	0	4.58804	13.6034	1.70941	5.08775	1.996
3.10663	0.301788	4.8832	4.4568	0	4.5392	0	1.01295	0.085113	8.12653	1.00374	0.472047	3.74527	3.79831	4.09825	6.56366	0	7.28963	4.09409	5.78206	7.46997	0	9.11223	0.693602	3.18122	2.52177	4.88451	4.55316	5.72252	2.37544	0	1.95396	0.0239715	2.89274	3.62182	0	1.4097	7.497	8.26033	1.5901	6.8251	0	3.8633	1.15666	3.02956	1.29774	17.0866	1.98096	3.52733	3.76274
11.4346	0.246839	3.55488	6.18277	1.15749	3.95051	0	3.51606	1.93678	5.5689	1.13555	2.82651	0	5.53785	4.24642	6.48255	0	8.44847	2.22475	4.32062	3.4813	0	8.36398	1.53206	3.61687	4.06788	4.35406	6.7635	8.04238	2.2052	0.138609	4.5404	4.17907	0	2.85391	4.12889	5.38414	3.71276	8.14846	25.2367	8.99881	1.93577	0.133973	6.5377	2.86175	6.87807	10.3412	4.25214	8.29484	0
4.91217	7.84486	4.66507	6.25698	1.36348	9.30786	0	2.9658	7.71013	4.58161	1.35044	3.02052	6.38796	1.64485	6.98571	12.3844	0	5.04965	4.28874	2.49214	3.93238	0	11.4021	4.12517	3.94507	13.5443	2.4624	6.66432	0	0	1.62431	1.25446	16.0294	1.65056	2.52441	0.817695	1.65793	0.886101	8.90292	8.39134	2.26836	5.65555	3.74774	11.7271	7.94934	6.1014	18.867	6.51786	14.8651	1.93886
4.05104	8.61861	0.174132	6.73255	0	4.82571	0	0	3.31536	5.55958	1.86636	8.58974	4.85179	3.75283	8.50335	4.58459	0	7.74892	2.68646	3.25206	3.63793	0	6.37481	4.51814	1.11095	7.93378	0	4.60334	0	3.56194	1.64833	0.453834	2.37626	0	3.0323	0.559951	6.02318	0.254172	12.3594	1.96114	10.3825	0	0	0.0755419	6.36169	12.6085	15.3145	3.96605	4.71366	1.92746
4.53707	8.20759	10.9377	10.7845	0	4.32829	0	2.35806	0	7.81381	4.03708	3.96568	4.22163	3.61804	4.89293	3.51845	0.0454256	2.77531	7.49955	5.237	2.42099	0	7.86312	3.68494	9.1819	3.07537	0	9.14501	2.50605	4.79805	0	5.15727	2.62497	0	4.60693	5.17117	2.38292	0	9.80401	16.3409	14.1949	0	1.08338	4.60985	0	4.73982	12.565	4.40736	13.5676	0
3.61398	5.81227	4.25022	6.6519	0	2.37426	0	4.25952	3.92285	6.79013	1.00939	1.12317	2.41002	3.60757	8.3106	12.6813	0	0	0	4.50617	2.43345	1.25376	9.42722	3.45979	1.91109	4.99698	7.70841	6.40798	13.3828	0	0.0912608	3.91153	2.45107	0	3.51588	0	2.89082	0.0227128	4.86215	15.8467	14.9415	4.47204	2.18868	9.21343	0.991721	0.931295	12.5763	10.8878	7.86406	0.459424
4.32843	0.17463	6.62218	3.95881	0.127767	6.19367	0	2.49819	6.1745	5.00186	1.14798	0.726421	2.44218	4.86907	3.53634	5.72921	0	2.47152	2.47439	7.7406	10.9239	1.96669	6.41159	3.00822	0.229188	0.147222	1.83836	3.70421	3.21516	2.11584	0	2.93051	1.73489	1.85114	1.13395	0	0.860099	0	5.26022	6.6227	10.6091	12.1475	1.38517	0.135895	0	0.0337633	9.69274	8.7333	4.69506	3.52496
9.05041	0.811194	4.5319	5.1746	5.83259	4.37419	0	4.18798	4.63389	6.14201	0.241369	7.32444	4.43925	1.19738	3.47372	1.01674	0	2.25744	3.86781	4.90769	6.44326	7.10201	5.22005	3.73716	3.33728	4.65482	1.15129	6.18639	5.61027	4.9382	0	3.87654	3.74914	1.54951	0.415006	0	6.77439	0.044525	11.9169	3.87359	10.5688	14.6808	0	6.02191	0	6.7105	10.4121	3.70736	8.65847	1.14239
10.3941	2.35782	3.36298	5.61487	3.29161	4.87837	0	3.92407	0	6.54063	1.239	3.65242	2.33567	5.50221	11.5634	2.48992	0	5.55394	2.20764	2.8853	3.82567	3.45407	3.87806	0.293892	1.19397	1.65993	2.9387	5.0403	1.9783	2.17492	0.0227128	5.97743	2.58256	0	0.518921	0	5.04629	0.169291	6.26317	0	9.46391	0.726581	0	8.95407	3.22609	1.86827	9.85526	0	4.854	8.47023
0	4.28163	1.13304	2.45949	0	5.02469	1.0848	2.58986	1.83916	9.26636	1.57282	8.30369	0	8.70584	7.78445	1.3743	0	5.15854	4.50926	3.92638	7.54551	10.1226	0.485139	0.645241	3.5381	6.53045	1.74023	2.26885	0.458038	3.28898	5.12969	3.26193	0.196844	1.17149	3.44635	0	6.24014	0.142923	5.5531	3.10656	12.1394	2.10238	3.6701	4.0578	0.0531696	1.47212	11.264	0	4.09823	5.83442
0	5.65072	1.78644	0.0315456	0	5.96492	0	3.70814	6.98378	6.69189	10.2735	6.89828	0	4.74312	5.31768	1.24297	0	5.96471	2.31187	9.86495	10.6468	8.588	1.7858	0.881619	8.7201	3.41907	3.26785	3.02726	0	1.04302	7.36154	5.23495	9.09569	0	0.464501	0	1.09863	1.27537	4.26015	1.71619	6.75844	7.6462	12.9469	2.48602	0.149178	6.31391	8.80353	0	6.06363	5.3536
5.58068	4.82082	2.03926	0.943747	0	3.97869	0	4.28711	0.527404	13.5488	0.937747	2.21087	3.69255	3.16607	3.09437	0	0	1.95322	6.06925	0	7.29188	10.5427	0.377611	0.134996	18.525	2.68054	0	1.73355	3.89537	0.746602	2.91263	6.22708	4.07191	0	0	2.20527	3.91609	0	2.18577	14.1277	14.8598	3.75387	1.36451	8.28701	0	4.85712	8.38103	5.62647	3.67286	0.379666
4.71766	4.01721	7.98293	7.37073	0.0908512	3.79168	0	10.1724	1.10404	6.68599	0.444889	1.67569	3.5329	0.580978	5.40396	2.80339	0	3.72598	4.22994	14.4244	4.35368	3.23889	7.03689	1.93723	0.0757094	2.776	7.13377	3.69928	3.24088	1.37959	9.14892	2.53973	0	1.61087	3.3319	2.12095	2.25545	3.7567	2.679	11.1403	7.59379	12.0928	9.86225	9.20435	6.45511	3.50971	9.9538	1.09326	3.97525	11.2656
2.88772	3.18982	2.94943	1.88364	0	2.33465	0	1.84066	5.14363	5.85904	2.01103	0.326465	3.42106	2.59312	4.26573	0	1.14447	5.40764	0.772829	4.78447	5.47878	2.96156	1.08613	0.281679	0	4.99652	2.38131	1.35519	2.41126	4.17649	3.45098	1.78085	1.0307	0.719174	2.74157	2.32586	2.59471	0	4.59125	11.5974	12.5398	5.95443	5.47221	3.55796	3.12478	5.76715	4.72255	4.67034	13.659	5.99116
0.0466542	7.56702	6.34014	1.6677	0.0815415	4.52377	0	1.89765	2.08228	4.69797	0.181419	2.6474	1.06738	5.17423	3.06183	0.0227128	2.28477	3.44529	2.17284	2.25084	4.71351	3.36346	0	0.584514	8.84009	5.7306	0.226517	4.07276	3.76486	3.32335	4.31898	1.88314	0.185735	0	1.16526	0.830116	3.10201	0.192725	19.7701	4.87167	13.1211	2.61654	3.41998	6.49198	0.850199	0.0226491	6.61207	0	2.60881	0
5.31122	8.34745	2.35371	0.330249	3.80549	7.89866	0	1.84688	1.11686	6.59952	0	0.0605675	2.47684	9.60135	3.52271	2.3961	3.74633	23.4711	1.04993	2.96638	2.4909	0.19593	0	3.9602	2.02482	6.53276	3.22192	4.80357	4.7215	8.50635	1.57265	5.112	4.87878	0	5.72727	0	3.83532	0	3.49547	0.0301988	5.2783	5.76373	5.634	6.02786	1.02642	0	12.9057	0	4.55992	15.0474
1.13946	8.46969	0	0	4.38546	0.61441	0.911573	2.46191	7.35654	8.3241	0.18671	1.40664	5.8079	2.53435	15.0499	0.616145	7.77527	4.2145	6.02808	3.9903	0.71325	0.46764	0	1.47322	2.37116	3.60507	0.0978199	4.83552	3.83037	6.67427	6.15231	5.46683	10.2587	1.87096	1.59396	0	1.77364	1.6972	1.76532	6.91991	7.92871	0	0.557183	3.4382	9.55805	1.04627	12.996	0	5.40717	3.8063
1.50565	4.20487	1.23896	4.21502	1.73633	1.39118	0.458102	1.09419	8.17863	4.03592	3.20418	4.15953	0	1.87487	5.95129	0.154417	0.937806	5.80618	7.14817	6.21639	0.0227128	1.98525	2.02624	4.06964	3.82473	3.3714	0	1.66225	4.34036	5.25839	5.76031	9.01899	7.73748	1.18624	3.00488	0	1.69363	5.32254	3.52938	4.32182	2.65652	0	0	0.465945	12.0374	5.06916	10.6638	1.80488	6.87819	0
2.93194	3.26325	0	5.70006	1.54844	1.57739	1.08	2.95927	3.9025	7.06671	0.645466	5.05818	3.21141	1.36418	7.7833	3.76815	1.5359	3.73035	3.2659	5.2289	0	11.4735	0	4.12109	0.156773	10.9061	1.58137	6.07444	4.14761	4.1383	1.93552	5.60618	3.58388	2.39591	3.74739	0	2.87615	5.26222	7.42452	9.21941	11.4381	0	1.20572	3.2784	5.96445	3.93768	8.62343	1.66333	6.91655	4.85292
3.79821	3.95308	0.842422	6.88109	1.72344	1.44118	1.11115	0.0214138	7.7632	4.95196	3.65726	1.36769	0	2.33427	3.59398	0.0762335	2.11368	1.74982	1.2188	11.712	1.36155	0.980258	0	1.80012	12.7694	8.60706	5.3793	4.36946	5.64978	1.664	4.79037	2.93308	0.851365	1.64914	0.0701933	0	2.99744	1.05236	8.52237	14.966	13.0641	0	2.18134	6.92071	3.80701	7.46571	8.0353	0	2.99426	0.249256
12.6119	8.86953	7.96048	5.2039	1.6232	4.03857	0	1.31682	5.2095	0	1.1197	0	0.708126	4.26129	3.33861	0.420375	3.38943	1.0342	1.34263	2.69022	3.95027	4.52727	0	2.8811	9.44421	5.30263	0.810737	2.50606	7.01685	0.471468	3.88599	7.30187	0	0.560546	2.72478	0	4.57081	0	8.53161	5.70211	0.128123	0.306629	0.532458	3.67707	2.03188	4.25565	5.37218	0	5.11524	8.58968
6.25861	0.23944	4.77073	2.6887	2.29153	2.86814	0	2.53936	5.45046	0.987104	2.25052	3.60861	3.65581	4.45034	7.50919	1.20554	1.92609	1.59669	0	0	1.95191	1.85213	0	1.1275	14.1514	4.22288	2.2932	4.29767	0.064142	0.712834	0.528565	2.95435	0	0	4.33556	0	7.10787	3.3995	0.882473	10.8863	4.85648	1.13299	1.12705	3.25317	0	0.693754	7.04563	0	11.2384	0
7.00775	0.375207	3.86893	3.19653	5.06175	0.0428277	0	1.93874	4.17084	0	0.208789	0.997569	3.92314	2.2847	3.80652	2.55108	6.06918	4.00292	0.630965	5.02118	2.3599	3.88811	0	1.1066	4.4813	8.56554	5.35777	6.67149	4.7312	1.28322	0	3.66241	0.0227128	0.0227128	3.08707	0	2.84326	3.97714	4.74879	1.05429	8.28751	2.9328	2.81966	6.74036	5.70132	0.89663	4.02312	0.0549627	10.063	8.44234
0.277447	3.40236	0.537675	2.59757	0.910139	5.92693	0	1.9072	0.475551	2.20458	1.79922	0.0891653	1.10927	2.21618	0	3.35307	3.37785	4.87412	2.02966	0	7.13915	3.88727	0	1.31213	6.78449	1.42941	1.74594	4.4605	3.8355	5.50509	0	3.93586	0	0	2.53927	1.05467	2.15462	9.98069	3.66143	3.29811	7.58324	1.6248	3.64953	0.198773	3.34373	7.17987	3.43736	0	6.85401	0.588434
2.47035	8.79206	1.68695	0	0	3.39863	0	2.11454	2.49566	0.990154	0.419574	2.86224	0.0719061	6.16981	7.09392	8.01029	2.83927	0.872969	3.89109	0.379388	7.0347	0	0.10646	2.59809	3.8511	4.12753	3.97783	6.08292	0.232302	2.23265	0	4.82726	4.47302	0	2.73594	7.93665	5.94683	2.50947	0.978757	3.506	4.19542	0.468127	3.19316	2.49968	1.86429	0.90656	11.2765	0	7.1173	0.623085
3.54663	12.6148	4.89812	0	7.97191	1.38326	0	3.20705	0	1.81062	0.405809	3.61723	4.35929	3.32445	2.72827	1.55128	3.45189	5.59145	3.61441	0.387164	1.51401	0.132221	2.35571	0.162022	0	5.92777	5.73624	3.77991	2.57348	7.34496	0	3.86024	1.17258	0.379827	2.5869	1.60282	1.65697	4.94645	4.26657	0.56195	1.55437	0	1.75128	3.84824	2.46182	1.14489	8.48023	0	2.657	5.11126
6.84172	1.92351	0.892113	5.0162	10.5092	0.507253	0	3.6877	0	0	0.369019	4.23577	6.31644	2.90544	5.54013	4.15389	4.01789	3.9543	3.12707	0.747021	0.738907	0.0478828	0	0.0239414	0.123049	5.55244	0	2.53196	0	5.55617	5.061	1.29066	1.55188	0.755112	3.76894	0.732569	2.82852	2.56616	5.89843	13.7574	2.33022	0	0	0	10.228	0.62884	18.4931	0.0301988	0.0259394	4.88221
1.62461	3.61897	0.935002	3.53042	1.40677	0	0	2.52834	3.13434	5.36162	0	1.5613	1.7855	4.51783	2.91241	8.20738	3.06482	5.54692	4.07787	4.42841	0	0	0	0.573885	2.66043	8.72927	1.98936	2.45534	0.232725	2.75587	1.9293	0.514816	1.28597	0	4.66855	1.68225	1.48895	0	8.65859	15.2254	11.3009	6.5992	0	5.78232	1.19465	7.64166	0.276557	0	2.43526	7.3006
2.19892	0.918183	0.312506	2.12436	0.547143	0	0	4.9	1.50619	0.445948	1.05832	0	1.51758	5.75479	0.808095	6.4807	0.170569	3.28834	3.35538	3.37988	0	3.7791	0	1.70866	1.99711	0.574888	0	8.49471	2.77404	5.81258	0	1.75944	1.19338	0	2.43714	0	0.0927011	0.234105	14.089	0.250279	9.00965	7.69062	2.1405	4.33538	4.02432	3.5564	5.8485	0	5.51013	0.821196
0	11.6259	10.0357	6.52725	1.03103	9.60695	0	2.1114	5.72881	2.40572	0.0959279	0	3.20294	3.77414	1.65252	8.84797	0.73271	9.39827	2.61386	6.27638	2.98834	0.0312158	0	0.133268	2.60082	4.50721	0	7.85479	2.68066	3.76817	0	1.68578	6.42753	0.0227128	2.82681	3.48283	0.147745	0.113564	7.64267	3.34525	5.03001	2.51234	0.463174	1.91476	4.75697	4.05551	9.76186	0	6.0373	3.1033
0.880978	8.79164	0	4.22015	0.22779	4.08791	0	5.12144	0.921189	8.5269	0.495026	0	0	3.26429	3.60721	0.883733	1.0393	4.36624	1.42149	1.23816	0.849385	0	0	0.130783	3.45418	2.13578	0	3.41632	2.57235	4.26414	1.86325	2.42962	3.89686	2.24225	3.11003	0	1.39114	0.298886	3.70886	0.327494	6.33802	0.73734	0	6.62083	12.5576	6.99243	1.65962	7.78406	10.1549	2.8394
1.33823	7.85163	0.227128	6.46634	1.75403	0.590267	0	7.31085	1.42761	4.81181	0.457094	0	0	3.59625	6.29003	6.93834	0.171012	5.50278	2.64541	1.31308	1.96311	0.114252	0	1.37975	0.851092	7.41032	0	0.194796	0	3.93828	3.24961	3.49886	3.57211	1.48191	1.61679	0	0.0671273	4.84883	18.212	10.1883	10.3708	1.60945	0	2.07129	0	6.03449	5.18914	10.8464	2.34881	0
0.289825	0.502063	6.02349	2.15802	0	1.32711	0	4.10817	0	7.97776	0.199229	0	1.07945	6.22401	4.76983	9.63238	0.260146	4.1488	2.47412	6.53668	3.48056	0.0227128	0	2.16313	1.11446	1.11343	0	1.88178	2.38193	2.16913	3.1473	2.70728	2.03955	0	0.824583	0	2.38898	3.16979	4.30785	1.66645	3.31144	3.83938	1.34175	1.13318	0	2.11473	8.19581	4.54737	5.88336	0
0	0	5.37374	2.1922	0	0.0674479	0	0	2.93947	0.146112	0	0.0528065	5.19646	1.10367	3.2496	3.14936	0.146895	4.03731	4.33763	7.26782	1.68565	0	0	0.807225	5.95569	9.20474	0	2.44169	0	3.16797	5.40637	3.61987	2.87039	0	1.20354	0.337642	1.85614	6.12794	4.74494	9.92306	5.84039	0	1.38769	1.88335	0	10.3658	6.3877	0.923109	11.8565	3.76705
0.938692	0	0	3.88594	0	0	0	0	0	0.45767	1.70775	0	3.35528	3.99199	7.11159	1.43577	0.235141	0.114073	5.08173	13.1696	6.95646	0	0	2.72181	9.81073	5.09404	1.45043	3.56373	0.224783	2.59278	2.59292	2.92624	3.52184	0	4.04709	0	5.36414	4.93087	5.75805	0	0.727633	0	0	11.8399	0	3.54859	6.33306	0.696275	11.6334	2.19454
0	0.14014	0.0975008	0.0772087	0	0	0	3.16027	0	3.75576	1.83813	0	1.50473	4.24064	3.9657	6.12955	0.543234	0	4.01253	1.94712	1.29607	1.29198	0	0.615754	1.27059	0	1.99441	6.39506	3.19147	3.35841	3.23369	3.92962	1.21161	0	2.23799	0	10.9005	9.72849	7.39274	9.20315	7.51303	0	0	7.0477	0.0452982	7.16309	10.154	2.03787	2.40217	3.7177
1.83905	0.583042	0	1.2552	0	0	0	0.101322	0	0.305743	3.27889	4.65184	3.6286	4.05414	6.86608	5.35826	1.72437	0.232789	3.91347	4.14165	1.01997	4.58341	0.735428	1.9135	0.121603	0.0302837	1.09504	3.65712	4.61785	4.53258	2.89661	2.73536	0	0	2.73928	0	8.03151	6.69937	9.82224	1.20091	0.70236	4.22098	0	6.7942	0.0311282	5.51044	1.86122	0	9.2904	0
10.7194	6.13938	0.0642415	1.75572	0	0	0	4.34901	0	4.2365	2.2681	2.67685	3.88745	3.00429	0.970109	0.626832	1.83407	0	3.81427	0.742503	2.30044	0.0439214	8.37386	1.78942	0	2.46638	0.0214138	2.41642	2.31824	3.61554	5.49896	2.12728	0	1.48786	3.71223	0	5.80504	4.72425	1.99608	0	1.74514	2.16484	0	0	0	1.34975	7.51284	5.90605	9.22638	12.9711
10.7718	1.83108	7.45936	0.500952	0	3.61907	0	5.10775	0	0.594872	1.90278	4.75545	2.22944	4.83159	8.03848	1.38976	0	3.98777	2.4982	2.65382	0	6.28684	8.84069	0.0428277	3.54504	1.29665	0	5.92586	2.06838	4.16399	4.91196	3.03921	1.152	0	2.70399	0	3.50296	4.30069	18.3354	1.0449	1.51156	11.3042	1.65868	4.46641	0	0.567407	3.75879	5.65717	7.11218	1.71977
0	0.396621	0.198728	8.59285	0	3.74511	0	3.43775	0	1.91611	6.35285	8.20858	4.11965	5.35205	3.61397	7.79817	0	1.18	2.21463	1.45072	0	4.70252	1.25887	0.0766859	10.2524	6.66762	0	4.98272	0	5.70066	5.56192	3.15175	0	0	2.45401	4.19325	5.91686	3.48855	6.69563	14.8383	4.33494	2.52948	5.40628	5.15116	2.1743	8.83089	4.28154	5.08035	2.19219	1.80906
0	2.55732	6.71796	10.8803	3.70076	3.15218	0	2.11013	0	17.0782	0.981132	7.95359	0	0.737526	10.1619	3.53085	0	0.0214138	2.96487	5.00153	0	5.57255	2.53154	0	0.0227128	6.0568	1.14445	3.04928	0.0349476	4.36585	3.99439	4.84837	0.202093	0	2.47261	2.52178	2.81782	7.60598	13.3261	13.5358	1.43048	0.0226491	1.81968	2.9004	0	0.559437	4.41514	4.35945	6.67708	0
12.6193	1.61985	0.876862	1.27781	3.98698	4.79266	7.00347	3.34157	0	3.14385	3.02558	2.25161	0	0	5.29074	4.07671	0	0	2.20662	10.2172	0	5.09808	3.28916	3.25628	21.7638	4.03477	5.97609	9.03888	1.55577	2.29014	2.90327	4.01754	0	0	3.68097	0	3.35606	5.99808	1.69418	5.45671	6.60285	8.7859	11.0005	0.17733	7.18091	1.5543	4.80201	5.46531	5.30788	0
6.13241	1.24718	6.54245	2.73043	8.62202	3.26255	5.50933	3.46941	0	4.74001	0.791334	0.721749	1.03434	0.234929	3.5652	0.108281	0	0	5.92256	1.45208	0	3.85559	9.78614	6.16562	15.0193	0	6.22902	5.74734	0	3.62426	0	5.51119	0	1.31481	6.28064	0	2.6879	2.50435	3.78225	9.48074	0.488494	1.95262	3.42943	1.90957	16.9467	6.29347	4.94734	1.67453	7.38146	5.93211
0.430441	5.10497	2.77738	1.72779	9.26249	6.6498	3.86195	2.59062	3.11118	2.37814	0.0272974	4.23719	2.2197	0	2.83464	1.71093	0	0	13.4987	1.07295	1.86826	0	3.64597	2.72166	0.688467	2.4281	3.61514	6.21331	4.02487	4.76688	0	5.8471	0.0745651	2.05572	2.2132	0	5.80913	2.27043	12.6752	5.69547	2.67267	2.67635	2.76458	0.0981228	16.6049	9.38382	4.15604	1.4511	4.4581	2.9868
0.289864	3.4632	0.883574	3.34883	3.92244	0	1.18199	3.58955	1.69856	0.0227128	0.381145	2.27352	1.65376	0	7.18113	6.61192	0	0	3.43503	1.73245	2.10544	0	3.23699	5.04349	4.313	0	0	7.12688	3.58451	4.3518	0	4.56668	2.4562	0	4.80972	0	0	4.58827	1.7724	7.58007	8.36823	1.0608	4.49453	0	2.56138	0.395616	11.4637	4.29995	2.17913	2.48867
0.277955	2.18712	0.0815654	6.1065	0	5.10422	3.46504	4.6994	4.36037	0	0.351203	1.95629	3.78032	0.0454256	3.8911	0.919718	0	4.30427	3.71376	2.0172	1.0899	0.0227128	5.49599	1.36163	11.5804	5.82415	0.171311	3.34429	1.67606	2.96283	0.193245	3.13742	0	0.0227128	2.80683	0	3.14855	2.54767	8.51778	12.9669	11.2481	2.65236	5.52234	0.0301988	12.1398	2.06492	4.62382	11.2271	2.25328	4.61088
0.585254	4.41837	0.096842	3.40519	0	4.48695	0.513117	4.91477	5.67508	0.585275	1.13456	4.31345	1.61533	0	5.22412	0.0989602	0	4.66742	1.69585	0.828644	4.08874	0	3.36544	3.03762	8.83287	0.850923	4.43594	5.61269	5.37495	0.844536	0	5.49369	0	0.0444114	2.6625	0	0.115754	4.46386	6.80304	3.19614	10.1811	0.493931	7.15699	5.42643	6.11009	0.614369	0	2.33225	0	1.44778
5.06525	1.63914	8.12373	0	0	3.13485	1.50628	2.99473	5.26648	0.0668395	0.976644	3.73246	0.451612	0.636577	5.47976	0.315336	0	0.511773	1.38216	0.700982	4.7094	0.0338583	0	2.80079	7.02645	3.50307	2.8894	2.32624	0.155302	5.07912	0.262971	1.51275	2.64237	2.00698	2.25053	15.1237	1.18323	5.96132	4.49152	0.525725	0	1.35445	0.859527	0.267281	14.1665	0.89236	5.25081	4.07808	0	0.173643
7.26462	1.45352	5.96876	0.538705	0	5.82042	0.875948	3.93679	0.0214138	0.810471	0.0227128	2.89738	0	2.75359	6.62578	5.42417	0.31308	1.59262	2.74335	0	0.0960428	0.303319	1.07792	1.51403	2.4053	6.58792	1.44573	4.84217	0	3.09142	3.76071	3.21309	0	0.542176	4.5453	2.91852	1.35856	7.35522	6.85877	24.1706	6.97144	0.874683	0	3.21602	8.31867	0.276632	11.0005	0	2.17583	0.534492
4.12524	7.19089	6.65858	1.11703	2.12008	3.02514	0	2.49884	0.821766	1.42528	1.99771	3.83339	0.173132	4.39725	5.4115	0.0226365	1.33096	1.3056	4.98639	5.61226	1.29785	1.12726	0.825343	0.691795	2.41957	2.8437	2.10369	4.35514	0.888723	3.84059	2.16982	5.92205	0	1.17894	2.18425	0	1.79584	4.50818	4.08127	21.5914	6.54538	5.73043	0.619999	0	10.3879	12.3254	12.5265	0	0.224409	5.0574
3.74948	7.18379	5.6147	4.22321	0	0.186321	1.47614	0.409437	4.35497	1.72545	0.986332	0.66531	0.488333	1.41251	1.28931	5.28553	0.897007	0	3.95348	0.0454256	0.851453	3.953	1.97169	0.609072	5.93396	0.0714241	0.628517	2.89915	0	4.04131	0	5.19156	0	1.97999	4.63984	0	3.31503	4.00713	5.70683	0.257303	2.45502	14.397	3.80371	0.310125	0.0898937	14.8557	7.35219	0.969827	0.328822	7.04872
8.54364	2.3942	4.382	1.49584	0	0	2.00822	1.25609	0.356267	3.10867	0.236125	3.01124	0.431915	5.2641	5.77687	0.934641	1.33884	0.0712836	3.07182	0	0	3.41441	1.6285	4.18592	0.386144	0.507779	3.93345	5.33754	0	5.49566	0	4.87057	0	0	0.856088	0	7.55675	5.33743	2.84301	2.49282	9.27124	2.48646	3.24787	0	0.0234592	10.0871	1.61289	3.55398	0.584231	0.744964
11.8823	6.30532	0	2.16765	0	1.07793	0	0.239649	0.606821	9.46347	2.60058	3.48911	1.8991	2.71227	6.17465	4.83983	1.54944	0	2.24725	0	0.806849	5.60639	2.93796	0.217025	1.59916	6.85509	0.297905	9.47789	0.0214138	2.84818	0	3.73419	0.0302837	0	3.52128	0	3.50891	1.96805	6.42804	4.81317	7.53972	1.53398	3.80266	11.4039	7.66132	4.91144	1.13998	0	8.05273	1.36016
4.67314	5.20789	6.3849	7.83555	0	8.64007	2.56069	0	3.56414	6.06883	0.892861	8.94419	2.18393	1.29872	5.85521	7.88325	1.08578	0.0302837	3.86894	0	0.0908512	4.47238	0.531433	4.90571	12.4117	7.93523	0	2.61444	0.11151	3.12169	6.23531	2.76765	4.715	0	4.89423	0	0.448097	3.7469	11.1486	5.29989	5.43425	2.73583	0	4.53057	4.6005	7.13257	10.2313	0.0252806	3.76021	1.96127
11.4731	1.27004	4.64648	3.1314	0.177286	1.82243	3.19821	1.23143	5.02377	1.34483	4.38364	4.60878	1.05955	1.90599	6.93265	5.67783	0	0	2.44679	0	2.42007	5.14499	2.85712	3.24539	1.86478	8.12902	0	5.51485	0	5.01415	3.13611	3.35804	2.35944	0	4.76593	3.26254	2.48338	5.0412	5.52896	18.406	2.90774	7.27207	6.09007	5.41156	5.27181	0.169985	9.88026	0	3.22624	1.62963
4.73063	2.85951	0.754695	2.81416	0.0908512	3.78193	0	0.421254	5.17164	0	1.19521	6.6008	2.74462	2.8534	2.27971	8.46722	0	0	3.04764	0	2.4462	4.48848	1.3843	3.99976	5.22423	6.09064	0	3.04586	0	4.7383	4.5686	6.35762	1.21944	0	10.0778	1.45093	2.24485	3.81728	3.08558	5.45333	1.53652	1.63806	1.28059	1.94779	4.65129	6.22984	11.3033	0.486274	9.1499	10.2608
3.83658	3.08536	2.11787	1.4915	1.9798	0.535357	0	0	1.31429	0	0.173009	0.760388	0	0	5.03997	4.41623	0	0	2.00382	0	3.80276	5.83342	2.22541	2.05509	8.00256	6.86046	0.0472627	2.23235	1.10858	2.0728	7.7998	0.0806824	1.51238	0.23305	1.43824	1.32198	4.93952	0.829377	2.65611	1.60705	2.74571	4.83783	1.8265	0.364248	11.7174	2.8746	12.0963	2.64143	5.69384	16.0604
7.08182	6.0994	3.15086	1.16434	2.31424	0.142417	0	0.533254	0.307695	2.71608	0.254176	3.08646	0	0.678458	2.0574	2.34132	0	0	6.02446	0.570694	0.695806	5.79972	1.30025	0.218189	14.1008	4.77809	0.506622	1.17422	0	2.05775	6.49524	0	0	1.81108	4.45838	6.12113	2.74354	0.974798	3.13772	0.260524	0.0301988	2.53649	3.20397	0	5.21282	1.11736	16.8372	2.6336	3.47564	2.88996
7.78135	4.92507	5.80921	2.79904	2.92747	0.199037	0	3.9389	0.0852944	4.54033	3.20396	2.31626	0	5.48866	2.02442	1.42434	0.418789	7.91522	2.0184	2.68031	0.226403	1.75178	0	0.67878	6.50896	2.93436	3.29315	6.24943	0	2.80678	5.738	7.60218	0	3.31748	2.66833	0.0884128	4.18394	1.67529	11.946	11.6204	7.90538	0.0301988	2.39563	0	3.65777	3.80406	18.4578	0.0238743	9.17853	0
11.3153	6.41161	5.62683	0.714123	2.85814	0	0	1.87218	0.997661	3.24316	1.46365	3.27061	0	1.46996	7.97552	3.68135	4.44555	5.8894	4.29442	3.29889	5.8655	3.24142	0	6.80515	2.37324	0	2.27284	3.88571	0.0227128	4.25447	1.62644	11.7868	5.0286	0	1.13897	0.993133	1.72745	3.45052	8.92021	0.810754	2.91439	0	0.0608677	6.7182	0.165086	0	18.3312	4.33463	4.1482	1.83912
13.7627	0.0529965	12.2417	1.05479	1.15172	0	1.11895	3.9274	0	3.52412	3.75155	3.89455	0	4.95927	2.75311	7.42424	2.73489	6.41482	4.13207	0.0227128	4.5672	1.71436	1.78661	4.50952	27.3721	0	0.147	0.458974	0	0.113564	6.52417	6.13496	2.81049	1.22396	1.51155	3.15374	6.63077	2.33383	1.89987	2.67701	3.69086	5.09965	2.79941	0.106769	0.328912	5.08133	13.2693	12.546	4.70594	8.85224
3.24853	3.99342	4.42658	0.181702	1.17395	8.4033	3.27433	3.98746	0	0.470602	4.37342	7.132	0	0.847163	3.83693	5.92381	0	5.107	3.14022	0.196621	0	0.420514	4.69678	5.20848	13.6446	0	0.0453552	4.3348	0	1.88225	7.29692	4.42174	0	5.82614	2.58863	3.49635	2.77104	3.78584	6.86386	7.02039	5.15411	10.2484	6.73799	1.25392	2.20431	0	10.7586	2.94232	9.85849	4.83496
1.58359	13.334	10.434	4.45207	2.80171	0	1.30528	0.322606	3.44912	0.835243	5.35179	2.17381	0.0214138	5.94519	5.54089	1.16146	0	12.2309	4.40997	0.5713	4.49722	2.4128	5.13384	3.72567	3.24016	0.13533	0.903448	3.46537	0	4.74287	0.726035	5.72908	0.273716	5.20532	3.82477	4.56547	5.94221	11.4757	4.13553	13.6026	4.07922	3.95469	2.43148	0	7.7786	2.34479	10.1857	3.57182	5.16583	4.6754
4.37927	3.49452	3.72055	6.38493	3.49597	2.87494	0	2.81283	1.45213	2.23598	8.49915	0.912756	0	7.02329	2.5779	7.37853	0.833365	2.48636	3.27069	0	0.136464	0.388493	3.18242	1.36164	0.967543	0	3.7044	2.90288	3.55693	3.22262	3.98667	3.4957	0	4.01691	3.65093	16.606	2.78547	0.537568	5.60738	9.2449	7.63807	6.43022	2.27768	5.67911	9.49527	2.03871	16.4981	8.06814	6.13967	0.423881
2.73593	7.86893	2.09711	4.64676	1.9262	12.6595	0	1.33182	7.88521	0.272974	4.42148	2.67355	0	1.49327	2.86288	11.235	0.291346	6.48548	1.3044	1.36684	1.96048	0.0689268	0.0751802	0.809998	7.05099	2.81784	2.9931	4.56553	4.53272	4.13078	4.43129	2.35224	0	7.53943	1.93481	4.43132	1.60255	0	27.4437	7.8913	4.08575	3.89352	4.3542	1.02725	1.4321	5.68978	17.6145	2.04158	5.54555	0.144716
8.32961	9.93321	2.60238	2.59	2.25816	3.62379	0	1.34043	0	4.37437	1.28505	1.22821	0	5.1364	0.87131	6.70523	0.262629	9.53294	0.262356	0	0.984361	3.82396	0.152804	4.19755	2.04851	0	4.52104	1.8955	1.47032	3.5548	2.81409	1.82044	0.744618	5.90042	1.33722	0	4.5841	2.82686	1.173	10.5965	5.49789	0.153253	4.85953	0	8.84253	6.3718	9.55382	1.78882	3.47411	12.2058
4.05201	0	0.208558	5.4936	6.72835	8.39209	0	3.11289	0	4.1151	4.35563	1.46359	0	9.61037	3.95149	9.96387	2.04213	7.72381	0.0404195	0	1.06397	2.31953	8.12118	3.96449	15.8216	0	7.71268	5.67661	5.00159	4.25017	0	4.88889	0.373016	3.10838	3.94378	0	3.77374	5.08827	1.29449	8.31738	2.24585	4.94436	3.8571	0	8.91954	3.2251	11.6132	0.135895	6.368	11.9112
4.80572	2.30469	1.14346	1.73454	7.32343	3.56446	0	5.13594	5.73493	0.334679	3.02916	1.46646	0	1.73324	2.42189	4.95155	1.58071	1.82603	0.272014	0	5.23978	1.97933	3.93958	1.74808	8.62153	0	2.1149	8.63989	4.06146	5.76218	4.18068	4.68021	0	5.19955	6.94803	5.5369	6.50913	4.95703	12.0853	5.63458	4.8089	0	5.09081	0	0	0.560562	18.5832	0	9.37011	6.55858
3.79198	6.51936	4.68741	11.5164	9.05963	5.6191	0	4.10227	1.42644	0.70201	4.34398	2.66663	0	2.96755	4.46314	4.54893	0	3.20066	2.27637	0	5.17996	1.45347	6.59939	0.982767	10.0098	5.06856	2.12848	3.02893	3.06262	2.44778	3.79355	4.96531	0	1.17736	2.6564	6.43174	1.1139	3.39739	8.81041	6.68045	7.03068	0	5.12823	0	0	4.12714	13.0548	5.77916	0.359234	2.52209
0.654777	7.09227	2.93436	8.05739	10.0694	6.24664	1.01318	3.60536	4.23009	2.87949	3.81974	2.30423	0	1.84101	5.79021	1.64987	0	0.464833	7.15046	0	0	1.12116	3.28047	2.91332	1.35544	5.96265	0.782575	1.6465	4.68186	6.07114	3.64847	3.71774	0.502154	4.70928	2.79183	6.75912	3.20702	3.64234	0.376577	14.0737	2.7805	6.1789	0.052848	2.50998	5.27182	6.73905	13.2522	9.09114	6.8376	6.6169
7.41077	11.6732	7.05369	5.69001	1.57389	4.51224	0	1.79373	0.922925	0.119629	3.72096	3.88764	0.0890739	0	5.18558	4.45517	1.09506	3.98358	9.67921	0.0214138	0	0.91007	1.68677	2.69071	0.809745	2.57773	5.4341	0.930676	2.46766	3.09902	5.96833	4.53023	9.09135	4.5592	3.26401	0	6.07995	1.39037	2.19939	5.8036	1.67033	3.43941	0	4.84998	5.51612	4.31019	11.8388	5.19334	6.55025	3.83309
0.332053	4.41746	0.32555	3.43679	7.04376	3.76064	7.11704	5.1005	1.4032	3.43961	3.92919	2.23319	0	0	5.77655	2.57611	0	8.6344	6.38095	10.8846	0	1.11585	6.97457	5.08064	1.57184	1.69873	9.19903	0.381042	4.13779	4.04825	1.57821	3.63023	14.7151	5.91139	5.55236	0	6.2008	1.7943	8.72503	13.1153	5.67152	2.05289	2.85024	9.12254	3.69182	5.97615	11.7769	0	2.14405	4.59834
9.78099	7.01063	2.51462	3.8356	1.15414	6.42003	0	1.19655	3.44116	2.14902	4.63919	7.15307	0.265498	0.327167	4.72206	5.95364	0	2.79459	7.86975	5.29653	0	0.80165	6.12162	3.26495	7.94294	4.50343	0.67682	4.4988	1.93491	1.99375	2.92455	3.33254	13.9164	5.56937	2.02044	0.0227128	3.43072	2.56412	7.69304	0.128345	11.4865	0	5.33404	0	3.37902	2.75906	7.15916	0.319828	1.93399	1.98726
9.01545	3.40401	8.79902	4.11671	0	5.67633	0.345288	1.71424	0.171311	5.59667	3.60614	4.54922	0.0478828	2.44669	5.40166	3.15416	0	3.00914	2.62678	3.66067	0.0302837	0.264964	5.65185	3.63896	12.8395	9.96928	1.43564	4.63644	3.72924	2.24725	4.8325	4.26451	2.1657	3.13782	2.13988	0.656386	0.915419	3.31733	0.574605	0	1.50779	3.01622	1.85409	1.43444	3.4045	2.02475	10.9659	3.00778	2.76012	8.35591
0	2.90881	6.60867	4.40212	0	1.63108	0	6.75281	0	2.67758	5.19591	4.07077	0	4.34998	12.4717	4.05101	0	9.26861	2.07974	1.79497	0.0302837	7.01501	6.72564	7.0106	5.4529	1.77999	4.93833	0.796325	5.63613	4.5612	0.190872	4.4637	2.15137	5.01984	4.28195	0	2.81992	5.50307	6.54981	6.02977	4.7072	7.73698	5.97395	4.95224	25.4434	8.1016	11.9304	0	0	7.11134
12.0469	5.45302	1.26012	8.24445	0	3.62751	0	6.72019	0.0677165	2.2919	3.43975	6.16353	0.0677165	2.87242	6.81379	10.1141	0	5.50627	2.40623	0	0.121135	13.3219	4.54888	1.7931	4.73169	3.55321	2.85817	2.39565	7.32133	5.07457	1.56426	5.4969	8.35166	3.81021	2.14886	3.14122	4.6423	5.48897	8.80413	1.2672	18.3449	1.2702	1.51303	0	0	2.23421	10.763	5.96294	6.66178	7.97415
8.40362	2.54054	2.03059	2.94544	0	3.10388	0	3.13698	0.0378757	5.13943	9.0694	2.02225	0	6.49987	10.8693	7.10549	0	8.62759	3.7838	0	0.618685	6.65921	5.49963	3.42629	3.2878	2.73999	0.529622	6.82623	1.9874	5.8011	3.30703	2.42244	4.29401	5.05016	2.82031	0.607276	6.61968	1.56769	11.4994	26.8871	10.4453	3.87451	1.29535	0	0	5.39649	12.454	5.58224	3.66604	3.61616
4.37075	1.55087	0.165495	2.40443	0	7.47552	0.0838454	2.81467	2.73904	3.04244	1.78669	4.05344	0	2.81433	2.04209	0.81348	0	13.9615	4.25873	0	0.233944	11.7416	6.06231	3.27687	1.05686	3.13759	1.0939	7.70865	0	7.56753	0.451234	4.47717	3.12516	0.989127	4.71817	1.00399	3.81828	8.63308	15.6934	1.69038	4.58741	4.2515	1.21299	8.75881	0.0301988	0.158043	8.42641	5.64586	1.45274	7.35898
0.398277	4.61992	0.610847	1.47871	0	5.35408	0	8.76996	7.51601	0	5.99118	1.23172	0	3.94652	4.63975	5.59364	0	9.08067	4.00165	0	2.2701	5.98591	9.03203	2.12115	1.92528	5.67725	4.01226	6.39633	0	4.42458	4.07053	7.46699	3.76824	6.51089	3.31012	0	3.12643	7.37624	2.79291	19.3645	2.21263	0	0.04987	0.679474	6.25841	5.76587	16.0103	7.70977	2.30871	5.76619
0	5.12311	0.183353	4.37396	0	9.14587	0.345034	2.60024	7.45606	0.856295	1.82509	0	0	3.60792	4.60433	13.4719	0.0441266	6.77271	6.14267	0	1.3572	6.9018	5.95434	4.37604	5.26128	3.93723	0.057985	9.30559	0	4.64754	4.12648	5.16625	0	2.18888	4.89541	0	5.64406	10.0086	5.3706	16.4856	8.34923	0	1.46109	10.7548	20.2415	16.6657	7.73039	9.46008	6.56809	13.7519
1.96423	8.42864	7.12834	4.20806	0	6.47972	0	2.13418	6.60312	10.7277	4.48746	6.65697	0.551172	3.85443	5.26476	6.13872	0	6.52535	4.40488	0	2.17321	7.07625	5.78307	2.66075	3.23589	0.564468	5.52379	6.01537	2.78894	0.636296	3.60165	5.17482	0	4.52683	3.77207	0	2.98802	2.4449	2.68907	6.24335	2.59227	0.630329	0.979524	0.48939	0.0377485	10.6061	4.1288	4.52279	10.3388	2.54239
13.0763	5.15647	1.35562	4.99459	0	4.85471	0	1.60565	6.56627	0.374962	3.48082	5.81761	0	3.48108	5.24126	4.25773	0	9.27261	8.60912	4.91042	4.02628	9.8674	4.77406	3.20216	3.66496	8.95344	18.996	3.94361	6.12518	5.12821	2.22929	5.77622	0	4.23094	0.383186	0	3.71115	3.96807	4.96675	6.18737	5.18673	0.297083	1.62598	0.977024	1.37825	2.51824	8.97794	0	3.56361	2.09258
10.7608	4.92654	2.77585	6.04913	1.17588	5.33407	0	5.09882	9.25864	0.835944	3.64213	5.62339	2.97454	4.23143	4.43404	4.85804	0	6.49908	5.31771	18.0959	7.75693	8.54894	8.32701	3.44519	0.665391	1.41936	0.145144	4.44348	0.759456	4.26497	9.04028	8.05632	0	7.49566	2.10193	0	11.0545	2.28148	13.6786	15.8275	0.749783	4.90181	6.71263	2.161	0.457402	6.38576	17.8076	3.78547	15.4177	4.83312
10.8711	3.37356	5.2997	3.23657	1.14272	6.47465	0	2.44608	3.22378	0.0249726	2.79404	12.8316	0	9.19947	1.87412	9.48362	0	8.5824	2.54569	8.52228	6.0288	6.06687	4.43617	1.3498	10.044	0	0.536911	7.325	2.45697	0.283128	11.3005	8.47967	0	5.23415	4.37719	6.59185	2.38239	2.07352	7.74026	9.99803	10.2764	0.772842	1.36174	0.333514	1.16717	6.47246	14.0842	6.38185	5.83179	4.18427
5.61108	2.176	3.36861	4.58139	5.31348	3.26641	0	0.9883	3.42432	0.194974	7.83089	10.5157	4.02239	2.59772	7.23638	9.40656	0	6.81011	2.69828	8.25676	6.51505	6.09679	7.77551	2.98435	5.49219	0	3.03488	10.1609	5.01842	5.04316	9.2014	5.16888	0	2.54774	4.13429	5.26757	1.79817	6.68153	14.5256	7.19959	5.51465	4.93773	1.35151	0	2.79713	6.45507	11.4439	0.617223	3.17948	0.585276
14.4933	5.63929	7.96272	6.51663	0.260775	5.73844	0	3.45286	1.93364	0	5.32843	11.9234	16.3502	2.64551	6.28681	5.00255	7.15102	6.21646	2.43271	4.59051	5.36933	6.60757	6.4457	4.60075	8.17681	3.4327	0.0227128	5.447	3.12387	1.64857	5.32486	3.95993	0	8.35876	0.629338	6.21319	7.4458	3.92092	1.54828	1.2903	12.867	4.63133	0.0226491	2.58333	0	4.5129	9.95776	4.58089	4.80799	4.93796
7.22216	6.08121	1.6147	3.84468	3.26072	5.52827	4.48265	1.23584	3.39151	0	6.94541	8.02719	14.5126	4.1285	6.10194	3.1349	0.136795	7.44203	5.20757	1.7656	11.1894	2.58463	5.03075	2.61701	0.751852	3.56921	0.0453552	1.38098	5.31215	3.76223	4.85021	4.07115	0	4.93469	0	1.61304	2.49912	3.71913	9.27273	0.321132	9.40463	5.65994	2.40817	0	10.2461	4.62082	12.9034	7.85442	4.39326	3.98466
21.3013	8.27749	8.35875	4.78057	0	2.26619	11.7583	7.05379	2.90533	7.15047	5.97821	9.87929	13.1618	2.9508	5.33677	7.94738	3.05492	8.78647	4.0174	9.72667	12.0004	5.10139	5.99306	1.49752	14.2182	3.33094	0.300916	6.86397	6.76826	4.53676	4.05862	6.49983	2.33991	3.21285	0.0239414	4.7844	3.98774	6.69457	0.0427076	0.254111	7.16611	3.27718	2.12179	0.0443611	7.12096	0.542587	10.6846	6.74988	12.6076	6.16252
13.531	5.24687	0.42406	4.76096	6.61661	1.39061	5.62707	6.3438	1.18166	0.34414	9.8462	5.98547	8.72108	1.89641	6.31552	2.67288	0.746646	10.3378	4.90476	5.78568	10.0852	4.89565	8.35379	2.23913	0.909625	2.95393	2.15641	1.91785	7.22353	6.4292	0.685464	4.45912	7.64727	1.99689	0.0478828	3.04704	5.76745	6.3424	4.20075	2.72638	4.98856	4.08624	2.59846	0.0301988	7.37118	3.87403	14.0728	12.402	5.34382	8.12369
6.11015	7.82305	2.03343	4.04431	2.49821	6.79451	5.05471	4.34401	3.49914	3.57529	9.18894	5.72796	6.35001	2.19861	15.3842	24.3218	4.63411	7.82178	3.29363	10.3917	9.46803	4.42212	7.65798	5.76264	0.858685	4.22287	2.05628	5.24053	7.31465	1.65688	0.221239	5.72574	3.24928	3.73364	1.24138	8.89875	6.06438	3.44641	7.85985	2.161	6.86554	10.6878	3.08303	0.0540731	1.00385	8.80818	9.91338	13.3219	13.5233	6.70437
17.455	7.90119	4.60639	8.4067	0.551841	2.31592	10.0827	5.03322	2.28039	0.0509337	3.93432	4.82236	8.26392	4.35316	3.81716	8.66339	0.67514	7.17509	5.17818	7.18177	8.23027	4.76324	4.32251	1.92571	14.8735	8.06647	9.07688	7.50721	7.06821	7.12681	0.0529965	8.44855	0	6.33365	2.4518	1.31302	5.04909	5.68763	12.4287	2.68988	6.44815	7.78133	6.57101	1.44261	24.0299	3.90667	14.176	11.144	5.46511	6.36044
7.59783	12.6773	1.47701	4.41288	6.59921	10.9465	6.30387	5.87669	6.26294	2.28829	2.79769	2.26675	6.05767	6.78149	3.64	9.46576	7.77396	5.88507	2.24429	12.441	8.66482	3.39086	6.64878	1.66613	7.69234	5.48267	4.94588	2.31642	10.2523	1.92504	0.922031	4.76709	0	6.55631	7.14798	5.73563	1.82364	1.60333	3.97283	2.07775	2.18062	9.3631	6.13845	0	16.8325	13.2742	12.1098	1.90452	7.50406	1.37719
16.1266	2.79383	1.63291	2.89046	9.53477	3.03772	0.0824546	18.5713	9.33112	2.84616	2.46649	3.61982	11.667	15.3164	13.7747	13.9178	4.52232	4.53117	1.91165	2.29597	3.45963	4.44422	7.17955	3.58529	0.0227128	3.54209	10.8134	3.56403	5.44109	3.31112	3.90323	9.67033	4.71786	5.65039	13.599	3.12833	7.93169	0.830795	8.33418	6.08201	6.53738	5.51483	8.20613	5.93734	12.5745	4.52508	12.5975	10.4361	6.06002	1.86685
11.0812	4.57716	6.40317	1.81487	10.8119	3.99898	2.56722	24.769	5.61757	7.00995	7.09643	2.59121	7.19871	7.72209	8.37773	15.2863	3.24702	7.11085	4.91756	7.87957	10.9523	1.47351	8.33839	2.57057	0	2.8964	6.66836	3.84353	4.98338	7.73448	2.85281	8.68261	1.32115	5.81219	2.88659	0.782571	5.86436	4.71535	10.9205	1.25109	7.855	2.80329	7.623	10.0462	14.8103	0	18.4096	0	5.75047	2.98585
5.91379	4.57661	6.5903	2.48942	10.9752	7.61301	1.19024	7.23634	7.37131	16.3974	2.91339	5.10117	8.30219	2.99084	7.69967	3.84244	0.830899	5.35432	2.74088	12.8196	6.17962	2.20607	7.4787	1.77894	1.04128	2.35275	7.90884	4.71481	3.77215	4.41022	4.2383	10.9561	1.9014	9.99075	6.39431	0.130681	7.9614	1.92978	6.22049	11.3269	8.47675	14.47	2.82561	5.99746	8.58265	3.94262	18.9868	8.1809	8.8753	11.6772
17.4637	3.01284	7.92328	0.0565711	7.20813	3.80622	3.56042	19.5045	7.41761	7.40771	6.47506	6.40854	6.64188	3.56662	4.02271	7.35686	3.53289	7.91809	2.50407	7.95129	6.61452	5.98818	7.75961	2.06553	1.01975	4.01091	2.03797	7.01183	0.550404	5.00619	4.09604	6.3421	10.647	3.19896	7.46249	1.61257	4.68153	4.21361	12.387	6.0381	8.34511	5.69574	1.11796	1.34436	8.4957	1.12992	10.5962	13.3385	3.70295	2.67574
10.384	13.5043	4.51851	1.47707	14.2042	13.5772	4.42114	5.09356	6.78022	4.59809	7.73421	4.75129	6.19461	2.06564	1.07219	7.49914	3.02424	8.01799	4.8866	8.03268	4.25319	7.01011	10.62	4.35696	4.91675	1.39863	6.44487	4.5628	0.0227128	5.0597	6.96217	6.99506	7.51494	8.35739	5.22532	6.73011	6.67009	11.7382	10.2862	14.6248	3.53572	5.11804	1.48185	7.09986	12.7298	1.70935	8.96236	1.51125	4.56984	6.99371
8.28134	12.7844	8.33914	1.03062	9.03382	4.518	5.96209	10.8353	5.88648	7.45838	4.27143	3.12764	5.55757	4.19028	9.88853	14.6867	8.18699	6.83889	3.14934	6.78513	7.46512	5.54922	4.1254	4.93787	0.985525	3.78099	5.1422	8.87383	0.768713	7.33634	8.16491	9.74927	5.33605	1.44514	3.26443	4.68117	5.75102	4.40144	0.755171	0	5.98808	20.0938	1.61748	3.3778	3.1569	10.2495	14.6505	9.6269	11.0266	4.01046
6.96793	7.91085	2.32384	3.95	7.53152	10.6298	8.30449	5.33435	7.54915	11.8232	5.4689	2.94124	5.26051	3.79473	5.29469	18.4895	3.6059	8.79117	5.85677	7.54948	4.86005	9.57284	10.1637	2.68766	0.902349	10.0293	2.71962	3.34389	1.74256	3.65548	6.87718	5.58861	13.7421	5.01936	1.68604	5.55532	4.59335	3.37856	2.19202	10.0025	7.30823	12.8159	4.17099	1.49159	0.136553	42.7127	12	8.88105	8.08703	7.44902
7.13429	5.11821	5.21999	2.96707	10.7202	11.8411	5.24477	12.5435	3.45115	5.54458	8.32348	8.4639	4.63783	4.8106	14.5524	7.70105	0	7.75542	3.54763	5.895	6.37549	10.4771	7.40945	2.78958	3.54152	3.80115	7.21159	4.04248	9.52849	3.23152	2.46203	7.02854	8.53759	7.30506	4.86158	5.83753	13.95	0.0894183	7.11365	4.97322	8.41287	7.89032	1.02744	5.71342	4.79813	12.1948	10.1437	13.072	8.72909	1.05306
12.469	4.23148	3.34358	4.25236	9.94913	2.8296	9.32953	5.09416	5.19948	3.15129	5.94989	22.3048	13.0154	2.91016	6.84469	6.93553	0.84647	6.28124	5.87399	4.89521	5.16198	12.5362	6.93682	4.12149	1.16389	3.50047	7.3576	6.13075	4.24045	2.75828	3.97523	5.14614	0.493986	4.5141	3.07568	0.950665	3.88824	5.61282	9.29863	0	5.15553	7.25195	1.30798	1.67648	4.22671	12.0903	13.1941	6.92253	9.32147	6.2913
10.128	1.90365	12.7292	2.36979	10.7573	7.58214	16.7706	3.51276	10.2565	2.54892	3.65582	17.8874	13.1501	6.64997	11.6581	2.63186	2.80413	7.17357	3.92392	5.26974	9.48445	2.13689	5.75083	4.99124	1.6093	4.23792	4.8379	4.78173	5.39432	6.9197	2.52544	4.7491	0.333117	4.74008	3.14251	2.5851	2.64978	11.7074	10.6546	27.2202	4.82411	6.98547	2.94292	2.04034	6.41134	2.1131	16.7252	3.90756	7.86686	0
11.7506	10.1506	5.20142	0	7.87777	7.34192	8.42407	3.44184	10.5427	3.93426	8.66305	11.2785	8.83056	5.63713	7.01989	4.65712	11.1036	4.28443	2.64471	9.31112	9.21581	2.12344	5.50875	3.09386	0.0529965	2.50555	7.88004	6.77522	1.22432	4.5571	4.57687	3.35486	0	4.71375	4.22465	4.9818	8.58269	8.2353	2.67454	5.28769	2.73369	13.516	2.47658	4.57314	3.79657	9.12654	20.3191	0.052848	4.66847	18.1499
7.22417	3.36225	11.7914	1.7224	9.56122	6.68249	8.15098	2.76058	7.30921	0	8.00789	9.43037	6.4962	5.98663	7.77871	6.94867	7.48855	5.07942	7.96554	12.3245	6.66928	5.83257	7.34849	5.43839	5.00193	0	11.1376	8.04236	4.91572	8.12975	4.65499	3.31811	0	1.58986	5.26537	7.17779	2.82978	3.57478	2.48768	1.69904	5.96008	5.81488	7.44248	0.406934	4.23246	14.2374	6.61451	2.02293	4.93688	2.00144
12.6784	5.58517	7.99098	2.27783	11.3177	16.0397	11.1451	4.81942	6.2987	2.15754	1.83944	4.37648	6.72437	5.25437	5.67917	7.45095	4.23073	10.9422	3.95495	6.37944	6.82032	2.55778	9.84131	7.15774	0.0302837	5.904	8.39459	9.72376	7.7301	2.22763	4.01492	3.89234	0	5.54398	1.69952	7.20597	12.8451	5.08448	5.89248	0.105591	2.80211	22.5532	7.65143	4.3232	11.9763	3.33308	4.88118	0.979959	10.1379	4.47989
16.5007	8.79127	5.93017	2.86841	11.4844	5.4858	5.303	4.17171	4.39073	17.7452	12.2943	2.81412	5.08031	6.96191	6.4641	2.8915	5.04606	3.99728	6.26359	2.50498	10.0923	0.50851	7.95953	3.64858	6.31633	10.1168	10.0863	8.36077	2.11121	5.42593	0.562589	3.77658	0	2.00563	2.29315	0	5.85242	0.233405	6.66682	10.349	8.80474	8.77774	4.94646	14.6872	10.1298	4.70454	10.1375	4.03074	8.98714	3.82662
7.17192	0.127717	10.4603	5.3852	8.05075	10.2783	13.9745	9.22039	11.7165	2.57757	5.37224	6.67061	7.23848	8.01581	3.68652	0.754883	8.90911	2.09896	2.80665	10.5116	9.77441	4.24354	8.28	1.82511	12.2857	8.04778	10.0552	4.46432	7.96593	4.49689	3.07103	3.96299	0	2.07374	4.30671	0	3.10684	1.06678	5.18479	0	4.34474	5.87822	1.50805	7.9164	4.82827	4.18961	7.49983	0.75058	6.31853	0
11.4064	1.78496	4.96339	3.01558	10.984	7.23597	4.96918	4.30904	4.15728	3.46695	2.09769	5.16862	6.19524	7.53177	4.30346	4.80805	4.96688	7.03647	1.66172	10.3162	10.0518	15.5296	4.92614	4.21323	5.03404	2.53347	6.86351	6.54818	5.43619	3.66666	5.48941	5.83049	0	2.70373	4.06299	4.71296	10.4568	0	6.39815	9.95395	8.63094	1.66532	2.03179	7.98713	15.185	0.612769	20.0399	0.0361587	3.83004	13.3024
8.33683	2.22073	6.58247	4.91642	7.45686	7.51181	6.03046	4.64855	5.70919	0.502049	0.805061	1.71269	5.40156	7.19622	8.18443	3.20503	5.44251	7.99224	3.98244	4.58682	12.0757	4.03456	2.5687	2.73934	2.25638	7.12898	3.50393	7.19008	5.81375	3.40315	5.7183	7.85313	0	6.13624	2.94745	9.77168	5.14572	0	8.5795	3.03023	2.38575	3.74614	6.69712	0.58049	5.57924	2.09452	16.3566	5.79313	3.66412	12.5224
9.68051	5.19647	4.66364	5.37059	7.23032	6.48288	11.6905	7.70641	5.03309	6.4487	0.0227128	4.12729	5.55798	0	5.53544	2.394	0	13.4683	2.63135	4.41489	6.56168	6.50577	7.42181	4.42152	0	6.41575	12.4536	5.74379	4.9295	8.78397	8.78222	6.80142	0	3.83223	3.45162	5.30359	3.76765	1.54474	8.78933	10.1554	0.832429	6.24867	9.62736	0	11.2477	1.96738	11.4776	13.6007	15.2502	0
7.03255	13.7169	4.59205	1.0799	10.4866	4.92004	6.6579	4.70937	6.30913	7.4317	0.381314	1.42938	4.87257	3.62407	4.92446	3.59496	11.932	10.4895	1.88901	5.30977	9.90761	2.12044	8.52626	5.53315	3.40922	7.17772	10.8921	5.27138	3.38683	6.01057	6.7938	10.9691	0	11.6133	3.44496	4.42344	4.94647	8.14307	0.146632	6.80354	6.86331	6.65872	8.71039	0	10.001	0.94869	19.076	7.18576	13.4274	0
13.4745	9.37115	5.14069	5.43467	7.06376	4.14165	5.75235	6.41742	8.84335	6.3044	2.39909	11.6027	4.35115	12.7948	8.43317	6.01252	8.28097	4.87385	3.87125	5.70019	6.94007	2.58173	5.35352	2.2075	4.9494	6.58948	5.8178	5.30914	7.23234	4.69123	7.89175	7.62445	0	4.91855	5.73319	3.57962	5.03478	6.24433	7.61531	3.1315	14.3423	4.86714	3.42616	8.04292	10.8117	0.522059	24.1232	8.10116	4.67374	5.0412
7.99534	4.19673	5.1871	7.15298	7.73388	5.39632	10.3451	9.98059	6.11295	7.65871	5.55096	3.16549	3.60089	2.89908	3.16373	5.6722	4.6832	8.05494	4.85189	5.25181	10.8881	0	5.13382	7.13198	0.240085	0.94304	5.62706	3.64778	8.45952	4.67099	6.1642	4.90091	0	3.40459	3.62064	0.0623816	6.90791	10.4753	9.07635	13.1671	15.6156	3.78015	7.73663	2.45689	6.14241	0.800712	16.1873	4.48105	8.90831	4.22745
17.1044	3.1651	11.9246	0.576042	10.4551	9.71639	10.4026	10.1971	9.68628	9.69122	13.312	17.5399	11.0132	7.74405	8.88232	10.4323	7.87465	7.45493	2.86203	11.0433	22.2177	7.86985	9.01683	7.1887	15.6343	7.8647	4.20243	3.9512	3.31095	7.47278	8.82081	8.10222	4.39409	3.46354	2.57259	1.75825	6.31819	3.61237	7.39993	9.41792	4.80559	5.47299	0.0775909	7.51981	10.9276	1.54297	8.42083	8.91493	1.83085	13.5445
21.2551	4.48765	2.7441	5.07323	14.8168	5.75636	10.4288	5.99082	8.57511	3.08159	4.23911	1.78112	6.18799	8.38686	10.107	6.13698	17.2075	5.6481	3.85406	5.88858	11.5241	4.18733	10.8018	3.30224	0.385167	4.64701	6.22687	4.38785	5.69315	6.20885	10.0882	6.64952	13.2082	3.84561	4.9377	8.93241	5.72748	3.29542	12.9516	8.37806	11.4095	6.8462	3.43757	4.04282	11.8464	0.197393	11.4447	5.95833	5.68501	13.4784
6.37151	2.56367	4.73783	2.61117	12.3916	10.576	6.37231	3.45725	9.38069	13.6704	5.50233	4.88206	6.83153	3.84489	9.90844	9.24641	4.8355	8.83173	7.3175	4.72014	11.016	4.97701	6.71023	5.79428	3.25362	3.85006	8.18579	9.36591	5.84867	4.33364	7.94309	5.89296	14.038	1.66968	3.37353	3.24663	3.21578	3.85532	3.59158	1.22516	4.38926	8.13932	5.44567	0.0203447	10.9506	9.43315	14.4706	2.05874	0	2.15149
15.5918	5.66768	9.37241	2.32307	8.17986	5.14079	3.98154	6.33072	3.13017	3.11629	3.71477	1.82684	1.89571	3.75923	6.4921	14.9134	2.89402	5.93971	1.78874	4.77814	8.2231	4.56224	10.4033	3.03062	3.54173	3.87261	6.03105	11.0841	3.49572	3.10721	8.28473	11.1242	10.0048	2.04528	2.08737	3.49644	3.25131	3.68363	9.87111	17.1837	11.2313	8.31273	7.50568	8.87183	4.99671	1.03967	13.5696	10.5115	16.0065	5.80131
19.5614	7.93679	2.36861	3.78353	7.13687	5.70617	12.7994	6.21932	7.03911	2.53706	8.10439	3.2965	6.16168	6.91308	5.6748	10.2759	3.91279	6.70177	2.18903	4.94548	5.96424	0	7.23134	6.5952	2.66502	0.704295	5.53824	9.16058	3.87565	3.99716	6.52782	6.02229	10.7418	2.95579	2.43583	1.21171	5.28094	6.75	10.3862	21.8189	5.8721	8.57289	11.94	3.75214	9.76412	20.5697	20.7011	14.1227	14.4306	5.09962
4.97252	4.88811	2.77425	6.21964	5.89946	7.0884	6.92292	3.38428	13.3863	7.65765	1.58332	11.4196	2.06302	3.84351	15.1281	4.10729	5.28288	4.57886	2.41395	6.03189	11.112	0.818109	3.78425	4.60684	5.13671	4.97446	6.87267	4.54558	3.96906	2.57959	9.66092	9.85351	0	8.56096	6.6522	1.52388	4.04758	4.45453	4.85946	6.54627	22.0523	6.4649	7.91045	6.49805	3.64327	3.95815	12.976	1.13802	14.6798	6.69685
11.257	8.04874	6.60001	4.55055	8.36866	5.91009	15.9725	9.89169	2.77122	2.36875	8.07197	8.01194	1.63684	6.66647	10.1577	8.65942	8.03812	2.66726	5.4229	4.26859	8.28411	1.03672	5.88591	3.71382	2.63481	5.56317	10.3819	3.67759	3.80591	6.78923	0.204971	5.82247	0	7.91013	2.06595	5.77037	6.36399	3.38429	9.17746	16.5365	7.17277	7.38835	3.82266	3.98402	0.476065	4.29576	13.777	13.6978	3.9938	1.52528
5.00993	5.57417	4.30756	6.07492	7.37585	11.2407	9.7514	1.51562	3.77856	2.26718	6.26065	4.92761	4.78498	5.63877	4.87976	4.41095	2.04734	17.0321	4.61155	4.43994	13.3774	0.322469	5.77	5.53302	4.01257	1.50963	5.89735	3.9814	8.62936	4.06939	5.58283	8.97202	0	3.23199	2.86751	2.91494	4.79674	7.08581	3.99294	4.38405	9.5348	5.74594	5.60268	5.10229	6.36062	2.05935	16.8323	5.00131	8.014	4.18648
23.2973	7.457	4.61049	5.15281	5.88703	7.43711	7.60593	5.18344	5.39979	9.83554	13.2202	7.00536	3.24995	5.62479	10.6481	8.16862	6.86412	8.86257	5.45486	13.4679	10.3264	0	10.8628	6.29354	1.4868	3.26263	9.63246	3.93815	7.71971	1.45109	5.99991	7.22924	0	7.11571	2.5226	6.70853	2.64985	6.38949	7.04839	3.9374	10.5624	6.83244	5.64066	3.4987	10.5786	0.615416	11.1089	6.21498	12.6835	5.81056
10.0441	4.11081	3.49375	7.13506	5.94183	9.80412	10.4774	12.8485	4.48021	8.4317	6.32352	5.17587	3.50923	9.07504	6.94607	7.45061	0.389787	4.0953	9.67572	7.79392	4.51405	2.77076	4.46038	2.86659	3.47959	3.65109	10.9116	5.47395	6.71888	2.87549	5.39971	3.60661	0	4.82434	4.42738	3.74293	1.95879	2.703	8.01877	3.40378	12.8139	6.03077	3.23592	3.19216	4.51165	0	11.9533	1.13166	12.2061	3.76754
12.8088	1.46359	8.38065	4.58353	10.2898	14.5513	9.04555	4.86944	2.81685	15.6778	5.57334	1.03877	3.74374	4.01531	12.0794	5.19411	4.93485	9.98212	8.41494	5.0593	3.82125	2.59049	5.81692	5.93762	0.256842	8.97935	1.21488	6.27049	6.07862	3.87342	1.09408	5.77618	0	4.76882	6.14953	5.88285	5.29172	0.0246337	1.57919	0	10.0482	5.83996	3.72353	3.1125	7.45601	9.49239	15.9172	0.0440029	17.5514	8.38355
13.5456	12.7942	4.31226	4.46309	17.2965	5.65776	5.68238	6.23713	5.17374	8.71498	2.64417	0.0302837	0.951557	7.226	9.736	4.48217	5.74357	7.02484	6.14142	8.52544	10.8779	0.697501	3.35765	8.27794	0.207481	8.49381	6.97768	1.31723	12.0545	2.73099	0.218721	8.64582	0	7.50519	4.60558	7.30743	4.95425	0.251765	2.51989	0.923529	14.8709	6.68154	2.80634	3.1928	2.94808	10.164	12.5818	2.45536	7.7831	3.69489
3.85475	7.14571	8.29519	2.57271	7.67853	11.3754	2.58492	4.52002	13.6422	8.80575	3.85376	6.18717	3.25243	7.36629	9.95174	4.04693	2.93631	6.99825	1.69992	16.6275	14.3675	6.72337	4.71965	3.77886	0.353111	4.82933	1.96002	0.640901	8.69658	1.56947	0.760233	7.88209	0	5.13054	4.64004	0	13.2748	4.0426	1.34271	0	8.04649	1.81532	2.47429	4.08629	20.3313	4.32871	9.21485	11.7653	13.7943	5.01764
10.2934	3.35051	5.14409	6.26225	4.68865	10.2435	8.86715	6.86222	10.632	3.11591	3.54749	6.58118	6.85172	4.86934	7.21438	5.19191	3.59123	3.17845	4.4123	6.86589	8.42084	6.37288	5.20335	4.39345	2.95856	9.02707	4.66742	15.2063	3.50303	8.60653	10.3306	6.55826	0	2.82315	2.10724	0	3.18941	3.81992	4.1922	1.30904	11.6323	1.99424	3.38361	3.74754	4.30387	5.13493	14.0733	15.0403	11.8511	2.62514
10.9642	7.1978	6.86365	4.88028	4.48838	3.44218	6.81959	3.54571	0.966418	5.44523	4.52234	6.46222	13.4342	9.86873	7.99403	7.42047	2.334	4.50803	3.43504	9.80095	8.33867	2.82894	3.97265	3.40671	10.8144	4.66295	2.21316	4.77054	4.84363	9.8324	8.90919	11.615	0	2.2993	3.28517	0	11.0249	6.16524	3.87243	1.76475	13.6503	1.95611	10.7199	4.77614	9.98714	6.47666	13.1999	6.17542	3.39829	3.19051
8.09066	9.93264	1.56161	6.43586	7.17345	8.50377	10.8145	9.34791	3.89325	9.40007	3.77722	1.84236	5.83806	2.10599	5.56464	18.518	0	6.40581	9.24472	2.44034	5.97083	0.869506	3.84243	5.3412	17.9078	0.324799	6.97761	7.4805	5.74626	8.38828	6.14753	5.30019	0	3.38843	4.41104	0	6.65096	6.61034	10.7941	1.23099	12.3042	2.14065	10.6836	7.93755	6.53069	1.30045	11.6905	11.2354	7.60419	0
12.5913	7.83306	2.34491	3.5781	11.904	2.33397	5.81107	11.9141	4.5992	12.7917	8.06751	2.53585	7.2451	0.887492	6.6805	4.27331	0.216967	4.43907	3.15772	6.60337	7.14374	4.60369	6.11343	3.3216	8.75021	8.18338	3.03617	7.86275	4.40886	7.0467	5.42873	7.97888	0	3.2971	6.26514	0.0227128	5.55426	2.85123	2.88913	9.69729	4.25198	1.91769	13.1671	7.63194	4.26996	9.71473	12.9007	0.259114	9.66629	5.81201
13.7188	10.283	5.6028	5.0462	11.819	6.67901	8.42299	3.98679	5.64122	12.303	3.77422	5.33217	0.683369	6.52989	5.95958	1.76584	3.3304	13.0412	2.98573	5.60318	6.02873	1.77095	8.03674	1.34326	6.09491	10.4671	3.95866	4.61691	7.85833	1.83058	5.46842	6.26644	0	2.17612	5.444	0	4.26267	7.51033	6.30413	3.3566	12.0489	5.17573	5.58066	6.13284	3.21781	4.85409	10.4415	3.67498	6.88161	1.50616
14.1121	4.99671	3.50538	3.9223	9.32066	5.64376	3.39008	6.08344	9.39579	3.4392	7.54489	4.35404	2.8282	7.27091	12.416	3.17158	5.94776	5.12387	5.16981	9.17147	4.35116	7.45053	7.83997	3.09228	0.890609	2.58724	6.25529	4.1897	2.96858	3.6602	1.67255	6.0656	1.88257	4.65128	2.62822	0.0454256	4.71193	4.5057	5.97311	16.7643	4.6657	3.33197	5.31464	3.88439	0.0301988	1.29853	15.2556	11.9308	7.10099	5.10603
15.7107	8.91917	6.07085	4.31202	11.5819	4.24068	6.48036	3.76632	7.55284	9.70982	3.42299	6.01181	5.55042	3.36869	3.82425	7.03993	9.11138	7.73911	2.65297	14.6115	5.58484	6.63856	1.67324	2.31921	2.31292	4.54209	5.40584	6.41125	2.217	5.96895	0.908263	7.49516	11.6471	0.375077	2.71534	9.4968	4.03265	4.94666	9.35022	7.32167	11.3868	5.87222	3.11475	7.95052	0.120236	0	12.5558	8.89438	4.45416	7.26501
9.6334	7.94748	3.98008	2.42772	7.81809	11.4395	17.0357	2.38962	2.90198	5.96692	3.99429	7.34692	3.32733	4.2632	28.6592	7.15743	0	8.28346	3.28839	5.07627	4.99082	1.09205	8.80065	0.697896	2.77501	4.28966	6.63249	4.13235	7.30541	5.72608	4.80834	6.07346	0	0.461684	4.87588	8.29312	5.42266	2.53942	11.1319	0	12.0292	4.73967	1.45111	7.94395	8.55414	5.98183	15.5522	5.04281	7.34302	7.68053
2.37893	11.0144	4.03425	5.12711	4.90432	14.9432	6.1208	1.76458	6.81344	3.90404	2.21782	5.22932	5.02381	2.68831	10.6946	6.88743	4.40825	4.47159	2.63167	6.84334	3.47038	1.78081	8.22109	4.09929	7.03677	1.85779	4.30921	5.87455	10.9068	11.1252	4.5494	6.71014	0	4.97915	11.9628	5.18466	8.75516	5.86142	5.50411	5.27825	12.2727	0.557472	1.17478	7.28191	6.50689	1.58058	17.7904	2.93478	7.93099	1.90515
6.08799	6.32275	1.43643	5.69174	10.7704	2.96856	5.83758	2.82421	5.32633	8.94926	2.53571	5.37781	3.79855	5.43299	11.189	0.1795	0	2.04321	8.62626	3.41258	14.6795	5.85036	4.51962	2.15806	9.1097	1.80484	5.80302	3.60166	9.67075	0	3.64163	6.75688	0.716004	3.10478	4.26345	5.24453	6.29809	0	11.5726	0	7.34414	0.35921	3.63981	6.44373	5.95378	1.91	20.1605	0	3.00704	6.67588
12.1738	7.99653	2.86673	2.00594	5.50034	7.69877	6.05292	1.68083	9.80594	9.93326	1.64185	4.02436	4.71574	2.73851	4.83438	5.47028	7.3036	2.57961	2.97067	4.71509	10.2399	2.02087	6.50659	1.67096	0.333545	6.40349	4.10934	3.90073	5.76108	2.90135	5.80661	6.80161	20.3644	5.15212	1.06056	2.35597	5.48667	5.79647	7.09563	5.17167	11.1317	0.0201889	0.921066	4.54285	4.07881	1.18361	17.4375	3.69763	8.6799	0.629107
13.6869	4.39854	6.67425	5.45659	8.80752	7.74817	6.91299	9.27669	3.28912	4.83172	2.13341	4.43925	11.5507	4.84263	3.77301	5.05122	9.48764	0.91983	4.30272	4.36466	8.5008	4.08628	3.00982	2.70747	7.47983	3.80376	2.01134	3.41761	6.19315	6.49205	2.62938	4.64949	3.05851	6.67567	1.93303	0.064519	2.29612	3.31997	6.61258	12.4027	10.7713	3.40982	0.881714	7.80345	3.76681	0.100144	13.2949	0.96339	12.5657	3.28282
7.35607	5.66332	3.19707	8.47445	7.72565	3.61132	5.95143	10.0177	0.847221	3.35321	0.0214138	3.85295	3.34147	4.44674	3.91973	1.91623	2.25224	6.04607	1.15505	8.05819	5.7274	4.77014	5.52825	2.305	2.42481	2.26474	3.81975	1.17046	1.6687	5.92661	4.76262	5.0553	0.637609	3.59115	3.73906	0	7.3572	4.60565	1.76807	3.261	7.41375	1.90081	1.18093	4.3799	0.989807	3.42792	17.3986	9.89786	2.9722	7.52876
5.34678	10.8267	4.15372	5.50161	10.7336	9.25843	6.44048	6.9096	0.9489	10.5491	0.760418	1.18479	6.67925	4.35364	6.08879	7.09418	5.10837	1.23716	0	3.63063	8.23693	2.07673	0.390292	0.894245	2.80678	1.65603	2.45488	2.79571	3.72134	3.68927	3.07701	4.58098	0	0.83551	2.04742	0	6.28941	5.9169	8.69006	0.052848	12.7419	2.19087	1.13161	7.2739	7.51123	0.114994	15.6279	2.48307	5.93532	8.29008
12.2826	9.12557	1.24099	10.4201	7.1007	4.31449	4.44294	4.81491	4.23704	5.29788	1.76716	3.27798	6.05699	3.96215	0	1.6681	0.95251	6.26557	4.56491	6.22684	5.46684	6.26891	1.53888	2.18601	0.330457	3.08105	5.17152	1.56702	2.72503	9.74203	5.86494	5.99099	0	0.115317	4.52171	0	2.64456	3.76618	2.82911	8.04388	11.0511	2.07154	0.677517	11.712	4.75938	5.14224	14.608	2.41647	9.17261	0.410507
7.54715	5.88443	2.99413	6.01254	6.03575	7.66891	9.03783	4.0606	3.37693	4.74614	0.369108	3.11546	1.16923	3.01224	7.25515	3.51579	4.29688	2.64154	2.75306	3.04416	2.69967	1.57797	3.61723	0.0740434	2.25909	4.89	5.10817	2.54242	6.27771	4.24084	2.95015	7.14139	0.482236	1.65431	3.07057	0	4.58373	5.88024	16.5973	3.92102	6.77811	16.4473	0.664072	5.34839	7.39438	10.3284	14.3815	0	7.0225	0
3.76686	4.19311	4.07889	4.69108	12.5681	5.95867	6.5238	25.4854	6.09427	3.9028	4.84958	0	4.62829	1.54102	9.43821	3.73995	0.921967	5.34305	3.05199	7.86785	9.28081	6.61254	0.0378547	0.0681384	0.0302837	0.0428277	6.45549	9.65186	6.17665	6.588	3.05229	5.00245	0.169558	0	4.84499	0	5.94194	0.304227	5.76267	8.93488	4.62075	1.84963	0.789404	1.93691	4.92272	4.27486	11.703	8.13683	4.48265	9.20992
0.511459	5.59498	0	4.41968	9.13222	3.4248	5.17434	6.37194	4.99515	6.0348	8.0537	0	6.21649	3.88334	7.40028	11.2841	4.8212	3.01008	4.05915	5.06527	2.83053	4.74199	6.79702	0.143629	28.8866	3.09556	3.93016	10.8914	6.76694	7.7461	3.29222	4.70591	0.378785	4.45449	2.33405	0	5.03117	2.51684	8.75864	1.61678	5.13863	1.79182	1.16439	6.03029	6.53949	4.00905	12.8029	4.95251	13.6857	4.48294
3.26384	10.5878	0	3.66605	16.0306	2.36352	3.2776	1.22721	7.57778	9.61393	2.43265	0	4.29797	0.314302	5.37344	5.27731	3.4549	7.13512	3.69488	4.9513	10.2193	4.52964	2.40526	0.0214138	0	1.27655	3.62934	8.75015	0.93433	7.54591	1.59274	5.45354	0.136331	1.28277	1.87059	2.99881	3.57201	0	8.01797	4.72671	9.75438	1.36484	0.85904	17.6934	10.0315	0.992331	15.1652	5.13944	12.9542	2.00672
9.2615	9.90866	7.55044	6.65277	7.56739	0.695844	8.69282	3.10287	2.67945	1.85862	1.42898	0	2.93537	4.67282	2.87448	4.63134	1.2066	3.03655	3.17974	5.31254	10.6399	1.8977	6.09378	0	1.04085	3.64191	6.93459	5.72047	2.04464	5.39974	3.88929	4.19716	0	3.5628	3.37866	10.6579	4.81004	0	6.19469	4.47208	2.24339	1.69304	2.38664	0	12.6857	0	21.0876	4.31007	7.79648	4.39407
10.4828	10.7473	4.11937	8.37398	7.20019	8.05375	5.06377	4.92316	2.65712	2.79968	2.28513	0	0.646804	3.8725	11.3748	4.52324	0	4.92456	0.158115	7.79477	6.15313	2.59277	7.77419	0.0272974	0.432435	1.24575	5.85688	9.37185	8.88528	4.56422	4.80692	3.82799	0.231183	4.3871	3.74519	0	1.09458	0.166772	5.2407	10.5844	6.27904	1.73471	0.549479	0.959408	5.19521	0.0226491	14.0502	5.18992	4.62885	6.49002
13.3518	4.90658	6.12655	3.97722	12.3974	5.99253	3.82867	2.94308	4.51124	14.1937	1.59653	0	2.99581	3.84685	10.1684	4.77703	0	5.61401	0.665108	6.79239	3.81703	0.819973	3.8109	1.00192	6.06405	5.51449	2.47476	4.81967	1.52358	1.13787	5.65166	2.18964	0.02105	0.296354	2.91012	0	6.85353	0.0454256	3.9742	2.10677	9.91275	2.08511	0.869484	0.698991	3.37792	1.17139	19.5161	5.17491	4.08562	0.968745
13.3245	9.32579	2.32611	8.34682	8.66589	7.21058	4.21014	2.70884	6.38097	12.7805	0.929723	0	5.67684	3.03378	6.74123	3.37781	0	4.73433	2.43499	0.524318	7.47948	2.65542	6.03828	4.40774	0	10.4238	3.962	2.37186	1.86912	6.62103	4.48429	6.07943	0.107214	1.65639	4.4306	0	0.393314	0.143648	10.0018	0	7.44335	2.22686	0.933551	0.570661	9.394	5.356	19.884	2.98341	9.47109	0.0775323
10.7821	11.7419	10.5944	5.17195	8.26472	3.20575	4.31386	10.329	3.54468	6.78147	0.47914	0	1.86771	2.11317	0.963764	10.9203	0	1.41976	3.82397	3.78584	9.23365	3.80527	7.34716	0.284937	3.16403	6.6834	6.12433	2.17319	0.716985	4.18379	2.00345	7.33054	0.0219852	5.56857	3.53559	0	0.771945	5.28576	5.60017	4.02329	2.18551	2.94381	0.986372	0	6.12498	0.0830181	19.0159	11.1138	10.6602	3.08514
7.89255	13.0774	11.4847	5.27076	10.9694	5.93511	1.80207	0.778395	4.35146	3.61377	5.95086	1.66874	1.4213	6.35879	8.54996	3.48236	2.69653	6.69175	1.82004	0.481716	7.52662	13.8834	4.93535	10.7882	14.7449	0.163496	1.31064	2.8152	0.090115	4.26735	7.65985	7.93429	0.0415761	3.84903	1.57783	0	6.2461	7.07532	10.4078	3.02102	10.4838	1.40035	0.5631	0.903027	0.317735	1.21059	19.9744	10.1026	4.91817	10.198
1.9012	6.99438	1.55041	3.27919	2.56838	8.71416	1.7157	1.14397	3.29221	0	1.08468	0.648904	0	2.27135	0.516409	4.16621	2.29156	8.7412	1.32705	1.90806	4.24572	0.96875	6.42486	4.12355	0	7.54893	6.43733	3.81193	5.4153	3.00901	6.92232	9.83509	0	3.65775	4.34622	0	6.59886	3.71524	18.2284	6.68549	4.56832	1.39961	0.732975	0.574626	5.58345	0.951511	11.8934	17.9093	7.84938	23.1406
0.624909	11.3143	0.554527	4.44977	6.31767	4.50327	8.66796	0.568696	0.833387	2.96902	0.1815	0.281029	0	4.01124	3.8807	2.9771	1.75177	10.1769	3.49577	3.56294	5.02339	0.17771	4.76892	2.56346	5.04407	4.91814	2.29434	4.98965	5.58184	4.46075	3.93493	1.98029	0.0434129	6.12061	2.49424	0	5.04953	5.81245	4.7017	3.98177	3.8097	1.32749	0.808877	2.04262	0.101356	2.61263	16.024	13.9272	5.27765	6.1278
5.57897	9.97233	0.227451	5.29082	6.19547	8.10466	7.23813	3.42366	0.673377	12.8158	0.0214138	2.68128	0	3.98868	8.81089	6.60238	5.28392	1.42861	2.22577	3.51969	5.29704	3.26287	0.614289	3.03184	5.04882	5.53662	0	3.00618	6.12604	2.49725	6.24261	5.78544	0.166718	3.77865	4.18664	2.87776	8.02977	0.69399	10.2077	0.0301988	8.41143	1.52847	0.42183	0.14285	25.5515	0.247013	10.6433	3.75924	7.28638	5.62978
5.89997	4.53968	0	6.18492	13.1952	5.99277	4.05797	1.3073	4.99201	5.33633	1.91507	7.58276	0.194965	3.54447	2.64199	5.82662	7.15845	2.3006	1.73029	0.635709	8.22714	22.5983	1.63049	2.85662	5.35589	3.19284	3.05399	2.83722	2.85474	1.87939	2.76642	3.64359	0.175025	1.4178	4.43462	0	5.40833	1.23144	6.8941	0.052848	4.89584	1.43183	0.50947	3.24172	12.8901	0	16.2322	0	5.08798	16.8583
6.15703	5.82189	0	5.78768	11.6584	7.496	3.17594	1.78576	3.34539	8.15275	1.10603	6.39568	0.486526	8.25209	1.6987	6.51585	2.15114	4.28668	2.38845	0.295081	4.40325	2.02502	1.54672	7.74789	14.2404	1.7515	1.4417	2.21934	0	2.71107	6.87786	2.99706	0.0424857	5.13445	0.487063	0	4.14152	2.28983	5.70864	3.41612	10.7913	1.75264	0.37473	1.93324	6.16809	0.0966834	20.4487	0.0640614	9.84081	10.7015
10.1891	1.23009	0.0560622	7.57931	9.24674	3.125	4.31321	1.81822	1.11688	1.2781	0.738157	2.81825	4.48909	13.2348	7.77812	3.05212	0.0895523	0.821539	0.130522	1.91265	8.38279	0.308586	0.135973	1.34834	0.456141	7.38478	2.40245	2.22378	2.32219	2.76026	8.38136	1.86634	0	0.329846	0.904347	0	3.95208	4.51554	3.01931	4.46033	5.84448	1.10546	0.450592	1.84839	5.04201	9.85831	16.7736	0	7.28727	4.97632
2.04817	2.27977	5.54176	5.308	8.48416	9.18806	2.36063	3.19229	0.243951	5.28916	0.193303	7.99864	2.60547	3.83304	7.28338	6.72767	0	0.218258	2.15996	0.52759	0	0.0208548	1.40317	2.20846	0.181702	2.15476	0.611091	2.88461	1.17242	9.6572	3.44013	1.3321	0	2.37321	3.2103	0	5.87509	3.66996	13.6266	5.41437	0.69517	1.36607	0.564618	4.9692	0.0553406	1.55477	8.50851	4.42978	6.78564	4.27705
10.0962	7.29288	5.75833	3.99671	6.61129	6.68165	0	4.66849	0.324239	10.6445	0	11.0309	6.67051	4.89257	16.248	6.33877	0	2.25271	2.80014	1.30733	3.32391	4.82249	0.498318	2.25153	5.58428	3.95561	1.76245	5.00805	3.7079	4.53204	4.14713	1.9433	0	0.0214138	0.469285	0.211275	1.71283	4.36702	14.9198	2.67416	2.99325	3.32527	0.543293	9.68652	7.12433	0.192184	11.8721	15.657	13.8527	3.31594
5.10412	1.78213	3.91265	5.27904	3.94108	6.55007	1.25046	10.3842	2.85275	5.24656	0.315897	14.0702	6.52947	4.62234	2.10151	6.1955	0	6.27772	4.54015	0	8.03963	6.74951	3.8169	3.36537	22.0426	1.44797	1.91544	0.430737	2.77802	3.63048	6.86501	0.401891	0	0.895398	6.10949	2.51804	4.17076	1.55789	11.3327	1.00042	4.12381	4.55439	0.630557	2.9095	2.96209	0.19264	14.1042	4.81695	10.5859	5.64616
5.93553	7.33345	2.08442	8.55951	1.60124	3.4138	5.73381	6.46909	4.71651	3.23928	0.259078	3.98937	4.63468	4.92938	5.064	5.04704	5.17892	3.0031	2.83839	0.0663696	6.30386	2.75401	0.42511	5.00217	0	2.78076	0.469662	2.61323	5.26574	9.84989	4.57466	1.60956	0	3.46057	3.52791	0	2.52359	0.451179	24.1895	2.09201	3.62541	1.59514	0.442017	6.67765	0.600427	4.16839	22.7039	8.38206	6.02618	4.07622
17.5671	3.24827	8.37174	6.67661	0.482481	9.47462	4.74843	8.50377	7.80983	0.896115	2.64862	1.62093	5.26872	6.23109	16.7374	4.7761	7.78059	0.578645	0.997935	0.0521982	13.0262	7.91411	2.41853	0.43308	2.92392	7.21198	2.0566	0.589143	5.36642	17.3133	3.27056	4.58953	0	1.16589	0	0.151419	4.54673	1.89494	12.9227	2.13169	7.21973	0.927912	0.524823	13.8068	1.22394	8.88094	7.37029	0	2.14453	5.96039
5.96248	4.91448	3.90542	6.73112	2.01724	7.49558	4.84305	0.972199	3.38927	2.07553	0	1.68712	4.44883	3.88584	8.22606	3.42493	1.11819	2.8915	1.92442	0.503159	5.95828	6.22664	0	5.45165	0.373699	4.36062	1.1857	1.44023	1.79394	1.3784	4.61323	1.1126	0	1.52846	1.80973	0	1.21242	6.34076	8.42341	0.335057	8.21561	1.55117	0.614306	4.98371	4.87335	4.1168	8.77432	0	11.9091	4.90055
0.174104	5.80844	2.09228	4.70877	3.56734	7.51978	1.8366	6.53949	0	1.2545	0.612999	4.16618	5.67924	2.50422	2.48288	7.19337	0.367169	0.631075	0.529068	0.148189	4.51216	3.55272	0.17573	5.88312	17.9293	0	6.04396	4.32977	3.78034	4.52736	6.17623	0	0	1.74926	0.540775	0	10.4434	5.94521	7.79005	0.357156	7.45794	1.11535	0.676927	0	0.545671	11.4767	6.8331	0	0.0640614	5.80798
6.98841	3.82207	3.56059	2.9777	3.69358	4.45116	6.68238	2.86785	0.626405	8.56295	1.21652	3.18568	6.63171	4.11472	5.07275	3.1198	0.0551109	2.89656	1.15621	0	2.94098	5.78341	0.0577858	3.90664	3.94593	0	1.33537	0.999753	0	3.61098	4.43568	1.30141	0	0	2.68372	0	2.74245	4.54079	3.69354	1.32486	9.85544	1.44464	0.650478	2.85209	2.51873	21.2819	16.2276	12.8715	5.7432	3.34326
5.76117	6.8614	0.59151	8.48955	0.547074	6.69952	6.27332	4.84566	3.88263	0.351443	1.82707	3.1788	6.75242	3.40863	4.23015	11.1444	0	0.431134	1.32025	2.41299	3.46026	4.67259	0	4.18584	5.64519	0	3.78138	3.60421	5.15456	5.26235	3.11845	3.9266	0	0	1.0078	0	7.59172	0.972531	5.49644	4.54437	9.48484	1.8875	1.77673	4.0537	0.695126	7.62495	11.16	9.49384	9.77689	2.39333
6.65039	7.48766	3.66361	0	0.467623	0.982289	1.43303	5.48668	2.94924	6.35164	0.344903	0	0.515101	5.15978	3.74992	5.14939	0	3.18627	3.16837	0.177796	5.70615	4.20165	0	6.54958	0	0	5.91854	6.49229	5.18985	4.4858	3.29608	3.79972	0	0.515855	2.40832	0	1.81573	0.0772313	10.5007	2.34589	8.27057	0.915613	3.06436	3.61009	0	6.83684	20.5601	2.20268	4.25004	10.934
4.47817	10.6555	3.95235	1.46996	4.68482	6.45396	0.183278	4.58865	4.02261	0.0565711	0.767548	0.0454256	0.338836	7.01787	4.9082	3.65585	0	0.958935	4.83261	0.521996	5.55481	0.849927	0	3.71205	0.101575	0	5.40902	3.8048	2.76489	5.03781	2.68479	3.3289	0	2.32765	4.56732	0	2.99041	0	8.39228	6.69949	2.50735	0.927819	0.552927	0	1.53031	9.36651	1.49705	5.099	0	4.0652
6.50047	6.66199	0.157619	7.58411	1.75049	12.4734	5.39878	1.27988	1.38135	1.43536	0.97402	0	5.77566	7.31396	4.08747	6.19078	3.74764	4.42426	2.04763	0.455042	6.83116	3.69412	12.2856	2.43975	0	0	5.14588	1.25687	5.61183	2.95331	7.51101	3.26044	0	3.89343	3.29556	0	8.15472	0	7.23136	2.89401	3.29461	1.54618	2.07232	7.90716	4.01004	3.98013	17.2888	3.77547	10.7574	1.91645
2.57666	1.56046	3.82134	6.78135	2.31793	8.32169	4.02079	6.17868	0	4.20415	0.0529965	0	0.0378547	2.58997	8.0011	7.48326	0	2.3978	4.13781	11.7992	5.40059	8.81737	2.73597	3.99737	12.5762	5.10521	6.23441	4.19287	3.41726	5.23193	3.06577	1.31746	0	7.36404	6.11011	1.3723	8.44645	0.50303	11.0591	9.24153	9.21003	1.22136	0.346964	5.97013	1.7022	0.548157	15.9187	4.74885	7.7792	2.40586
12.1176	6.14658	2.53549	2.87795	0.779379	4.65156	10.5449	4.36792	0.0428277	2.26741	0.421662	0	2.37614	5.32844	7.67086	4.85466	0	4.1635	4.23445	4.34885	4.67188	1.86013	5.48369	0.525639	0.336832	5.38964	3.6539	6.18295	0.182174	3.44038	3.60471	3.44141	0	6.80378	2.5688	6.22188	6.04647	1.54173	5.64152	0.251807	2.03617	1.48522	0.403464	0.617719	2.13175	0	16.0816	0.876846	4.08395	6.53917
14.9099	4.68631	0.0908512	1.80738	0.916423	3.81121	9.66027	1.60496	0.887655	5.60302	0	0.0321208	0	2.3372	5.70414	1.928	1.37077	2.27323	5.36327	1.7695	4.1568	0.0679858	2.93861	2.9886	0.604302	4.08666	6.60574	5.02225	3.42922	5.56774	1.31697	7.50681	0	2.05218	2.58599	0	2.24628	3.03815	3.20871	3.91619	5.05143	1.37216	0.514591	2.87722	0.0272209	6.58579	14.3586	5.24196	9.82164	2.80943
5.20247	4.10198	0.819761	1.28436	0.0522014	4.21545	5.04751	5.07294	2.18979	6.14813	0	0.284592	3.94516	4.89592	10.2204	6.08003	0	1.98308	1.09736	0.877857	5.59317	3.77794	3.37387	0.626003	9.90875	3.15024	2.84631	6.15562	2.76313	5.02009	6.20575	3.34232	0	2.36699	2.21493	0	1.73973	0.60771	2.81113	6.06002	4.36844	2.10809	0.426764	0.30299	0	0.596407	13.071	5.18173	14.4361	4.70273
11.8358	4.89967	4.45259	0.949636	5.72479	5.10095	1.65314	6.65461	3.03348	13.0169	0.582361	0.387129	2.4695	3.07856	10.6426	9.80657	0	1.92356	4.75812	0.31218	1.38932	3.34941	9.24234	0	0.240966	1.80377	4.00867	2.05125	2.30143	1.8589	5.82987	0.0312158	0.0435256	4.64005	0.04387	0	2.55678	1.27496	1.24291	0	5.65313	1.40269	0.526068	1.8763	0.556689	4.33478	10.7276	7.82284	9.30315	6.14809
3.76246	13.5728	2.09182	0	4.42448	5.54136	0	3.97301	6.00419	6.38536	0.189273	3.40197	0	2.40286	4.22864	1.04115	0	3.64471	2.06982	2.62272	5.63818	5.2816	6.44901	2.54978	8.46879	0	0	0.322333	0.240026	2.68356	3.80549	1.77447	0	3.65536	4.14134	0	0.604034	0	4.12194	0.04987	4.24238	1.54006	0.534383	0	0.275602	3.56539	9.08446	0.306142	11.6977	3.15924
5.89587	5.99054	0.121135	0	5.8742	4.91844	4.85614	4.52957	4.10772	5.00582	0	4.43542	0	5.49005	3.4567	1.0271	0	2.56491	2.15375	2.79975	2.60243	5.69923	3.81859	0.243796	1.36278	4.31726	0.242449	5.09553	0	5.10319	0.84718	0	0	4.83484	0.616203	0	0	0.0218826	5.32032	0.150994	8.84831	6.96783	0.947213	0	0.142448	2.12047	17.9795	3.19428	4.39487	4.94376
2.80624	4.69904	1.52631	0	0.559344	4.84785	3.53335	2.4496	5.03085	2.38622	0.366296	2.43922	0	4.91642	5.21877	3.34616	0.0549299	2.4477	1.59878	2.45999	0	6.04711	6.09028	2.48738	3.4617	7.51605	0.0230752	1.24392	0	1.78897	4.16625	5.46291	0	5.85765	0.893559	0	4.01077	1.96009	8.20692	3.39235	2.06547	0.674562	0.715096	0.130328	0.334851	5.74079	9.27663	10.6907	2.62606	13.359
3.29976	3.8345	1.2501	0	0	3.42431	4.51711	3.67194	5.48242	4.26086	0.700192	1.08392	0.0312158	4.06392	7.02895	3.48629	3.00679	1.10883	4.10762	11.8956	0	2.10348	1.20867	2.98714	15.7796	7.80767	3.38593	4.87631	0	5.12395	6.48321	6.26823	0	5.59587	0.134873	0.997046	0	0.529258	12.1827	3.57079	6.36508	1.13569	1.63458	0	2.53823	2.4525	11.4419	4.94627	12.6177	1.98909
3.89787	6.00736	7.02006	0.287515	0	2.56404	1.91221	4.10375	0.521747	8.15073	0.33545	0	0	4.05191	0.0655405	6.39051	1.45741	1.79919	3.06312	1.96061	0	0.973788	3.66804	1.60419	3.92366	6.88216	3.82558	6.67737	1.10224	4.57231	4.12177	3.05304	0	2.64419	1.84502	6.96305	4.84021	0.171311	5.2272	3.72486	6.59543	1.18532	0.878241	0	0	4.97802	21.0941	5.23666	8.73104	6.03129
0.689778	2.06699	5.8796	2.04932	0	0.406803	1.82171	5.2032	4.2048	2.29277	0	6.77433	0	5.694	0	12.5236	11.3678	0	0.685391	0.863834	13.6216	0	0	3.76319	0.955399	2.77841	0	2.49829	9.55402	7.03913	3.92073	3.93063	0	3.45914	5.92744	8.60714	3.99152	0.893667	6.86637	14.4178	8.14527	1.38412	0.694357	7.82864	2.27906	0.964413	17.7649	5.84253	6.48352	2.92004
8.36296	7.1691	0.847892	5.92696	0	3.47881	0	4.58874	0.751656	5.69883	0.656549	3.03482	0	3.867	0.640611	1.64466	0.0478828	2.26129	1.9286	0.374757	7.20125	1.48993	1.64204	1.37923	0.0701251	0	0	4.55129	11.1238	0	2.90626	4.93787	0	2.91906	2.26353	0	7.41878	1.58923	8.57303	13.035	3.37924	1.46255	1.62433	2.19049	2.50928	1.85404	10.7379	7.11364	0.461461	1.76687
4.05259	7.41669	0	3.89345	1.32468	2.29105	5.22794	4.02337	1.01384	10.7138	5.58731	2.74836	0	7.23686	2.96176	2.04831	0	0.54927	5.14529	0.572211	6.93319	3.21088	3.93328	1.32136	0	7.38509	0	1.75895	9.88981	3.69752	0.239407	3.18481	0	3.26593	4.10817	0	1.38811	1.33994	14.2511	13.6619	2.81217	2.32998	0.551819	1.67665	6.4504	5.0282	13.8106	4.1489	7.55434	7.12393
5.05897	7.51243	4.31364	3.39316	2.0136	2.20958	0.134096	2.67073	8.32917	6.35083	1.54057	2.38393	0	4.71426	2.42993	4.36716	0	3.15862	7.92751	17.2705	5.07435	5.27539	4.21525	0.624974	0	3.5773	4.10019	6.23388	4.16212	1.37253	4.71332	2.73687	0	2.16004	2.94812	0	1.59691	6.63658	20.5124	0.365924	2.4014	2.44098	0.452265	10.8296	1.49222	2.32317	8.31019	3.97068	7.02354	12.8521
5.65159	5.39572	3.70731	5.03538	2.1693	6.26217	0.699678	6.8074	0.498145	3.74705	2.65661	0.622105	0	3.30806	6.93766	12.1584	0	2.51365	4.20058	6.01615	5.57472	7.10134	0	7.4729	5.46831	2.14133	1.82148	2.19126	6.26411	1.02161	2.63575	1.74625	0	3.64922	5.35832	0	0.17788	6.54861	6.33921	0	7.42014	3.27761	0.424259	0.490014	0	1.91032	17.7585	0.54731	8.23286	5.13252
3.2338	2.38535	9.3114	0.659566	2.2915	6.94554	3.27921	3.86362	0.208884	9.27275	0.477248	1.63685	0	5.38174	10.632	6.52468	0	4.45463	5.42145	2.38128	6.16203	8.99359	0	0.0338583	11.3374	0.983472	3.38378	3.48592	0	0	3.17762	3.12199	0	6.03623	1.49243	0	2.11132	5.93726	5.40787	3.90729	5.01736	2.81985	0.293927	0	5.11104	1.96727	16.5515	2.80029	4.48845	7.73939
7.32197	7.67196	3.23615	7.15685	0.996253	4.73897	1.63627	2.5814	0.487842	1.36122	0.81872	2.12247	0.607251	3.42261	10.5918	0.451651	0	1.7885	3.52534	0.925602	3.12982	6.59918	0	0	3.05192	3.30243	0.267734	2.18701	0	0	3.89476	6.07829	0	3.75786	1.5949	0	1.47353	5.6177	7.68486	5.14108	2.87061	3.4163	0.673681	0	1.06091	2.68258	18.0479	3.56858	2.90906	4.58184
15.8466	6.44109	4.74078	2.43826	2.72973	5.98169	1.55854	2.48981	1.88338	6.11777	2.38397	4.8925	1.18319	2.54486	8.55861	5.09356	0	1.18592	0.828243	8.3138	5.50749	3.24593	4.32109	1.15698	0	1.65232	0.716627	2.74687	0	0.390782	1.29526	2.45179	0	0	4.66115	0	1.2018	2.2334	10.6271	2.09005	11.2477	6.24223	1.04213	0.449349	1.10917	2.31017	14.4677	12.5924	0	5.26319
6.29666	0.683353	1.18859	5.06938	2.02979	3.6853	1.57496	7.89196	0.567964	3.98349	1.02812	0	0.920471	2.86401	3.193	7.17081	0.732051	5.2652	6.56048	4.51069	8.13134	6.66372	3.39323	2.73904	0	5.38402	3.06334	1.29974	0	1.90125	3.9657	2.66743	0	1.15585	1.03169	0	3.15687	0.369894	5.85893	0	5.76423	2.92965	0.85839	7.0925	2.57351	7.73135	12.9725	3.44786	2.18698	1.8651
8.3732	5.79922	0.15811	1.89495	0.230675	2.91884	4.74108	6.38411	1.74859	3.65033	0.0214138	5.62342	2.28119	3.87176	4.67787	1.82477	4.11662	4.70784	6.21456	1.68649	0.220411	0.466212	1.93127	2.59815	6.2339	3.72671	0.183329	0.217708	0	4.31154	2.97287	2.10871	0	0	0.325078	0	3.5803	7.06096	0.912622	0.0665819	5.18924	2.49233	0.72185	9.00044	3.44603	6.43824	20.6829	3.73164	6.54281	7.6601
5.00443	5.81952	1.28196	6.90592	1.07929	2.31614	3.16866	9.22652	1.25171	3.69319	0	5.27158	1.11056	1.81401	1.99929	2.63059	0	0	3.80228	5.80816	8.80763	0.0447784	0	2.87131	1.99598	3.70832	8.31255	6.87131	0	2.45499	4.41615	5.52437	0	2.21882	0.877435	0	1.46754	8.88176	12.4908	3.27466	4.24068	5.67594	0.897046	7.54338	6.10255	7.77869	22.8065	3.53391	3.53433	5.83117
2.9055	1.21835	0.376673	4.98307	1.70732	7.62682	2.55195	4.36418	6.6411	1.3202	0.197644	1.19204	0.873555	1.09935	1.55104	5.82398	0	1.14751	5.04082	7.47207	1.93959	0.172229	0	0.999306	1.18462	3.58701	2.7118	7.57129	0	2.35445	4.68982	2.12342	0.0227167	2.15105	5.76521	0	3.18597	5.70049	6.63357	1.84919	9.15544	6.64913	1.73768	0.938417	11.2124	0	22.672	10.8383	4.10837	11.8678
1.81082	5.55786	3.02258	0.853367	2.4757	5.66836	5.32018	3.79322	4.51717	10.3299	0.0529965	0.981106	8.28264	5.01404	7.38229	3.627	0	0.0214138	9.40097	0.207659	0.564607	5.14956	0.0710545	1.77221	0.0605675	4.43837	0.0214138	3.34811	0	2.10353	0.305115	3.88076	0	2.40177	2.81034	0	1.11297	6.92673	1.50794	6.15321	7.76516	13.8502	1.64103	1.45492	5.20322	0.0226491	9.08342	1.17465	14.547	9.24047
0	2.30082	2.22051	2.58542	0	5.83476	6.42924	9.27049	2.6505	7.87724	1.13549	2.77243	3.32442	4.80927	3.98649	1.41759	0	1.94752	2.00134	3.9072	2.38541	3.36532	10.1324	3.12742	13.1533	10.2003	5.94421	2.41891	0	1.6292	1.76117	3.15137	0	4.27395	7.02771	2.40754	0.989529	1.53312	5.00639	6.4155	5.19938	27.0945	1.90182	0.0550025	2.65221	1.31845	16.0368	4.54121	1.85044	2.42797
5.02437	2.5909	16.5229	3.0981	0	3.12821	6.87615	7.82652	1.7192	3.91527	0.321522	2.93899	3.71381	4.41821	2.84168	0.445896	0	1.05432	3.96806	0.781514	2.34233	2.99701	3.78021	3.02062	0.927972	3.46097	3.5115	1.77198	0	2.37453	4.10586	0.515826	0	4.93053	0.3884	6.67899	0.816007	4.24167	5.17692	2.96312	7.32759	26.8379	2.37643	0.154637	8.91813	1.97174	8.99587	0	4.37814	1.89973
6.87991	1.21218	0.492611	2.946	0	7.50833	5.68576	10.3796	1.53208	9.70868	1.48683	5.51316	0	11.2085	2.62438	5.49209	0	2.21417	2.08494	8.34868	0.325686	6.09376	0	0.911697	0.222555	6.71204	6.88677	0	0	12.9516	0.0484515	2.49594	0	3.88033	1.12822	9.07879	4.49148	1.63475	8.63024	5.42724	7.90841	25.0554	2.23498	4.00701	10.2507	4.4453	13.7355	0	3.53797	6.72467
3.46224	3.10354	4.85925	2.01059	0	9.84965	1.32555	2.97369	1.56019	4.39689	0	1.3969	0	1.85552	0.891733	7.95831	0	1.51198	1.95836	9.74377	1.54977	4.8276	0	7.8763	11.1338	4.49779	2.92014	3.43175	0	2.18733	2.96902	2.59817	0.0463147	5.49835	0.594592	3.43636	0.776629	2.52254	7.16812	7.37906	9.724	20.9449	1.73983	9.25331	17.6819	1.00825	2.16752	0	12.435	7.63187
4.11178	1.6642	4.13625	0	0	3.39724	4.18845	6.28208	2.61998	9.32887	0.451965	4.51918	0	3.73597	0.916237	2.79651	0	0	2.10373	6.63448	5.45864	34.6038	2.77164	4.38135	0	3.84604	3.4903	10.0155	5.08092	1.48183	5.75528	6.80919	0	5.38933	4.19015	0.777315	6.16007	3.15141	12.0389	13.0829	7.58724	20.0699	2.46762	5.38883	9.58706	0.660283	10.9407	0	0.145426	0.704232
2.41682	6.84186	1.76616	0	0	3.49993	3.4887	3.40468	5.38013	1.97071	1.76714	2.23286	0.43277	6.56816	1.63694	3.27384	0	0	2.34192	10.506	4.43804	10.8373	0.697906	4.48562	0.220875	8.24549	3.58773	4.99462	11.0324	2.25008	5.30789	3.2702	0	7.00164	2.60905	0	2.4252	0.971074	4.92702	1.28071	7.39152	20.8743	2.08948	2.37916	9.11907	3.49221	12.0058	0.95922	3.76611	0.99265
9.25027	2.50244	2.85636	3.28256	0	2.42366	5.17307	3.72607	2.64494	6.12067	3.68934	5.49853	7.18805	2.96142	2.79646	2.7087	0	0	0.861573	6.64786	4.30931	4.09054	0.118123	3.08884	0.0239414	2.20685	7.94564	5.39228	2.28432	0.196199	7.3023	2.68938	0	0.453604	4.90475	0	6.77364	4.59073	11.5482	4.08205	5.37439	14.4874	3.15993	6.40689	4.4383	2.33544	4.0404	4.29353	2.62294	3.86874
6.61208	6.67675	4.11591	5.65914	0.0227128	6.04777	1.83758	5.27471	2.57233	1.64639	1.85191	3.3695	0.399474	3.2034	0.429517	2.76342	4.53274	3.54102	2.22942	3.67918	0.195241	7.12696	0	3.26847	14.6189	1.97215	1.11627	9.57804	5.69345	0.97843	4.59457	3.30508	0	2.55623	2.77936	0	2.61802	6.40165	6.34	5.28605	7.25531	10.258	2.58906	5.7993	1.57076	3.35353	6.03374	2.2831	6.23024	5.8034
3.14244	11.8642	5.78782	5.53755	0	3.78578	2.90983	0.721005	0.0434667	2.6322	1.52719	3.18008	0.0454256	2.85814	4.45183	1.84481	2.46723	3.56699	8.6125	3.53817	7.08427	0.944114	0	1.36426	11.0924	1.9122	4.21534	4.27463	8.01364	4.01553	3.82433	3.64014	0	4.27118	2.59848	0.166559	0	0.077554	3.38088	1.40127	6.77217	5.80106	2.94586	6.19865	1.54955	5.5624	3.68059	0	2.54509	7.38418
0.423731	2.50096	3.37178	4.88071	0	1.7351	2.69713	4.1915	1.90484	2.78681	1.54208	6.41292	0	2.15918	0.690296	5.35989	0	5.91104	3.69046	1.54859	0.0584179	5.31052	0.115839	3.0201	0	8.35993	1.32785	7.81865	0.584967	1.1199	3.84045	3.90238	0	0.0441266	1.56533	4.35934	9.62933	0.0454256	6.82521	5.75211	6.25765	4.18608	3.97966	9.99222	0	2.51823	12.4304	0	3.01059	4.31418
0.498444	6.25426	3.06512	5.00837	20.1671	4.2258	0.0338755	5.57386	1.58894	2.91216	3.18074	3.58412	0	2.85412	2.45544	6.34696	0	2.45088	3.03604	7.55631	1.13638	3.95843	0.712756	2.69668	1.21105	3.64672	1.62507	6.06946	1.50261	3.77342	4.24602	2.93033	0	0.838159	5.20069	1.04704	8.93381	3.85334	14.6878	0.536072	2.8276	2.65006	3.1791	1.63628	0.0928657	3.15136	9.54774	0	5.48592	1.06909
3.48929	5.62744	3.18907	3.23651	10.5956	3.60123	0.212331	5.80849	2.85547	4.5029	0.774867	4.33106	0	3.73657	3.04717	7.55233	0.353539	5.71388	4.38285	6.20305	2.45374	3.44863	4.33832	2.06581	2.02744	4.60976	3.82988	5.37273	0	5.91957	5.024	7.57992	0.0480226	1.78752	1.48953	0	5.32266	3.73166	3.87366	0.0685205	7.28914	2.69166	3.05004	11.5523	5.51324	6.45541	9.80051	4.49759	9.78896	5.86577
16.5814	7.73311	3.03383	6.6287	0.255611	0.947542	5.78161	5.75451	0.892596	2.33569	3.19438	3.56713	0	3.25901	1.65105	12.6445	0	0.656614	0.448684	5.00451	5.69477	13.067	1.55187	1.89996	6.88759	0.519077	2.5914	4.64444	0	3.4666	3.46875	5.01794	0	3.3042	0	0.0681384	10.1262	6.43642	10.8187	3.16008	7.68443	3.38524	4.05128	0.537891	3.35622	4.22015	3.4276	4.88347	3.13623	3.84174
7.41356	7.81149	4.70273	3.16404	5.10539	0.75609	3.04043	4.95578	0	1.15377	0.227958	6.84387	0	1.80336	1.11932	5.00751	2.09093	2.75729	4.56481	3.11132	3.61076	3.61529	11.9739	0.393037	0.653592	2.05152	0	5.24346	0	3.5438	5.10875	6.06785	0.0407118	2.24547	0.309137	0	2.53687	2.95857	2.6302	0.0854152	4.38662	11.3964	3.65877	1.80695	2.60309	0	9.15875	7.83953	2.62288	4.50682
2.70134	6.60648	2.77904	2.90777	4.94119	7.09415	0.839788	6.45299	0	6.75422	0.179553	3.85716	4.04199	4.11618	3.40791	0.658091	4.15551	0.954393	2.24784	6.26627	1.03464	3.68307	4.59236	0.211775	1.25407	1.76555	4.31499	3.12334	0	3.53697	4.52387	7.57274	0	1.80124	1.47099	0	2.79773	1.61935	6.53949	9.07949	2.92627	0	4.24039	0.409573	4.6617	1.06446	6.93696	8.59036	3.25828	3.9046
1.985	0.593249	4.69731	4.55403	2.36428	2.42545	0.217669	5.70285	0.0441252	3.82869	1.44545	5.74037	4.35138	3.17986	6.54695	3.49036	0.555452	3.88808	4.51114	2.80559	0.901221	2.06335	0.0227128	1.23049	0.104605	0.0948636	0.409215	6.51758	0	1.83582	4.54848	1.27356	0.0213173	2.1733	3.04936	0.841382	5.13907	4.54496	36.1671	18.202	8.07083	4.94047	6.00499	2.84407	9.60134	6.06904	4.94461	0.941781	0.0427076	8.58128
2.94963	5.3354	5.53676	4.36537	4.93342	2.18357	4.33155	7.1612	2.79218	1.63432	0.253546	1.68181	0.0227128	3.34987	1.13764	2.71574	0.0646861	4.45929	3.56669	1.69186	3.76154	6.20304	0	4.56008	4.33432	0	4.88706	4.07346	0.0204125	2.05405	6.4222	2.01537	0	2.38373	8.56553	2.12363	1.99237	1.63292	6.9916	4.07372	2.49063	4.40968	4.51232	5.4823	7.79116	1.84433	10.3322	0	1.44203	2.75134
3.27786	15.7938	1.11734	2.03776	3.29092	5.06692	2.38447	8.9912	2.85454	2.48124	6.51681	2.57621	1.71058	6.71893	1.9167	4.54839	0	3.68269	6.03142	1.64605	16.1733	8.16937	0.184904	12.4211	4.33049	4.28043	3.04886	3.58689	5.81892	0.69609	8.27594	5.76269	0	2.17073	4.60512	2.83908	6.33956	4.26011	12.4916	2.28246	7.39687	4.39145	2.15727	4.83876	2.07892	2.47916	5.99137	0	0.102718	3.06924
3.43014	5.0473	0.602154	1.35593	0.210091	5.5593	1.26835	8.82041	3.52598	0.376318	8.33988	0.91772	3.44895	1.87831	0.0642415	4.1926	0	2.83323	3.92298	9.63009	3.3825	5.30437	4.51419	1.77583	1.87126	1.47725	0.0705384	4.69433	5.41373	1.23726	7.23546	3.74268	0	3.39036	2.89668	0	8.82129	2.56055	4.79679	2.31147	6.1159	3.1111	8.65602	4.46845	14.7457	7.01485	2.96089	4.3578	0	10.0855
3.08821	8.494	1.60612	2.9292	0	3.88906	0.294934	5.80459	3.77947	2.39027	1.15272	2.15685	0	6.35672	0.665651	5.6296	0	6.1414	5.97149	2.96463	9.68925	5.03477	0.207459	4.7346	0.573225	0.640332	3.17765	5.34788	0	5.3795	5.6708	0.0454256	0	4.95831	1.53821	0	4.07838	5.79268	7.48509	9.64636	4.19619	6.87959	7.3985	1.24814	1.62975	3.49256	16.7568	14.3011	3.50085	6.23575
11.0799	5.76144	6.39815	3.22479	2.42855	6.68733	17.7684	10.2264	6.80386	4.10015	0.414087	4.51762	0	4.8464	0.789244	2.77666	0.467124	13.1922	5.58372	3.90728	6.14868	5.96866	1.96882	5.74786	0	2.3413	1.12236	5.65391	0.0498576	3.02716	10.5858	1.08663	0	1.59692	2.11269	0	6.20561	6.12118	8.41806	5.75856	3.56493	6.65158	9.99209	3.39319	0	4.809	8.43667	10.4176	5.4163	6.2575
8.33652	8.3389	0	2.716	0	6.47765	9.44509	6.24076	9.17763	5.66929	0	6.14106	1.08872	5.80084	1.4124	2.68904	2.84325	7.74514	5.50408	6.01997	5.54976	2.28407	0.0527598	2.55291	0.504923	0	4.24519	4.54839	5.54123	2.6041	7.278	4.56434	0	7.8934	3.2243	0	5.86257	0.651115	10.3951	2.40919	2.70198	7.05028	7.74616	3.81572	0	8.91397	7.55319	9.61705	0.260531	6.9765
10.1117	10.8736	5.79563	1.96824	0	1.82193	3.92649	9.96357	5.72396	0.899634	1.25503	6.02477	1.09978	2.99281	0.365862	1.63947	0.0846456	5.68984	3.29871	3.31472	4.05076	3.03052	8.54553	3.93819	6.1767	0.826297	6.4567	0.715204	5.13178	10.0418	10.7868	8.33759	0	4.91899	4.55478	14.1614	4.23972	0.618609	11.722	4.81547	3.83697	9.62567	11.9676	0.739827	2.88899	5.3081	15.2729	1.69258	5.58126	8.31307
3.17228	9.95799	3.39399	1.70413	1.21867	5.60276	3.11136	8.93146	4.19907	8.11949	3.25806	6.0272	2.17835	0.0227128	0.0478828	0	0	6.34228	3.45709	5.58481	7.50579	2.76988	0	1.3247	23.3509	6.29021	6.43289	5.42534	0	0	5.72847	3.71782	0	0.766828	3.77589	8.05382	5.73814	0.801327	7.21571	9.25053	12.727	5.55031	8.09719	2.15785	0	3.56422	4.48088	8.93074	4.19915	3.03899
5.08169	10.3018	2.59457	1.52524	6.44399	9.89037	2.3419	6.22878	3.38219	8.12784	0.0205031	1.4592	0.0674907	4.23389	3.35493	6.47746	1.61883	5.74096	2.14148	10.6987	0.631174	7.22308	0	2.91731	2.48717	2.89603	2.9478	5.16232	0	0	4.60573	2.52052	0	2.41058	3.19562	2.05333	7.29319	1.23368	5.77838	10.6851	2.02521	9.13455	9.29842	2.37986	3.72591	2.18224	14.46	8.86593	8.61842	1.41531
4.18271	8.20026	3.08825	7.40414	5.73415	10.6532	6.06094	4.70061	4.15165	0.258403	1.51657	0	2.19055	8.2041	0.335333	10.3921	0.286592	5.29992	5.30879	1.62349	4.67799	8.06339	0	3.99576	5.06709	0.120477	7.7443	4.47435	0	4.709	5.06835	4.62094	0	4.00236	7.1648	5.12845	2.823	3.96792	3.28765	6.53238	2.83205	4.27075	9.26146	5.42499	1.3427	6.67701	18.0284	5.78352	4.79493	4.47247
4.81987	10.5077	7.51258	6.96564	1.22481	3.24379	3.56237	3.00761	3.20322	11.0419	0.0875052	1.59221	1.91966	0.336325	0.0427512	4.83634	2.36105	5.23056	4.74192	0.523341	7.6464	3.4338	0	3.09855	5.51107	5.20239	6.40328	4.97972	1.80683	2.22924	6.68705	3.30582	0	6.17273	2.67116	7.1997	2.67332	5.295	1.90413	0.927287	2.13556	0.30197	9.81587	5.5325	2.91387	0.349886	4.58785	6.64727	2.55695	4.73197
13.0513	8.89745	4.12435	4.06073	3.8315	7.17779	5.60698	7.63802	2.82021	1.59879	0.122634	5.33209	2.94655	3.89118	1.64535	4.68979	0	6.31444	4.3166	1.0626	7.9534	5.70525	0.0698006	3.91606	0.979485	3.10265	5.81618	8.85144	0	4.56549	5.36416	2.67503	0	7.28076	5.61079	7.93132	4.83244	8.43413	6.57973	0.617942	9.94986	6.32014	9.02212	0.834346	7.23346	2.37706	5.32887	4.51093	1.84693	7.27581
0.833402	8.44654	3.95204	3.13435	0	6.70437	2.9454	2.96371	1.5289	3.54074	4.34223	5.05248	0.708409	3.79604	1.4548	4.57037	1.0868	3.86262	4.39279	0.320293	3.3795	3.49572	0	2.91123	0	1.07507	4.31029	5.49263	0.39071	6.68423	8.89826	1.05926	0	4.44188	2.03103	6.24908	3.36553	1.85157	10.2542	4.77302	14.8666	5.0251	8.69082	3.6816	5.65187	3.5884	5.38537	8.19278	5.67077	3.63976
1.17721	4.08576	4.20537	5.69953	6.31026	1.65396	3.49842	10.3508	6.5103	10.0072	0.157691	2.99982	2.42225	4.43216	3.31429	3.43852	0	11.9359	4.73136	14.7331	0.478979	5.4544	0	3.70502	5.17559	2.59057	9.74342	6.35678	4.5643	0	3.47514	4.89111	0	1.78447	3.99183	2.04084	10.8307	5.27204	8.919	2.04588	6.96706	11.4265	6.22392	2.46162	13.7098	5.6479	5.6342	3.63252	5.25734	7.7053
1.99791	4.91053	1.46787	7.87124	5.79859	3.13918	4.75509	3.04082	6.98229	5.97764	2.55326	3.3292	2.52841	4.59713	0.945312	9.47328	9.26847	6.86705	2.47014	6.56621	13.777	6.93144	4.02851	1.75028	1.69837	4.8127	7.33235	6.86893	5.08374	0	0.670653	2.88118	0	1.55132	3.62069	0	2.75679	1.4128	8.55765	6.03104	11.7257	18.4207	8.24261	8.92789	11.1183	1.24855	15.4268	0.142878	0.0226491	8.75372
3.99875	7.37132	4.23616	5.14763	7.9841	6.34971	2.79875	5.62049	2.69309	13.8955	0.0668394	6.60582	4.11502	2.29655	4.638	8.08836	0.901842	3.9716	4.00662	6.65927	8.8594	2.43196	0.603302	4.09946	2.73368	3.24457	0.0338583	5.8737	13.5933	0.207843	0.164829	5.43171	0	0.421174	5.06366	0	2.29539	1.33314	6.01523	5.57935	16.5812	1.83255	7.28942	1.25419	9.4668	0.502321	14.2687	7.26908	0.385917	4.47343
1.41277	6.13809	3.97774	3.04117	2.29133	1.71553	3.74728	4.01048	5.0501	7.19799	0.350644	4.63901	10.6117	4.23564	6.61503	6.83653	0	3.95696	1.70075	5.64796	10.5852	7.8453	0.867415	3.46929	5.37632	2.17516	0.288228	6.84331	7.64569	2.71655	6.42296	3.39346	0	4.4296	3.86941	0.436231	5.86938	0.898676	7.06055	1.17522	10.7696	7.58657	7.80106	0.588344	20.9922	2.7626	12.6554	11.1815	0.102718	5.09407
9.10846	11.4574	1.82195	8.77284	3.68454	4.78479	7.20754	6.36565	3.68539	1.7092	0.0302837	6.57465	3.16843	2.28276	1.34429	9.54881	0	5.304	3.73344	2.77066	8.86234	8.02528	6.57654	4.93276	1.03764	0	4.39475	7.09202	1.80377	5.13746	6.02956	3.21717	0	9.34671	0.854373	0	6.23729	0.368565	4.15856	0.72669	11.3588	6.8157	8.57502	7.49289	5.15435	5.91207	12.6966	10.3867	5.98356	6.57715
12.9415	9.3906	6.52066	1.31851	0.602469	3.35155	5.49238	13.7029	10.172	4.49314	3.17244	3.73456	1.86156	3.21932	2.35314	4.36873	5.93996	7.4406	4.39948	3.88649	10.3631	3.43575	6.9391	3.92373	3.06723	1.87705	12.3221	6.31977	1.97578	2.54875	5.0339	4.9011	0	2.19449	3.32417	0.584567	3.75551	5.75642	6.07405	3.16595	2.12077	9.17732	8.17123	5.28006	9.94572	6.04627	13.4944	11.9452	5.72742	5.24397
2.6541	4.41097	3.30323	2.03402	3.95544	7.35862	7.69182	7.97023	4.7498	6.20136	4.73239	1.0433	3.92653	6.67948	2.39206	4.82968	0.674654	4.08574	0.851924	6.9399	8.48225	5.39687	9.27738	1.87057	0.848647	2.04657	4.67387	4.6691	13.6573	3.99327	1.46689	2.37679	0	11.1473	1.36345	0	4.74446	1.05916	1.12356	0.0301988	16.5351	7.38514	8.04151	5.7873	22.0765	8.28276	10.3459	7.42672	8.80812	1.66023
0.368762	6.37591	1.6233	5.13409	1.16281	9.96473	6.0839	5.25866	8.12329	8.12035	11.1748	4.32935	1.76449	5.44665	1.80124	10.459	0	5.20514	5.90721	3.08955	5.00328	2.95327	6.8902	1.98156	0.873276	3.20614	1.22939	5.30057	8.2437	13.0275	5.95615	2.12888	0	2.38477	3.93536	0	2.87601	2.38836	7.04946	1.2494	14.6247	12.0259	6.90175	4.88727	30.0793	3.65888	21.1241	6.88217	3.03102	5.32099
23.3802	3.46207	1.83703	5.4793	1.40638	2.24377	8.20637	4.96625	2.94601	7.96569	12.7448	3.22996	0	10.9763	4.25693	2.56689	8.30216	5.89611	3.69616	4.90522	7.84479	1.72794	5.27705	3.03593	2.02944	3.1893	4.71258	4.52633	1.03575	3.6126	7.80475	7.53394	0	6.22374	0.1366	0	5.39076	2.75834	12.0248	5.93801	10.9261	7.58648	5.91497	0.661556	5.02614	5.51523	14.6409	2.68132	2.06589	9.75856
16.3492	11.0239	3.63009	6.77298	1.94307	3.42535	7.35147	12.1584	7.01575	3.0319	5.09319	0.229561	0	6.53431	4.6243	3.54973	0	7.47392	3.30255	6.40154	7.15574	11.1362	8.03076	5.28018	22.5296	2.59451	6.81565	4.59835	8.77996	4.4012	5.4661	4.98604	0	4.19842	2.41928	0	8.4791	2.32491
9.90949	9.6828	5.96681	6.31219	0.244653	5.0083	3.16772	9.0013	3.24279	7.05656	1.15093	4.15172	0	5.00591	1.31151	8.20707	3.30817	1.52655	3.90124	4.82111	4.65738	5.56583	5.79552	1.01135	7.47035	3.70972	10.5125	1.37127	3.80488	9.26534	2.09948	4.64395	0	3.10534	4.84967	0	4.43105	7.09277
12.9356	7.82445	4.03405	3.14862	0.81393	4.96512	2.84631	6.04014	5.32299	6.14343	4.50028	1.21688	2.57105	0	0.513144	4.37122	5.40061	9.51306	5.52021	5.42408	5.88135	2.83594	7.16699	1.81794	3.96532	5.00018	4.16056	5.72344	11.7257	5.70699	3.93519	4.81825	0	3.42126	3.40403	0	2.35786	8.85056
[truncated: 83 more columns]
