# Supplementary material for: Contribution of the eye and of opn4xa function to circadian photoentrainment in the diurnal zebrafish
Source: PLoS Genet. 2024 Feb 26;20(2):e1011172. doi: 10.1371/journal.pgen.1011172 (PMC10919856; doi:10.1371/journal.pgen.1011172)
Supplement: S10 Data — (XLSX) [file pgen.1011172.s024.xlsx]

## Sheet: S3-Eopn4xa+ RGCs
	ZT0	ZT6	ZT12	ZT18	d5ZT0
	47	42	44	31	29
	49	46	47	29	44
	48	32	41	31	45
	33	43	34	32	38
	25	56	25	29	23
	38	45	42	21	38
	47	56	43	30	17
	47	41	35	46
	17	51		44
	41	32		38
	41	40		43
	32
	40
	32
	27
	36
	37
	25
	32

## Sheet: S3-Fopn4xa+interneurons
	ZT0	ZT6	ZT12	ZT18	d5ZT0
	42	3	10	8	58
	39	7	6	1	54
	44	13	6	2	55
	29	7	8	0	70
	27	4	3	0	31
	36	10	4	3	24
	23	5	3	6	19
	14	5	4	18
	8	4		21
	36	9		8
	43	18		5
	5
	12
	34
	36
	10
	12
	12
	13
