# Supplementary material for: Contribution of the eye and of opn4xa function to circadian photoentrainment in the diurnal zebrafish
Source: PLoS Genet. 2024 Feb 26;20(2):e1011172. doi: 10.1371/journal.pgen.1011172 (PMC10919856; doi:10.1371/journal.pgen.1011172)
Supplement: S11 Data — (XLSX) [file pgen.1011172.s025.xlsx]

## Sheet: tcf7 6d
	number of cells			wt	opn4xa -/-
				6	3
				6	9
				2	6
				8
